# Supplementary material for: Single cell transcriptome analysis of developing arcuate nucleus neurons uncovers their key developmental regulators
Source: Nat Commun. 2019 Aug 16;10:3696. doi: 10.1038/s41467-019-11667-y (PMC6697706; doi:10.1038/s41467-019-11667-y)
Supplement: Supplementary file 4 — Supplementary Data 1 [file 41467_2019_11667_MOESM4_ESM.xlsx]

## Sheet: all
	cluster	0	0	0	1	1	1	2	2	2	3	3	3	4	4	4	5	5	5	6	6	6	7	7	7	8	8	8	9	9	9	10	10	10	11	11	11
serial no.	gene	expression	log2FC	pval_adj	expression	log2FC	pval_adj	expression	log2FC	pval_adj	expression	log2FC	pval_adj	expression	log2FC	pval_adj	expression	log2FC	pval_adj	expression	log2FC	pval_adj	expression	log2FC	pval_adj	expression	log2FC	pval_adj	expression	log2FC	pval_adj	expression	log2FC	pval_adj	expression	log2FC	pval_adj
1	0610007P14Rik	0.223509	NA	NA	0.305198	NA	NA	0.202634	NA	NA	0.314083	NA	NA	0.469508	0.318018	1.3676e-05	0.299935	NA	NA	0.232241	NA	NA	0.30671	NA	NA	0.277201	NA	NA	0.592731	0.403715	0.0216701	0.223595	NA	NA	0.274859	NA	NA
2	0610009B22Rik	0.207236	NA	NA	0.19579	NA	NA	0.218001	NA	NA	0.269847	NA	NA	0.232977	NA	NA	0.376825	NA	NA	0.129026	NA	NA	0.196575	NA	NA	0.128007	NA	NA	0.305744	NA	NA	0.206846	NA	NA	0.183668	NA	NA
3	0610009L18Rik	0.125652	NA	NA	0.130035	NA	NA	0.0827757	NA	NA	0.0854402	NA	NA	0.153241	NA	NA	0.0744913	NA	NA	0.0806447	NA	NA	0.0653946	NA	NA	0.0760908	NA	NA	0.0296588	NA	NA	NA	NA	NA	0.144423	NA	NA
4	0610009O20Rik	0.0925466	NA	NA	0.0959132	NA	NA	0.0929087	NA	NA	0.119634	NA	NA	0.129652	NA	NA	0.145603	NA	NA	0.0791157	NA	NA	0.154773	NA	NA	0.117203	NA	NA	0.191811	NA	NA	0.169954	NA	NA	0.126645	NA	NA
5	0610010F05Rik	0.281176	NA	NA	0.468798	0.270952	5.88375e-27	0.36884	NA	NA	0.412336	NA	NA	0.0928206	-0.343533	7.39844e-09	0.134332	-0.287397	0.0169501	0.157733	NA	NA	0.139817	-0.264844	1	0.0616673	-0.392812	0.00416743	0.078955	-0.355262	1	NA	NA	NA	0.0490258	NA	NA
6	0610010K14Rik	0.110499	NA	NA	0.120895	NA	NA	0.17787	NA	NA	0.175821	NA	NA	0.0922062	NA	NA	0.110918	NA	NA	0.107776	NA	NA	0.328992	0.270031	3.96428e-11	0.126392	NA	NA	0.222971	NA	NA	0.236135	NA	NA	0.222788	NA	NA
7	0610011F06Rik	0.393454	NA	NA	0.284975	NA	NA	0.277793	NA	NA	0.352256	NA	NA	0.419723	NA	NA	0.41907	NA	NA	0.277335	NA	NA	0.312832	NA	NA	0.180779	-0.250932	1	0.284631	NA	NA	0.0579781	NA	NA	0.19567	NA	NA
8	0610012G03Rik	0.765783	NA	NA	0.989814	NA	NA	0.893863	NA	NA	0.919024	NA	NA	0.750576	NA	NA	0.778934	NA	NA	0.60226	NA	NA	0.792912	NA	NA	0.781033	NA	NA	0.819376	NA	NA	1.04397	NA	NA	0.90109	NA	NA
9	0610025J13Rik	0.00181527	NA	NA	NA	NA	NA	0.00737161	NA	NA	NA	NA	NA	0.0105044	NA	NA	0.00848453	NA	NA	0.00535559	NA	NA	0.0105261	NA	NA	0.00464214	NA	NA	NA	NA	NA	NA	NA	NA	NA	NA	NA
10	0610030E20Rik	0.0894765	NA	NA	0.104987	NA	NA	0.135381	NA	NA	0.107743	NA	NA	0.120156	NA	NA	0.137792	NA	NA	0.136261	NA	NA	0.20455	NA	NA	0.129211	NA	NA	0.18936	NA	NA	0.137323	NA	NA	0.165306	NA	NA
11	0610037L13Rik	0.151894	NA	NA	0.17258	NA	NA	0.201745	NA	NA	0.216272	NA	NA	0.222579	NA	NA	0.164603	NA	NA	0.211412	NA	NA	0.295799	NA	NA	0.24497	NA	NA	0.346445	NA	NA	0.471224	0.312809	1	0.207259	NA	NA
12	0610038B21Rik	NA	NA	NA	NA	NA	NA	0.00450321	NA	NA	NA	NA	NA	0.00752141	NA	NA	0.00237125	NA	NA	NA	NA	NA	0.00925451	NA	NA	0.00745737	NA	NA	NA	NA	NA	0.0556777	NA	NA	NA	NA	NA
13	0610039K10Rik	NA	NA	NA	NA	NA	NA	NA	NA	NA	NA	NA	NA	0.00215467	NA	NA	NA	NA	NA	0.00472585	NA	NA	NA	NA	NA	NA	NA	NA	NA	NA	NA	NA	NA	NA	NA	NA	NA
14	0610040B10Rik	0.174071	NA	NA	0.155478	NA	NA	0.144262	NA	NA	0.141302	NA	NA	0.0665388	NA	NA	0.137935	NA	NA	0.100006	NA	NA	0.0672088	NA	NA	0.070687	NA	NA	0.125873	NA	NA	NA	NA	NA	NA	NA	NA
15	0610040F04Rik	NA	NA	NA	NA	NA	NA	NA	NA	NA	0.00221937	NA	NA	NA	NA	NA	0.00254157	NA	NA	NA	NA	NA	NA	NA	NA	NA	NA	NA	NA	NA	NA	NA	NA	NA	NA	NA	NA
16	0610040J01Rik	0.00207957	NA	NA	NA	NA	NA	0.00193823	NA	NA	NA	NA	NA	0.0396215	NA	NA	0.0352341	NA	NA	NA	NA	NA	0.0142177	NA	NA	NA	NA	NA	0.021229	NA	NA	0.0570534	NA	NA	0.38811	0.662657	1.55243e-29
17	1010001B22Rik	NA	NA	NA	NA	NA	NA	NA	NA	NA	NA	NA	NA	0.00351322	NA	NA	0.0023308	NA	NA	NA	NA	NA	NA	NA	NA	NA	NA	NA	0.0121183	NA	NA	0.0735679	NA	NA	NA	NA	NA
18	1110001J03Rik	0.601316	NA	NA	0.729887	NA	NA	0.835808	NA	NA	1.07047	0.406885	1.01665e-28	0.62468	NA	NA	0.440096	-0.342285	1.17705e-05	0.384773	-0.300729	1.37679e-07	0.694677	NA	NA	0.369118	-0.411343	0.0026836	0.646268	NA	NA	0.352498	NA	NA	0.162493	-0.730411	1
19	1110002E22Rik	0.00114465	NA	NA	NA	NA	NA	NA	NA	NA	NA	NA	NA	0.00234106	NA	NA	0.00539359	NA	NA	NA	NA	NA	NA	NA	NA	NA	NA	NA	NA	NA	NA	NA	NA	NA	NA	NA	NA
20	1110002J07Rik	0.00135976	NA	NA	0.000968209	NA	NA	0.00216482	NA	NA	0.00196943	NA	NA	NA	NA	NA	NA	NA	NA	NA	NA	NA	NA	NA	NA	NA	NA	NA	NA	NA	NA	NA	NA	NA	NA	NA	NA
21	1110002L01Rik	0.0378761	NA	NA	0.0573386	NA	NA	0.0521562	NA	NA	0.067769	NA	NA	0.0463794	NA	NA	0.0428419	NA	NA	0.0270925	NA	NA	0.0370128	NA	NA	0.0203112	NA	NA	0.0449751	NA	NA	NA	NA	NA	NA	NA	NA
22	1110004E09Rik	0.135708	NA	NA	0.157571	NA	NA	0.133851	NA	NA	0.155274	NA	NA	0.370207	0.390738	3.44738e-10	0.192956	NA	NA	0.105525	NA	NA	0.194711	NA	NA	0.180743	NA	NA	0.333344	NA	NA	0.102953	NA	NA	0.075603	NA	NA
23	1110004F10Rik	1.43851	NA	NA	1.3728	NA	NA	1.41604	NA	NA	1.38187	NA	NA	0.969924	-0.260907	3.91777e-09	1.04589	-0.346701	9.84912e-11	1.26978	NA	NA	1.36577	NA	NA	0.886426	-0.458965	1.75405e-08	1.23614	NA	NA	0.596474	-0.779314	1	0.628808	-0.69046	1
24	1110006O24Rik	0.0164663	NA	NA	0.0251428	NA	NA	0.0125735	NA	NA	0.0380295	NA	NA	0.0377888	NA	NA	0.0456359	NA	NA	0.00380549	NA	NA	0.0730509	NA	NA	0.0190448	NA	NA	NA	NA	NA	0.0344879	NA	NA	NA	NA	NA
25	1110008F13Rik	0.304836	NA	NA	0.467528	NA	NA	0.473137	NA	NA	0.498499	NA	NA	0.37335	NA	NA	0.455912	NA	NA	0.331983	NA	NA	0.491122	NA	NA	0.497983	NA	NA	0.559266	NA	NA	0.933489	0.494247	1	0.853496	0.497392	1
26	1110008L16Rik	0.0364608	NA	NA	0.0317785	NA	NA	0.0302876	NA	NA	0.0178611	NA	NA	0.0325602	NA	NA	0.0887342	NA	NA	0.0344666	NA	NA	0.0736912	NA	NA	0.0281011	NA	NA	NA	NA	NA	0.116832	NA	NA	NA	NA	NA
27	1110008P14Rik	0.384064	NA	NA	0.454682	NA	NA	0.418448	NA	NA	0.465626	NA	NA	0.304374	NA	NA	0.313131	NA	NA	0.292641	NA	NA	0.146437	-0.357742	0.00251192	0.176361	-0.318914	1	0.0728058	-0.476961	0.0919423	0.0533585	NA	NA	0.0262333	NA	NA
28	1110012L19Rik	0.111652	NA	NA	0.149018	NA	NA	0.0960632	NA	NA	0.11982	NA	NA	0.0768338	NA	NA	0.165198	NA	NA	0.0916458	NA	NA	0.155593	NA	NA	0.071486	NA	NA	0.124764	NA	NA	0.140094	NA	NA	0.0782894	NA	NA
29	1110015O18Rik	0.00104905	NA	NA	0.0151941	NA	NA	0.0432675	NA	NA	0.0623763	NA	NA	0.00517204	NA	NA	0.00592679	NA	NA	NA	NA	NA	0.0176779	NA	NA	NA	NA	NA	0.0215812	NA	NA	NA	NA	NA	NA	NA	NA
30	1110017D15Rik	0.0874195	NA	NA	0.0522232	NA	NA	0.0357889	NA	NA	0.0446184	NA	NA	0.128884	NA	NA	0.0197648	NA	NA	0.0220908	NA	NA	0.0363876	NA	NA	0.00984672	NA	NA	0.0711158	NA	NA	NA	NA	NA	NA	NA	NA
31	1110019D14Rik	0.0151231	NA	NA	0.0186034	NA	NA	0.0298407	NA	NA	0.0119415	NA	NA	0.0530388	NA	NA	0.0652091	NA	NA	0.0252767	NA	NA	0.0522194	NA	NA	0.0458301	NA	NA	0.0491782	NA	NA	NA	NA	NA	NA	NA	NA
32	1110020A21Rik	0.0118554	NA	NA	0.00784609	NA	NA	0.0285688	NA	NA	0.0276533	NA	NA	0.018746	NA	NA	0.0491025	NA	NA	0.0323032	NA	NA	0.036894	NA	NA	0.00464214	NA	NA	0.0494588	NA	NA	NA	NA	NA	NA	NA	NA
33	1110032A03Rik	0.271066	NA	NA	0.235995	NA	NA	0.248782	NA	NA	0.232034	NA	NA	0.273016	NA	NA	0.284818	NA	NA	0.152668	NA	NA	0.17337	NA	NA	0.150621	NA	NA	0.276461	NA	NA	0.068973	NA	NA	NA	NA	NA
34	1110032F04Rik	0.0131216	NA	NA	0.00415957	NA	NA	0.00573692	NA	NA	0.0079904	NA	NA	0.00328664	NA	NA	0.0118755	NA	NA	0.00421112	NA	NA	0.00453764	NA	NA	0.00455513	NA	NA	NA	NA	NA	NA	NA	NA	NA	NA	NA
35	1110034G24Rik	0.0876357	NA	NA	0.0832093	NA	NA	0.104309	NA	NA	0.0819906	NA	NA	0.0695263	NA	NA	0.085319	NA	NA	0.0400218	NA	NA	0.0802559	NA	NA	0.0375095	NA	NA	0.0785116	NA	NA	0.0482612	NA	NA	NA	NA	NA
36	1110035H17Rik	0.00471774	NA	NA	0.00487718	NA	NA	0.00804788	NA	NA	0.00925869	NA	NA	0.00373182	NA	NA	0.00377731	NA	NA	0.00474934	NA	NA	NA	NA	NA	NA	NA	NA	NA	NA	NA	NA	NA	NA	NA	NA	NA
37	1110037F02Rik	0.0554703	NA	NA	0.0480232	NA	NA	0.0435731	NA	NA	0.0413724	NA	NA	0.0915212	NA	NA	0.125348	NA	NA	0.0482189	NA	NA	0.119459	NA	NA	0.107367	NA	NA	0.0848374	NA	NA	0.123593	NA	NA	0.0532677	NA	NA
38	1110038F14Rik	0.273421	NA	NA	0.280697	NA	NA	0.35027	NA	NA	0.276507	NA	NA	0.512535	0.297351	0.0188181	0.469855	NA	NA	0.447958	NA	NA	0.438045	NA	NA	0.386918	NA	NA	0.443655	NA	NA	0.254457	NA	NA	0.22693	NA	NA
39	1110046J04Rik	0.0120849	NA	NA	0.0349305	NA	NA	0.0157815	NA	NA	0.00261821	NA	NA	0.00307917	NA	NA	0.0237721	NA	NA	0.005158	NA	NA	NA	NA	NA	0.0243139	NA	NA	0.023167	NA	NA	NA	NA	NA	NA	NA	NA
40	1110051M20Rik	0.245526	NA	NA	0.216462	NA	NA	0.211653	NA	NA	0.283221	NA	NA	0.120213	NA	NA	0.223389	NA	NA	0.10557	NA	NA	0.273545	NA	NA	0.109169	NA	NA	0.173352	NA	NA	0.0649969	NA	NA	NA	NA	NA
41	1110059E24Rik	0.400452	NA	NA	0.354248	NA	NA	0.403213	NA	NA	0.392759	NA	NA	0.347308	NA	NA	0.431652	NA	NA	0.387036	NA	NA	0.490371	NA	NA	0.238379	NA	NA	0.423586	NA	NA	0.518241	NA	NA	0.126645	NA	NA
42	1110059G10Rik	0.162596	NA	NA	0.152118	NA	NA	0.145602	NA	NA	0.210422	NA	NA	0.168262	NA	NA	0.182753	NA	NA	0.127314	NA	NA	0.127775	NA	NA	0.138482	NA	NA	0.319935	NA	NA	0.284222	NA	NA	0.20456	NA	NA
43	1110065P20Rik	0.481616	NA	NA	0.53478	NA	NA	0.472359	NA	NA	0.525495	NA	NA	0.422591	NA	NA	0.524062	NA	NA	0.317276	NA	NA	0.364052	NA	NA	0.269913	-0.279539	1	0.336416	NA	NA	0.14444	NA	NA	0.199732	NA	NA
44	1190002N15Rik	0.0634302	NA	NA	0.0773217	NA	NA	0.0805627	NA	NA	0.058063	NA	NA	0.35824	0.489232	1.09877e-37	0.0770792	NA	NA	0.0848957	NA	NA	0.194223	NA	NA	0.0622346	NA	NA	0.350647	0.378368	1.05833e-05	0.0375041	NA	NA	NA	NA	NA
45	1190005I06Rik	0.061135	NA	NA	0.0593	NA	NA	0.131959	NA	NA	0.100343	NA	NA	0.0542151	NA	NA	0.084163	NA	NA	0.0361637	NA	NA	0.0353562	NA	NA	0.0567761	NA	NA	0.025131	NA	NA	NA	NA	NA	NA	NA	NA
46	1190007I07Rik	0.146341	NA	NA	0.105122	NA	NA	0.11071	NA	NA	0.140673	NA	NA	0.140197	NA	NA	0.152351	NA	NA	0.168444	NA	NA	0.19295	NA	NA	0.0893713	NA	NA	0.0923326	NA	NA	0.093894	NA	NA	0.159166	NA	NA
47	1300002E11Rik	0.100395	NA	NA	0.116401	NA	NA	0.171296	NA	NA	0.139536	NA	NA	0.117236	NA	NA	0.168936	NA	NA	0.0985879	NA	NA	0.146539	NA	NA	0.106281	NA	NA	0.127113	NA	NA	0.0515832	NA	NA	0.0791851	NA	NA
48	1500002C15Rik	0.019561	NA	NA	0.0109392	NA	NA	0.0186373	NA	NA	0.0137825	NA	NA	0.00258337	NA	NA	0.0188977	NA	NA	0.00868157	NA	NA	NA	NA	NA	0.00378962	NA	NA	0.0126985	NA	NA	NA	NA	NA	NA	NA	NA
49	1500002F19Rik	0.00438699	NA	NA	NA	NA	NA	NA	NA	NA	NA	NA	NA	0.00925501	NA	NA	0.010744	NA	NA	NA	NA	NA	NA	NA	NA	0.00487685	NA	NA	NA	NA	NA	NA	NA	NA	NA	NA	NA
50	1500009C09Rik	0.373493	0.265032	3.27198e-11	0.335948	NA	NA	0.220993	NA	NA	0.333336	NA	NA	0.146732	NA	NA	0.0258292	-0.450144	2.09639e-13	0.180343	NA	NA	0.110822	-0.266855	1	0.0357851	-0.415077	0.00232609	0.144515	NA	NA	NA	NA	NA	0.0302954	NA	NA
51	1500009L16Rik	0.170018	NA	NA	0.39115	NA	NA	0.346314	NA	NA	0.420192	NA	NA	0.206681	NA	NA	0.117329	-0.29456	0.00772834	0.0891163	-0.282461	5.21138e-07	0.208314	NA	NA	0.484096	0.318074	0.000276457	0.311791	NA	NA	0.0696164	NA	NA	0.0302954	NA	NA
52	1500011B03Rik	0.777328	0.302319	2.73881e-14	0.849839	0.276742	9.49773e-23	0.591432	NA	NA	0.737651	NA	NA	0.309336	-0.404855	1.01667e-11	0.404373	-0.351557	0.0178791	0.474247	NA	NA	0.154731	-0.668892	1.87268e-14	0.0965792	-0.775357	5.38402e-15	0.174938	-0.642529	0.00123664	0.188089	NA	NA	0.0626203	-0.820017	1
53	1500011K16Rik	0.176949	NA	NA	0.214289	NA	NA	0.172327	NA	NA	0.191828	NA	NA	0.321709	NA	NA	0.283655	NA	NA	0.233861	NA	NA	0.293196	NA	NA	0.165557	NA	NA	0.153469	NA	NA	0.0876898	NA	NA	0.248504	NA	NA
54	1500015A07Rik	0.0681705	NA	NA	0.0662489	NA	NA	0.0687134	NA	NA	0.084181	NA	NA	0.0425917	NA	NA	0.0454478	NA	NA	0.0298607	NA	NA	0.0576172	NA	NA	0.0243109	NA	NA	0.00886352	NA	NA	NA	NA	NA	0.0532677	NA	NA
55	1500015O10Rik	NA	NA	NA	NA	NA	NA	NA	NA	NA	0.00266178	NA	NA	0.0440932	NA	NA	0.00183253	NA	NA	0.0099323	NA	NA	0.00962536	NA	NA	0.0262207	NA	NA	0.0282628	NA	NA	NA	NA	NA	NA	NA	NA
56	1500026H17Rik	0.0756677	NA	NA	0.0955627	NA	NA	0.0538756	NA	NA	0.117639	NA	NA	0.0596469	NA	NA	0.0618562	NA	NA	0.0223695	NA	NA	0.0128259	NA	NA	0.00920857	NA	NA	0.0222777	NA	NA	NA	NA	NA	NA	NA	NA
57	1500035N22Rik	0.247196	0.363008	9.92235e-45	0.157706	NA	NA	0.0242375	NA	NA	0.0404521	NA	NA	0.0120874	NA	NA	0.0161077	NA	NA	0.0304065	NA	NA	0.00676181	NA	NA	0.0165634	NA	NA	NA	NA	NA	NA	NA	NA	NA	NA	NA
58	1520401A03Rik	NA	NA	NA	NA	NA	NA	NA	NA	NA	0.00277156	NA	NA	NA	NA	NA	NA	NA	NA	NA	NA	NA	NA	NA	NA	NA	NA	NA	NA	NA	NA	NA	NA	NA	NA	NA	NA
59	1600002D24Rik	0.00415949	NA	NA	0.00449052	NA	NA	NA	NA	NA	0.00136612	NA	NA	0.00163694	NA	NA	0.023206	NA	NA	NA	NA	NA	NA	NA	NA	NA	NA	NA	NA	NA	NA	NA	NA	NA	NA	NA	NA
60	1600002H07Rik	0.0379109	NA	NA	0.0341679	NA	NA	0.0356154	NA	NA	0.0460042	NA	NA	0.0449518	NA	NA	0.0432439	NA	NA	0.0308303	NA	NA	0.0755583	NA	NA	0.0264659	NA	NA	0.0309769	NA	NA	NA	NA	NA	0.105418	NA	NA
61	1600002K03Rik	0.0453833	NA	NA	0.0343673	NA	NA	0.0254171	NA	NA	0.0339827	NA	NA	0.0226415	NA	NA	0.0364032	NA	NA	0.0509756	NA	NA	0.0140654	NA	NA	0.0162858	NA	NA	NA	NA	NA	0.0614975	NA	NA	0.0774759	NA	NA
62	1600012H06Rik	0.0586289	NA	NA	0.044774	NA	NA	0.0425638	NA	NA	0.050467	NA	NA	0.100354	NA	NA	0.164158	NA	NA	0.0779374	NA	NA	0.061001	NA	NA	0.0671155	NA	NA	0.0979057	NA	NA	0.180738	NA	NA	0.0743067	NA	NA
63	1600014C10Rik	0.0462108	NA	NA	0.0540674	NA	NA	0.0674086	NA	NA	0.0652308	NA	NA	0.0377965	NA	NA	0.0685697	NA	NA	0.00969043	NA	NA	0.0264438	NA	NA	0.0360279	NA	NA	NA	NA	NA	NA	NA	NA	0.125825	NA	NA
64	1600014C23Rik	NA	NA	NA	0.00202095	NA	NA	NA	NA	NA	NA	NA	NA	0.02545	NA	NA	0.00185684	NA	NA	NA	NA	NA	0.00979158	NA	NA	NA	NA	NA	0.0162761	NA	NA	NA	NA	NA	NA	NA	NA
65	1600020E01Rik	0.179957	NA	NA	0.214077	NA	NA	0.128876	NA	NA	0.162789	NA	NA	0.117821	NA	NA	0.223622	NA	NA	0.158754	NA	NA	0.0865012	NA	NA	0.110718	NA	NA	0.104043	NA	NA	0.102157	NA	NA	0.0302954	NA	NA
66	1700001C02Rik	NA	NA	NA	0.00200224	NA	NA	0.00183741	NA	NA	NA	NA	NA	0.00410278	NA	NA	0.00256622	NA	NA	NA	NA	NA	NA	NA	NA	NA	NA	NA	NA	NA	NA	NA	NA	NA	NA	NA	NA
67	1700001C19Rik	NA	NA	NA	NA	NA	NA	NA	NA	NA	NA	NA	NA	NA	NA	NA	NA	NA	NA	NA	NA	NA	NA	NA	NA	0.00720426	NA	NA	NA	NA	NA	NA	NA	NA	NA	NA	NA
68	1700001L19Rik	0.0802769	NA	NA	0.07162	NA	NA	0.0194746	NA	NA	0.0368536	NA	NA	0.0204601	NA	NA	0.00554345	NA	NA	0.00615966	NA	NA	NA	NA	NA	0.00673088	NA	NA	NA	NA	NA	NA	NA	NA	NA	NA	NA
69	1700001O22Rik	0.00226945	NA	NA	0.000717521	NA	NA	0.00675699	NA	NA	NA	NA	NA	0.00948345	NA	NA	0.0157177	NA	NA	NA	NA	NA	0.0759465	NA	NA	NA	NA	NA	0.00970556	NA	NA	NA	NA	NA	NA	NA	NA
70	1700001P01Rik	0.00115832	NA	NA	0.00256403	NA	NA	0.00194333	NA	NA	NA	NA	NA	NA	NA	NA	NA	NA	NA	NA	NA	NA	NA	NA	NA	NA	NA	NA	0.00767627	NA	NA	NA	NA	NA	NA	NA	NA
71	1700003E16Rik	0.0185975	NA	NA	0.00730171	NA	NA	0.0108597	NA	NA	0.0245582	NA	NA	0.0604317	NA	NA	NA	NA	NA	0.00484211	NA	NA	0.0124531	NA	NA	NA	NA	NA	0.019099	NA	NA	NA	NA	NA	NA	NA	NA
72	1700003F12Rik	NA	NA	NA	NA	NA	NA	0.00627206	NA	NA	0.0121449	NA	NA	0.0291761	NA	NA	NA	NA	NA	0.0134817	NA	NA	0.0048179	NA	NA	NA	NA	NA	0.0238088	NA	NA	NA	NA	NA	0.158285	0.314368	9.62266e-05
73	1700003M07Rik	0.00116757	NA	NA	0.0010317	NA	NA	NA	NA	NA	0.0016561	NA	NA	0.0108059	NA	NA	0.00292967	NA	NA	NA	NA	NA	NA	NA	NA	NA	NA	NA	NA	NA	NA	NA	NA	NA	NA	NA	NA
74	1700007B14Rik	0.00193609	NA	NA	0.00208858	NA	NA	NA	NA	NA	0.00201301	NA	NA	NA	NA	NA	0.00196465	NA	NA	0.00466456	NA	NA	NA	NA	NA	NA	NA	NA	NA	NA	NA	NA	NA	NA	NA	NA	NA
75	1700007G11Rik	0.00243764	NA	NA	0.0010472	NA	NA	NA	NA	NA	NA	NA	NA	0.0324466	NA	NA	0.00365271	NA	NA	NA	NA	NA	NA	NA	NA	NA	NA	NA	NA	NA	NA	NA	NA	NA	NA	NA	NA
76	1700007K09Rik	NA	NA	NA	NA	NA	NA	NA	NA	NA	NA	NA	NA	0.00297046	NA	NA	NA	NA	NA	NA	NA	NA	0.0030927	NA	NA	NA	NA	NA	NA	NA	NA	NA	NA	NA	NA	NA	NA
77	1700007K13Rik	0.0196065	NA	NA	0.00469306	NA	NA	0.00981603	NA	NA	0.0155999	NA	NA	0.116148	NA	NA	0.0485012	NA	NA	0.00880359	NA	NA	0.00826008	NA	NA	NA	NA	NA	0.0189104	NA	NA	NA	NA	NA	NA	NA	NA
78	1700007L15Rik	0.00578445	NA	NA	0.00437827	NA	NA	0.013545	NA	NA	0.0147368	NA	NA	0.0187934	NA	NA	0.0277939	NA	NA	NA	NA	NA	0.0425528	NA	NA	NA	NA	NA	0.0349506	NA	NA	NA	NA	NA	NA	NA	NA
79	1700008J07Rik	0.0415023	NA	NA	0.028929	NA	NA	0.0305492	NA	NA	0.0359815	NA	NA	0.110927	NA	NA	0.120721	NA	NA	0.0568672	NA	NA	0.0940784	NA	NA	0.0483945	NA	NA	0.16228	NA	NA	0.030325	NA	NA	NA	NA	NA
80	1700008O03Rik	0.0244576	NA	NA	0.0202857	NA	NA	0.00374111	NA	NA	0.0290538	NA	NA	0.03117	NA	NA	0.0441563	NA	NA	0.0046759	NA	NA	0.00844948	NA	NA	0.0174138	NA	NA	NA	NA	NA	NA	NA	NA	NA	NA	NA
81	1700010H22Rik	NA	NA	NA	0.00275193	NA	NA	NA	NA	NA	NA	NA	NA	0.0055821	NA	NA	NA	NA	NA	NA	NA	NA	NA	NA	NA	NA	NA	NA	NA	NA	NA	NA	NA	NA	NA	NA	NA
82	1700010I14Rik	0.0318474	NA	NA	0.0062084	NA	NA	0.00661575	NA	NA	0.00591951	NA	NA	0.0259787	NA	NA	0.0297012	NA	NA	0.0140576	NA	NA	0.0316025	NA	NA	NA	NA	NA	0.0266417	NA	NA	NA	NA	NA	NA	NA	NA
83	1700012B09Rik	NA	NA	NA	NA	NA	NA	NA	NA	NA	NA	NA	NA	0.0540794	NA	NA	NA	NA	NA	NA	NA	NA	NA	NA	NA	NA	NA	NA	NA	NA	NA	NA	NA	NA	NA	NA	NA
84	1700012C14Rik	0.00646875	NA	NA	0.0101654	NA	NA	0.0117661	NA	NA	0.00903278	NA	NA	0.0170389	NA	NA	0.0144748	NA	NA	0.00484521	NA	NA	0.0300268	NA	NA	NA	NA	NA	NA	NA	NA	NA	NA	NA	NA	NA	NA
85	1700012L04Rik	NA	NA	NA	0.00172737	NA	NA	NA	NA	NA	NA	NA	NA	0.00422174	NA	NA	NA	NA	NA	NA	NA	NA	NA	NA	NA	NA	NA	NA	NA	NA	NA	NA	NA	NA	NA	NA	NA
86	1700013F07Rik	0.00289744	NA	NA	NA	NA	NA	0.00211865	NA	NA	0.00201117	NA	NA	0.0104229	NA	NA	NA	NA	NA	NA	NA	NA	NA	NA	NA	NA	NA	NA	NA	NA	NA	NA	NA	NA	NA	NA	NA
87	1700016D06Rik	NA	NA	NA	0.00663554	NA	NA	NA	NA	NA	NA	NA	NA	0.00304147	NA	NA	NA	NA	NA	NA	NA	NA	NA	NA	NA	NA	NA	NA	NA	NA	NA	NA	NA	NA	NA	NA	NA
88	1700016H13Rik	0.00100849	NA	NA	0.00531405	NA	NA	0.00121659	NA	NA	NA	NA	NA	NA	NA	NA	0.00182844	NA	NA	NA	NA	NA	0.00547669	NA	NA	NA	NA	NA	NA	NA	NA	NA	NA	NA	NA	NA	NA
89	1700016K19Rik	0.00870623	NA	NA	0.00969409	NA	NA	NA	NA	NA	0.00916386	NA	NA	0.0746808	NA	NA	0.0294295	NA	NA	0.00220406	NA	NA	NA	NA	NA	NA	NA	NA	NA	NA	NA	NA	NA	NA	NA	NA	NA
90	1700017B05Rik	0.00277739	NA	NA	0.00358203	NA	NA	0.00997305	NA	NA	0.00539855	NA	NA	0.0192414	NA	NA	0.0299631	NA	NA	NA	NA	NA	0.0186532	NA	NA	0.0611257	NA	NA	NA	NA	NA	0.0351285	NA	NA	0.139122	NA	NA
91	1700018A04Rik	NA	NA	NA	NA	NA	NA	NA	NA	NA	NA	NA	NA	NA	NA	NA	NA	NA	NA	NA	NA	NA	NA	NA	NA	0.101988	NA	NA	NA	NA	NA	NA	NA	NA	NA	NA	NA
92	1700018L02Rik	0.00702563	NA	NA	0.00512311	NA	NA	0.00343393	NA	NA	0.00449639	NA	NA	0.00202217	NA	NA	0.00761025	NA	NA	NA	NA	NA	0.0287991	NA	NA	NA	NA	NA	NA	NA	NA	NA	NA	NA	0.0657406	NA	NA
93	1700019B03Rik	0.00128827	NA	NA	0.00123511	NA	NA	NA	NA	NA	NA	NA	NA	NA	NA	NA	0.00253218	NA	NA	NA	NA	NA	NA	NA	NA	NA	NA	NA	NA	NA	NA	NA	NA	NA	NA	NA	NA
94	1700019D03Rik	0.00741701	NA	NA	0.00237551	NA	NA	0.00375968	NA	NA	0.0147702	NA	NA	NA	NA	NA	0.0479934	NA	NA	NA	NA	NA	0.00655635	NA	NA	NA	NA	NA	0.0247423	NA	NA	NA	NA	NA	NA	NA	NA
95	1700019G17Rik	0.0153462	NA	NA	0.00949468	NA	NA	0.00843978	NA	NA	0.00510465	NA	NA	0.0136558	NA	NA	0.018508	NA	NA	0.0170248	NA	NA	0.011325	NA	NA	NA	NA	NA	NA	NA	NA	NA	NA	NA	NA	NA	NA
96	1700020D05Rik	0.00140812	NA	NA	NA	NA	NA	0.00217802	NA	NA	0.00168467	NA	NA	NA	NA	NA	NA	NA	NA	0.00410363	NA	NA	NA	NA	NA	NA	NA	NA	NA	NA	NA	NA	NA	NA	NA	NA	NA
97	1700020I14Rik	0.108589	NA	NA	0.121855	NA	NA	0.241127	NA	NA	0.216625	NA	NA	0.231749	NA	NA	0.183997	NA	NA	0.164312	NA	NA	0.382396	0.265012	6.04515e-08	0.350519	NA	NA	0.374341	0.263259	1	0.703721	0.579311	2.55091e-05	0.133555	NA	NA
98	1700020L24Rik	0.00393875	NA	NA	0.00179329	NA	NA	0.00319232	NA	NA	0.00227671	NA	NA	NA	NA	NA	NA	NA	NA	NA	NA	NA	NA	NA	NA	0.00541114	NA	NA	NA	NA	NA	NA	NA	NA	NA	NA	NA
99	1700021F05Rik	0.126597	NA	NA	0.138583	NA	NA	0.211525	NA	NA	0.227403	NA	NA	0.125564	NA	NA	0.16741	NA	NA	0.135781	NA	NA	0.217953	NA	NA	0.189229	NA	NA	0.132431	NA	NA	0.0260045	NA	NA	0.0262333	NA	NA
100	1700021N21Rik	0.00904067	NA	NA	0.00874937	NA	NA	0.00395793	NA	NA	0.00672875	NA	NA	0.00397076	NA	NA	0.00283693	NA	NA	0.00473854	NA	NA	NA	NA	NA	0.0065991	NA	NA	NA	NA	NA	NA	NA	NA	NA	NA	NA
101	1700023F02Rik	0.00115424	NA	NA	NA	NA	NA	NA	NA	NA	0.00243699	NA	NA	NA	NA	NA	NA	NA	NA	NA	NA	NA	NA	NA	NA	0.00998909	NA	NA	NA	NA	NA	NA	NA	NA	NA	NA	NA
102	1700023F06Rik	0.0364519	NA	NA	0.0496101	NA	NA	0.0149918	NA	NA	0.0690699	NA	NA	0.0283561	NA	NA	0.276056	0.385435	2.79268e-85	0.00248393	NA	NA	0.021598	NA	NA	0.00427723	NA	NA	NA	NA	NA	NA	NA	NA	NA	NA	NA
103	1700023G09Rik	NA	NA	NA	NA	NA	NA	NA	NA	NA	NA	NA	NA	0.0104151	NA	NA	NA	NA	NA	NA	NA	NA	NA	NA	NA	NA	NA	NA	NA	NA	NA	NA	NA	NA	NA	NA	NA
104	1700024P16Rik	NA	NA	NA	0.00264029	NA	NA	0.00108864	NA	NA	NA	NA	NA	0.00363575	NA	NA	0.00474228	NA	NA	NA	NA	NA	NA	NA	NA	NA	NA	NA	NA	NA	NA	NA	NA	NA	NA	NA	NA
105	1700025G04Rik	0.155084	NA	NA	0.234737	NA	NA	0.585808	0.571442	2.75436e-40	0.289691	NA	NA	0.218853	NA	NA	0.251018	NA	NA	0.112527	NA	NA	0.336844	NA	NA	0.107817	-0.308755	1	0.314912	NA	NA	0.202428	NA	NA	0.311301	NA	NA
106	1700026J14Rik	0.00137366	NA	NA	0.00148945	NA	NA	0.00189097	NA	NA	0.0064734	NA	NA	0.00379232	NA	NA	NA	NA	NA	NA	NA	NA	NA	NA	NA	NA	NA	NA	NA	NA	NA	NA	NA	NA	NA	NA	NA
107	1700026L06Rik	0.0134183	NA	NA	NA	NA	NA	0.00274142	NA	NA	NA	NA	NA	0.0135866	NA	NA	0.0498614	NA	NA	0.00500335	NA	NA	0.00603566	NA	NA	0.0162357	NA	NA	0.0141638	NA	NA	NA	NA	NA	0.0560787	NA	NA
108	1700027A07Rik	0.00104859	NA	NA	NA	NA	NA	0.00217103	NA	NA	0.0018094	NA	NA	NA	NA	NA	NA	NA	NA	NA	NA	NA	0.00728092	NA	NA	NA	NA	NA	NA	NA	NA	NA	NA	NA	NA	NA	NA
109	1700028J19Rik	0.00390874	NA	NA	0.0112689	NA	NA	0.00949013	NA	NA	0.00339424	NA	NA	NA	NA	NA	0.00584	NA	NA	NA	NA	NA	NA	NA	NA	0.00442009	NA	NA	0.0120653	NA	NA	NA	NA	NA	NA	NA	NA
110	1700028K03Rik	0.00648739	NA	NA	0.00153435	NA	NA	NA	NA	NA	NA	NA	NA	NA	NA	NA	NA	NA	NA	NA	NA	NA	NA	NA	NA	NA	NA	NA	NA	NA	NA	NA	NA	NA	NA	NA	NA
111	1700028P14Rik	NA	NA	NA	NA	NA	NA	0.0018883	NA	NA	NA	NA	NA	0.0445429	NA	NA	0.0126524	NA	NA	NA	NA	NA	NA	NA	NA	NA	NA	NA	NA	NA	NA	NA	NA	NA	NA	NA	NA
112	1700029I15Rik	0.00132058	NA	NA	0.0076965	NA	NA	0.00487591	NA	NA	0.00819405	NA	NA	NA	NA	NA	0.00189116	NA	NA	NA	NA	NA	0.00224375	NA	NA	NA	NA	NA	NA	NA	NA	NA	NA	NA	NA	NA	NA
113	1700029J07Rik	0.0120231	NA	NA	0.00566188	NA	NA	0.00944482	NA	NA	0.0116536	NA	NA	0.0333532	NA	NA	0.0246093	NA	NA	0.012686	NA	NA	0.0395148	NA	NA	0.0136822	NA	NA	0.0100837	NA	NA	NA	NA	NA	NA	NA	NA
114	1700030C14Rik	0.0137045	NA	NA	0.00680297	NA	NA	0.00442068	NA	NA	0.00441986	NA	NA	0.00586297	NA	NA	NA	NA	NA	NA	NA	NA	NA	NA	NA	NA	NA	NA	NA	NA	NA	NA	NA	NA	NA	NA	NA
115	1700030J22Rik	0.013023	NA	NA	0.0140721	NA	NA	0.0188642	NA	NA	0.0189048	NA	NA	0.0370804	NA	NA	0.0287571	NA	NA	0.0124078	NA	NA	0.00856774	NA	NA	NA	NA	NA	0.0269661	NA	NA	NA	NA	NA	NA	NA	NA
116	1700030K09Rik	0.0463891	NA	NA	0.0467272	NA	NA	0.032401	NA	NA	0.0551042	NA	NA	0.0580703	NA	NA	0.0696849	NA	NA	0.0286908	NA	NA	0.0545861	NA	NA	0.0232347	NA	NA	0.0145857	NA	NA	0.0339996	NA	NA	0.0657406	NA	NA
117	1700031P21Rik	NA	NA	NA	0.0015979	NA	NA	NA	NA	NA	NA	NA	NA	NA	NA	NA	0.00623711	NA	NA	NA	NA	NA	0.00732128	NA	NA	0.00531168	NA	NA	NA	NA	NA	NA	NA	NA	NA	NA	NA
118	1700034E13Rik	NA	NA	NA	NA	NA	NA	NA	NA	NA	NA	NA	NA	NA	NA	NA	0.00953928	NA	NA	NA	NA	NA	NA	NA	NA	NA	NA	NA	NA	NA	NA	NA	NA	NA	NA	NA	NA
119	1700034H15Rik	0.00371214	NA	NA	0.00248851	NA	NA	NA	NA	NA	NA	NA	NA	0.00355606	NA	NA	0.00899752	NA	NA	NA	NA	NA	NA	NA	NA	NA	NA	NA	NA	NA	NA	NA	NA	NA	NA	NA	NA
120	1700034P13Rik	0.00127002	NA	NA	0.00166232	NA	NA	NA	NA	NA	0.00181676	NA	NA	NA	NA	NA	NA	NA	NA	NA	NA	NA	NA	NA	NA	NA	NA	NA	NA	NA	NA	NA	NA	NA	NA	NA	NA
121	1700037C18Rik	0.0423442	NA	NA	0.0327089	NA	NA	0.0340909	NA	NA	0.0475936	NA	NA	0.0349622	NA	NA	0.0651063	NA	NA	0.0199412	NA	NA	0.0289511	NA	NA	0.0232811	NA	NA	0.0276744	NA	NA	NA	NA	NA	NA	NA	NA
122	1700037H04Rik	0.418459	NA	NA	0.407464	NA	NA	0.302751	NA	NA	0.261269	NA	NA	0.192261	NA	NA	0.259314	NA	NA	0.242841	NA	NA	0.227694	NA	NA	0.136432	-0.322271	1	0.304203	NA	NA	0.120398	NA	NA	0.0262333	NA	NA
123	1700039M10Rik	0.00640352	NA	NA	0.00559669	NA	NA	0.0057229	NA	NA	0.0025046	NA	NA	NA	NA	NA	NA	NA	NA	NA	NA	NA	NA	NA	NA	0.00980878	NA	NA	NA	NA	NA	NA	NA	NA	NA	NA	NA
124	1700040D17Rik	0.00971645	NA	NA	0.0156199	NA	NA	0.00563154	NA	NA	0.00819644	NA	NA	0.00233614	NA	NA	0.00673344	NA	NA	NA	NA	NA	0.0380455	NA	NA	NA	NA	NA	0.00668046	NA	NA	NA	NA	NA	NA	NA	NA
125	1700040L02Rik	0.00121462	NA	NA	0.00237253	NA	NA	0.00129784	NA	NA	0.0020144	NA	NA	0.00153389	NA	NA	0.0672803	NA	NA	NA	NA	NA	NA	NA	NA	0.00434332	NA	NA	NA	NA	NA	NA	NA	NA	NA	NA	NA
126	1700041G16Rik	NA	NA	NA	NA	NA	NA	NA	NA	NA	0.00198105	NA	NA	0.00579428	NA	NA	0.00317786	NA	NA	0.00271576	NA	NA	0.0144933	NA	NA	0.00544789	NA	NA	0.0133956	NA	NA	NA	NA	NA	NA	NA	NA
127	1700042O10Rik	NA	NA	NA	NA	NA	NA	NA	NA	NA	NA	NA	NA	NA	NA	NA	0.0014634	NA	NA	NA	NA	NA	NA	NA	NA	0.00669939	NA	NA	NA	NA	NA	NA	NA	NA	NA	NA	NA
128	1700047I17Rik2	0.0125605	NA	NA	0.0140247	NA	NA	0.0173552	NA	NA	0.0173453	NA	NA	0.00639689	NA	NA	0.0112294	NA	NA	0.00498109	NA	NA	NA	NA	NA	0.00664793	NA	NA	NA	NA	NA	0.0511948	NA	NA	NA	NA	NA
129	1700047M11Rik	NA	NA	NA	NA	NA	NA	NA	NA	NA	NA	NA	NA	NA	NA	NA	NA	NA	NA	NA	NA	NA	NA	NA	NA	0.0291601	NA	NA	NA	NA	NA	NA	NA	NA	NA	NA	NA
130	1700048O20Rik	0.0595675	NA	NA	0.0539485	NA	NA	0.0333594	NA	NA	0.0497501	NA	NA	0.0277172	NA	NA	0.0203277	NA	NA	0.0287235	NA	NA	0.0119236	NA	NA	0.0114065	NA	NA	0.0351167	NA	NA	NA	NA	NA	NA	NA	NA
131	1700049E22Rik	NA	NA	NA	NA	NA	NA	NA	NA	NA	NA	NA	NA	NA	NA	NA	0.00228724	NA	NA	0.00231565	NA	NA	NA	NA	NA	NA	NA	NA	NA	NA	NA	NA	NA	NA	NA	NA	NA
132	1700049G17Rik	0.0264108	NA	NA	0.0166107	NA	NA	0.0113817	NA	NA	0.0117328	NA	NA	0.0133142	NA	NA	0.0173501	NA	NA	0.00387894	NA	NA	0.0200704	NA	NA	0.00973794	NA	NA	0.0339077	NA	NA	NA	NA	NA	NA	NA	NA
133	1700052K11Rik	0.0563032	NA	NA	0.0582535	NA	NA	0.068615	NA	NA	0.0484437	NA	NA	0.0374862	NA	NA	0.0803758	NA	NA	0.047478	NA	NA	0.0187831	NA	NA	0.0189609	NA	NA	0.0281829	NA	NA	0.0783541	NA	NA	NA	NA	NA
134	1700054A03Rik	NA	NA	NA	NA	NA	NA	NA	NA	NA	NA	NA	NA	NA	NA	NA	0.00611674	NA	NA	NA	NA	NA	NA	NA	NA	NA	NA	NA	NA	NA	NA	NA	NA	NA	NA	NA	NA
135	1700055D18Rik	0.00129968	NA	NA	NA	NA	NA	0.00197224	NA	NA	NA	NA	NA	0.00555174	NA	NA	0.00254157	NA	NA	0.00440669	NA	NA	0.0132307	NA	NA	0.00494351	NA	NA	NA	NA	NA	NA	NA	NA	NA	NA	NA
136	1700056E22Rik	0.0122073	NA	NA	0.00989689	NA	NA	0.00218506	NA	NA	NA	NA	NA	0.0278343	NA	NA	0.0171619	NA	NA	0.0154335	NA	NA	0.0150383	NA	NA	0.0128416	NA	NA	0.0135716	NA	NA	NA	NA	NA	NA	NA	NA
137	1700056N10Rik	0.00111057	NA	NA	0.000795695	NA	NA	0.00765521	NA	NA	0.00219369	NA	NA	0.0110249	NA	NA	0.00452584	NA	NA	0.0090461	NA	NA	NA	NA	NA	0.00980878	NA	NA	NA	NA	NA	NA	NA	NA	NA	NA	NA
138	1700058P15Rik	NA	NA	NA	0.00360308	NA	NA	NA	NA	NA	0.00394359	NA	NA	NA	NA	NA	0.00268877	NA	NA	NA	NA	NA	0.00531906	NA	NA	NA	NA	NA	NA	NA	NA	NA	NA	NA	0.073381	NA	NA
139	1700060C20Rik	0.00110423	NA	NA	0.00141898	NA	NA	0.00394983	NA	NA	0.00265276	NA	NA	NA	NA	NA	NA	NA	NA	NA	NA	NA	NA	NA	NA	NA	NA	NA	NA	NA	NA	NA	NA	NA	NA	NA	NA
140	1700061E18Rik	0.0021649	NA	NA	NA	NA	NA	NA	NA	NA	NA	NA	NA	0.00327075	NA	NA	NA	NA	NA	NA	NA	NA	NA	NA	NA	NA	NA	NA	NA	NA	NA	NA	NA	NA	NA	NA	NA
141	1700063D05Rik	NA	NA	NA	NA	NA	NA	NA	NA	NA	NA	NA	NA	0.012082	NA	NA	NA	NA	NA	NA	NA	NA	NA	NA	NA	NA	NA	NA	NA	NA	NA	NA	NA	NA	NA	NA	NA
142	1700064M15Rik	0.00671769	NA	NA	0.00220443	NA	NA	NA	NA	NA	0.00203307	NA	NA	0.00178637	NA	NA	0.00387971	NA	NA	NA	NA	NA	NA	NA	NA	0.00607906	NA	NA	NA	NA	NA	NA	NA	NA	NA	NA	NA
143	1700065D16Rik	0.0045007	NA	NA	0.00296455	NA	NA	0.012674	NA	NA	0.00852416	NA	NA	0.00292801	NA	NA	0.0088339	NA	NA	NA	NA	NA	NA	NA	NA	NA	NA	NA	NA	NA	NA	NA	NA	NA	NA	NA	NA
144	1700066B17Rik	0.00893029	NA	NA	0.00185376	NA	NA	0.00201101	NA	NA	NA	NA	NA	0.00546798	NA	NA	NA	NA	NA	0.0136089	NA	NA	NA	NA	NA	NA	NA	NA	0.0118291	NA	NA	NA	NA	NA	NA	NA	NA
145	1700066B19Rik	0.0154116	NA	NA	0.00817782	NA	NA	0.0046077	NA	NA	0.00894567	NA	NA	0.00780608	NA	NA	0.00576837	NA	NA	NA	NA	NA	NA	NA	NA	NA	NA	NA	NA	NA	NA	NA	NA	NA	NA	NA	NA
146	1700066J03Rik	0.00243601	NA	NA	NA	NA	NA	NA	NA	NA	0.00201301	NA	NA	0.00761549	NA	NA	0.00297511	NA	NA	NA	NA	NA	NA	NA	NA	NA	NA	NA	NA	NA	NA	NA	NA	NA	NA	NA	NA
147	1700066M21Rik	0.0121875	NA	NA	0.0192835	NA	NA	0.0245294	NA	NA	0.0306323	NA	NA	0.0152739	NA	NA	0.0251267	NA	NA	0.032768	NA	NA	0.0373652	NA	NA	0.0603908	NA	NA	0.0101971	NA	NA	NA	NA	NA	NA	NA	NA
148	1700067K01Rik	NA	NA	NA	NA	NA	NA	NA	NA	NA	NA	NA	NA	0.00190688	NA	NA	0.00317738	NA	NA	NA	NA	NA	NA	NA	NA	NA	NA	NA	NA	NA	NA	NA	NA	NA	NA	NA	NA
149	1700069B07Rik	NA	NA	NA	0.00282568	NA	NA	NA	NA	NA	NA	NA	NA	NA	NA	NA	NA	NA	NA	0.00382311	NA	NA	NA	NA	NA	NA	NA	NA	NA	NA	NA	NA	NA	NA	NA	NA	NA
150	1700084C06Rik	0.01002	NA	NA	0.00420767	NA	NA	0.00202307	NA	NA	NA	NA	NA	0.0164818	NA	NA	0.0194948	NA	NA	0.00489548	NA	NA	NA	NA	NA	NA	NA	NA	NA	NA	NA	NA	NA	NA	NA	NA	NA
151	1700084E18Rik	0.0119848	NA	NA	0.00580864	NA	NA	0.00896667	NA	NA	0.0175215	NA	NA	0.0239698	NA	NA	0.0265764	NA	NA	0.0143551	NA	NA	0.0042146	NA	NA	0.00867428	NA	NA	NA	NA	NA	NA	NA	NA	NA	NA	NA
152	1700086L19Rik	0.190699	NA	NA	0.0515205	NA	NA	0.0311266	NA	NA	0.0236142	NA	NA	0.122791	NA	NA	0.168316	NA	NA	0.106579	NA	NA	0.00307622	NA	NA	0.0355286	NA	NA	0.145835	NA	NA	NA	NA	NA	NA	NA	NA
153	1700086O06Rik	0.0469431	NA	NA	0.0667036	NA	NA	0.0591888	NA	NA	0.0400805	NA	NA	0.0676386	NA	NA	0.0640267	NA	NA	0.0340445	NA	NA	0.0507589	NA	NA	0.0458741	NA	NA	0.124828	NA	NA	0.0351285	NA	NA	NA	NA	NA
154	1700086P04Rik	0.0346056	NA	NA	0.0249768	NA	NA	0.0186036	NA	NA	0.00971447	NA	NA	0.0127299	NA	NA	0.0238552	NA	NA	0.0335917	NA	NA	0.0333631	NA	NA	NA	NA	NA	0.0160995	NA	NA	NA	NA	NA	NA	NA	NA
155	1700088E04Rik	0.086533	NA	NA	0.0378853	NA	NA	0.053343	NA	NA	0.0546171	NA	NA	0.271372	0.388951	5.49612e-23	0.139197	NA	NA	0.0591219	NA	NA	0.0630183	NA	NA	0.00623847	NA	NA	0.0868412	NA	NA	NA	NA	NA	NA	NA	NA
156	1700092M07Rik	0.0026926	NA	NA	NA	NA	NA	NA	NA	NA	0.00179758	NA	NA	NA	NA	NA	NA	NA	NA	0.00482873	NA	NA	0.00484803	NA	NA	NA	NA	NA	NA	NA	NA	NA	NA	NA	NA	NA	NA
157	1700093J21Rik	0.00225271	NA	NA	NA	NA	NA	0.00378147	NA	NA	NA	NA	NA	NA	NA	NA	NA	NA	NA	NA	NA	NA	NA	NA	NA	NA	NA	NA	NA	NA	NA	NA	NA	NA	NA	NA	NA
158	1700093K21Rik	NA	NA	NA	NA	NA	NA	0.00181687	NA	NA	NA	NA	NA	NA	NA	NA	NA	NA	NA	NA	NA	NA	NA	NA	NA	NA	NA	NA	NA	NA	NA	NA	NA	NA	NA	NA	NA
159	1700095J03Rik	0.0208465	NA	NA	0.0164886	NA	NA	0.0229755	NA	NA	0.031679	NA	NA	0.012069	NA	NA	0.0139436	NA	NA	NA	NA	NA	0.0055316	NA	NA	0.0181907	NA	NA	NA	NA	NA	NA	NA	NA	NA	NA	NA
160	1700096K18Rik	0.0780285	NA	NA	0.0514866	NA	NA	0.0934322	NA	NA	0.0749069	NA	NA	0.113319	NA	NA	0.191953	NA	NA	0.0984751	NA	NA	0.0538857	NA	NA	0.022253	NA	NA	0.0974336	NA	NA	0.0973332	NA	NA	NA	NA	NA
161	1700102P08Rik	0.00106309	NA	NA	0.00718511	NA	NA	0.00508493	NA	NA	0.00905843	NA	NA	NA	NA	NA	0.0026961	NA	NA	0.00433018	NA	NA	NA	NA	NA	NA	NA	NA	NA	NA	NA	NA	NA	NA	NA	NA	NA
162	1700104B16Rik	0.00455688	NA	NA	0.00451413	NA	NA	0.00217103	NA	NA	0.00264127	NA	NA	NA	NA	NA	NA	NA	NA	0.00425372	NA	NA	NA	NA	NA	NA	NA	NA	NA	NA	NA	NA	NA	NA	NA	NA	NA
163	1700105P06Rik	0.0122476	NA	NA	0.00771085	NA	NA	0.00784984	NA	NA	0.00678928	NA	NA	0.00695401	NA	NA	0.00968432	NA	NA	0.0139216	NA	NA	0.0109303	NA	NA	NA	NA	NA	NA	NA	NA	NA	NA	NA	NA	NA	NA
164	1700109G15Rik	0.00540246	NA	NA	NA	NA	NA	NA	NA	NA	NA	NA	NA	NA	NA	NA	NA	NA	NA	NA	NA	NA	NA	NA	NA	NA	NA	NA	NA	NA	NA	NA	NA	NA	NA	NA	NA
165	1700109H08Rik	NA	NA	NA	0.00352757	NA	NA	0.00205511	NA	NA	0.00742006	NA	NA	0.00122181	NA	NA	NA	NA	NA	0.00439522	NA	NA	NA	NA	NA	NA	NA	NA	NA	NA	NA	NA	NA	NA	NA	NA	NA
166	1700112D23Rik	NA	NA	NA	0.0032144	NA	NA	0.00585055	NA	NA	0.00978613	NA	NA	0.00207	NA	NA	0.00796068	NA	NA	NA	NA	NA	0.00583654	NA	NA	NA	NA	NA	NA	NA	NA	NA	NA	NA	NA	NA	NA
167	1700112E06Rik	0.010611	NA	NA	0.00253503	NA	NA	NA	NA	NA	NA	NA	NA	0.00962927	NA	NA	0.00210463	NA	NA	0.00146086	NA	NA	NA	NA	NA	NA	NA	NA	NA	NA	NA	NA	NA	NA	NA	NA	NA
168	1700112J16Rik	0.00296339	NA	NA	0.00382671	NA	NA	0.00889415	NA	NA	0.00208716	NA	NA	0.00353087	NA	NA	NA	NA	NA	NA	NA	NA	NA	NA	NA	NA	NA	NA	NA	NA	NA	NA	NA	NA	NA	NA	NA
169	1700113A16Rik	0.0367654	NA	NA	0.0289209	NA	NA	0.0311561	NA	NA	0.0331923	NA	NA	0.0508635	NA	NA	0.0628071	NA	NA	0.0238687	NA	NA	0.0462933	NA	NA	0.0171746	NA	NA	0.0415584	NA	NA	NA	NA	NA	NA	NA	NA
170	1700113H08Rik	0.00398042	NA	NA	0.00158276	NA	NA	NA	NA	NA	NA	NA	NA	0.00350544	NA	NA	NA	NA	NA	0.0100851	NA	NA	NA	NA	NA	NA	NA	NA	0.0138317	NA	NA	NA	NA	NA	NA	NA	NA
171	1700123O20Rik	0.192015	NA	NA	0.221467	NA	NA	0.232691	NA	NA	0.215354	NA	NA	0.264921	NA	NA	0.3493	NA	NA	0.205827	NA	NA	0.185478	NA	NA	0.253369	NA	NA	0.198277	NA	NA	0.199329	NA	NA	0.0262333	NA	NA
172	1700124L16Rik	0.0207074	NA	NA	0.0260046	NA	NA	0.00919091	NA	NA	0.020031	NA	NA	0.00910778	NA	NA	0.0170926	NA	NA	0.0188987	NA	NA	0.0139365	NA	NA	0.018987	NA	NA	NA	NA	NA	NA	NA	NA	NA	NA	NA
173	1700125G22Rik	0.00104797	NA	NA	0.00171015	NA	NA	NA	NA	NA	0.0015498	NA	NA	NA	NA	NA	0.00302521	NA	NA	NA	NA	NA	NA	NA	NA	NA	NA	NA	NA	NA	NA	NA	NA	NA	NA	NA	NA
174	1700125H20Rik	0.00701731	NA	NA	0.0180118	NA	NA	NA	NA	NA	0.00899487	NA	NA	0.00194066	NA	NA	0.00353571	NA	NA	0.00220406	NA	NA	NA	NA	NA	NA	NA	NA	NA	NA	NA	NA	NA	NA	0.0302954	NA	NA
175	1810009A15Rik	0.00385885	NA	NA	0.00308883	NA	NA	0.00941748	NA	NA	0.00783854	NA	NA	0.0140768	NA	NA	0.00371018	NA	NA	0.00514116	NA	NA	0.0222651	NA	NA	0.0081123	NA	NA	NA	NA	NA	NA	NA	NA	NA	NA	NA
176	1810010H24Rik	0.0176039	NA	NA	0.00639052	NA	NA	0.0199865	NA	NA	0.0244723	NA	NA	0.00852743	NA	NA	0.0145025	NA	NA	0.00652167	NA	NA	0.00934674	NA	NA	0.013648	NA	NA	0.0220443	NA	NA	0.0414671	NA	NA	NA	NA	NA
177	1810011H11Rik	NA	NA	NA	NA	NA	NA	NA	NA	NA	NA	NA	NA	NA	NA	NA	NA	NA	NA	NA	NA	NA	NA	NA	NA	NA	NA	NA	NA	NA	NA	NA	NA	NA	0.116103	NA	NA
178	1810011O10Rik	0.018062	NA	NA	0.0155378	NA	NA	0.00814416	NA	NA	0.00943632	NA	NA	0.0248914	NA	NA	0.1525	NA	NA	0.0332476	NA	NA	0.0236626	NA	NA	0.19161	0.294994	3.38991e-17	0.0148135	NA	NA	0.47429	0.574422	8.21948e-31	0.186435	NA	NA
179	1810013D15Rik	NA	NA	NA	NA	NA	NA	NA	NA	NA	NA	NA	NA	NA	NA	NA	0.00286647	NA	NA	0.00332049	NA	NA	0.00618878	NA	NA	NA	NA	NA	NA	NA	NA	NA	NA	NA	NA	NA	NA
180	1810013L24Rik	0.105481	NA	NA	0.120593	NA	NA	0.165167	NA	NA	0.136243	NA	NA	0.14552	NA	NA	0.155853	NA	NA	0.0712514	NA	NA	0.0903177	NA	NA	0.114551	NA	NA	0.0766533	NA	NA	0.247998	NA	NA	0.168571	NA	NA
181	1810014B01Rik	0.0198375	NA	NA	0.0167167	NA	NA	0.0178504	NA	NA	0.0125344	NA	NA	0.0513577	NA	NA	0.0435195	NA	NA	0.0333014	NA	NA	0.0677799	NA	NA	0.0234521	NA	NA	0.0591129	NA	NA	NA	NA	NA	0.082517	NA	NA
182	1810019N24Rik	NA	NA	NA	0.00165412	NA	NA	NA	NA	NA	NA	NA	NA	NA	NA	NA	0.00273208	NA	NA	NA	NA	NA	NA	NA	NA	NA	NA	NA	NA	NA	NA	NA	NA	NA	NA	NA	NA
183	1810020O05Rik	NA	NA	NA	NA	NA	NA	NA	NA	NA	NA	NA	NA	NA	NA	NA	0.00287069	NA	NA	NA	NA	NA	NA	NA	NA	NA	NA	NA	NA	NA	NA	NA	NA	NA	NA	NA	NA
184	1810022K09Rik	0.706129	NA	NA	0.753212	NA	NA	0.723696	NA	NA	0.740295	NA	NA	0.643213	NA	NA	0.734444	NA	NA	0.574302	NA	NA	0.706493	NA	NA	0.552255	NA	NA	0.487468	NA	NA	0.432672	NA	NA	0.443713	NA	NA
185	1810024B03Rik	0.0359433	NA	NA	0.0220014	NA	NA	0.0287558	NA	NA	0.0252184	NA	NA	0.100293	NA	NA	0.0676395	NA	NA	0.0501632	NA	NA	0.0727339	NA	NA	0.0435386	NA	NA	0.0711657	NA	NA	0.0817967	NA	NA	NA	NA	NA
186	1810026J23Rik	0.307221	NA	NA	0.297258	NA	NA	0.286154	NA	NA	0.361608	NA	NA	0.181383	NA	NA	0.177917	NA	NA	0.232548	NA	NA	0.198079	NA	NA	0.168448	NA	NA	0.125795	NA	NA	0.117508	NA	NA	0.104602	NA	NA
187	1810030O07Rik	0.0566096	NA	NA	0.0368239	NA	NA	0.0444801	NA	NA	0.0360628	NA	NA	0.0482711	NA	NA	0.0909414	NA	NA	0.0411984	NA	NA	0.0389231	NA	NA	0.0819992	NA	NA	0.0764664	NA	NA	0.0202726	NA	NA	0.0302954	NA	NA
188	1810032O08Rik	0.0784931	NA	NA	0.112055	NA	NA	0.0711053	NA	NA	0.0619896	NA	NA	0.0230613	NA	NA	0.0688529	NA	NA	0.103381	NA	NA	0.109114	NA	NA	0.083758	NA	NA	0.0815318	NA	NA	0.107762	NA	NA	0.143414	NA	NA
189	1810034E14Rik	NA	NA	NA	NA	NA	NA	NA	NA	NA	NA	NA	NA	0.00283554	NA	NA	0.00630677	NA	NA	NA	NA	NA	NA	NA	NA	NA	NA	NA	NA	NA	NA	NA	NA	NA	NA	NA	NA
190	1810037I17Rik	0.490665	-0.268776	3.08122e-08	0.461141	-0.367863	3.16118e-08	0.463314	-0.33018	4.90267e-05	0.467652	-0.328251	0.00836233	1.38209	0.964266	3.24801e-64	1.07166	0.345373	4.65698e-28	0.503813	NA	NA	0.694484	NA	NA	0.7011	NA	NA	1.46724	0.804898	4.97648e-16	1.01489	NA	NA	0.43829	NA	NA
191	1810041H14Rik	0.00235692	NA	NA	0.00256327	NA	NA	0.00592772	NA	NA	0.0060517	NA	NA	0.00413729	NA	NA	0.0135822	NA	NA	0.0049211	NA	NA	0.0289685	NA	NA	NA	NA	NA	NA	NA	NA	NA	NA	NA	NA	NA	NA
192	1810041L15Rik	0.0675425	NA	NA	0.0448658	NA	NA	0.319846	0.393092	4.13632e-31	0.328127	0.364717	3.05244e-30	0.0494481	NA	NA	0.0541145	NA	NA	0.104008	NA	NA	0.130491	NA	NA	0.0181455	NA	NA	0.0784522	NA	NA	NA	NA	NA	NA	NA	NA
193	1810043G02Rik	0.166637	NA	NA	0.141463	NA	NA	0.164919	NA	NA	0.150674	NA	NA	0.254541	NA	NA	0.226684	NA	NA	0.167023	NA	NA	0.159832	NA	NA	0.171586	NA	NA	0.199113	NA	NA	0.0226764	NA	NA	0.175648	NA	NA
194	1810043H04Rik	0.234707	NA	NA	0.238788	NA	NA	0.36875	NA	NA	0.305766	NA	NA	0.473734	0.270324	0.28116	0.463581	NA	NA	0.328695	NA	NA	0.560235	0.258837	8.30419e-06	0.343931	NA	NA	0.410758	NA	NA	0.348551	NA	NA	0.452867	NA	NA
195	1810044D09Rik	0.0542125	NA	NA	0.0420344	NA	NA	0.0518963	NA	NA	0.0561388	NA	NA	0.102277	NA	NA	0.145351	NA	NA	0.0262191	NA	NA	0.112705	NA	NA	0.0293881	NA	NA	0.104872	NA	NA	NA	NA	NA	0.0628353	NA	NA
196	1810055G02Rik	0.0462859	NA	NA	0.0557114	NA	NA	0.049969	NA	NA	0.0628239	NA	NA	0.0670322	NA	NA	0.0801691	NA	NA	0.0484465	NA	NA	0.0680836	NA	NA	0.162182	NA	NA	0.154038	NA	NA	NA	NA	NA	NA	NA	NA
197	1810058I24Rik	0.467298	NA	NA	0.563167	NA	NA	0.537104	NA	NA	0.456111	-0.251417	0.019589	0.908195	0.382965	7.51113e-12	0.864819	NA	NA	0.627737	NA	NA	1.0522	0.457595	4.65387e-13	0.710616	NA	NA	0.618024	NA	NA	0.822749	NA	NA	0.394863	NA	NA
198	1810062G17Rik	0.00114238	NA	NA	NA	NA	NA	NA	NA	NA	NA	NA	NA	0.0238869	NA	NA	0.0113367	NA	NA	NA	NA	NA	0.00556942	NA	NA	0.0151798	NA	NA	0.0156218	NA	NA	NA	NA	NA	NA	NA	NA
199	1810062O18Rik	0.00813957	NA	NA	0.0086508	NA	NA	0.00691147	NA	NA	0.00625995	NA	NA	0.00920813	NA	NA	0.016387	NA	NA	NA	NA	NA	NA	NA	NA	0.0104331	NA	NA	NA	NA	NA	NA	NA	NA	NA	NA	NA
200	1810063I02Rik	NA	NA	NA	NA	NA	NA	NA	NA	NA	NA	NA	NA	NA	NA	NA	0.00290773	NA	NA	NA	NA	NA	NA	NA	NA	0.0074587	NA	NA	NA	NA	NA	NA	NA	NA	NA	NA	NA
201	2010007H06Rik	0.000933423	NA	NA	NA	NA	NA	NA	NA	NA	NA	NA	NA	NA	NA	NA	NA	NA	NA	NA	NA	NA	NA	NA	NA	0.0166646	NA	NA	NA	NA	NA	NA	NA	NA	NA	NA	NA
202	2010015M23Rik	0.0448643	NA	NA	0.0370351	NA	NA	0.0380198	NA	NA	0.0399291	NA	NA	0.0214642	NA	NA	0.0355313	NA	NA	0.02069	NA	NA	0.0256233	NA	NA	0.0101029	NA	NA	0.0282228	NA	NA	NA	NA	NA	NA	NA	NA
203	2010107E04Rik	1.42808	NA	NA	1.59061	NA	NA	1.37004	NA	NA	1.62535	NA	NA	1.26639	NA	NA	1.2585	NA	NA	1.15262	NA	NA	1.2774	NA	NA	1.27626	NA	NA	1.44997	NA	NA	1.16509	NA	NA	1.05601	NA	NA
204	2010107G12Rik	0.00193574	NA	NA	0.00305578	NA	NA	0.000951967	NA	NA	0.0021501	NA	NA	NA	NA	NA	NA	NA	NA	NA	NA	NA	NA	NA	NA	NA	NA	NA	NA	NA	NA	NA	NA	NA	NA	NA	NA
205	2010107G23Rik	0.380863	NA	NA	0.531665	0.297085	5.29991e-25	0.348481	NA	NA	0.564656	0.286681	1.8332e-17	0.109952	-0.37724	3.65143e-11	0.0913486	-0.451882	8.75778e-11	0.201088	NA	NA	0.145135	-0.326028	0.150959	0.0295382	-0.544208	3.74049e-07	0.024519	-0.539315	0.0177549	0.0226764	NA	NA	0.0490258	NA	NA
206	2010109A12Rik	0.00946668	NA	NA	0.00206903	NA	NA	0.00646701	NA	NA	0.00374524	NA	NA	0.0148574	NA	NA	0.0112264	NA	NA	NA	NA	NA	0.0140871	NA	NA	0.038472	NA	NA	0.0315099	NA	NA	NA	NA	NA	NA	NA	NA
207	2010110K18Rik	0.00123463	NA	NA	0.00185968	NA	NA	NA	NA	NA	NA	NA	NA	0.00217021	NA	NA	NA	NA	NA	NA	NA	NA	0.00428338	NA	NA	NA	NA	NA	0.0238694	NA	NA	NA	NA	NA	NA	NA	NA
208	2010111I01Rik	0.00948897	NA	NA	0.0108209	NA	NA	0.0245508	NA	NA	0.0176583	NA	NA	0.0391405	NA	NA	0.0589663	NA	NA	0.0148128	NA	NA	0.0820976	NA	NA	0.0630464	NA	NA	0.0146532	NA	NA	0.182439	NA	NA	NA	NA	NA
209	2010300C02Rik	0.00883606	NA	NA	0.00847734	NA	NA	0.00825092	NA	NA	0.0121574	NA	NA	NA	NA	NA	0.0195123	NA	NA	0.00231565	NA	NA	0.00446227	NA	NA	0.00639012	NA	NA	NA	NA	NA	NA	NA	NA	NA	NA	NA
210	2010300F17Rik	0.0011405	NA	NA	NA	NA	NA	0.00202027	NA	NA	NA	NA	NA	NA	NA	NA	NA	NA	NA	0.00497225	NA	NA	NA	NA	NA	NA	NA	NA	NA	NA	NA	NA	NA	NA	NA	NA	NA
211	2010308F09Rik	0.00884694	NA	NA	0.00320639	NA	NA	0.0103124	NA	NA	0.00590766	NA	NA	0.0100856	NA	NA	0.00861113	NA	NA	0.00979905	NA	NA	NA	NA	NA	NA	NA	NA	NA	NA	NA	NA	NA	NA	NA	NA	NA
212	2010315B03Rik	0.0457466	NA	NA	0.0271244	NA	NA	0.0224397	NA	NA	0.0367061	NA	NA	0.0480294	NA	NA	0.0396891	NA	NA	0.0113708	NA	NA	0.0367589	NA	NA	0.0217068	NA	NA	0.0287738	NA	NA	NA	NA	NA	NA	NA	NA
213	2010320M18Rik	0.195104	NA	NA	0.197093	NA	NA	0.20108	NA	NA	0.146411	NA	NA	0.234631	NA	NA	0.264326	NA	NA	0.186059	NA	NA	0.244956	NA	NA	0.141181	NA	NA	0.176776	NA	NA	0.185155	NA	NA	0.0262333	NA	NA
214	2200002D01Rik	0.00208429	NA	NA	0.00145471	NA	NA	NA	NA	NA	0.00510011	NA	NA	0.0120417	NA	NA	0.00718462	NA	NA	NA	NA	NA	0.0264355	NA	NA	0.0311792	NA	NA	0.0127034	NA	NA	0.101987	NA	NA	NA	NA	NA
215	2210008F06Rik	0.0194601	NA	NA	0.0743468	NA	NA	0.031019	NA	NA	0.0546447	NA	NA	0.00206483	NA	NA	0.00280185	NA	NA	0.0473138	NA	NA	0.0193217	NA	NA	0.0222886	NA	NA	0.0222019	NA	NA	NA	NA	NA	NA	NA	NA
216	2210013O21Rik	0.550278	NA	NA	0.553143	NA	NA	0.425372	NA	NA	0.610603	NA	NA	0.434672	NA	NA	0.530907	NA	NA	0.302691	NA	NA	0.322398	-0.271504	1	0.429853	NA	NA	0.321059	NA	NA	0.427207	NA	NA	0.302747	NA	NA
217	2210016F16Rik	0.133173	NA	NA	0.104134	NA	NA	0.160432	NA	NA	0.203746	NA	NA	0.0955005	NA	NA	0.17077	NA	NA	0.0986727	NA	NA	0.148039	NA	NA	0.169874	NA	NA	0.0816731	NA	NA	0.0830579	NA	NA	0.281334	NA	NA
218	2210016L21Rik	0.42463	NA	NA	0.583152	NA	NA	0.402665	NA	NA	0.585546	NA	NA	0.303304	NA	NA	0.332808	NA	NA	0.225623	NA	NA	0.246373	-0.29165	1	0.289735	NA	NA	0.347966	NA	NA	0.309568	NA	NA	0.198328	NA	NA
219	2210404O09Rik	0.0149625	NA	NA	0.0185444	NA	NA	0.0171286	NA	NA	0.0182216	NA	NA	0.00422378	NA	NA	0.0204607	NA	NA	0.0185253	NA	NA	0.0171497	NA	NA	0.00905871	NA	NA	0.0102379	NA	NA	0.0305089	NA	NA	NA	NA	NA
220	2210406O10Rik	0.00690153	NA	NA	0.00516895	NA	NA	0.0118799	NA	NA	0.00917087	NA	NA	0.0161091	NA	NA	0.0416251	NA	NA	0.00146086	NA	NA	NA	NA	NA	NA	NA	NA	NA	NA	NA	NA	NA	NA	NA	NA	NA
221	2210408I21Rik	0.00610398	NA	NA	0.0112846	NA	NA	0.0116978	NA	NA	0.0138862	NA	NA	0.0237131	NA	NA	0.0149617	NA	NA	0.0101958	NA	NA	NA	NA	NA	0.00645562	NA	NA	0.00955183	NA	NA	NA	NA	NA	NA	NA	NA
222	2300002M23Rik	NA	NA	NA	0.00501997	NA	NA	NA	NA	NA	NA	NA	NA	NA	NA	NA	NA	NA	NA	NA	NA	NA	NA	NA	NA	NA	NA	NA	NA	NA	NA	NA	NA	NA	NA	NA	NA
223	2300009A05Rik	0.267908	NA	NA	0.362942	NA	NA	0.292111	NA	NA	0.275665	NA	NA	0.231475	NA	NA	0.561336	0.294483	3.32974e-21	0.331958	NA	NA	0.250707	NA	NA	0.151433	-0.264381	1	0.18753	NA	NA	0.281795	NA	NA	0.276483	NA	NA
224	2310001H17Rik	NA	NA	NA	NA	NA	NA	0.00196696	NA	NA	0.00216189	NA	NA	0.00230179	NA	NA	0.0132482	NA	NA	NA	NA	NA	0.00590002	NA	NA	0.00565695	NA	NA	NA	NA	NA	0.0643665	NA	NA	0.225933	0.421314	1.46266e-29
225	2310001K24Rik	NA	NA	NA	0.00207689	NA	NA	NA	NA	NA	NA	NA	NA	NA	NA	NA	0.00199983	NA	NA	NA	NA	NA	NA	NA	NA	NA	NA	NA	NA	NA	NA	NA	NA	NA	NA	NA	NA
226	2310007B03Rik	NA	NA	NA	0.0016547	NA	NA	0.00226421	NA	NA	NA	NA	NA	NA	NA	NA	NA	NA	NA	NA	NA	NA	NA	NA	NA	NA	NA	NA	NA	NA	NA	NA	NA	NA	NA	NA	NA
227	2310009B15Rik	0.300844	NA	NA	0.254063	NA	NA	0.578854	0.301945	3.87407e-17	0.452997	NA	NA	0.42527	NA	NA	0.320978	NA	NA	0.217749	NA	NA	0.477966	NA	NA	0.249085	NA	NA	0.415999	NA	NA	0.186583	NA	NA	0.0963498	NA	NA
228	2310010G23Rik	0.00344102	NA	NA	0.0223875	NA	NA	0.0129686	NA	NA	0.0103106	NA	NA	0.00680023	NA	NA	0.0196495	NA	NA	0.0334715	NA	NA	NA	NA	NA	NA	NA	NA	0.0259025	NA	NA	NA	NA	NA	0.069296	NA	NA
229	2310011J03Rik	0.0844091	NA	NA	0.11823	NA	NA	0.113091	NA	NA	0.0745255	NA	NA	0.187984	NA	NA	0.209465	NA	NA	0.100472	NA	NA	0.19442	NA	NA	0.124849	NA	NA	0.181967	NA	NA	0.200766	NA	NA	0.178068	NA	NA
230	2310015A10Rik	0.0221413	NA	NA	0.0170308	NA	NA	0.028781	NA	NA	0.0321348	NA	NA	0.0780244	NA	NA	0.0448998	NA	NA	0.017825	NA	NA	0.0854503	NA	NA	0.0607798	NA	NA	0.0697734	NA	NA	0.0616837	NA	NA	0.0628353	NA	NA
231	2310022A10Rik	0.113654	NA	NA	0.0873865	NA	NA	0.0815811	NA	NA	0.12375	NA	NA	0.0863056	NA	NA	0.128791	NA	NA	0.0489368	NA	NA	0.0961054	NA	NA	0.037463	NA	NA	0.0926235	NA	NA	0.0570534	NA	NA	NA	NA	NA
232	2310022B05Rik	0.130054	NA	NA	0.164454	NA	NA	0.134134	NA	NA	0.139507	NA	NA	0.337827	0.344288	1.18072e-06	0.194746	NA	NA	0.138296	NA	NA	0.177147	NA	NA	0.256589	NA	NA	0.220446	NA	NA	0.253013	NA	NA	NA	NA	NA
233	2310026L22Rik	0.00120812	NA	NA	0.00169457	NA	NA	0.002089	NA	NA	0.00507242	NA	NA	0.00304147	NA	NA	NA	NA	NA	NA	NA	NA	NA	NA	NA	NA	NA	NA	NA	NA	NA	NA	NA	NA	NA	NA	NA
234	2310030G06Rik	0.00691688	NA	NA	0.013308	NA	NA	0.00681552	NA	NA	0.0128394	NA	NA	0.00773869	NA	NA	0.0780409	NA	NA	0.0048976	NA	NA	NA	NA	NA	NA	NA	NA	NA	NA	NA	NA	NA	NA	NA	NA	NA
235	2310033P09Rik	0.175495	NA	NA	0.181212	NA	NA	0.150248	NA	NA	0.138749	NA	NA	0.14028	NA	NA	0.320933	NA	NA	0.153266	NA	NA	0.168693	NA	NA	0.124159	NA	NA	0.192752	NA	NA	0.26189	NA	NA	0.136872	NA	NA
236	2310035C23Rik	0.235849	NA	NA	0.240413	NA	NA	0.23877	NA	NA	0.249431	NA	NA	0.181749	NA	NA	0.202591	NA	NA	0.192448	NA	NA	0.163221	NA	NA	0.166536	NA	NA	0.157419	NA	NA	0.073274	NA	NA	0.22313	NA	NA
237	2310036O22Rik	1.08125	NA	NA	1.0684	NA	NA	1.06358	NA	NA	1.11203	NA	NA	0.866089	NA	NA	0.874465	NA	NA	0.965772	NA	NA	0.932709	NA	NA	0.784453	-0.286256	0.318698	1.06766	NA	NA	0.717402	NA	NA	0.674778	NA	NA
238	2310039H08Rik	0.194257	NA	NA	0.24799	NA	NA	0.229169	NA	NA	0.218132	NA	NA	0.337214	NA	NA	0.34736	NA	NA	0.208381	NA	NA	0.445558	0.264259	0.000155013	0.257465	NA	NA	0.211955	NA	NA	0.221386	NA	NA	0.168034	NA	NA
239	2310040G07Rik	0.0151244	NA	NA	0.00328592	NA	NA	NA	NA	NA	NA	NA	NA	0.0180003	NA	NA	0.0238572	NA	NA	NA	NA	NA	0.00582113	NA	NA	0.00967048	NA	NA	NA	NA	NA	NA	NA	NA	NA	NA	NA
240	2310040G24Rik	0.0155826	NA	NA	0.0280818	NA	NA	0.0370792	NA	NA	0.00942282	NA	NA	0.0338548	NA	NA	0.0313795	NA	NA	0.0179768	NA	NA	0.0113452	NA	NA	0.0126485	NA	NA	0.0253061	NA	NA	NA	NA	NA	NA	NA	NA
241	2310043L19Rik	NA	NA	NA	NA	NA	NA	NA	NA	NA	NA	NA	NA	NA	NA	NA	0.00375575	NA	NA	NA	NA	NA	NA	NA	NA	NA	NA	NA	NA	NA	NA	NA	NA	NA	NA	NA	NA
242	2310047D07Rik	0.00435662	NA	NA	0.00337268	NA	NA	0.0050583	NA	NA	0.0095869	NA	NA	0.00285029	NA	NA	NA	NA	NA	NA	NA	NA	NA	NA	NA	NA	NA	NA	NA	NA	NA	NA	NA	NA	NA	NA	NA
243	2310057M21Rik	0.0554085	NA	NA	0.0703905	NA	NA	0.0538914	NA	NA	0.0645851	NA	NA	0.045959	NA	NA	0.0814661	NA	NA	0.0190564	NA	NA	0.0697571	NA	NA	0.0582291	NA	NA	0.127564	NA	NA	0.0305089	NA	NA	NA	NA	NA
244	2310061I04Rik	0.158972	NA	NA	0.199834	NA	NA	0.131195	NA	NA	0.234964	NA	NA	0.100961	NA	NA	0.130304	NA	NA	0.0784633	NA	NA	0.132962	NA	NA	0.117102	NA	NA	0.186029	NA	NA	0.11617	NA	NA	0.0262333	NA	NA
245	2310068J16Rik	0.0285096	NA	NA	0.0172176	NA	NA	0.0141396	NA	NA	0.00525223	NA	NA	0.0197091	NA	NA	0.0405616	NA	NA	0.0182233	NA	NA	0.0190037	NA	NA	0.0103716	NA	NA	NA	NA	NA	NA	NA	NA	NA	NA	NA
246	2310069G16Rik	0.0150023	NA	NA	0.013939	NA	NA	0.00947933	NA	NA	0.0295381	NA	NA	NA	NA	NA	0.00435798	NA	NA	NA	NA	NA	0.0127958	NA	NA	0.00329821	NA	NA	0.00970556	NA	NA	NA	NA	NA	NA	NA	NA
247	2310074N15Rik	0.00355501	NA	NA	0.0112631	NA	NA	0.00397367	NA	NA	0.00772014	NA	NA	0.00423196	NA	NA	0.0120078	NA	NA	NA	NA	NA	NA	NA	NA	NA	NA	NA	NA	NA	NA	NA	NA	NA	NA	NA	NA
248	2310081O03Rik	NA	NA	NA	0.00145368	NA	NA	NA	NA	NA	NA	NA	NA	NA	NA	NA	NA	NA	NA	NA	NA	NA	NA	NA	NA	NA	NA	NA	NA	NA	NA	NA	NA	NA	NA	NA	NA
249	2410002F23Rik	0.415154	NA	NA	0.522135	NA	NA	0.293996	NA	NA	0.42827	NA	NA	0.177727	-0.314338	1.8235e-06	0.339763	NA	NA	0.279442	NA	NA	0.382854	NA	NA	0.182223	-0.302766	1	0.182836	-0.275545	1	0.134002	NA	NA	0.0302954	NA	NA
250	2410004B18Rik	0.282314	NA	NA	0.335647	NA	NA	0.220044	NA	NA	0.322734	NA	NA	0.197965	NA	NA	0.198219	NA	NA	0.223424	NA	NA	0.211195	NA	NA	0.191853	NA	NA	0.278908	NA	NA	0.182426	NA	NA	0.119364	NA	NA
251	2410004I01Rik	0.00605022	NA	NA	0.0166974	NA	NA	0.00564957	NA	NA	0.00990487	NA	NA	NA	NA	NA	0.00788606	NA	NA	0.0130358	NA	NA	0.00612292	NA	NA	0.0049567	NA	NA	NA	NA	NA	NA	NA	NA	NA	NA	NA
252	2410004P03Rik	0.00196575	NA	NA	NA	NA	NA	0.00683728	NA	NA	0.0031965	NA	NA	0.150691	0.339948	9.62457e-62	0.0185156	NA	NA	NA	NA	NA	NA	NA	NA	0.01258	NA	NA	0.0384602	NA	NA	NA	NA	NA	NA	NA	NA
253	2410015M20Rik	0.974262	NA	NA	0.92249	NA	NA	0.916172	NA	NA	0.844024	NA	NA	1.05339	NA	NA	1.24583	NA	NA	0.865666	NA	NA	0.968537	NA	NA	0.832003	NA	NA	0.821671	NA	NA	0.772166	NA	NA	0.890349	NA	NA
254	2410016O06Rik	0.0402971	NA	NA	0.0355443	NA	NA	0.0303174	NA	NA	0.0340159	NA	NA	0.0131478	NA	NA	0.033994	NA	NA	0.0180683	NA	NA	0.0559158	NA	NA	0.0508107	NA	NA	0.120569	NA	NA	0.0260045	NA	NA	0.0791851	NA	NA
255	2410018L13Rik	0.0610465	NA	NA	0.0513313	NA	NA	0.0393406	NA	NA	0.052754	NA	NA	0.0143906	NA	NA	0.0415025	NA	NA	0.00417746	NA	NA	0.0306526	NA	NA	0.0387573	NA	NA	0.0623689	NA	NA	0.0344879	NA	NA	NA	NA	NA
256	2410022M11Rik	0.0336517	NA	NA	0.0169915	NA	NA	0.0412814	NA	NA	0.0224932	NA	NA	0.0263385	NA	NA	0.0827503	NA	NA	0.0416584	NA	NA	0.0412338	NA	NA	0.03925	NA	NA	0.0511429	NA	NA	NA	NA	NA	0.187279	0.310782	1
257	2410080I02Rik	0.00122209	NA	NA	0.00177365	NA	NA	0.00120189	NA	NA	NA	NA	NA	0.00679364	NA	NA	0.00142281	NA	NA	NA	NA	NA	NA	NA	NA	0.00683441	NA	NA	0.0301153	NA	NA	NA	NA	NA	NA	NA	NA
258	2410089E03Rik	0.146028	NA	NA	0.172429	NA	NA	0.156166	NA	NA	0.170146	NA	NA	0.101961	NA	NA	0.179502	NA	NA	0.11156	NA	NA	0.158066	NA	NA	0.107232	NA	NA	0.139076	NA	NA	0.0979805	NA	NA	NA	NA	NA
259	2410131K14Rik	0.0950546	NA	NA	0.0742174	NA	NA	0.0841111	NA	NA	0.104631	NA	NA	0.0463235	NA	NA	0.0922956	NA	NA	0.0669765	NA	NA	0.0741219	NA	NA	0.040202	NA	NA	0.0221477	NA	NA	0.0558661	NA	NA	NA	NA	NA
260	2500002B13Rik	0.00338093	NA	NA	0.00462498	NA	NA	0.00188008	NA	NA	0.00234552	NA	NA	0.0238487	NA	NA	0.0160665	NA	NA	0.0201756	NA	NA	0.0260042	NA	NA	0.00516499	NA	NA	0.0423598	NA	NA	NA	NA	NA	NA	NA	NA
261	2510002D24Rik	0.226015	NA	NA	0.244754	NA	NA	0.200061	NA	NA	0.227923	NA	NA	0.157086	NA	NA	0.365524	NA	NA	0.0954067	NA	NA	0.202784	NA	NA	0.138016	NA	NA	0.0465163	-0.311357	1	0.0648129	NA	NA	NA	NA	NA
262	2510009E07Rik	0.0720225	NA	NA	0.0540657	NA	NA	0.327432	0.393787	2.25475e-41	0.22718	NA	NA	0.0953235	NA	NA	0.0652879	NA	NA	0.0582463	NA	NA	0.0518249	NA	NA	0.0487194	NA	NA	0.116681	NA	NA	0.116244	NA	NA	0.0791851	NA	NA
263	2510017J16Rik	0.0098828	NA	NA	0.00600271	NA	NA	0.00741493	NA	NA	0.0152395	NA	NA	0.016539	NA	NA	0.00638676	NA	NA	0.00146086	NA	NA	0.00833999	NA	NA	0.0157154	NA	NA	0.0428188	NA	NA	NA	NA	NA	NA	NA	NA
264	2510039O18Rik	0.0608005	NA	NA	0.0639474	NA	NA	0.0785107	NA	NA	0.0799384	NA	NA	0.0608551	NA	NA	0.159834	NA	NA	0.0726236	NA	NA	0.0673747	NA	NA	0.0952418	NA	NA	0.0983578	NA	NA	0.290991	0.298192	0.0890246	0.075603	NA	NA
265	2510046G10Rik	0.0943175	NA	NA	0.103199	NA	NA	0.0930249	NA	NA	0.095194	NA	NA	0.087038	NA	NA	0.127108	NA	NA	0.0614824	NA	NA	0.130247	NA	NA	0.037854	NA	NA	0.0866071	NA	NA	0.0685323	NA	NA	NA	NA	NA
266	2600006K01Rik	0.00884298	NA	NA	0.00112255	NA	NA	0.00356714	NA	NA	0.0183042	NA	NA	0.0219781	NA	NA	0.00806912	NA	NA	NA	NA	NA	0.0306202	NA	NA	0.0150695	NA	NA	0.0270396	NA	NA	NA	NA	NA	NA	NA	NA
267	2600014E21Rik	0.00569582	NA	NA	NA	NA	NA	0.0244131	NA	NA	0.00243629	NA	NA	0.00357493	NA	NA	NA	NA	NA	NA	NA	NA	NA	NA	NA	NA	NA	NA	NA	NA	NA	NA	NA	NA	NA	NA	NA
268	2610001J05Rik	0.175587	-0.338095	1.71449e-31	0.242374	-0.266245	0.000792494	0.30952	NA	NA	0.40083	NA	NA	0.758042	0.576713	3.83622e-30	0.494818	NA	NA	0.292708	NA	NA	0.751192	0.45454	1.7545e-16	0.449669	NA	NA	0.771648	0.455895	1.66133e-05	0.334272	NA	NA	0.648341	NA	NA
269	2610002M06Rik	0.100473	NA	NA	0.0992579	NA	NA	0.117713	NA	NA	0.134468	NA	NA	0.0998603	NA	NA	0.123114	NA	NA	0.0401568	NA	NA	0.0809607	NA	NA	0.103227	NA	NA	0.0644796	NA	NA	0.0305089	NA	NA	0.0433505	NA	NA
270	2610008E11Rik	0.0977078	NA	NA	0.0590297	NA	NA	0.067697	NA	NA	0.111639	NA	NA	0.0443442	NA	NA	0.083209	NA	NA	0.0716475	NA	NA	0.0610616	NA	NA	0.0798074	NA	NA	0.0394259	NA	NA	0.0202726	NA	NA	NA	NA	NA
271	2610020C07Rik	0.0184953	NA	NA	0.0213876	NA	NA	0.00511263	NA	NA	0.0162421	NA	NA	0.017184	NA	NA	0.0358963	NA	NA	0.0041964	NA	NA	0.0354544	NA	NA	0.0401297	NA	NA	0.0846855	NA	NA	NA	NA	NA	NA	NA	NA
272	2610020H08Rik	0.00230435	NA	NA	0.00172319	NA	NA	0.00421471	NA	NA	0.00209016	NA	NA	0.0133401	NA	NA	0.0268961	NA	NA	NA	NA	NA	0.0230363	NA	NA	0.0145746	NA	NA	0.05402	NA	NA	0.0228496	NA	NA	NA	NA	NA
273	2610021A01Rik	0.027347	NA	NA	0.0262229	NA	NA	0.0349036	NA	NA	0.0224915	NA	NA	0.025292	NA	NA	0.0396119	NA	NA	0.0345822	NA	NA	0.0472876	NA	NA	0.0243331	NA	NA	0.0251879	NA	NA	0.0305089	NA	NA	NA	NA	NA
274	2610028E06Rik	NA	NA	NA	0.000768633	NA	NA	0.00926343	NA	NA	0.00981741	NA	NA	NA	NA	NA	NA	NA	NA	NA	NA	NA	NA	NA	NA	NA	NA	NA	NA	NA	NA	NA	NA	NA	NA	NA	NA
275	2610028H24Rik	0.000895172	NA	NA	NA	NA	NA	NA	NA	NA	NA	NA	NA	NA	NA	NA	0.0067247	NA	NA	NA	NA	NA	NA	NA	NA	NA	NA	NA	NA	NA	NA	NA	NA	NA	NA	NA	NA
276	2610035D17Rik	0.0567852	NA	NA	0.0177452	NA	NA	0.0391934	NA	NA	0.0321267	NA	NA	0.106028	NA	NA	0.0408383	NA	NA	0.025018	NA	NA	0.0534581	NA	NA	0.0172663	NA	NA	0.0714675	NA	NA	NA	NA	NA	NA	NA	NA
277	2610037D02Rik	0.0418493	NA	NA	0.0464902	NA	NA	0.0350014	NA	NA	0.0395664	NA	NA	0.0474571	NA	NA	0.0567644	NA	NA	0.0330261	NA	NA	0.0720448	NA	NA	0.0373324	NA	NA	0.104985	NA	NA	NA	NA	NA	NA	NA	NA
278	2610042L04Rik	0.0105339	NA	NA	0.0193195	NA	NA	0.00550519	NA	NA	0.0107079	NA	NA	NA	NA	NA	0.0103111	NA	NA	0.0102488	NA	NA	NA	NA	NA	NA	NA	NA	NA	NA	NA	0.038648	NA	NA	0.0302954	NA	NA
279	2610044O15Rik8	0.0580613	NA	NA	0.0571933	NA	NA	0.0526181	NA	NA	0.0371646	NA	NA	0.0598891	NA	NA	0.0543847	NA	NA	0.0372367	NA	NA	0.0342739	NA	NA	0.0385949	NA	NA	NA	NA	NA	0.0685368	NA	NA	NA	NA	NA
280	2610301B20Rik	0.159327	NA	NA	0.137912	NA	NA	0.16647	NA	NA	0.171527	NA	NA	0.240138	NA	NA	0.217563	NA	NA	0.156766	NA	NA	0.249637	NA	NA	0.0845198	NA	NA	0.222569	NA	NA	0.0339996	NA	NA	0.148406	NA	NA
281	2610305D13Rik	0.00715071	NA	NA	0.00680818	NA	NA	0.00361903	NA	NA	0.00565441	NA	NA	0.025924	NA	NA	0.00352531	NA	NA	0.00462537	NA	NA	NA	NA	NA	0.00782654	NA	NA	0.0137412	NA	NA	0.105855	NA	NA	NA	NA	NA
282	2610318N02Rik	0.0433831	NA	NA	0.0413288	NA	NA	0.100262	NA	NA	0.0433567	NA	NA	0.0458389	NA	NA	0.0429358	NA	NA	0.0254664	NA	NA	0.192885	NA	NA	0.0489961	NA	NA	0.142134	NA	NA	0.0604924	NA	NA	NA	NA	NA
283	2610507B11Rik	0.0928352	NA	NA	0.0806787	NA	NA	0.114876	NA	NA	0.118476	NA	NA	0.146453	NA	NA	0.156371	NA	NA	0.0881407	NA	NA	0.159232	NA	NA	0.174414	NA	NA	0.158072	NA	NA	0.254037	NA	NA	0.489891	0.583103	0.896605
284	2610524H06Rik	0.299834	NA	NA	0.382313	NA	NA	0.291133	NA	NA	0.265772	NA	NA	0.353933	NA	NA	0.37868	NA	NA	0.15202	NA	NA	0.284178	NA	NA	0.279885	NA	NA	0.319413	NA	NA	0.213503	NA	NA	0.102294	NA	NA
285	2610528J11Rik	NA	NA	NA	0.000764767	NA	NA	0.00347108	NA	NA	0.00140531	NA	NA	0.00153389	NA	NA	0.0880779	NA	NA	0.0041623	NA	NA	0.00224375	NA	NA	0.00379743	NA	NA	NA	NA	NA	NA	NA	NA	NA	NA	NA
286	2700012I20Rik	0.00236136	NA	NA	0.00207089	NA	NA	0.011878	NA	NA	0.00498746	NA	NA	0.00861668	NA	NA	0.0105683	NA	NA	0.0185713	NA	NA	0.00400315	NA	NA	0.00331035	NA	NA	0.0149163	NA	NA	NA	NA	NA	NA	NA	NA
287	2700016F22Rik	0.00612448	NA	NA	0.000682077	NA	NA	NA	NA	NA	0.00586116	NA	NA	0.00153389	NA	NA	0.00969805	NA	NA	0.009056	NA	NA	NA	NA	NA	NA	NA	NA	NA	NA	NA	NA	NA	NA	NA	NA	NA
288	2700029M09Rik	0.302333	NA	NA	0.397631	NA	NA	0.340306	NA	NA	0.380894	NA	NA	0.256032	NA	NA	0.38736	NA	NA	0.270255	NA	NA	0.416584	NA	NA	0.278111	NA	NA	0.691745	0.447522	0.00891856	0.447046	NA	NA	0.156456	NA	NA
289	2700033N17Rik	NA	NA	NA	NA	NA	NA	NA	NA	NA	0.00189325	NA	NA	0.0161269	NA	NA	0.00151596	NA	NA	NA	NA	NA	NA	NA	NA	NA	NA	NA	NA	NA	NA	NA	NA	NA	NA	NA	NA
290	2700038G22Rik	0.0415059	NA	NA	0.045084	NA	NA	0.0375909	NA	NA	0.0522755	NA	NA	0.0398189	NA	NA	0.046642	NA	NA	0.0283717	NA	NA	0.138941	NA	NA	0.0367374	NA	NA	0.16464	NA	NA	0.14554	NA	NA	0.0262333	NA	NA
291	2700046A07Rik	0.00156438	NA	NA	NA	NA	NA	0.00891399	NA	NA	NA	NA	NA	0.00348044	NA	NA	0.00145421	NA	NA	0.0244124	NA	NA	0.0814325	NA	NA	0.0251225	NA	NA	NA	NA	NA	NA	NA	NA	NA	NA	NA
292	2700046G09Rik	0.0370141	NA	NA	0.0282414	NA	NA	0.0197538	NA	NA	0.0169638	NA	NA	0.0755418	NA	NA	0.0879549	NA	NA	0.0440526	NA	NA	0.0284695	NA	NA	0.00686119	NA	NA	0.0471232	NA	NA	NA	NA	NA	NA	NA	NA
293	2700049A03Rik	0.0552585	NA	NA	0.0497302	NA	NA	0.0501864	NA	NA	0.0633011	NA	NA	0.0488528	NA	NA	0.11211	NA	NA	0.0393664	NA	NA	0.074595	NA	NA	0.0469576	NA	NA	0.135359	NA	NA	0.0351285	NA	NA	0.0890685	NA	NA
294	2700060E02Rik	0.958459	NA	NA	1.15171	NA	NA	1.26105	NA	NA	1.05239	NA	NA	0.770764	-0.31258	2.70082e-11	1.67027	0.489969	3.21685e-36	1.12681	NA	NA	1.22629	NA	NA	1.29234	NA	NA	1.07975	NA	NA	1.50767	NA	NA	0.83877	NA	NA
295	2700062C07Rik	0.148386	NA	NA	0.194133	NA	NA	0.161649	NA	NA	0.205438	NA	NA	0.0788636	NA	NA	0.095117	NA	NA	0.130505	NA	NA	0.173622	NA	NA	0.116281	NA	NA	0.135637	NA	NA	0.0344879	NA	NA	0.105536	NA	NA
296	2700068H02Rik	NA	NA	NA	0.00115682	NA	NA	NA	NA	NA	NA	NA	NA	NA	NA	NA	0.00277554	NA	NA	NA	NA	NA	NA	NA	NA	NA	NA	NA	NA	NA	NA	NA	NA	NA	NA	NA	NA
297	2700069I18Rik	0.0207686	NA	NA	0.0155947	NA	NA	0.0156858	NA	NA	0.0875329	NA	NA	0.0382141	NA	NA	0.0125145	NA	NA	0.0253609	NA	NA	0.0294542	NA	NA	0.0042686	NA	NA	NA	NA	NA	NA	NA	NA	NA	NA	NA
298	2700081O15Rik	0.282782	NA	NA	0.208394	NA	NA	0.271927	NA	NA	0.207163	NA	NA	0.181065	NA	NA	0.176894	NA	NA	0.240181	NA	NA	0.0921282	-0.262736	1	0.165724	NA	NA	0.162706	NA	NA	0.399273	NA	NA	0.0302954	NA	NA
299	2700094K13Rik	0.801805	NA	NA	0.937373	NA	NA	0.90567	NA	NA	0.960634	NA	NA	0.69638	NA	NA	0.784685	NA	NA	0.655056	NA	NA	1.47241	0.60563	3.42199e-18	1.11483	NA	NA	1.88631	0.854782	2.19278e-22	1.35244	NA	NA	0.691449	NA	NA
300	2700097O09Rik	0.148417	NA	NA	0.141849	NA	NA	0.129885	NA	NA	0.154766	NA	NA	0.205749	NA	NA	0.165268	NA	NA	0.119995	NA	NA	0.187427	NA	NA	0.0986124	NA	NA	0.18776	NA	NA	0.208465	NA	NA	0.214121	NA	NA
301	2810001G20Rik	0.140664	NA	NA	0.085112	NA	NA	0.195183	NA	NA	0.198927	NA	NA	0.163343	NA	NA	0.173557	NA	NA	0.0439177	NA	NA	0.189055	NA	NA	0.162787	NA	NA	0.0791546	NA	NA	0.0344879	NA	NA	NA	NA	NA
302	2810004N23Rik	0.241221	NA	NA	0.2593	NA	NA	0.256214	NA	NA	0.198086	NA	NA	0.3334	NA	NA	0.425926	NA	NA	0.242983	NA	NA	0.535971	0.309288	4.72413e-09	0.238311	NA	NA	0.259523	NA	NA	0.183732	NA	NA	0.225526	NA	NA
303	2810006K23Rik	0.033863	NA	NA	0.036942	NA	NA	0.0592767	NA	NA	0.0446093	NA	NA	0.0337546	NA	NA	0.0929308	NA	NA	0.0170292	NA	NA	0.148135	NA	NA	0.0699284	NA	NA	0.166867	NA	NA	0.030325	NA	NA	0.0262333	NA	NA
304	2810021J22Rik	0.0373443	NA	NA	0.0255962	NA	NA	0.0304015	NA	NA	0.0251284	NA	NA	0.0168	NA	NA	0.034405	NA	NA	0.0258667	NA	NA	0.0207432	NA	NA	0.019689	NA	NA	0.0272098	NA	NA	NA	NA	NA	NA	NA	NA
305	2810029C07Rik	0.0823218	NA	NA	0.0644657	NA	NA	0.0545487	NA	NA	0.0902562	NA	NA	0.073424	NA	NA	0.0603386	NA	NA	0.0231192	NA	NA	0.0282706	NA	NA	0.0148814	NA	NA	0.10626	NA	NA	NA	NA	NA	NA	NA	NA
306	2810030D12Rik	0.00124632	NA	NA	NA	NA	NA	NA	NA	NA	0.00243593	NA	NA	NA	NA	NA	NA	NA	NA	NA	NA	NA	0.00691021	NA	NA	NA	NA	NA	0.00886352	NA	NA	NA	NA	NA	NA	NA	NA
307	2810032G03Rik	0.0171254	NA	NA	0.0124098	NA	NA	0.0151497	NA	NA	0.0954946	NA	NA	0.0282437	NA	NA	0.0600643	NA	NA	0.0063009	NA	NA	0.0349436	NA	NA	0.022906	NA	NA	NA	NA	NA	NA	NA	NA	NA	NA	NA
308	2810049E08Rik	0.00223938	NA	NA	0.00158223	NA	NA	0.00164197	NA	NA	NA	NA	NA	0.006183	NA	NA	0.00308711	NA	NA	0.00509613	NA	NA	0.00336256	NA	NA	NA	NA	NA	NA	NA	NA	NA	NA	NA	NA	NA	NA
309	2810402E24Rik	0.0593251	NA	NA	0.0409987	NA	NA	0.0676503	NA	NA	0.0395061	NA	NA	0.0952946	NA	NA	0.134446	NA	NA	0.0925669	NA	NA	0.128231	NA	NA	0.0606686	NA	NA	0.111859	NA	NA	NA	NA	NA	0.244606	NA	NA
310	2810403A07Rik	0.183296	NA	NA	0.198242	NA	NA	0.24562	NA	NA	0.195561	NA	NA	0.204494	NA	NA	0.258167	NA	NA	0.233052	NA	NA	0.270808	NA	NA	0.212154	NA	NA	0.193461	NA	NA	0.343193	NA	NA	0.0565287	NA	NA
311	2810405F17Rik	0.00750468	NA	NA	0.00538705	NA	NA	0.00436405	NA	NA	0.00166387	NA	NA	0.00315889	NA	NA	0.00841986	NA	NA	NA	NA	NA	0.00915649	NA	NA	NA	NA	NA	NA	NA	NA	NA	NA	NA	NA	NA	NA
312	2810408A11Rik	0.0372585	NA	NA	0.0388951	NA	NA	0.0875638	NA	NA	0.0489797	NA	NA	0.0368566	NA	NA	0.14217	NA	NA	0.0758117	NA	NA	0.125687	NA	NA	0.0242975	NA	NA	0.0855137	NA	NA	NA	NA	NA	NA	NA	NA
313	2810414N06Rik	0.00999908	NA	NA	0.00362643	NA	NA	0.00531176	NA	NA	0.00450676	NA	NA	0.0090034	NA	NA	0.0055229	NA	NA	0.0109867	NA	NA	0.00782568	NA	NA	NA	NA	NA	0.0138576	NA	NA	NA	NA	NA	NA	NA	NA
314	2810417H13Rik	0.0164132	-0.512736	2.05651e-19	0.0198069	-0.477347	5.44734e-10	0.0235591	-0.449569	1.88867e-05	0.0130826	-0.463526	5.19623e-05	0.112051	NA	NA	0.286159	0.374067	3.54667e-06	0.0560072	-0.279731	1	0.882575	1.15628	7.23538e-102	0.504644	0.671932	2.11269e-18	1.8194	1.89168	1.90429e-164	0.587693	0.617795	0.0213626	0.374011	NA	NA
315	2810425M01Rik	NA	NA	NA	0.00107595	NA	NA	0.00188008	NA	NA	0.00275277	NA	NA	NA	NA	NA	0.0026901	NA	NA	NA	NA	NA	NA	NA	NA	NA	NA	NA	NA	NA	NA	NA	NA	NA	NA	NA	NA
316	2810428I15Rik	0.629378	NA	NA	0.680144	NA	NA	0.590475	NA	NA	0.756539	NA	NA	0.546614	NA	NA	0.488584	NA	NA	0.464019	NA	NA	0.572241	NA	NA	0.610315	NA	NA	0.715005	NA	NA	0.270283	NA	NA	0.371219	NA	NA
317	2810429I04Rik	0.0119069	NA	NA	0.0193483	NA	NA	0.00650628	NA	NA	0.00693256	NA	NA	0.00443161	NA	NA	0.0135676	NA	NA	NA	NA	NA	0.0455835	NA	NA	0.00703918	NA	NA	0.0476616	NA	NA	0.0260045	NA	NA	NA	NA	NA
318	2810433D01Rik	NA	NA	NA	NA	NA	NA	NA	NA	NA	NA	NA	NA	NA	NA	NA	0.00280586	NA	NA	NA	NA	NA	NA	NA	NA	0.00544789	NA	NA	NA	NA	NA	NA	NA	NA	NA	NA	NA
319	2810442N19Rik	NA	NA	NA	NA	NA	NA	NA	NA	NA	NA	NA	NA	NA	NA	NA	0.00125123	NA	NA	NA	NA	NA	NA	NA	NA	0.00764258	NA	NA	NA	NA	NA	0.0380279	NA	NA	NA	NA	NA
320	2810454H06Rik	0.0520691	NA	NA	0.0536235	NA	NA	0.0547103	NA	NA	0.0578684	NA	NA	0.0684664	NA	NA	0.0767278	NA	NA	0.0476177	NA	NA	0.0780773	NA	NA	0.0469118	NA	NA	0.105114	NA	NA	0.0380279	NA	NA	NA	NA	NA
321	2810455O05Rik	0.00491824	NA	NA	0.00512621	NA	NA	0.00201563	NA	NA	0.00625516	NA	NA	NA	NA	NA	0.00850298	NA	NA	0.00467496	NA	NA	0.0129044	NA	NA	NA	NA	NA	NA	NA	NA	NA	NA	NA	NA	NA	NA
322	2810459M11Rik	0.00181141	NA	NA	0.0107762	NA	NA	NA	NA	NA	0.00237204	NA	NA	0.103501	NA	NA	0.00673959	NA	NA	NA	NA	NA	0.00635764	NA	NA	0.00544789	NA	NA	0.0101971	NA	NA	NA	NA	NA	NA	NA	NA
323	2810474O19Rik	0.0988137	NA	NA	0.123326	NA	NA	0.125337	NA	NA	0.112744	NA	NA	0.104965	NA	NA	0.207681	NA	NA	0.149364	NA	NA	0.148167	NA	NA	0.193686	NA	NA	0.158849	NA	NA	0.0583004	NA	NA	0.246455	NA	NA
324	2900009J06Rik	0.0497665	NA	NA	0.080052	NA	NA	0.0451834	NA	NA	0.0530487	NA	NA	0.0117576	NA	NA	0.0264569	NA	NA	0.0373956	NA	NA	0.0146492	NA	NA	0.0337857	NA	NA	0.0619348	NA	NA	NA	NA	NA	0.0262333	NA	NA
325	2900011O08Rik	0.378738	NA	NA	0.561125	0.369531	2.15845e-49	0.247642	NA	NA	0.515749	0.293955	5.53434e-15	0.0698318	-0.426148	3.43174e-13	0.0256418	-0.519162	1.05884e-18	0.121613	-0.276127	1.5041e-05	0.0724203	-0.415013	0.000165416	0.0417219	-0.473311	0.000101521	0.0546283	-0.431506	0.925475	NA	NA	NA	NA	NA	NA
326	2900026A02Rik	0.0153353	NA	NA	0.0116011	NA	NA	0.00213402	NA	NA	0.00357424	NA	NA	0.0931751	NA	NA	0.0401248	NA	NA	0.0142479	NA	NA	0.0147475	NA	NA	0.0519579	NA	NA	0.058949	NA	NA	0.183614	0.283101	0.00148821	0.0262333	NA	NA
327	2900052N01Rik	NA	NA	NA	NA	NA	NA	NA	NA	NA	0.0027458	NA	NA	0.00234158	NA	NA	0.00344284	NA	NA	NA	NA	NA	NA	NA	NA	NA	NA	NA	NA	NA	NA	NA	NA	NA	NA	NA	NA
328	2900055J20Rik	0.188958	0.320536	8.92062e-29	0.0912326	NA	NA	0.0054423	NA	NA	0.0659138	NA	NA	0.00407831	NA	NA	0.0522628	NA	NA	0.0316562	NA	NA	NA	NA	NA	0.012799	NA	NA	0.0125258	NA	NA	NA	NA	NA	NA	NA	NA
329	2900060B14Rik	0.0998986	NA	NA	0.0860477	NA	NA	0.0683738	NA	NA	0.103984	NA	NA	0.161588	NA	NA	0.0800385	NA	NA	0.123304	NA	NA	0.0969467	NA	NA	0.0833433	NA	NA	0.0669722	NA	NA	0.0557922	NA	NA	NA	NA	NA
330	2900076A07Rik	0.103849	NA	NA	0.0785548	NA	NA	0.0450937	NA	NA	0.0703439	NA	NA	0.0474073	NA	NA	0.0586743	NA	NA	0.0537224	NA	NA	0.0594874	NA	NA	0.0550301	NA	NA	0.0196486	NA	NA	0.0344879	NA	NA	NA	NA	NA
331	2900079G21Rik	0.0203459	NA	NA	0.130707	NA	NA	0.00189338	NA	NA	0.0609728	NA	NA	0.00304147	NA	NA	0.00348399	NA	NA	NA	NA	NA	0.00607215	NA	NA	0.00494351	NA	NA	0.0154001	NA	NA	NA	NA	NA	NA	NA	NA
332	2900089D17Rik	0.0107144	NA	NA	0.0209593	NA	NA	0.0127673	NA	NA	0.00706865	NA	NA	0.0192125	NA	NA	0.00797539	NA	NA	0.00855088	NA	NA	0.0164054	NA	NA	0.0307455	NA	NA	0.017509	NA	NA	0.0775961	NA	NA	NA	NA	NA
333	2900093K20Rik	0.128805	NA	NA	0.137785	NA	NA	0.120855	NA	NA	0.153822	NA	NA	0.0988654	NA	NA	0.0626969	NA	NA	0.0974435	NA	NA	0.0710708	NA	NA	0.0358331	NA	NA	0.034428	NA	NA	0.113569	NA	NA	NA	NA	NA
334	3010003L21Rik	0.104382	NA	NA	0.113049	NA	NA	0.150129	NA	NA	0.0691892	NA	NA	0.116869	NA	NA	0.139424	NA	NA	0.219452	NA	NA	0.29225	0.263285	1.29008e-07	0.0536281	NA	NA	0.170827	NA	NA	0.13252	NA	NA	NA	NA	NA
335	3010026O09Rik	0.154814	NA	NA	0.145225	NA	NA	0.0814677	NA	NA	0.147571	NA	NA	0.068328	NA	NA	0.101323	NA	NA	0.0642556	NA	NA	0.0532296	NA	NA	0.063387	NA	NA	0.0897542	NA	NA	0.046277	NA	NA	NA	NA	NA
336	3100002H09Rik	0.00256487	NA	NA	NA	NA	NA	0.0158917	NA	NA	0.00122652	NA	NA	0.00711473	NA	NA	0.00345554	NA	NA	0.00421852	NA	NA	0.00801001	NA	NA	0.00657629	NA	NA	0.00955183	NA	NA	NA	NA	NA	NA	NA	NA
337	3110001I22Rik	0.0108371	NA	NA	0.0176807	NA	NA	0.0132325	NA	NA	0.0187561	NA	NA	0.0218375	NA	NA	0.0209085	NA	NA	0.0139877	NA	NA	0.0316363	NA	NA	0.014189	NA	NA	0.0173873	NA	NA	0.0228496	NA	NA	NA	NA	NA
338	3110002H16Rik	0.0182631	NA	NA	0.0581644	NA	NA	0.0340678	NA	NA	0.0528261	NA	NA	0.0114801	NA	NA	0.0372157	NA	NA	0.00791519	NA	NA	0.0351878	NA	NA	0.0266894	NA	NA	0.0241683	NA	NA	0.0989143	NA	NA	NA	NA	NA
339	3110004A20Rik	NA	NA	NA	0.00581285	NA	NA	NA	NA	NA	NA	NA	NA	NA	NA	NA	0.00902948	NA	NA	NA	NA	NA	NA	NA	NA	NA	NA	NA	NA	NA	NA	NA	NA	NA	NA	NA	NA
340	3110009E18Rik	0.0506495	NA	NA	0.0437849	NA	NA	0.0436213	NA	NA	0.0466895	NA	NA	0.0306213	NA	NA	0.0611771	NA	NA	0.0442407	NA	NA	0.0641131	NA	NA	0.0383791	NA	NA	0.0641288	NA	NA	0.0260045	NA	NA	0.0262333	NA	NA
341	3110018I06Rik	0.00101249	NA	NA	NA	NA	NA	NA	NA	NA	NA	NA	NA	0.00352039	NA	NA	0.00428756	NA	NA	NA	NA	NA	NA	NA	NA	NA	NA	NA	NA	NA	NA	NA	NA	NA	NA	NA	NA
342	3110021N24Rik	0.0119469	NA	NA	0.0127937	NA	NA	0.00826525	NA	NA	0.00449767	NA	NA	0.0225425	NA	NA	0.00143953	NA	NA	0.00469976	NA	NA	0.00562484	NA	NA	0.0067003	NA	NA	0.0337956	NA	NA	NA	NA	NA	NA	NA	NA
343	3110035E14Rik	0.0722215	NA	NA	0.0797276	NA	NA	0.0387036	NA	NA	0.191774	NA	NA	0.0206941	NA	NA	0.00883401	NA	NA	0.039778	NA	NA	0.0143584	NA	NA	0.00329821	NA	NA	0.0833382	NA	NA	NA	NA	NA	NA	NA	NA
344	3110039M20Rik.1	0.00262418	NA	NA	NA	NA	NA	0.0017494	NA	NA	NA	NA	NA	NA	NA	NA	NA	NA	NA	NA	NA	NA	NA	NA	NA	NA	NA	NA	NA	NA	NA	NA	NA	NA	NA	NA	NA
345	3110040N11Rik	0.0656604	NA	NA	0.0637782	NA	NA	0.0569961	NA	NA	0.059289	NA	NA	0.0190436	NA	NA	0.0994183	NA	NA	0.0213518	NA	NA	0.0472421	NA	NA	0.0181272	NA	NA	0.0250246	NA	NA	0.0991403	NA	NA	NA	NA	NA
346	3110043O21Rik	0.130213	NA	NA	0.21069	NA	NA	0.194739	NA	NA	0.185324	NA	NA	0.0837609	NA	NA	0.11358	NA	NA	0.117594	NA	NA	0.0654198	NA	NA	0.0543071	NA	NA	0.0837319	NA	NA	0.0785273	NA	NA	0.126502	NA	NA
347	3110045C21Rik	0.0206113	NA	NA	0.0175989	NA	NA	0.0305067	NA	NA	0.029509	NA	NA	0.0076866	NA	NA	0.0403541	NA	NA	0.0196774	NA	NA	0.032359	NA	NA	NA	NA	NA	NA	NA	NA	NA	NA	NA	NA	NA	NA
348	3110052M02Rik	0.0149385	NA	NA	0.010402	NA	NA	0.0111902	NA	NA	0.00992007	NA	NA	0.0135045	NA	NA	0.0166491	NA	NA	0.00521061	NA	NA	0.0140753	NA	NA	0.00745522	NA	NA	NA	NA	NA	0.0228496	NA	NA	NA	NA	NA
349	3110056K07Rik	0.0136154	NA	NA	0.0147252	NA	NA	0.0386102	NA	NA	0.0324028	NA	NA	0.0404587	NA	NA	0.0470513	NA	NA	0.0228537	NA	NA	0.0284481	NA	NA	0.0406849	NA	NA	0.0162186	NA	NA	0.0344879	NA	NA	NA	NA	NA
350	3110062M04Rik	0.0659193	NA	NA	0.0790333	NA	NA	0.0794667	NA	NA	0.113143	NA	NA	0.0908109	NA	NA	0.0930937	NA	NA	0.0703646	NA	NA	0.0759951	NA	NA	0.134819	NA	NA	0.0843965	NA	NA	0.0775961	NA	NA	NA	NA	NA
351	3110070M22Rik	0.00523932	NA	NA	0.00550715	NA	NA	0.00349568	NA	NA	0.00363184	NA	NA	0.0113163	NA	NA	0.0125177	NA	NA	NA	NA	NA	NA	NA	NA	NA	NA	NA	NA	NA	NA	NA	NA	NA	NA	NA	NA
352	3110079O15Rik	0.0054403	NA	NA	0.0107949	NA	NA	0.0115872	NA	NA	0.0152881	NA	NA	NA	NA	NA	0.00287651	NA	NA	NA	NA	NA	NA	NA	NA	NA	NA	NA	NA	NA	NA	NA	NA	NA	NA	NA	NA
353	3110082I17Rik	0.0458139	NA	NA	0.0279484	NA	NA	0.0514054	NA	NA	0.0295635	NA	NA	0.138513	NA	NA	0.115075	NA	NA	0.0595736	NA	NA	0.146826	NA	NA	0.0800561	NA	NA	0.222402	0.278256	0.012068	0.163053	NA	NA	0.0870167	NA	NA
354	3110082J24Rik	0.0080157	NA	NA	0.00690367	NA	NA	0.045945	NA	NA	0.0126993	NA	NA	0.332726	0.565369	5.76815e-58	0.00549677	NA	NA	0.121837	NA	NA	0.24505	0.284216	8.08161e-22	0.0151759	NA	NA	0.46447	0.563891	3.84529e-41	NA	NA	NA	NA	NA	NA
355	3110083C13Rik	0.0215572	NA	NA	0.0184106	NA	NA	0.0122249	NA	NA	0.0330983	NA	NA	0.0146494	NA	NA	0.0281128	NA	NA	NA	NA	NA	0.0121983	NA	NA	NA	NA	NA	NA	NA	NA	NA	NA	NA	NA	NA	NA
356	3222401L13Rik	0.0356699	NA	NA	0.0186667	NA	NA	0.0214252	NA	NA	0.0293877	NA	NA	0.0177548	NA	NA	0.00279681	NA	NA	0.0228521	NA	NA	0.0189723	NA	NA	0.00544789	NA	NA	0.0215404	NA	NA	0.0226764	NA	NA	NA	NA	NA
357	3300002I08Rik	0.0197658	NA	NA	0.0203062	NA	NA	0.017618	NA	NA	0.00854892	NA	NA	0.0213852	NA	NA	0.00584967	NA	NA	0.00655765	NA	NA	0.00811934	NA	NA	0.00343267	NA	NA	0.0181618	NA	NA	NA	NA	NA	NA	NA	NA
358	3300002P13Rik	NA	NA	NA	NA	NA	NA	NA	NA	NA	NA	NA	NA	NA	NA	NA	NA	NA	NA	0.00526714	NA	NA	NA	NA	NA	NA	NA	NA	NA	NA	NA	NA	NA	NA	NA	NA	NA
359	3632451O06Rik	0.0431045	NA	NA	0.0568433	NA	NA	0.0382101	NA	NA	0.0695189	NA	NA	0.0283724	NA	NA	0.230002	0.270652	5.89524e-48	0.020488	NA	NA	0.0919193	NA	NA	0.0404802	NA	NA	0.0695373	NA	NA	NA	NA	NA	0.0302954	NA	NA
360	3830403N18Rik	NA	NA	NA	NA	NA	NA	NA	NA	NA	NA	NA	NA	NA	NA	NA	NA	NA	NA	NA	NA	NA	NA	NA	NA	0.0151469	NA	NA	NA	NA	NA	NA	NA	NA	NA	NA	NA
361	3830406C13Rik	0.0377882	NA	NA	0.0779021	NA	NA	0.0668672	NA	NA	0.0655671	NA	NA	0.100604	NA	NA	0.195189	NA	NA	0.0288975	NA	NA	0.0516341	NA	NA	0.0607839	NA	NA	0.0336356	NA	NA	0.126766	NA	NA	NA	NA	NA
362	3830408C21Rik	0.00124193	NA	NA	0.00857229	NA	NA	0.00385632	NA	NA	NA	NA	NA	0.00280732	NA	NA	0.00635039	NA	NA	NA	NA	NA	0.00262206	NA	NA	0.00577832	NA	NA	NA	NA	NA	0.030325	NA	NA	NA	NA	NA
363	3830432H09Rik	NA	NA	NA	0.00336568	NA	NA	NA	NA	NA	NA	NA	NA	NA	NA	NA	NA	NA	NA	NA	NA	NA	NA	NA	NA	NA	NA	NA	NA	NA	NA	NA	NA	NA	NA	NA	NA
364	3930402G23Rik	0.00331234	NA	NA	NA	NA	NA	0.00662759	NA	NA	0.00243699	NA	NA	0.0406826	NA	NA	0.0395562	NA	NA	0.00411759	NA	NA	0.0243619	NA	NA	0.0134444	NA	NA	NA	NA	NA	NA	NA	NA	NA	NA	NA
365	4430402I18Rik	0.045177	NA	NA	0.0673027	NA	NA	0.0409345	NA	NA	0.0731295	NA	NA	0.01832	NA	NA	0.0163056	NA	NA	0.00506704	NA	NA	NA	NA	NA	0.0273512	NA	NA	0.0204099	NA	NA	0.0226764	NA	NA	NA	NA	NA
366	4631405K08Rik	0.000722235	NA	NA	NA	NA	NA	0.0012614	NA	NA	NA	NA	NA	NA	NA	NA	0.0188042	NA	NA	NA	NA	NA	NA	NA	NA	NA	NA	NA	NA	NA	NA	NA	NA	NA	NA	NA	NA
367	4632404H12Rik	0.0213486	NA	NA	0.0325678	NA	NA	0.0259786	NA	NA	0.022209	NA	NA	0.00718523	NA	NA	0.0226121	NA	NA	0.0242524	NA	NA	0.0220042	NA	NA	0.0111712	NA	NA	NA	NA	NA	NA	NA	NA	0.0628353	NA	NA
368	4632411P08Rik	0.00338212	NA	NA	0.00473642	NA	NA	0.00556013	NA	NA	0.00259601	NA	NA	NA	NA	NA	0.0154642	NA	NA	0.00492433	NA	NA	NA	NA	NA	0.00719035	NA	NA	NA	NA	NA	NA	NA	NA	NA	NA	NA
369	4632415L05Rik	0.0706479	NA	NA	0.0835955	NA	NA	0.072767	NA	NA	0.0766095	NA	NA	0.0409095	NA	NA	0.0384612	NA	NA	0.0813431	NA	NA	0.103154	NA	NA	0.0263825	NA	NA	0.156327	NA	NA	NA	NA	NA	0.0774759	NA	NA
370	4632428C04Rik	0.00100158	NA	NA	0.00114218	NA	NA	NA	NA	NA	0.00200361	NA	NA	NA	NA	NA	0.00558635	NA	NA	NA	NA	NA	0.00483988	NA	NA	NA	NA	NA	NA	NA	NA	0.0414671	NA	NA	NA	NA	NA
371	4731419I09Rik	0.00268407	NA	NA	0.00116456	NA	NA	0.00206061	NA	NA	NA	NA	NA	0.00276203	NA	NA	NA	NA	NA	NA	NA	NA	NA	NA	NA	NA	NA	NA	0.0181618	NA	NA	NA	NA	NA	NA	NA	NA
372	4732414G09Rik	0.00987737	NA	NA	0.00992797	NA	NA	0.00584099	NA	NA	0.0183369	NA	NA	0.00663412	NA	NA	0.0367341	NA	NA	NA	NA	NA	0.00697374	NA	NA	NA	NA	NA	NA	NA	NA	NA	NA	NA	NA	NA	NA
373	4732419C18Rik	0.00221579	NA	NA	0.00581971	NA	NA	NA	NA	NA	0.00315361	NA	NA	NA	NA	NA	0.00152608	NA	NA	NA	NA	NA	NA	NA	NA	NA	NA	NA	NA	NA	NA	NA	NA	NA	NA	NA	NA
374	4732440D04Rik	0.0108172	NA	NA	0.0144361	NA	NA	0.0245688	NA	NA	0.00905032	NA	NA	0.0356646	NA	NA	0.0276957	NA	NA	0.009466	NA	NA	0.0198671	NA	NA	NA	NA	NA	0.0177781	NA	NA	NA	NA	NA	NA	NA	NA
375	4732456N10Rik	0.0381958	NA	NA	0.00214908	NA	NA	0.00155457	NA	NA	0.00922282	NA	NA	0.00463464	NA	NA	0.0404012	NA	NA	NA	NA	NA	NA	NA	NA	NA	NA	NA	NA	NA	NA	NA	NA	NA	NA	NA	NA
376	4732463B04Rik	0.00765475	NA	NA	0.00499112	NA	NA	0.00631773	NA	NA	0.0155372	NA	NA	0.00216384	NA	NA	NA	NA	NA	NA	NA	NA	0.0124225	NA	NA	0.0042686	NA	NA	NA	NA	NA	NA	NA	NA	NA	NA	NA
377	4732471J01Rik	0.00227339	NA	NA	0.00172511	NA	NA	0.00198289	NA	NA	0.00189325	NA	NA	NA	NA	NA	0.00386844	NA	NA	0.00875016	NA	NA	0.0036702	NA	NA	NA	NA	NA	NA	NA	NA	NA	NA	NA	NA	NA	NA
378	4732491K20Rik	0.038459	NA	NA	0.0307582	NA	NA	0.0262002	NA	NA	0.0236215	NA	NA	0.0192299	NA	NA	0.0651125	NA	NA	0.0229347	NA	NA	0.0255304	NA	NA	0.0066088	NA	NA	0.0530839	NA	NA	NA	NA	NA	NA	NA	NA
379	4831440E17Rik	0.00288673	NA	NA	NA	NA	NA	0.00370577	NA	NA	0.00213765	NA	NA	NA	NA	NA	0.00662272	NA	NA	NA	NA	NA	NA	NA	NA	NA	NA	NA	NA	NA	NA	NA	NA	NA	NA	NA	NA
380	4833403J16Rik	NA	NA	NA	NA	NA	NA	NA	NA	NA	NA	NA	NA	NA	NA	NA	NA	NA	NA	NA	NA	NA	NA	NA	NA	NA	NA	NA	NA	NA	NA	NA	NA	NA	NA	NA	NA
381	4833407H14Rik	0.000813653	NA	NA	NA	NA	NA	NA	NA	NA	NA	NA	NA	NA	NA	NA	NA	NA	NA	NA	NA	NA	NA	NA	NA	NA	NA	NA	NA	NA	NA	NA	NA	NA	NA	NA	NA
382	4833413G10Rik	0.00348651	NA	NA	0.00263458	NA	NA	NA	NA	NA	0.00513671	NA	NA	0.010051	NA	NA	0.00268877	NA	NA	0.00533312	NA	NA	NA	NA	NA	0.0116846	NA	NA	NA	NA	NA	NA	NA	NA	NA	NA	NA
383	4833418N02Rik	0.00814949	NA	NA	0.0207663	NA	NA	0.0143104	NA	NA	0.00869127	NA	NA	0.00821367	NA	NA	0.0157303	NA	NA	0.0145849	NA	NA	0.0170367	NA	NA	0.0042375	NA	NA	NA	NA	NA	NA	NA	NA	NA	NA	NA
384	4833420G17Rik	0.200136	NA	NA	0.196362	NA	NA	0.155147	NA	NA	0.161558	NA	NA	0.142247	NA	NA	0.15432	NA	NA	0.136587	NA	NA	0.133945	NA	NA	0.061614	NA	NA	0.14334	NA	NA	0.142848	NA	NA	0.213518	NA	NA
385	4833422C13Rik	NA	NA	NA	0.000926091	NA	NA	NA	NA	NA	0.00170765	NA	NA	0.00877997	NA	NA	0.00620763	NA	NA	NA	NA	NA	NA	NA	NA	0.0157721	NA	NA	NA	NA	NA	NA	NA	NA	NA	NA	NA
386	4833422M21Rik	0.00127882	NA	NA	0.00131373	NA	NA	0.00594811	NA	NA	0.0024494	NA	NA	NA	NA	NA	0.00344505	NA	NA	NA	NA	NA	NA	NA	NA	NA	NA	NA	NA	NA	NA	NA	NA	NA	NA	NA	NA
387	4833423E24Rik	NA	NA	NA	NA	NA	NA	NA	NA	NA	NA	NA	NA	NA	NA	NA	0.0217727	NA	NA	NA	NA	NA	NA	NA	NA	NA	NA	NA	NA	NA	NA	NA	NA	NA	NA	NA	NA
388	4833439L19Rik	0.483316	NA	NA	0.560067	NA	NA	0.72245	NA	NA	0.608102	NA	NA	0.542989	NA	NA	0.39923	-0.252089	1	0.523046	NA	NA	0.48371	NA	NA	0.303958	-0.342512	0.392318	0.576356	NA	NA	0.42381	NA	NA	0.221934	NA	NA
389	4833445I07Rik	0.00220425	NA	NA	0.00227523	NA	NA	0.0020391	NA	NA	NA	NA	NA	NA	NA	NA	NA	NA	NA	NA	NA	NA	NA	NA	NA	0.00329821	NA	NA	NA	NA	NA	NA	NA	NA	NA	NA	NA
390	4921504A21Rik	0.0035854	NA	NA	0.00291142	NA	NA	0.00333942	NA	NA	0.00615611	NA	NA	0.00629849	NA	NA	0.0130213	NA	NA	NA	NA	NA	0.00438839	NA	NA	0.0033538	NA	NA	NA	NA	NA	NA	NA	NA	NA	NA	NA
391	4921506M07Rik	0.00141945	NA	NA	NA	NA	NA	0.00557274	NA	NA	0.00581454	NA	NA	0.0038569	NA	NA	NA	NA	NA	NA	NA	NA	0.00889852	NA	NA	0.00516499	NA	NA	NA	NA	NA	NA	NA	NA	NA	NA	NA
392	4921507G05Rik	0.00111376	NA	NA	NA	NA	NA	0.0018595	NA	NA	0.0022188	NA	NA	0.00350415	NA	NA	0.00327986	NA	NA	0.00269759	NA	NA	NA	NA	NA	NA	NA	NA	0.0169765	NA	NA	NA	NA	NA	NA	NA	NA
393	4921507P07Rik	0.0138484	NA	NA	0.00852596	NA	NA	0.0051345	NA	NA	0.00843667	NA	NA	0.00409314	NA	NA	0.0093776	NA	NA	0.00963325	NA	NA	NA	NA	NA	NA	NA	NA	NA	NA	NA	NA	NA	NA	NA	NA	NA
394	4921523L03Rik	0.00619767	NA	NA	0.00430227	NA	NA	0.00201563	NA	NA	NA	NA	NA	0.00368521	NA	NA	0.00858436	NA	NA	NA	NA	NA	0.00979117	NA	NA	0.00895022	NA	NA	0.0253752	NA	NA	0.0202726	NA	NA	NA	NA	NA
395	4921524J17Rik	0.232477	NA	NA	0.264367	NA	NA	0.218247	NA	NA	0.227541	NA	NA	0.134109	NA	NA	0.249651	NA	NA	0.297769	NA	NA	0.259522	NA	NA	0.310397	NA	NA	0.147182	NA	NA	0.311587	NA	NA	0.19621	NA	NA
396	4921536K21Rik	NA	NA	NA	0.000674222	NA	NA	NA	NA	NA	0.00207896	NA	NA	NA	NA	NA	0.0120209	NA	NA	NA	NA	NA	NA	NA	NA	NA	NA	NA	0.0101971	NA	NA	NA	NA	NA	NA	NA	NA
397	4921539H07Rik	0.00119138	NA	NA	0.00428776	NA	NA	NA	NA	NA	NA	NA	NA	NA	NA	NA	NA	NA	NA	NA	NA	NA	NA	NA	NA	NA	NA	NA	NA	NA	NA	NA	NA	NA	NA	NA	NA
398	4922502N22Rik	NA	NA	NA	NA	NA	NA	NA	NA	NA	0.00238875	NA	NA	NA	NA	NA	NA	NA	NA	NA	NA	NA	NA	NA	NA	NA	NA	NA	NA	NA	NA	NA	NA	NA	NA	NA	NA
399	4930402H24Rik	0.372227	NA	NA	0.363894	NA	NA	0.413987	NA	NA	0.374077	NA	NA	0.31702	NA	NA	0.176233	-0.295958	0.171275	0.253585	NA	NA	0.187294	-0.253128	1	0.170804	-0.282652	1	0.194541	NA	NA	0.376159	NA	NA	0.0302954	NA	NA
400	4930403P22Rik	0.0034027	NA	NA	NA	NA	NA	NA	NA	NA	NA	NA	NA	NA	NA	NA	0.00292526	NA	NA	NA	NA	NA	0.00484162	NA	NA	0.0042375	NA	NA	NA	NA	NA	NA	NA	NA	NA	NA	NA
401	4930404N11Rik	0.00200785	NA	NA	0.000768633	NA	NA	0.00347783	NA	NA	NA	NA	NA	0.00202217	NA	NA	0.00219664	NA	NA	0.00450808	NA	NA	NA	NA	NA	NA	NA	NA	NA	NA	NA	NA	NA	NA	NA	NA	NA
402	4930408O17Rik	NA	NA	NA	NA	NA	NA	NA	NA	NA	NA	NA	NA	NA	NA	NA	0.00494171	NA	NA	NA	NA	NA	NA	NA	NA	0.00612497	NA	NA	NA	NA	NA	NA	NA	NA	NA	NA	NA
403	4930412M03Rik	0.00101971	NA	NA	0.00124511	NA	NA	NA	NA	NA	0.00266048	NA	NA	0.00291994	NA	NA	0.00314537	NA	NA	NA	NA	NA	NA	NA	NA	NA	NA	NA	NA	NA	NA	NA	NA	NA	NA	NA	NA
404	4930415F15Rik	0.0015469	NA	NA	NA	NA	NA	0.00156329	NA	NA	0.00233107	NA	NA	NA	NA	NA	NA	NA	NA	NA	NA	NA	0.00551756	NA	NA	NA	NA	NA	0.0182296	NA	NA	NA	NA	NA	NA	NA	NA
405	4930415O20Rik	NA	NA	NA	NA	NA	NA	NA	NA	NA	NA	NA	NA	NA	NA	NA	0.01126	NA	NA	0.00402943	NA	NA	NA	NA	NA	NA	NA	NA	NA	NA	NA	NA	NA	NA	NA	NA	NA
406	4930426D05Rik	NA	NA	NA	NA	NA	NA	0.00219667	NA	NA	0.00579317	NA	NA	0.0174976	NA	NA	0.0106895	NA	NA	NA	NA	NA	0.00910447	NA	NA	NA	NA	NA	0.0375521	NA	NA	NA	NA	NA	NA	NA	NA
407	4930426I24Rik	0.00118455	NA	NA	NA	NA	NA	0.00166297	NA	NA	NA	NA	NA	0.00174326	NA	NA	0.00831699	NA	NA	NA	NA	NA	0.00539843	NA	NA	NA	NA	NA	NA	NA	NA	NA	NA	NA	NA	NA	NA
408	4930426L09Rik	NA	NA	NA	0.000965728	NA	NA	0.00194847	NA	NA	NA	NA	NA	NA	NA	NA	0.00244386	NA	NA	0.00231565	NA	NA	NA	NA	NA	NA	NA	NA	NA	NA	NA	NA	NA	NA	NA	NA	NA
409	4930427A07Rik	0.0043215	NA	NA	0.0155122	NA	NA	0.00926101	NA	NA	0.00920983	NA	NA	0.0253403	NA	NA	0.079042	NA	NA	0.0099323	NA	NA	0.109062	NA	NA	0.0382391	NA	NA	0.118337	NA	NA	0.0351285	NA	NA	0.0628353	NA	NA
410	4930430F08Rik	0.0412011	NA	NA	0.0425621	NA	NA	0.0420781	NA	NA	0.0434277	NA	NA	0.0613449	NA	NA	0.0513351	NA	NA	0.0382911	NA	NA	0.0340235	NA	NA	0.00318876	NA	NA	0.0871214	NA	NA	NA	NA	NA	NA	NA	NA
411	4930432K21Rik	0.0124453	NA	NA	0.0110616	NA	NA	0.00759698	NA	NA	0.00622147	NA	NA	NA	NA	NA	0.00277554	NA	NA	NA	NA	NA	0.00861517	NA	NA	NA	NA	NA	0.0333172	NA	NA	NA	NA	NA	NA	NA	NA
412	4930434B07Rik	0.0028336	NA	NA	0.00178298	NA	NA	NA	NA	NA	NA	NA	NA	0.0218309	NA	NA	0.0054505	NA	NA	NA	NA	NA	NA	NA	NA	NA	NA	NA	NA	NA	NA	NA	NA	NA	NA	NA	NA
413	4930444M15Rik	0.0011554	NA	NA	0.00850102	NA	NA	0.00449216	NA	NA	0.00278011	NA	NA	NA	NA	NA	0.00417778	NA	NA	0.00400036	NA	NA	0.00624184	NA	NA	0.00751019	NA	NA	0.0207251	NA	NA	NA	NA	NA	NA	NA	NA
414	4930444P10Rik	0.0395161	NA	NA	0.0175018	NA	NA	0.0230722	NA	NA	0.0517821	NA	NA	0.00631926	NA	NA	0.0612635	NA	NA	NA	NA	NA	0.0273606	NA	NA	0.0121448	NA	NA	NA	NA	NA	NA	NA	NA	NA	NA	NA
415	4930447C04Rik	0.170781	NA	NA	0.0863304	NA	NA	0.0291672	NA	NA	0.0279332	NA	NA	0.248374	0.265504	6.7042e-06	0.263567	NA	NA	0.129112	NA	NA	0.0117848	NA	NA	0.0378277	NA	NA	0.133844	NA	NA	NA	NA	NA	0.0782894	NA	NA
416	4930448E22Rik	NA	NA	NA	0.00152609	NA	NA	NA	NA	NA	NA	NA	NA	NA	NA	NA	NA	NA	NA	NA	NA	NA	NA	NA	NA	NA	NA	NA	NA	NA	NA	NA	NA	NA	NA	NA	NA
417	4930451G09Rik	0.0137532	NA	NA	0.0109344	NA	NA	0.0249173	NA	NA	0.0130868	NA	NA	NA	NA	NA	0.0326793	NA	NA	NA	NA	NA	0.00527717	NA	NA	0.00487685	NA	NA	0.0286624	NA	NA	NA	NA	NA	NA	NA	NA
418	4930451I11Rik	0.00133982	NA	NA	0.00100059	NA	NA	NA	NA	NA	NA	NA	NA	NA	NA	NA	NA	NA	NA	NA	NA	NA	NA	NA	NA	NA	NA	NA	NA	NA	NA	NA	NA	NA	NA	NA	NA
419	4930452B06Rik	0.0209315	NA	NA	0.0404342	NA	NA	0.0143938	NA	NA	0.0210727	NA	NA	0.0107765	NA	NA	0.222488	0.326958	2.25776e-75	0.0104059	NA	NA	0.0404207	NA	NA	0.00985374	NA	NA	0.0507921	NA	NA	0.0515832	NA	NA	NA	NA	NA
420	4930453N24Rik	0.109561	NA	NA	0.131055	NA	NA	0.141926	NA	NA	0.14635	NA	NA	0.147503	NA	NA	0.171407	NA	NA	0.137184	NA	NA	0.207228	NA	NA	0.155461	NA	NA	0.204727	NA	NA	0.15939	NA	NA	0.0262333	NA	NA
421	4930455B14Rik	NA	NA	NA	NA	NA	NA	NA	NA	NA	NA	NA	NA	NA	NA	NA	0.00582919	NA	NA	NA	NA	NA	NA	NA	NA	NA	NA	NA	NA	NA	NA	NA	NA	NA	NA	NA	NA
422	4930455G09Rik	0.00119264	NA	NA	0.0023585	NA	NA	0.00191923	NA	NA	NA	NA	NA	NA	NA	NA	0.00870253	NA	NA	NA	NA	NA	NA	NA	NA	NA	NA	NA	NA	NA	NA	NA	NA	NA	NA	NA	NA
423	4930458D05Rik	NA	NA	NA	0.00153435	NA	NA	NA	NA	NA	NA	NA	NA	NA	NA	NA	0.00280185	NA	NA	NA	NA	NA	NA	NA	NA	NA	NA	NA	NA	NA	NA	NA	NA	NA	NA	NA	NA
424	4930463O16Rik	0.00348247	NA	NA	NA	NA	NA	0.0017512	NA	NA	NA	NA	NA	0.00579148	NA	NA	NA	NA	NA	0.00392472	NA	NA	0.0052464	NA	NA	0.0102408	NA	NA	NA	NA	NA	NA	NA	NA	NA	NA	NA
425	4930469G21Rik	0.00458042	NA	NA	0.00216565	NA	NA	NA	NA	NA	0.00170765	NA	NA	0.00375452	NA	NA	0.00747464	NA	NA	0.00537025	NA	NA	NA	NA	NA	NA	NA	NA	NA	NA	NA	NA	NA	NA	NA	NA	NA
426	4930471M09Rik	0.00101349	NA	NA	NA	NA	NA	NA	NA	NA	NA	NA	NA	0.00391408	NA	NA	0.00167483	NA	NA	NA	NA	NA	NA	NA	NA	NA	NA	NA	NA	NA	NA	NA	NA	NA	NA	NA	NA
427	4930480K23Rik	0.00387007	NA	NA	0.00316126	NA	NA	0.00915445	NA	NA	0.0110274	NA	NA	0.00685303	NA	NA	0.0268158	NA	NA	0.00934371	NA	NA	NA	NA	NA	NA	NA	NA	NA	NA	NA	NA	NA	NA	NA	NA	NA
428	4930481A15Rik	0.0321572	NA	NA	0.00961875	NA	NA	0.0254483	NA	NA	0.0230522	NA	NA	0.0511443	NA	NA	0.0477071	NA	NA	0.0136361	NA	NA	0.0266186	NA	NA	0.0143304	NA	NA	0.0123414	NA	NA	NA	NA	NA	0.0995914	NA	NA
429	4930500F10Rik	0.00270213	NA	NA	NA	NA	NA	0.0037572	NA	NA	0.00366942	NA	NA	NA	NA	NA	0.00337134	NA	NA	NA	NA	NA	NA	NA	NA	NA	NA	NA	NA	NA	NA	0.0260045	NA	NA	NA	NA	NA
430	4930500L23Rik	NA	NA	NA	NA	NA	NA	0.00195969	NA	NA	NA	NA	NA	NA	NA	NA	NA	NA	NA	NA	NA	NA	NA	NA	NA	NA	NA	NA	NA	NA	NA	NA	NA	NA	NA	NA	NA
431	4930500M09Rik	NA	NA	NA	0.0010764	NA	NA	0.001934	NA	NA	NA	NA	NA	NA	NA	NA	0.00308214	NA	NA	NA	NA	NA	NA	NA	NA	NA	NA	NA	NA	NA	NA	0.0339996	NA	NA	0.075603	NA	NA
432	4930502E18Rik	0.00475783	NA	NA	NA	NA	NA	NA	NA	NA	NA	NA	NA	NA	NA	NA	0.00308937	NA	NA	NA	NA	NA	NA	NA	NA	NA	NA	NA	NA	NA	NA	NA	NA	NA	NA	NA	NA
433	4930503L19Rik	0.0111231	NA	NA	0.0203739	NA	NA	0.0224121	NA	NA	0.0165073	NA	NA	0.010384	NA	NA	0.00744031	NA	NA	0.0199782	NA	NA	0.0272621	NA	NA	0.0338302	NA	NA	0.0834756	NA	NA	0.0616837	NA	NA	NA	NA	NA
434	4930507D05Rik	0.00641856	NA	NA	0.0108436	NA	NA	0.0034561	NA	NA	0.0114907	NA	NA	0.00891116	NA	NA	0.00228549	NA	NA	0.0182606	NA	NA	0.0122436	NA	NA	0.00464214	NA	NA	NA	NA	NA	NA	NA	NA	NA	NA	NA
435	4930509G22Rik	NA	NA	NA	NA	NA	NA	0.00185258	NA	NA	NA	NA	NA	0.00386097	NA	NA	NA	NA	NA	NA	NA	NA	NA	NA	NA	NA	NA	NA	NA	NA	NA	NA	NA	NA	NA	NA	NA
436	4930515G01Rik	0.00110145	NA	NA	0.00596863	NA	NA	0.00337135	NA	NA	0.00553316	NA	NA	0.00223957	NA	NA	0.00947313	NA	NA	NA	NA	NA	0.00282383	NA	NA	NA	NA	NA	0.0138317	NA	NA	0.0351285	NA	NA	NA	NA	NA
437	4930518I15Rik	0.0103369	NA	NA	0.00786352	NA	NA	0.0100719	NA	NA	0.00443065	NA	NA	0.0152711	NA	NA	0.0148291	NA	NA	0.0151731	NA	NA	0.0201214	NA	NA	0.00807861	NA	NA	0.0310132	NA	NA	NA	NA	NA	NA	NA	NA
438	4930522L14Rik	0.00963309	NA	NA	0.00251429	NA	NA	0.00210626	NA	NA	0.00222195	NA	NA	0.00469269	NA	NA	0.0279818	NA	NA	0.0185025	NA	NA	0.0187366	NA	NA	0.00995048	NA	NA	0.0109911	NA	NA	0.0260045	NA	NA	0.140311	0.252807	0.0529192
439	4930523C07Rik	NA	NA	NA	NA	NA	NA	0.00137018	NA	NA	NA	NA	NA	0.0309025	NA	NA	0.00349552	NA	NA	0.00220406	NA	NA	0.00858863	NA	NA	0.0751647	NA	NA	0.0133588	NA	NA	0.11313	NA	NA	NA	NA	NA
440	4930524B15Rik	0.00373142	NA	NA	0.00100779	NA	NA	0.0036032	NA	NA	0.00170992	NA	NA	NA	NA	NA	NA	NA	NA	NA	NA	NA	NA	NA	NA	NA	NA	NA	NA	NA	NA	NA	NA	NA	NA	NA	NA
441	4930524J08Rik	0.0226824	NA	NA	0.0302735	NA	NA	0.0113778	NA	NA	0.015146	NA	NA	0.0343254	NA	NA	0.0436869	NA	NA	0.00966352	NA	NA	0.0247819	NA	NA	0.0121368	NA	NA	0.040474	NA	NA	0.0305089	NA	NA	NA	NA	NA
442	4930524O07Rik	0.0045914	NA	NA	0.00253816	NA	NA	0.00615331	NA	NA	NA	NA	NA	0.00171492	NA	NA	0.0145245	NA	NA	0.00455823	NA	NA	0.0191993	NA	NA	0.0222579	NA	NA	0.0156218	NA	NA	NA	NA	NA	NA	NA	NA
443	4930525G20Rik	NA	NA	NA	0.00133049	NA	NA	NA	NA	NA	0.00226648	NA	NA	NA	NA	NA	0.00575445	NA	NA	NA	NA	NA	NA	NA	NA	NA	NA	NA	NA	NA	NA	NA	NA	NA	NA	NA	NA
444	4930528G23Rik	NA	NA	NA	NA	NA	NA	NA	NA	NA	NA	NA	NA	NA	NA	NA	NA	NA	NA	NA	NA	NA	NA	NA	NA	0.00877959	NA	NA	NA	NA	NA	NA	NA	NA	NA	NA	NA
445	4930529I22Rik	NA	NA	NA	0.00236269	NA	NA	NA	NA	NA	0.00182568	NA	NA	NA	NA	NA	NA	NA	NA	NA	NA	NA	NA	NA	NA	NA	NA	NA	NA	NA	NA	NA	NA	NA	NA	NA	NA
446	4930532G15Rik	0.0185131	NA	NA	0.0181672	NA	NA	0.0126844	NA	NA	0.00841182	NA	NA	0.00556752	NA	NA	0.018388	NA	NA	0.00189977	NA	NA	0.0200601	NA	NA	0.01413	NA	NA	0.0133588	NA	NA	NA	NA	NA	NA	NA	NA
447	4930537H20Rik	0.00231176	NA	NA	NA	NA	NA	NA	NA	NA	NA	NA	NA	NA	NA	NA	0.00300075	NA	NA	NA	NA	NA	0.00224375	NA	NA	NA	NA	NA	NA	NA	NA	NA	NA	NA	NA	NA	NA
448	4930539E08Rik	0.00346866	NA	NA	0.00193241	NA	NA	0.00209168	NA	NA	0.00759127	NA	NA	NA	NA	NA	NA	NA	NA	NA	NA	NA	0.00635764	NA	NA	NA	NA	NA	NA	NA	NA	NA	NA	NA	NA	NA	NA
449	4930539J05Rik	0.0300474	NA	NA	0.0254203	NA	NA	0.0182856	NA	NA	0.0176418	NA	NA	0.0149119	NA	NA	0.0231126	NA	NA	0.0144217	NA	NA	0.044738	NA	NA	0.0107611	NA	NA	0.0323639	NA	NA	NA	NA	NA	NA	NA	NA
450	4930540M05Rik	NA	NA	NA	NA	NA	NA	NA	NA	NA	0.00232502	NA	NA	NA	NA	NA	0.00274384	NA	NA	NA	NA	NA	NA	NA	NA	0.00877959	NA	NA	NA	NA	NA	NA	NA	NA	NA	NA	NA
451	4930547M16Rik	0.00353592	NA	NA	0.00464533	NA	NA	0.00281305	NA	NA	NA	NA	NA	0.00877548	NA	NA	0.0257968	NA	NA	NA	NA	NA	NA	NA	NA	NA	NA	NA	0.0159383	NA	NA	NA	NA	NA	NA	NA	NA
452	4930548H24Rik	0.00437622	NA	NA	0.00257711	NA	NA	NA	NA	NA	0.00209217	NA	NA	0.00264622	NA	NA	0.00190517	NA	NA	NA	NA	NA	NA	NA	NA	NA	NA	NA	NA	NA	NA	NA	NA	NA	NA	NA	NA
453	4930550C14Rik	0.0010774	NA	NA	NA	NA	NA	0.00185718	NA	NA	0.00256867	NA	NA	NA	NA	NA	0.0145528	NA	NA	0.00248393	NA	NA	NA	NA	NA	NA	NA	NA	NA	NA	NA	NA	NA	NA	NA	NA	NA
454	4930553P18Rik	0.017868	NA	NA	0.00837729	NA	NA	0.00554359	NA	NA	0.0149478	NA	NA	0.00732611	NA	NA	0.00893743	NA	NA	0.00922892	NA	NA	NA	NA	NA	NA	NA	NA	NA	NA	NA	NA	NA	NA	NA	NA	NA
455	4930555A03Rik	0.00102176	NA	NA	NA	NA	NA	NA	NA	NA	NA	NA	NA	NA	NA	NA	NA	NA	NA	NA	NA	NA	0.00484337	NA	NA	NA	NA	NA	NA	NA	NA	NA	NA	NA	NA	NA	NA
456	4930555F03Rik	0.00133927	NA	NA	0.00121664	NA	NA	0.00522163	NA	NA	0.00758603	NA	NA	NA	NA	NA	NA	NA	NA	NA	NA	NA	0.0107803	NA	NA	NA	NA	NA	NA	NA	NA	NA	NA	NA	NA	NA	NA
457	4930556M19Rik.1	NA	NA	NA	NA	NA	NA	NA	NA	NA	NA	NA	NA	0.00387162	NA	NA	0.0142274	NA	NA	NA	NA	NA	0.0115239	NA	NA	0.0066088	NA	NA	NA	NA	NA	0.0737765	NA	NA	NA	NA	NA
458	4930558J18Rik	0.00135891	NA	NA	NA	NA	NA	NA	NA	NA	NA	NA	NA	NA	NA	NA	0.00266832	NA	NA	NA	NA	NA	0.00464538	NA	NA	0.0101037	NA	NA	0.0759527	NA	NA	NA	NA	NA	NA	NA	NA
459	4930558K02Rik	NA	NA	NA	0.00288877	NA	NA	0.00508211	NA	NA	NA	NA	NA	NA	NA	NA	NA	NA	NA	NA	NA	NA	0.00498767	NA	NA	0.00559862	NA	NA	0.0154052	NA	NA	NA	NA	NA	NA	NA	NA
460	4930562F07Rik	NA	NA	NA	0.00112868	NA	NA	NA	NA	NA	0.00180392	NA	NA	0.00320423	NA	NA	NA	NA	NA	NA	NA	NA	NA	NA	NA	0.00669939	NA	NA	NA	NA	NA	NA	NA	NA	NA	NA	NA
461	4930568A12Rik	NA	NA	NA	NA	NA	NA	NA	NA	NA	0.00440519	NA	NA	NA	NA	NA	NA	NA	NA	NA	NA	NA	0.00697642	NA	NA	0.00645562	NA	NA	NA	NA	NA	NA	NA	NA	NA	NA	NA
462	4930568G15Rik	0.0022328	NA	NA	0.00110082	NA	NA	NA	NA	NA	NA	NA	NA	NA	NA	NA	NA	NA	NA	NA	NA	NA	NA	NA	NA	NA	NA	NA	NA	NA	NA	NA	NA	NA	NA	NA	NA
463	4930570G19Rik	0.0774237	NA	NA	0.0489519	NA	NA	0.0353459	NA	NA	0.0574613	NA	NA	0.0502456	NA	NA	0.0110769	NA	NA	0.0329613	NA	NA	0.0204644	NA	NA	0.0231106	NA	NA	0.02486	NA	NA	0.0339996	NA	NA	NA	NA	NA
464	4930578M01Rik	0.0306022	NA	NA	0.046646	NA	NA	0.1592	NA	NA	0.0646773	NA	NA	0.0207631	NA	NA	0.0495716	NA	NA	0.0444927	NA	NA	0.0815516	NA	NA	0.00442009	NA	NA	0.0138576	NA	NA	NA	NA	NA	NA	NA	NA
465	4930579G24Rik	0.00547657	NA	NA	0.0172915	NA	NA	0.0380615	NA	NA	0.00362244	NA	NA	0.0726968	NA	NA	0.072564	NA	NA	0.0345875	NA	NA	0.105182	NA	NA	0.120801	NA	NA	0.135441	NA	NA	0.0806545	NA	NA	0.0628353	NA	NA
466	4930584F24Rik	NA	NA	NA	NA	NA	NA	NA	NA	NA	NA	NA	NA	NA	NA	NA	NA	NA	NA	NA	NA	NA	NA	NA	NA	NA	NA	NA	NA	NA	NA	NA	NA	NA	NA	NA	NA
467	4930589L23Rik	NA	NA	NA	0.0010317	NA	NA	0.00320306	NA	NA	0.00243593	NA	NA	0.00725703	NA	NA	0.00831976	NA	NA	NA	NA	NA	0.00998146	NA	NA	NA	NA	NA	NA	NA	NA	NA	NA	NA	NA	NA	NA
468	4930590J08Rik	0.00581692	NA	NA	0.00759118	NA	NA	NA	NA	NA	0.0133875	NA	NA	0.00521267	NA	NA	0.00148934	NA	NA	0.00971907	NA	NA	0.0117096	NA	NA	NA	NA	NA	NA	NA	NA	NA	NA	NA	NA	NA	NA
469	4930593C16Rik	0.00368665	NA	NA	NA	NA	NA	0.0187154	NA	NA	0.0537416	NA	NA	0.00163379	NA	NA	0.00314915	NA	NA	NA	NA	NA	NA	NA	NA	0.00541114	NA	NA	NA	NA	NA	NA	NA	NA	NA	NA	NA
470	4930595D18Rik	0.00113007	NA	NA	NA	NA	NA	NA	NA	NA	NA	NA	NA	NA	NA	NA	NA	NA	NA	0.00498109	NA	NA	NA	NA	NA	NA	NA	NA	NA	NA	NA	NA	NA	NA	NA	NA	NA
471	4931406C07Rik	0.0961771	NA	NA	0.0852298	NA	NA	0.0889263	NA	NA	0.0874211	NA	NA	0.109146	NA	NA	0.148045	NA	NA	0.0544895	NA	NA	0.0904224	NA	NA	0.108204	NA	NA	0.064514	NA	NA	0.0339996	NA	NA	0.0302954	NA	NA
472	4931406P16Rik	0.123455	NA	NA	0.11888	NA	NA	0.13189	NA	NA	0.104714	NA	NA	0.159366	NA	NA	0.152309	NA	NA	0.114294	NA	NA	0.13017	NA	NA	0.140528	NA	NA	0.0928571	NA	NA	0.812458	0.787717	6.96468e-12	0.0791851	NA	NA
473	4931409K22Rik	0.00108742	NA	NA	NA	NA	NA	NA	NA	NA	NA	NA	NA	NA	NA	NA	0.00335208	NA	NA	NA	NA	NA	0.00723818	NA	NA	NA	NA	NA	0.0178677	NA	NA	NA	NA	NA	NA	NA	NA
474	4931414P19Rik	0.0214544	NA	NA	0.0141263	NA	NA	0.0238148	NA	NA	0.0129979	NA	NA	0.0184015	NA	NA	0.0492586	NA	NA	0.0107291	NA	NA	0.0309569	NA	NA	0.0386039	NA	NA	0.0580157	NA	NA	NA	NA	NA	0.0782894	NA	NA
475	4931428F04Rik	0.20371	NA	NA	0.266699	NA	NA	0.259277	NA	NA	0.397608	0.285036	3.8048e-19	0.0484278	-0.285324	1.59764e-08	0.135416	NA	NA	0.0916249	NA	NA	0.117446	NA	NA	0.0630379	-0.257661	1	0.0235631	-0.330312	1	0.0932679	NA	NA	0.0302954	NA	NA
476	4931429I11Rik	0.0199295	NA	NA	0.0351404	NA	NA	NA	NA	NA	0.00241847	NA	NA	0.00545334	NA	NA	0.00621104	NA	NA	0.0241482	NA	NA	NA	NA	NA	0.00967924	NA	NA	NA	NA	NA	0.0344879	NA	NA	NA	NA	NA
477	4931440F15Rik	0.00702591	NA	NA	0.00461023	NA	NA	0.000951967	NA	NA	0.0250865	NA	NA	NA	NA	NA	NA	NA	NA	NA	NA	NA	NA	NA	NA	NA	NA	NA	NA	NA	NA	0.030325	NA	NA	NA	NA	NA
478	4932413F04Rik	0.00122787	NA	NA	0.000961507	NA	NA	NA	NA	NA	NA	NA	NA	0.00406171	NA	NA	NA	NA	NA	NA	NA	NA	NA	NA	NA	NA	NA	NA	NA	NA	NA	NA	NA	NA	NA	NA	NA
479	4932422M17Rik	0.0877765	NA	NA	0.0716589	NA	NA	0.101537	NA	NA	0.0523333	NA	NA	0.0347861	NA	NA	0.0771055	NA	NA	0.106216	NA	NA	0.0766463	NA	NA	0.0360114	NA	NA	0.0251507	NA	NA	NA	NA	NA	NA	NA	NA
480	4932435O22Rik	NA	NA	NA	NA	NA	NA	0.00411176	NA	NA	0.00165823	NA	NA	NA	NA	NA	NA	NA	NA	NA	NA	NA	0.00327889	NA	NA	NA	NA	NA	NA	NA	NA	NA	NA	NA	NA	NA	NA
481	4932438A13Rik	0.0977052	NA	NA	0.0957632	NA	NA	0.107498	NA	NA	0.166156	NA	NA	0.0972383	NA	NA	0.125601	NA	NA	0.105621	NA	NA	0.107848	NA	NA	0.164669	NA	NA	0.0486617	NA	NA	0.128307	NA	NA	0.140047	NA	NA
482	4932438H23Rik	0.0045542	NA	NA	NA	NA	NA	0.00191702	NA	NA	NA	NA	NA	0.0447568	NA	NA	0.00253541	NA	NA	NA	NA	NA	0.0231919	NA	NA	0.00264375	NA	NA	NA	NA	NA	NA	NA	NA	NA	NA	NA
483	4932443I19Rik	0.033725	NA	NA	0.0191732	NA	NA	0.0161825	NA	NA	0.0103094	NA	NA	0.0516159	NA	NA	0.0161634	NA	NA	0.0191573	NA	NA	0.0335113	NA	NA	0.00594196	NA	NA	0.0394771	NA	NA	NA	NA	NA	NA	NA	NA
484	4933402J07Rik	NA	NA	NA	NA	NA	NA	NA	NA	NA	NA	NA	NA	0.00380408	NA	NA	NA	NA	NA	NA	NA	NA	NA	NA	NA	NA	NA	NA	NA	NA	NA	NA	NA	NA	NA	NA	NA
485	4933404O12Rik	0.0131095	NA	NA	0.0140268	NA	NA	0.0151616	NA	NA	0.0197453	NA	NA	0.0278813	NA	NA	0.0395976	NA	NA	0.00608624	NA	NA	0.0102279	NA	NA	0.0214293	NA	NA	0.0572149	NA	NA	0.115035	NA	NA	NA	NA	NA
486	4933405D12Rik	NA	NA	NA	NA	NA	NA	NA	NA	NA	0.00448779	NA	NA	NA	NA	NA	0.00482686	NA	NA	NA	NA	NA	NA	NA	NA	0.0439836	NA	NA	NA	NA	NA	0.0228496	NA	NA	NA	NA	NA
487	4933405L10Rik	NA	NA	NA	NA	NA	NA	NA	NA	NA	NA	NA	NA	NA	NA	NA	0.00597445	NA	NA	NA	NA	NA	NA	NA	NA	NA	NA	NA	NA	NA	NA	NA	NA	NA	NA	NA	NA
488	4933406C10Rik	0.00355751	NA	NA	0.000845576	NA	NA	NA	NA	NA	NA	NA	NA	NA	NA	NA	0.00633411	NA	NA	NA	NA	NA	NA	NA	NA	0.00751019	NA	NA	NA	NA	NA	NA	NA	NA	NA	NA	NA
489	4933406I18Rik	0.00270641	NA	NA	0.00293768	NA	NA	0.00205124	NA	NA	0.00462705	NA	NA	0.00153389	NA	NA	NA	NA	NA	0.00519702	NA	NA	NA	NA	NA	NA	NA	NA	NA	NA	NA	NA	NA	NA	NA	NA	NA
490	4933406P04Rik	0.00447574	NA	NA	0.00844413	NA	NA	0.010936	NA	NA	0.00865893	NA	NA	0.00853151	NA	NA	0.0165179	NA	NA	NA	NA	NA	0.0105171	NA	NA	0.0146675	NA	NA	NA	NA	NA	NA	NA	NA	NA	NA	NA
491	4933407L21Rik	0.05854	NA	NA	0.0398553	NA	NA	0.0413571	NA	NA	0.0233912	NA	NA	0.122837	NA	NA	0.0124035	NA	NA	0.031868	NA	NA	0.00501013	NA	NA	0.0224285	NA	NA	0.0420637	NA	NA	0.0344879	NA	NA	NA	NA	NA
492	4933408B17Rik	0.0117695	NA	NA	0.0155992	NA	NA	0.016587	NA	NA	0.0085733	NA	NA	0.0145114	NA	NA	0.00392983	NA	NA	0.0295018	NA	NA	0.0158873	NA	NA	0.0122604	NA	NA	0.0316282	NA	NA	NA	NA	NA	NA	NA	NA
493	4933408N05Rik	0.00080026	NA	NA	0.000965728	NA	NA	NA	NA	NA	NA	NA	NA	NA	NA	NA	NA	NA	NA	NA	NA	NA	NA	NA	NA	NA	NA	NA	NA	NA	NA	NA	NA	NA	NA	NA	NA
494	4933411E06Rik	0.00112022	NA	NA	NA	NA	NA	NA	NA	NA	NA	NA	NA	NA	NA	NA	0.00317738	NA	NA	NA	NA	NA	NA	NA	NA	NA	NA	NA	NA	NA	NA	NA	NA	NA	NA	NA	NA
495	4933413G19Rik	0.00257264	NA	NA	0.000988366	NA	NA	0.00361549	NA	NA	0.00288626	NA	NA	0.00393874	NA	NA	0.00389786	NA	NA	0.00868772	NA	NA	NA	NA	NA	NA	NA	NA	0.0101971	NA	NA	NA	NA	NA	NA	NA	NA
496	4933415A04Rik	0.00479546	NA	NA	0.0295051	NA	NA	0.0219402	NA	NA	0.0128199	NA	NA	0.0333234	NA	NA	0.0188672	NA	NA	0.0539811	NA	NA	0.0613246	NA	NA	0.0217985	NA	NA	0.0133827	NA	NA	0.1178	NA	NA	NA	NA	NA
497	4933417D19Rik	0.00230469	NA	NA	0.00445996	NA	NA	0.00373879	NA	NA	0.0029551	NA	NA	NA	NA	NA	0.00220959	NA	NA	NA	NA	NA	NA	NA	NA	NA	NA	NA	NA	NA	NA	NA	NA	NA	NA	NA	NA
498	4933417E11Rik	NA	NA	NA	0.00108437	NA	NA	NA	NA	NA	NA	NA	NA	NA	NA	NA	0.00621104	NA	NA	NA	NA	NA	NA	NA	NA	NA	NA	NA	NA	NA	NA	NA	NA	NA	NA	NA	NA
499	4933424G06Rik	0.00554824	NA	NA	NA	NA	NA	0.0019499	NA	NA	0.001903	NA	NA	NA	NA	NA	0.00761446	NA	NA	NA	NA	NA	NA	NA	NA	NA	NA	NA	NA	NA	NA	NA	NA	NA	NA	NA	NA
500	4933427D14Rik	0.0606295	NA	NA	0.0474741	NA	NA	0.0394509	NA	NA	0.033283	NA	NA	0.0556765	NA	NA	0.0586888	NA	NA	0.059084	NA	NA	0.0483245	NA	NA	0.0740877	NA	NA	0.0413838	NA	NA	0.0260045	NA	NA	NA	NA	NA
501	4933427E11Rik	0.00123169	NA	NA	0.000868867	NA	NA	0.00186725	NA	NA	NA	NA	NA	0.00626935	NA	NA	0.00670099	NA	NA	0.00454136	NA	NA	0.00336256	NA	NA	NA	NA	NA	NA	NA	NA	NA	NA	NA	NA	NA	NA
502	4933427G17Rik	0.00112421	NA	NA	0.00288969	NA	NA	NA	NA	NA	NA	NA	NA	0.00390398	NA	NA	NA	NA	NA	NA	NA	NA	NA	NA	NA	NA	NA	NA	NA	NA	NA	NA	NA	NA	NA	NA	NA
503	4933428P19Rik	0.00221155	NA	NA	0.00125795	NA	NA	0.00181687	NA	NA	0.00277014	NA	NA	0.00175121	NA	NA	NA	NA	NA	NA	NA	NA	NA	NA	NA	NA	NA	NA	NA	NA	NA	NA	NA	NA	NA	NA	NA
504	4933429H19Rik	0.00111716	NA	NA	NA	NA	NA	0.00193823	NA	NA	0.00557691	NA	NA	0.00815501	NA	NA	0.00405966	NA	NA	0.00457794	NA	NA	0.00576255	NA	NA	NA	NA	NA	NA	NA	NA	NA	NA	NA	NA	NA	NA
505	4933430I17Rik	NA	NA	NA	0.00100519	NA	NA	NA	NA	NA	0.00465792	NA	NA	NA	NA	NA	NA	NA	NA	NA	NA	NA	NA	NA	NA	NA	NA	NA	NA	NA	NA	NA	NA	NA	NA	NA	NA
506	4933431E20Rik	0.0273608	NA	NA	0.0479338	NA	NA	0.0448808	NA	NA	0.0623679	NA	NA	0.10743	NA	NA	0.0530248	NA	NA	0.0317021	NA	NA	0.04886	NA	NA	0.0319435	NA	NA	0.0355857	NA	NA	0.0380279	NA	NA	NA	NA	NA
507	4933434E20Rik	0.456787	NA	NA	0.516459	NA	NA	0.434607	NA	NA	0.464686	NA	NA	0.603684	NA	NA	0.520846	NA	NA	0.364952	NA	NA	0.463909	NA	NA	0.273037	-0.309214	1	0.473833	NA	NA	0.277035	NA	NA	0.425489	NA	NA
508	4933438B17Rik	0.00578675	NA	NA	0.00883802	NA	NA	NA	NA	NA	NA	NA	NA	NA	NA	NA	0.00304302	NA	NA	0.00146086	NA	NA	NA	NA	NA	NA	NA	NA	NA	NA	NA	NA	NA	NA	NA	NA	NA
509	4933438K21Rik	0.00228553	NA	NA	0.000814621	NA	NA	NA	NA	NA	NA	NA	NA	NA	NA	NA	NA	NA	NA	NA	NA	NA	NA	NA	NA	NA	NA	NA	NA	NA	NA	NA	NA	NA	NA	NA	NA
510	5031425E22Rik	0.227607	NA	NA	0.196763	NA	NA	0.217134	NA	NA	0.227357	NA	NA	0.254767	NA	NA	0.219598	NA	NA	0.182578	NA	NA	0.214072	NA	NA	0.128655	NA	NA	0.212133	NA	NA	0.261565	NA	NA	0.230102	NA	NA
511	5031425F14Rik	NA	NA	NA	NA	NA	NA	NA	NA	NA	NA	NA	NA	NA	NA	NA	NA	NA	NA	NA	NA	NA	NA	NA	NA	0.0123464	NA	NA	NA	NA	NA	NA	NA	NA	NA	NA	NA
512	5031439G07Rik	0.145416	NA	NA	0.184963	NA	NA	0.144231	NA	NA	0.209292	NA	NA	0.0742602	NA	NA	0.050973	NA	NA	0.0571694	NA	NA	0.0564687	NA	NA	0.107926	NA	NA	0.103035	NA	NA	0.076786	NA	NA	0.288199	NA	NA
513	5033403F01Rik	NA	NA	NA	NA	NA	NA	0.00189257	NA	NA	0.00203307	NA	NA	0.00234158	NA	NA	0.0147482	NA	NA	NA	NA	NA	NA	NA	NA	NA	NA	NA	0.0141638	NA	NA	NA	NA	NA	NA	NA	NA
514	5033417F24Rik	0.00223188	NA	NA	0.00535059	NA	NA	0.00536263	NA	NA	0.0049829	NA	NA	0.00172992	NA	NA	0.00276949	NA	NA	NA	NA	NA	NA	NA	NA	0.00264375	NA	NA	NA	NA	NA	NA	NA	NA	NA	NA	NA
515	5033430I15Rik	0.0220666	NA	NA	0.0178895	NA	NA	0.00868659	NA	NA	0.0222107	NA	NA	0.0422031	NA	NA	0.0641164	NA	NA	0.0226669	NA	NA	0.0134771	NA	NA	NA	NA	NA	0.024789	NA	NA	0.038648	NA	NA	NA	NA	NA
516	5330416C01Rik	0.00995646	NA	NA	0.0259782	NA	NA	0.0115383	NA	NA	0.00637033	NA	NA	0.0216618	NA	NA	0.041765	NA	NA	0.0511768	NA	NA	NA	NA	NA	0.00516499	NA	NA	0.00955183	NA	NA	NA	NA	NA	NA	NA	NA
517	5330417C22Rik	0.116501	NA	NA	0.055865	NA	NA	0.0357911	NA	NA	0.0550998	NA	NA	0.0074348	NA	NA	0.0459168	NA	NA	0.0100467	NA	NA	0.0228291	NA	NA	0.00329821	NA	NA	NA	NA	NA	NA	NA	NA	NA	NA	NA
518	5330429C05Rik	NA	NA	NA	NA	NA	NA	0.00608472	NA	NA	NA	NA	NA	0.00525523	NA	NA	NA	NA	NA	NA	NA	NA	NA	NA	NA	NA	NA	NA	NA	NA	NA	NA	NA	NA	NA	NA	NA
519	5330434G04Rik	0.204383	NA	NA	0.204509	NA	NA	0.138979	NA	NA	0.233433	NA	NA	0.120586	NA	NA	0.0204407	-0.289684	2.62848e-06	0.12871	NA	NA	0.119713	NA	NA	0.0312912	NA	NA	0.100196	NA	NA	0.0344879	NA	NA	0.0782894	NA	NA
520	5330439K02Rik	0.00402825	NA	NA	0.0102448	NA	NA	0.00433433	NA	NA	0.00395115	NA	NA	0.00734564	NA	NA	0.00701002	NA	NA	NA	NA	NA	NA	NA	NA	0.00648697	NA	NA	NA	NA	NA	NA	NA	NA	NA	NA	NA
521	5430402O13Rik	0.0098122	NA	NA	0.00511979	NA	NA	0.00552275	NA	NA	0.00142403	NA	NA	NA	NA	NA	0.0177696	NA	NA	0.00507514	NA	NA	0.00637815	NA	NA	NA	NA	NA	NA	NA	NA	0.038648	NA	NA	NA	NA	NA
522	5430403G16Rik	0.0116681	NA	NA	0.00933655	NA	NA	0.00496316	NA	NA	0.0111727	NA	NA	0.0118991	NA	NA	0.0256222	NA	NA	0.00473854	NA	NA	0.0174826	NA	NA	0.00516499	NA	NA	NA	NA	NA	NA	NA	NA	NA	NA	NA
523	5430416N02Rik	0.182342	NA	NA	0.233229	NA	NA	0.133813	NA	NA	0.166904	NA	NA	0.0680713	NA	NA	0.0828236	NA	NA	0.125827	NA	NA	0.142965	NA	NA	0.134407	NA	NA	0.177644	NA	NA	0.106459	NA	NA	NA	NA	NA
524	5430427N15Rik	NA	NA	NA	NA	NA	NA	0.00218506	NA	NA	NA	NA	NA	0.00678974	NA	NA	0.00140539	NA	NA	NA	NA	NA	NA	NA	NA	NA	NA	NA	0.0227802	NA	NA	NA	NA	NA	NA	NA	NA
525	5730403I07Rik	0.00237032	NA	NA	NA	NA	NA	0.00380072	NA	NA	0.00468187	NA	NA	NA	NA	NA	0.0150592	NA	NA	NA	NA	NA	NA	NA	NA	NA	NA	NA	NA	NA	NA	NA	NA	NA	NA	NA	NA
526	5730409E04Rik	0.0603574	NA	NA	0.0836388	NA	NA	0.0435364	NA	NA	0.101803	NA	NA	0.0231759	NA	NA	0.0342868	NA	NA	0.00944285	NA	NA	0.00527717	NA	NA	0.0200942	NA	NA	0.0106529	NA	NA	NA	NA	NA	0.0782894	NA	NA
527	5730422E09Rik	0.00552041	NA	NA	NA	NA	NA	0.00333508	NA	NA	0.00454761	NA	NA	0.0111185	NA	NA	0.00619936	NA	NA	NA	NA	NA	NA	NA	NA	NA	NA	NA	NA	NA	NA	NA	NA	NA	NA	NA	NA
528	5730455P16Rik	0.107776	NA	NA	0.100122	NA	NA	0.105737	NA	NA	0.112841	NA	NA	0.104431	NA	NA	0.0809232	NA	NA	0.0883152	NA	NA	0.107506	NA	NA	0.0431332	NA	NA	0.161948	NA	NA	NA	NA	NA	0.069296	NA	NA
529	5730507C01Rik	0.00429805	NA	NA	0.0012275	NA	NA	NA	NA	NA	0.00282482	NA	NA	NA	NA	NA	NA	NA	NA	0.00527479	NA	NA	0.00562484	NA	NA	NA	NA	NA	NA	NA	NA	NA	NA	NA	NA	NA	NA
530	5730508B09Rik	0.0155991	NA	NA	0.018969	NA	NA	0.0837349	NA	NA	0.07817	NA	NA	0.0214963	NA	NA	0.0696058	NA	NA	0.0226968	NA	NA	0.0146313	NA	NA	0.0478104	NA	NA	0.0311378	NA	NA	0.0482612	NA	NA	NA	NA	NA
531	5730522E02Rik	0.00562892	NA	NA	0.0128728	NA	NA	0.00710821	NA	NA	0.00748988	NA	NA	0.0100952	NA	NA	0.00203145	NA	NA	0.00422149	NA	NA	NA	NA	NA	NA	NA	NA	0.0135716	NA	NA	NA	NA	NA	NA	NA	NA
532	5730559C18Rik	0.00837891	NA	NA	0.00847486	NA	NA	0.0229291	NA	NA	0.00998267	NA	NA	0.0357779	NA	NA	0.0757535	NA	NA	0.0359087	NA	NA	0.104431	NA	NA	0.025572	NA	NA	0.0798781	NA	NA	NA	NA	NA	0.0532677	NA	NA
533	5830454E08Rik	0.0110323	NA	NA	0.0114191	NA	NA	0.0208821	NA	NA	0.0176312	NA	NA	0.0122936	NA	NA	0.0245337	NA	NA	0.022901	NA	NA	0.00484337	NA	NA	0.022522	NA	NA	0.0127034	NA	NA	NA	NA	NA	NA	NA	NA
534	5930412G12Rik	0.00235668	NA	NA	0.00116694	NA	NA	0.0545825	NA	NA	0.0102344	NA	NA	0.0101766	NA	NA	0.056942	NA	NA	0.00231565	NA	NA	0.172763	0.277019	1.35748e-35	0.0419558	NA	NA	0.0154052	NA	NA	0.0972593	NA	NA	NA	NA	NA
535	5930422O12Rik	NA	NA	NA	NA	NA	NA	NA	NA	NA	0.00246918	NA	NA	NA	NA	NA	0.00174885	NA	NA	NA	NA	NA	0.00658699	NA	NA	NA	NA	NA	NA	NA	NA	NA	NA	NA	NA	NA	NA
536	5930430L01Rik	0.030009	NA	NA	0.0144357	NA	NA	0.0251796	NA	NA	0.0221236	NA	NA	0.0297853	NA	NA	0.0210083	NA	NA	0.0265066	NA	NA	0.0362573	NA	NA	0.0197903	NA	NA	0.0464539	NA	NA	NA	NA	NA	NA	NA	NA
537	6030407O03Rik	NA	NA	NA	NA	NA	NA	NA	NA	NA	0.00214664	NA	NA	0.0066885	NA	NA	0.00144585	NA	NA	NA	NA	NA	NA	NA	NA	0.00981101	NA	NA	NA	NA	NA	NA	NA	NA	NA	NA	NA
538	6030408B16Rik	0.00150167	NA	NA	0.00313464	NA	NA	NA	NA	NA	0.00945934	NA	NA	NA	NA	NA	0.00560395	NA	NA	0.0045229	NA	NA	NA	NA	NA	0.0125647	NA	NA	NA	NA	NA	NA	NA	NA	NA	NA	NA
539	6030419C18Rik	0.00984241	NA	NA	0.0188036	NA	NA	0.0336671	NA	NA	0.0115651	NA	NA	0.00617764	NA	NA	0.047985	NA	NA	NA	NA	NA	0.031956	NA	NA	NA	NA	NA	NA	NA	NA	NA	NA	NA	0.0302954	NA	NA
540	6030443J06Rik	0.0012447	NA	NA	0.00564208	NA	NA	0.00647297	NA	NA	NA	NA	NA	0.00217021	NA	NA	0.00680077	NA	NA	0.00458788	NA	NA	0.00728984	NA	NA	NA	NA	NA	0.0137295	NA	NA	NA	NA	NA	NA	NA	NA
541	6030458C11Rik	0.0354468	NA	NA	0.0507423	NA	NA	0.054495	NA	NA	0.0798457	NA	NA	0.0381428	NA	NA	0.065162	NA	NA	0.058205	NA	NA	0.0385652	NA	NA	0.0403336	NA	NA	0.0459921	NA	NA	NA	NA	NA	0.0628353	NA	NA
542	6030498E09Rik	0.00472587	NA	NA	0.000845109	NA	NA	NA	NA	NA	NA	NA	NA	0.00258853	NA	NA	0.00304346	NA	NA	0.0101586	NA	NA	NA	NA	NA	0.00331035	NA	NA	NA	NA	NA	NA	NA	NA	NA	NA	NA
543	6230400D17Rik	0.00924077	NA	NA	0.00724568	NA	NA	0.00806944	NA	NA	0.00167203	NA	NA	0.00718797	NA	NA	0.0153908	NA	NA	0.00962618	NA	NA	0.00327889	NA	NA	0.0210783	NA	NA	0.0156218	NA	NA	NA	NA	NA	0.073381	NA	NA
544	6330403A02Rik	0.00399152	NA	NA	0.0130014	NA	NA	0.00624338	NA	NA	0.0217529	NA	NA	NA	NA	NA	NA	NA	NA	NA	NA	NA	NA	NA	NA	0.00330589	NA	NA	NA	NA	NA	NA	NA	NA	NA	NA	NA
545	6330403K07Rik	2.12231	0.381612	1.40494e-57	2.07845	NA	NA	1.79932	NA	NA	1.96796	NA	NA	1.58143	NA	NA	1.25592	-0.624971	3.14394e-41	1.68076	NA	NA	1.31718	-0.477248	4.28428e-13	0.635495	-1.18216	2.0645e-48	0.853578	-0.970214	6.6136e-17	0.117984	-1.94057	1.81659e-07	0.393114	-1.40328	0.000788804
546	6330403L08Rik	0.00682103	NA	NA	0.00632731	NA	NA	0.00317233	NA	NA	0.0035319	NA	NA	0.0111047	NA	NA	0.0237308	NA	NA	0.00704345	NA	NA	NA	NA	NA	0.0042375	NA	NA	NA	NA	NA	NA	NA	NA	NA	NA	NA
547	6330403N20Rik	NA	NA	NA	0.00124465	NA	NA	NA	NA	NA	0.00205092	NA	NA	0.0144128	NA	NA	NA	NA	NA	NA	NA	NA	NA	NA	NA	0.00730673	NA	NA	NA	NA	NA	NA	NA	NA	NA	NA	NA
548	6330408A02Rik	0.047583	NA	NA	0.0562906	NA	NA	0.0486499	NA	NA	0.0481767	NA	NA	0.0414314	NA	NA	0.0556927	NA	NA	0.0276713	NA	NA	0.0241078	NA	NA	0.0441813	NA	NA	0.0400698	NA	NA	0.0414671	NA	NA	NA	NA	NA
549	6330409D20Rik	0.0519922	NA	NA	0.0445965	NA	NA	0.046961	NA	NA	0.0489426	NA	NA	0.0102613	NA	NA	0.00660386	NA	NA	0.00917761	NA	NA	0.0404439	NA	NA	0.0124548	NA	NA	0.0318404	NA	NA	NA	NA	NA	NA	NA	NA
550	6330416G13Rik	0.022728	NA	NA	0.0123379	NA	NA	0.0179053	NA	NA	0.0257249	NA	NA	0.00414993	NA	NA	0.011167	NA	NA	0.00531741	NA	NA	0.0105993	NA	NA	0.00562204	NA	NA	0.0247483	NA	NA	0.0339996	NA	NA	0.174808	0.365132	1
551	6330418K02Rik	0.0917026	NA	NA	0.0746204	NA	NA	0.086259	NA	NA	0.0478902	NA	NA	0.0753324	NA	NA	0.0908126	NA	NA	0.0773881	NA	NA	0.0542037	NA	NA	0.0469596	NA	NA	0.0656685	NA	NA	NA	NA	NA	0.0302954	NA	NA
552	6330562C20Rik	0.00468468	NA	NA	0.0098478	NA	NA	0.0239675	NA	NA	0.0168277	NA	NA	0.0116597	NA	NA	0.00151596	NA	NA	0.00431682	NA	NA	0.0259635	NA	NA	0.0153829	NA	NA	NA	NA	NA	0.0260045	NA	NA	NA	NA	NA
553	6430503K07Rik	0.00183235	NA	NA	0.00600925	NA	NA	NA	NA	NA	NA	NA	NA	0.0137316	NA	NA	NA	NA	NA	0.00424542	NA	NA	NA	NA	NA	NA	NA	NA	0.0203582	NA	NA	NA	NA	NA	NA	NA	NA
554	6430531B16Rik	0.00243468	NA	NA	0.00427484	NA	NA	0.0052163	NA	NA	0.00450815	NA	NA	0.0184715	NA	NA	0.0120318	NA	NA	NA	NA	NA	NA	NA	NA	0.00487685	NA	NA	NA	NA	NA	NA	NA	NA	NA	NA	NA
555	6430548M08Rik	0.0667661	NA	NA	0.041884	NA	NA	0.0117669	NA	NA	0.0488252	NA	NA	0.0342031	NA	NA	0.0156168	NA	NA	0.0342233	NA	NA	0.00498767	NA	NA	0.00843573	NA	NA	0.0325188	NA	NA	0.060004	NA	NA	NA	NA	NA
556	6430550D23Rik	0.00487038	NA	NA	NA	NA	NA	0.00574043	NA	NA	0.00973497	NA	NA	0.0029793	NA	NA	0.00840862	NA	NA	0.00410015	NA	NA	NA	NA	NA	NA	NA	NA	NA	NA	NA	NA	NA	NA	NA	NA	NA
557	6430562O15Rik	NA	NA	NA	0.00457856	NA	NA	NA	NA	NA	0.00238976	NA	NA	0.00379154	NA	NA	0.00255487	NA	NA	0.00332049	NA	NA	0.00615166	NA	NA	NA	NA	NA	0.0148135	NA	NA	0.0515832	NA	NA	NA	NA	NA
558	6430571L13Rik	0.00648865	NA	NA	0.00589889	NA	NA	0.0150632	NA	NA	0.0167728	NA	NA	0.00607668	NA	NA	0.00195138	NA	NA	NA	NA	NA	0.00584982	NA	NA	NA	NA	NA	NA	NA	NA	NA	NA	NA	NA	NA	NA
559	6430573F11Rik	0.00196844	NA	NA	0.00231116	NA	NA	0.00200886	NA	NA	0.014936	NA	NA	0.00362241	NA	NA	0.0124784	NA	NA	NA	NA	NA	0.017799	NA	NA	0.00577175	NA	NA	NA	NA	NA	NA	NA	NA	NA	NA	NA
560	6430573P05Rik	0.00484609	NA	NA	0.000866119	NA	NA	0.00384799	NA	NA	0.00290889	NA	NA	0.00975123	NA	NA	0.00985105	NA	NA	0.00481239	NA	NA	0.0165775	NA	NA	0.0398047	NA	NA	0.0201371	NA	NA	NA	NA	NA	NA	NA	NA
561	6430584L05Rik	NA	NA	NA	NA	NA	NA	NA	NA	NA	0.00552591	NA	NA	NA	NA	NA	NA	NA	NA	NA	NA	NA	0.00736828	NA	NA	NA	NA	NA	NA	NA	NA	NA	NA	NA	NA	NA	NA
562	6430628N08Rik	NA	NA	NA	0.00110082	NA	NA	0.00182251	NA	NA	NA	NA	NA	NA	NA	NA	NA	NA	NA	NA	NA	NA	NA	NA	NA	NA	NA	NA	NA	NA	NA	NA	NA	NA	NA	NA	NA
563	6430710C18Rik	NA	NA	NA	0.00390123	NA	NA	0.0012614	NA	NA	NA	NA	NA	NA	NA	NA	0.00266734	NA	NA	NA	NA	NA	NA	NA	NA	NA	NA	NA	NA	NA	NA	NA	NA	NA	NA	NA	NA
564	6530409C15Rik	0.00367006	NA	NA	NA	NA	NA	NA	NA	NA	NA	NA	NA	NA	NA	NA	0.00228994	NA	NA	NA	NA	NA	NA	NA	NA	NA	NA	NA	NA	NA	NA	NA	NA	NA	NA	NA	NA
565	6530411M01Rik	NA	NA	NA	NA	NA	NA	NA	NA	NA	NA	NA	NA	0.00417451	NA	NA	NA	NA	NA	NA	NA	NA	NA	NA	NA	NA	NA	NA	NA	NA	NA	NA	NA	NA	NA	NA	NA
566	6720427I07Rik	0.0277756	NA	NA	0.0328129	NA	NA	0.0114397	NA	NA	0.0167041	NA	NA	0.0569189	NA	NA	0.0413916	NA	NA	0.0173662	NA	NA	0.0480747	NA	NA	0.0536113	NA	NA	0.0219699	NA	NA	0.0542721	NA	NA	0.0807934	NA	NA
567	6720483E21Rik	NA	NA	NA	0.000988552	NA	NA	0.00205931	NA	NA	0.00882716	NA	NA	0.00307965	NA	NA	NA	NA	NA	NA	NA	NA	0.011013	NA	NA	NA	NA	NA	NA	NA	NA	NA	NA	NA	NA	NA	NA
568	6720489N17Rik	0.00949222	NA	NA	0.0074778	NA	NA	0.0103547	NA	NA	0.00665225	NA	NA	0.0141396	NA	NA	0.0267757	NA	NA	0.0284766	NA	NA	0.0219713	NA	NA	0.0166209	NA	NA	0.0531186	NA	NA	NA	NA	NA	NA	NA	NA
569	6820408C15Rik	0.00615895	NA	NA	0.0101513	NA	NA	NA	NA	NA	0.00287589	NA	NA	0.0442724	NA	NA	0.00142281	NA	NA	NA	NA	NA	NA	NA	NA	NA	NA	NA	NA	NA	NA	0.0202726	NA	NA	NA	NA	NA
570	8030423F21Rik	0.00153422	NA	NA	0.00172896	NA	NA	NA	NA	NA	NA	NA	NA	NA	NA	NA	0.00270382	NA	NA	NA	NA	NA	NA	NA	NA	NA	NA	NA	NA	NA	NA	NA	NA	NA	NA	NA	NA
571	8030462N17Rik	NA	NA	NA	NA	NA	NA	0.00221532	NA	NA	0.00225014	NA	NA	0.00296256	NA	NA	0.00954522	NA	NA	0.00491574	NA	NA	NA	NA	NA	0.00544789	NA	NA	NA	NA	NA	NA	NA	NA	NA	NA	NA
572	8430408G22Rik	NA	NA	NA	NA	NA	NA	NA	NA	NA	NA	NA	NA	NA	NA	NA	NA	NA	NA	NA	NA	NA	NA	NA	NA	NA	NA	NA	NA	NA	NA	0.207122	0.369767	1.51891e-187	NA	NA	NA
573	8430432A02Rik	0.000864123	NA	NA	NA	NA	NA	0.00199547	NA	NA	0.00407111	NA	NA	0.0122897	NA	NA	NA	NA	NA	0.0049211	NA	NA	0.00438768	NA	NA	NA	NA	NA	NA	NA	NA	NA	NA	NA	0.069296	NA	NA
574	9030407P20Rik	0.0268535	NA	NA	0.0271582	NA	NA	0.0301998	NA	NA	0.0218622	NA	NA	0.0303622	NA	NA	0.0155817	NA	NA	0.0101422	NA	NA	0.0124386	NA	NA	0.0174801	NA	NA	0.0347082	NA	NA	0.0344879	NA	NA	NA	NA	NA
575	9030612E09Rik	0.0101557	NA	NA	0.0105559	NA	NA	0.0314953	NA	NA	0.0119029	NA	NA	0.0137107	NA	NA	0.0165605	NA	NA	0.0447304	NA	NA	0.0382862	NA	NA	0.0033538	NA	NA	NA	NA	NA	NA	NA	NA	NA	NA	NA
576	9030617O03Rik	0.0207794	NA	NA	0.0151674	NA	NA	NA	NA	NA	0.00220321	NA	NA	0.00428298	NA	NA	0.0072185	NA	NA	0.0035906	NA	NA	NA	NA	NA	0.0131996	NA	NA	0.0128093	NA	NA	NA	NA	NA	NA	NA	NA
577	9030624G23Rik	NA	NA	NA	0.00168234	NA	NA	NA	NA	NA	0.00423013	NA	NA	NA	NA	NA	NA	NA	NA	0.00527479	NA	NA	NA	NA	NA	NA	NA	NA	NA	NA	NA	NA	NA	NA	NA	NA	NA
578	9030624J02Rik	0.207112	NA	NA	0.246764	NA	NA	0.247771	NA	NA	0.296115	NA	NA	0.125641	NA	NA	0.158379	NA	NA	0.144251	NA	NA	0.0781273	NA	NA	0.0954281	NA	NA	0.0702641	NA	NA	0.139713	NA	NA	0.253799	NA	NA
579	9130008F23Rik	NA	NA	NA	NA	NA	NA	NA	NA	NA	NA	NA	NA	0.00200861	NA	NA	NA	NA	NA	NA	NA	NA	NA	NA	NA	NA	NA	NA	NA	NA	NA	NA	NA	NA	NA	NA	NA
580	9130011E15Rik	0.00325031	NA	NA	0.00680638	NA	NA	0.00555281	NA	NA	0.00505359	NA	NA	0.00786173	NA	NA	0.0045404	NA	NA	0.0196012	NA	NA	NA	NA	NA	0.00660439	NA	NA	NA	NA	NA	NA	NA	NA	0.075603	NA	NA
581	9130019O22Rik	0.0100961	NA	NA	0.00127573	NA	NA	0.00785614	NA	NA	0.00171774	NA	NA	0.0038667	NA	NA	0.0107866	NA	NA	0.00522553	NA	NA	0.00379135	NA	NA	0.00790165	NA	NA	0.00886352	NA	NA	NA	NA	NA	NA	NA	NA
582	9130023H24Rik	0.0297001	NA	NA	0.0288039	NA	NA	0.0361525	NA	NA	0.0382082	NA	NA	0.0309477	NA	NA	0.0532663	NA	NA	0.053012	NA	NA	0.0390867	NA	NA	0.0115128	NA	NA	0.0479714	NA	NA	0.0697124	NA	NA	NA	NA	NA
583	9130213A22Rik	0.00108305	NA	NA	NA	NA	NA	NA	NA	NA	NA	NA	NA	0.00420955	NA	NA	NA	NA	NA	NA	NA	NA	0.00377732	NA	NA	0.00577832	NA	NA	0.0151464	NA	NA	NA	NA	NA	NA	NA	NA
584	9130221H12Rik	0.00540202	NA	NA	0.0170689	NA	NA	0.0366238	NA	NA	0.0110928	NA	NA	0.0128551	NA	NA	0.0265233	NA	NA	0.0089132	NA	NA	0.0101566	NA	NA	0.0314579	NA	NA	0.0138317	NA	NA	NA	NA	NA	NA	NA	NA
585	9130227L01Rik	NA	NA	NA	0.00538439	NA	NA	NA	NA	NA	NA	NA	NA	NA	NA	NA	NA	NA	NA	NA	NA	NA	NA	NA	NA	NA	NA	NA	NA	NA	NA	NA	NA	NA	NA	NA	NA
586	9130230L23Rik	NA	NA	NA	NA	NA	NA	NA	NA	NA	NA	NA	NA	NA	NA	NA	0.00312987	NA	NA	NA	NA	NA	NA	NA	NA	0.00704223	NA	NA	NA	NA	NA	NA	NA	NA	NA	NA	NA
587	9130401M01Rik	0.183622	NA	NA	0.213255	NA	NA	0.142721	NA	NA	0.190179	NA	NA	0.179176	NA	NA	0.301921	NA	NA	0.126798	NA	NA	0.261233	NA	NA	0.234514	NA	NA	0.211034	NA	NA	0.179985	NA	NA	0.154174	NA	NA
588	9130410C08Rik	NA	NA	NA	NA	NA	NA	NA	NA	NA	NA	NA	NA	0.0030508	NA	NA	NA	NA	NA	0.0145556	NA	NA	NA	NA	NA	0.00664793	NA	NA	0.0181565	NA	NA	NA	NA	NA	NA	NA	NA
589	9130604C24Rik	0.0173753	NA	NA	0.0127684	NA	NA	0.014275	NA	NA	0.0118591	NA	NA	0.00583133	NA	NA	0.0149427	NA	NA	0.00813347	NA	NA	0.0290721	NA	NA	0.018908	NA	NA	0.042283	NA	NA	NA	NA	NA	NA	NA	NA
590	9230104M06Rik	NA	NA	NA	NA	NA	NA	NA	NA	NA	NA	NA	NA	0.00420047	NA	NA	NA	NA	NA	NA	NA	NA	NA	NA	NA	NA	NA	NA	NA	NA	NA	NA	NA	NA	NA	NA	NA
591	9230105E05Rik	0.000709917	NA	NA	NA	NA	NA	NA	NA	NA	NA	NA	NA	NA	NA	NA	0.0558245	NA	NA	NA	NA	NA	0.0036702	NA	NA	NA	NA	NA	NA	NA	NA	NA	NA	NA	NA	NA	NA
592	9230110C19Rik	0.0152357	NA	NA	0.0138475	NA	NA	0.0134296	NA	NA	0.0237566	NA	NA	0.0110891	NA	NA	0.00718798	NA	NA	0.0139463	NA	NA	0.0218022	NA	NA	0.0132564	NA	NA	0.0548169	NA	NA	NA	NA	NA	NA	NA	NA
593	9230111E07Rik	0.00198263	NA	NA	0.00427117	NA	NA	NA	NA	NA	NA	NA	NA	0.00145849	NA	NA	0.00648146	NA	NA	NA	NA	NA	0.00397901	NA	NA	0.00318876	NA	NA	NA	NA	NA	NA	NA	NA	NA	NA	NA
594	9330020H09Rik	0.0589196	NA	NA	0.0687448	NA	NA	0.062384	NA	NA	0.0863179	NA	NA	0.0556045	NA	NA	0.118567	NA	NA	0.0267109	NA	NA	0.102519	NA	NA	0.0475407	NA	NA	0.100957	NA	NA	NA	NA	NA	NA	NA	NA
595	9330102E08Rik	NA	NA	NA	0.0014615	NA	NA	0.00216518	NA	NA	NA	NA	NA	0.00630858	NA	NA	NA	NA	NA	NA	NA	NA	NA	NA	NA	NA	NA	NA	NA	NA	NA	NA	NA	NA	NA	NA	NA
596	9330104G04Rik	0.014107	NA	NA	0.0150959	NA	NA	0.0235033	NA	NA	0.0150056	NA	NA	0.0118849	NA	NA	0.0303231	NA	NA	0.00942436	NA	NA	0.0222386	NA	NA	NA	NA	NA	NA	NA	NA	NA	NA	NA	0.0628353	NA	NA
597	9330121J05Rik	NA	NA	NA	0.00457151	NA	NA	0.00176231	NA	NA	0.00556171	NA	NA	0.00282803	NA	NA	0.00276029	NA	NA	NA	NA	NA	NA	NA	NA	NA	NA	NA	NA	NA	NA	NA	NA	NA	NA	NA	NA
598	9330136K24Rik	0.00870346	NA	NA	0.00137058	NA	NA	0.00217839	NA	NA	0.00741988	NA	NA	0.00460496	NA	NA	0.0014634	NA	NA	NA	NA	NA	NA	NA	NA	NA	NA	NA	NA	NA	NA	0.0226764	NA	NA	NA	NA	NA
599	9330151L19Rik	0.0847169	NA	NA	0.0874482	NA	NA	0.0433646	NA	NA	0.055812	NA	NA	0.0596196	NA	NA	0.046886	NA	NA	0.04866	NA	NA	0.0544101	NA	NA	0.0387551	NA	NA	0.0257273	NA	NA	NA	NA	NA	NA	NA	NA
600	9330158H04Rik	0.00101249	NA	NA	0.00157674	NA	NA	0.00177986	NA	NA	0.00298118	NA	NA	0.00599373	NA	NA	NA	NA	NA	NA	NA	NA	NA	NA	NA	0.00827546	NA	NA	0.0118291	NA	NA	NA	NA	NA	NA	NA	NA
601	9330159F19Rik	0.398063	NA	NA	0.443842	NA	NA	0.500076	NA	NA	0.496848	NA	NA	0.071299	-0.453156	1.10232e-15	0.0888949	-0.453647	5.96712e-11	0.211014	NA	NA	0.044039	-0.511768	2.2811e-08	0.0652282	-0.472371	0.000297415	0.0353952	-0.514602	0.079754	0.0666472	NA	NA	NA	NA	NA
602	9330160F10Rik	0.0122403	NA	NA	0.00783557	NA	NA	0.0278317	NA	NA	0.0270745	NA	NA	0.028049	NA	NA	0.0547722	NA	NA	0.0300954	NA	NA	0.0226371	NA	NA	0.0159781	NA	NA	NA	NA	NA	0.0339996	NA	NA	0.0657406	NA	NA
603	9330161L09Rik	0.00105547	NA	NA	0.00323796	NA	NA	NA	NA	NA	0.00211323	NA	NA	NA	NA	NA	0.00221613	NA	NA	NA	NA	NA	NA	NA	NA	NA	NA	NA	NA	NA	NA	NA	NA	NA	NA	NA	NA
604	9330171B17Rik	NA	NA	NA	0.0011759	NA	NA	NA	NA	NA	0.00259846	NA	NA	NA	NA	NA	NA	NA	NA	NA	NA	NA	NA	NA	NA	NA	NA	NA	NA	NA	NA	NA	NA	NA	NA	NA	NA
605	9330175M20Rik	NA	NA	NA	NA	NA	NA	NA	NA	NA	NA	NA	NA	NA	NA	NA	NA	NA	NA	NA	NA	NA	NA	NA	NA	NA	NA	NA	NA	NA	NA	NA	NA	NA	NA	NA	NA
606	9330179D12Rik	NA	NA	NA	NA	NA	NA	0.00222304	NA	NA	NA	NA	NA	0.00907897	NA	NA	NA	NA	NA	NA	NA	NA	0.00458513	NA	NA	0.0120415	NA	NA	NA	NA	NA	NA	NA	NA	NA	NA	NA
607	9330182L06Rik	0.0206976	NA	NA	0.0213771	NA	NA	0.0209202	NA	NA	0.0155922	NA	NA	0.00815482	NA	NA	0.0166168	NA	NA	0.0181281	NA	NA	0.0046422	NA	NA	0.00378962	NA	NA	NA	NA	NA	NA	NA	NA	NA	NA	NA
608	9330185C12Rik	NA	NA	NA	NA	NA	NA	0.00393623	NA	NA	NA	NA	NA	NA	NA	NA	0.0109771	NA	NA	NA	NA	NA	0.00697642	NA	NA	NA	NA	NA	NA	NA	NA	NA	NA	NA	NA	NA	NA
609	9330198N18Rik	NA	NA	NA	0.00578742	NA	NA	0.00184496	NA	NA	NA	NA	NA	0.0114417	NA	NA	NA	NA	NA	0.00974365	NA	NA	NA	NA	NA	NA	NA	NA	NA	NA	NA	NA	NA	NA	NA	NA	NA
610	9430002A10Rik	0.00128204	NA	NA	NA	NA	NA	NA	NA	NA	0.00154467	NA	NA	0.00110609	NA	NA	0.00298766	NA	NA	0.00464767	NA	NA	0.0162112	NA	NA	NA	NA	NA	NA	NA	NA	NA	NA	NA	NA	NA	NA
611	9430015G10Rik	0.0483639	NA	NA	0.0488917	NA	NA	0.0485523	NA	NA	0.0679215	NA	NA	0.0412454	NA	NA	0.0511143	NA	NA	0.0427126	NA	NA	0.0995251	NA	NA	0.0389864	NA	NA	0.0780191	NA	NA	0.0226764	NA	NA	0.0262333	NA	NA
612	9430016H08Rik	0.105315	NA	NA	0.14635	NA	NA	0.115937	NA	NA	0.136184	NA	NA	0.128682	NA	NA	0.150713	NA	NA	0.061964	NA	NA	0.149624	NA	NA	0.182693	NA	NA	0.11209	NA	NA	0.284704	NA	NA	0.104602	NA	NA
613	9430020K01Rik	0.00123827	NA	NA	0.00528043	NA	NA	NA	NA	NA	NA	NA	NA	0.00909113	NA	NA	0.00735204	NA	NA	0.00525318	NA	NA	0.0120189	NA	NA	0.0309455	NA	NA	0.0211882	NA	NA	0.147576	0.25915	1.60517e-13	NA	NA	NA
614	9430037G07Rik	NA	NA	NA	0.00274159	NA	NA	NA	NA	NA	NA	NA	NA	0.0028241	NA	NA	0.0116637	NA	NA	NA	NA	NA	0.00745953	NA	NA	NA	NA	NA	NA	NA	NA	NA	NA	NA	NA	NA	NA
615	9430038I01Rik	0.0720338	NA	NA	0.0659132	NA	NA	0.0554975	NA	NA	0.0645018	NA	NA	0.0899075	NA	NA	0.14573	NA	NA	0.0807316	NA	NA	0.198156	NA	NA	0.172038	NA	NA	0.0488542	NA	NA	0.129029	NA	NA	0.193947	NA	NA
616	9430041J12Rik	0.0010065	NA	NA	0.00212312	NA	NA	NA	NA	NA	NA	NA	NA	0.0172291	NA	NA	NA	NA	NA	NA	NA	NA	0.0328841	NA	NA	NA	NA	NA	0.0332202	NA	NA	NA	NA	NA	NA	NA	NA
617	9430060I03Rik	0.0241243	NA	NA	0.029474	NA	NA	0.0152637	NA	NA	0.0173644	NA	NA	0.00867759	NA	NA	0.0204879	NA	NA	0.0243468	NA	NA	0.0171574	NA	NA	0.0142763	NA	NA	0.0127034	NA	NA	NA	NA	NA	NA	NA	NA
618	9430065F17Rik	0.00517928	NA	NA	0.00515482	NA	NA	0.00630684	NA	NA	0.00549213	NA	NA	0.0111367	NA	NA	0.0210877	NA	NA	0.00527224	NA	NA	0.0154666	NA	NA	0.00745522	NA	NA	0.0152895	NA	NA	NA	NA	NA	NA	NA	NA
619	9430097D07Rik	NA	NA	NA	0.00296495	NA	NA	0.00573431	NA	NA	0.00232186	NA	NA	NA	NA	NA	NA	NA	NA	NA	NA	NA	NA	NA	NA	NA	NA	NA	NA	NA	NA	NA	NA	NA	NA	NA	NA
620	9430098F02Rik	NA	NA	NA	0.00157857	NA	NA	NA	NA	NA	NA	NA	NA	NA	NA	NA	0.00288888	NA	NA	NA	NA	NA	NA	NA	NA	NA	NA	NA	NA	NA	NA	0.0414671	NA	NA	NA	NA	NA
621	9530026F06Rik	0.00129789	NA	NA	NA	NA	NA	0.0154526	NA	NA	0.0124287	NA	NA	NA	NA	NA	NA	NA	NA	NA	NA	NA	NA	NA	NA	NA	NA	NA	NA	NA	NA	NA	NA	NA	NA	NA	NA
622	9530026P05Rik	0.00344223	NA	NA	0.00168934	NA	NA	0.00232817	NA	NA	NA	NA	NA	0.00308444	NA	NA	0.00990534	NA	NA	0.00479316	NA	NA	NA	NA	NA	NA	NA	NA	NA	NA	NA	0.0226764	NA	NA	NA	NA	NA
623	9530027J09Rik	NA	NA	NA	NA	NA	NA	NA	NA	NA	NA	NA	NA	NA	NA	NA	NA	NA	NA	0.00248393	NA	NA	NA	NA	NA	NA	NA	NA	NA	NA	NA	NA	NA	NA	NA	NA	NA
624	9530034E10Rik	0.0157524	NA	NA	0.0130772	NA	NA	0.0181003	NA	NA	0.0137052	NA	NA	0.02611	NA	NA	0.0307747	NA	NA	0.0067475	NA	NA	0.00850404	NA	NA	0.0255558	NA	NA	0.020076	NA	NA	NA	NA	NA	NA	NA	NA
625	9530036O11Rik	0.00812435	NA	NA	0.0246374	NA	NA	NA	NA	NA	0.00407677	NA	NA	0.0166432	NA	NA	NA	NA	NA	0.0132144	NA	NA	NA	NA	NA	NA	NA	NA	0.0432127	NA	NA	NA	NA	NA	NA	NA	NA
626	9530046B11Rik	0.00123485	NA	NA	NA	NA	NA	0.00246213	NA	NA	0.00331805	NA	NA	NA	NA	NA	NA	NA	NA	0.00492433	NA	NA	NA	NA	NA	0.00379743	NA	NA	NA	NA	NA	NA	NA	NA	NA	NA	NA
627	9530052E02Rik	0.00109695	NA	NA	0.00303396	NA	NA	NA	NA	NA	0.00558333	NA	NA	0.00395597	NA	NA	NA	NA	NA	NA	NA	NA	NA	NA	NA	NA	NA	NA	NA	NA	NA	NA	NA	NA	NA	NA	NA
628	9530053A07Rik	NA	NA	NA	NA	NA	NA	0.00204675	NA	NA	0.00229842	NA	NA	0.0019136	NA	NA	NA	NA	NA	NA	NA	NA	NA	NA	NA	NA	NA	NA	NA	NA	NA	NA	NA	NA	NA	NA	NA
629	9530059O14Rik	0.0169563	NA	NA	0.0168391	NA	NA	0.0100982	NA	NA	0.0272717	NA	NA	0.0030616	NA	NA	0.00339348	NA	NA	0.0227906	NA	NA	0.00380237	NA	NA	0.00464214	NA	NA	0.0151002	NA	NA	NA	NA	NA	NA	NA	NA
630	9530068E07Rik	0.255953	NA	NA	0.241272	NA	NA	0.249958	NA	NA	0.255282	NA	NA	0.473118	0.288157	0.0184775	0.565589	0.261064	1.29831e-22	0.241897	NA	NA	0.378556	NA	NA	0.450838	NA	NA	0.57986	0.326515	0.320397	0.347215	NA	NA	0.358109	NA	NA
631	9530077C05Rik	0.0241618	NA	NA	0.0238873	NA	NA	0.021549	NA	NA	0.0207762	NA	NA	0.0504202	NA	NA	0.0301188	NA	NA	0.00860672	NA	NA	0.0155942	NA	NA	0.012283	NA	NA	0.0517739	NA	NA	0.061133	NA	NA	NA	NA	NA
632	9530082P21Rik	0.00678642	NA	NA	0.015809	NA	NA	0.0144267	NA	NA	0.0108074	NA	NA	0.00321369	NA	NA	NA	NA	NA	NA	NA	NA	0.0211472	NA	NA	NA	NA	NA	NA	NA	NA	NA	NA	NA	NA	NA	NA
633	9630001P10Rik	0.00441375	NA	NA	0.00240011	NA	NA	NA	NA	NA	NA	NA	NA	NA	NA	NA	NA	NA	NA	NA	NA	NA	0.00484337	NA	NA	NA	NA	NA	NA	NA	NA	NA	NA	NA	NA	NA	NA
634	9630028B13Rik	NA	NA	NA	NA	NA	NA	0.00348802	NA	NA	NA	NA	NA	NA	NA	NA	NA	NA	NA	NA	NA	NA	0.00967337	NA	NA	0.00703104	NA	NA	NA	NA	NA	NA	NA	NA	NA	NA	NA
635	9830147E19Rik	0.00576359	NA	NA	0.00977487	NA	NA	0.00961673	NA	NA	0.00894909	NA	NA	0.0081564	NA	NA	0.0111603	NA	NA	0.0043572	NA	NA	0.00380237	NA	NA	0.0120197	NA	NA	0.0305587	NA	NA	0.0558661	NA	NA	NA	NA	NA
636	9930004E17Rik	NA	NA	NA	0.00123888	NA	NA	0.00188378	NA	NA	NA	NA	NA	NA	NA	NA	NA	NA	NA	NA	NA	NA	NA	NA	NA	NA	NA	NA	NA	NA	NA	NA	NA	NA	NA	NA	NA
637	9930012K11Rik	0.00932207	NA	NA	0.00759668	NA	NA	0.0156883	NA	NA	0.00858696	NA	NA	0.00707153	NA	NA	0.0084672	NA	NA	NA	NA	NA	0.00439662	NA	NA	0.0189815	NA	NA	NA	NA	NA	0.0305089	NA	NA	NA	NA	NA
638	9930021J03Rik	0.128172	NA	NA	0.140952	NA	NA	0.175341	NA	NA	0.154517	NA	NA	0.167987	NA	NA	0.125261	NA	NA	0.11261	NA	NA	0.153781	NA	NA	0.184268	NA	NA	0.145365	NA	NA	0.0614975	NA	NA	0.0807934	NA	NA
639	9930111J21Rik2	0.00112676	NA	NA	0.00141247	NA	NA	NA	NA	NA	NA	NA	NA	NA	NA	NA	NA	NA	NA	NA	NA	NA	NA	NA	NA	NA	NA	NA	0.0125721	NA	NA	NA	NA	NA	0.268712	0.503176	6.1e-122
640	A130010J15Rik	0.0450186	NA	NA	0.0851205	NA	NA	0.0741856	NA	NA	0.0758565	NA	NA	0.0484663	NA	NA	0.0905104	NA	NA	0.0354827	NA	NA	0.0502237	NA	NA	0.0809067	NA	NA	0.0275697	NA	NA	NA	NA	NA	0.0302954	NA	NA
641	A130014A01Rik	0.0159719	NA	NA	0.0148857	NA	NA	0.0265762	NA	NA	0.0255595	NA	NA	0.0166551	NA	NA	0.0326366	NA	NA	0.0139333	NA	NA	0.0137296	NA	NA	0.00683727	NA	NA	0.0226318	NA	NA	NA	NA	NA	NA	NA	NA
642	A130051J06Rik	NA	NA	NA	0.00234318	NA	NA	NA	NA	NA	0.00936227	NA	NA	NA	NA	NA	0.00246896	NA	NA	NA	NA	NA	NA	NA	NA	0.0118694	NA	NA	NA	NA	NA	NA	NA	NA	NA	NA	NA
643	A130057D12Rik	0.00389172	NA	NA	0.000900501	NA	NA	NA	NA	NA	NA	NA	NA	0.00352956	NA	NA	NA	NA	NA	NA	NA	NA	NA	NA	NA	NA	NA	NA	0.0101971	NA	NA	NA	NA	NA	NA	NA	NA
644	A230005M16Rik	0.000665947	NA	NA	0.000943069	NA	NA	0.00412205	NA	NA	0.00465399	NA	NA	NA	NA	NA	NA	NA	NA	0.00481341	NA	NA	NA	NA	NA	NA	NA	NA	NA	NA	NA	NA	NA	NA	NA	NA	NA
645	A230006K03Rik	0.0236437	NA	NA	0.0401113	NA	NA	0.00141207	NA	NA	0.0212919	NA	NA	NA	NA	NA	0.00343578	NA	NA	NA	NA	NA	NA	NA	NA	0.0042686	NA	NA	NA	NA	NA	NA	NA	NA	NA	NA	NA
646	A230028O05Rik	NA	NA	NA	NA	NA	NA	NA	NA	NA	NA	NA	NA	NA	NA	NA	0.00186834	NA	NA	NA	NA	NA	NA	NA	NA	NA	NA	NA	0.0163544	NA	NA	NA	NA	NA	NA	NA	NA
647	A230046K03Rik	0.0779633	NA	NA	0.0534635	NA	NA	0.0805744	NA	NA	0.089397	NA	NA	0.0669907	NA	NA	0.0879001	NA	NA	0.0813196	NA	NA	0.0817182	NA	NA	0.0731355	NA	NA	0.0622989	NA	NA	0.0486809	NA	NA	0.0765969	NA	NA
648	A230050P20Rik	0.00593755	NA	NA	0.00151341	NA	NA	0.00189284	NA	NA	NA	NA	NA	0.00326144	NA	NA	0.0106911	NA	NA	0.005307	NA	NA	NA	NA	NA	0.00843573	NA	NA	NA	NA	NA	0.0488268	NA	NA	NA	NA	NA
649	A230052G05Rik	0.0064352	NA	NA	0.00670761	NA	NA	0.00737413	NA	NA	0.00582278	NA	NA	0.00271834	NA	NA	0.00233667	NA	NA	NA	NA	NA	NA	NA	NA	NA	NA	NA	NA	NA	NA	NA	NA	NA	NA	NA	NA
650	A230065H16Rik	0.0350396	NA	NA	0.0797495	NA	NA	NA	NA	NA	0.00380811	NA	NA	0.0404726	NA	NA	0.00376727	NA	NA	0.0131906	NA	NA	NA	NA	NA	0.0466359	NA	NA	0.0134493	NA	NA	NA	NA	NA	NA	NA	NA
651	A230065N10Rik	0.00246596	NA	NA	NA	NA	NA	NA	NA	NA	NA	NA	NA	0.00231135	NA	NA	NA	NA	NA	NA	NA	NA	NA	NA	NA	NA	NA	NA	NA	NA	NA	NA	NA	NA	NA	NA	NA
652	A230072E10Rik	0.000769472	NA	NA	0.00837145	NA	NA	0.0168628	NA	NA	0.0101513	NA	NA	0.00230179	NA	NA	0.00113567	NA	NA	NA	NA	NA	0.0159191	NA	NA	NA	NA	NA	NA	NA	NA	NA	NA	NA	NA	NA	NA
653	A230072I06Rik	0.0020624	NA	NA	0.00111145	NA	NA	NA	NA	NA	NA	NA	NA	NA	NA	NA	0.00318173	NA	NA	NA	NA	NA	NA	NA	NA	NA	NA	NA	NA	NA	NA	NA	NA	NA	NA	NA	NA
654	A230077H06Rik	0.00341868	NA	NA	0.00143284	NA	NA	0.0154092	NA	NA	0.0243718	NA	NA	0.00578196	NA	NA	0.00321162	NA	NA	NA	NA	NA	NA	NA	NA	NA	NA	NA	NA	NA	NA	NA	NA	NA	NA	NA	NA
655	A230083G16Rik	0.00223984	NA	NA	0.00248512	NA	NA	0.00582374	NA	NA	0.00319284	NA	NA	NA	NA	NA	NA	NA	NA	0.00457344	NA	NA	NA	NA	NA	NA	NA	NA	NA	NA	NA	NA	NA	NA	NA	NA	NA
656	A230083N12Rik	0.00575872	NA	NA	0.00431137	NA	NA	0.00323229	NA	NA	0.00298717	NA	NA	0.00671288	NA	NA	0.00475067	NA	NA	0.0102354	NA	NA	0.00680987	NA	NA	0.00331035	NA	NA	NA	NA	NA	NA	NA	NA	NA	NA	NA
657	A230087F16Rik	0.00792051	NA	NA	0.0114711	NA	NA	0.00591579	NA	NA	0.0122882	NA	NA	0.0122299	NA	NA	0.0069324	NA	NA	0.00431682	NA	NA	0.0126152	NA	NA	0.0192745	NA	NA	0.00668046	NA	NA	0.0691281	NA	NA	NA	NA	NA
658	A230107N01Rik	0.00135266	NA	NA	0.0142688	NA	NA	0.0137608	NA	NA	0.00818503	NA	NA	0.00171492	NA	NA	0.00579874	NA	NA	0.00953264	NA	NA	0.0167003	NA	NA	0.0042375	NA	NA	0.0252973	NA	NA	NA	NA	NA	NA	NA	NA
659	A2m	NA	NA	NA	NA	NA	NA	NA	NA	NA	NA	NA	NA	0.0110791	NA	NA	NA	NA	NA	0.00406172	NA	NA	0.0184898	NA	NA	0.0192716	NA	NA	NA	NA	NA	NA	NA	NA	NA	NA	NA
660	A330008L17Rik	0.006562	NA	NA	0.0104829	NA	NA	0.0135421	NA	NA	0.0267961	NA	NA	NA	NA	NA	NA	NA	NA	0.00906682	NA	NA	0.00597068	NA	NA	NA	NA	NA	NA	NA	NA	NA	NA	NA	NA	NA	NA
661	A330009N23Rik	0.00503959	NA	NA	0.00250671	NA	NA	0.0104342	NA	NA	0.00905044	NA	NA	0.00360711	NA	NA	0.0335853	NA	NA	0.0100829	NA	NA	0.015701	NA	NA	0.0187693	NA	NA	0.00860462	NA	NA	0.0305089	NA	NA	NA	NA	NA
662	A330017A19Rik	0.0398131	NA	NA	0.0332211	NA	NA	0.0312794	NA	NA	0.0228809	NA	NA	0.0256587	NA	NA	0.013411	NA	NA	0.0221786	NA	NA	0.0074789	NA	NA	0.0228849	NA	NA	NA	NA	NA	NA	NA	NA	NA	NA	NA
663	A330032B11Rik	NA	NA	NA	NA	NA	NA	0.00185054	NA	NA	0.00585241	NA	NA	NA	NA	NA	NA	NA	NA	NA	NA	NA	NA	NA	NA	NA	NA	NA	NA	NA	NA	NA	NA	NA	NA	NA	NA
664	A330033J07Rik	0.00718466	NA	NA	0.00126948	NA	NA	0.00125611	NA	NA	0.00798794	NA	NA	0.0132025	NA	NA	NA	NA	NA	NA	NA	NA	0.00546144	NA	NA	0.00613619	NA	NA	NA	NA	NA	NA	NA	NA	NA	NA	NA
665	A330041J22Rik	0.00687555	NA	NA	0.00757343	NA	NA	0.00593379	NA	NA	0.00777375	NA	NA	0.0116243	NA	NA	NA	NA	NA	NA	NA	NA	NA	NA	NA	NA	NA	NA	NA	NA	NA	NA	NA	NA	NA	NA	NA
666	A330048O09Rik	0.00474591	NA	NA	0.00115112	NA	NA	0.00193626	NA	NA	NA	NA	NA	0.154082	0.297463	4.13793e-68	0.0112881	NA	NA	0.0140807	NA	NA	0.0113913	NA	NA	NA	NA	NA	0.0898388	NA	NA	NA	NA	NA	NA	NA	NA
667	A330050F15Rik	0.00123304	NA	NA	0.00149749	NA	NA	0.0300582	NA	NA	0.00700741	NA	NA	0.00224715	NA	NA	NA	NA	NA	NA	NA	NA	NA	NA	NA	0.00669939	NA	NA	NA	NA	NA	NA	NA	NA	NA	NA	NA
668	A330069E16Rik	0.105376	NA	NA	0.0499324	NA	NA	0.0538773	NA	NA	0.0780811	NA	NA	0.0385825	NA	NA	0.0343355	NA	NA	0.0584249	NA	NA	0.0482363	NA	NA	0.0296952	NA	NA	0.0271954	NA	NA	NA	NA	NA	NA	NA	NA
669	A330069K06Rik	0.000653888	NA	NA	0.0035507	NA	NA	NA	NA	NA	NA	NA	NA	NA	NA	NA	NA	NA	NA	NA	NA	NA	NA	NA	NA	NA	NA	NA	NA	NA	NA	NA	NA	NA	NA	NA	NA
670	A330074K22Rik	0.00114827	NA	NA	NA	NA	NA	0.00365868	NA	NA	NA	NA	NA	0.0151037	NA	NA	0.0117152	NA	NA	0.0049362	NA	NA	0.00464538	NA	NA	NA	NA	NA	NA	NA	NA	NA	NA	NA	NA	NA	NA
671	A330094K24Rik	0.00267961	NA	NA	0.000717521	NA	NA	0.00209877	NA	NA	NA	NA	NA	NA	NA	NA	0.0550156	NA	NA	NA	NA	NA	NA	NA	NA	NA	NA	NA	NA	NA	NA	NA	NA	NA	NA	NA	NA
672	A330102I10Rik	0.0214073	NA	NA	0.0405295	NA	NA	0.0185198	NA	NA	0.0252971	NA	NA	0.0059716	NA	NA	0.00582886	NA	NA	0.00473854	NA	NA	0.00819293	NA	NA	NA	NA	NA	NA	NA	NA	NA	NA	NA	NA	NA	NA
673	A3galt2	0.00123169	NA	NA	0.000964228	NA	NA	NA	NA	NA	NA	NA	NA	NA	NA	NA	NA	NA	NA	NA	NA	NA	NA	NA	NA	0.00410178	NA	NA	NA	NA	NA	NA	NA	NA	NA	NA	NA
674	A430005L14Rik	0.109612	NA	NA	0.127032	NA	NA	0.12846	NA	NA	0.156065	NA	NA	0.174021	NA	NA	0.251806	NA	NA	0.151765	NA	NA	0.368713	0.299199	6.68437e-11	0.189131	NA	NA	0.357454	0.288788	0.0824276	0.08591	NA	NA	0.236575	NA	NA
675	A430027H14Rik	0.028333	NA	NA	0.0935645	NA	NA	0.0207692	NA	NA	0.0311263	NA	NA	0.0843994	NA	NA	0.0197642	NA	NA	0.0214734	NA	NA	0.0490801	NA	NA	NA	NA	NA	NA	NA	NA	NA	NA	NA	NA	NA	NA
676	A430033K04Rik	0.0225543	NA	NA	0.0261115	NA	NA	0.0313835	NA	NA	0.0236466	NA	NA	0.0211498	NA	NA	0.0357516	NA	NA	0.0320219	NA	NA	0.0122588	NA	NA	0.00359141	NA	NA	0.0126985	NA	NA	NA	NA	NA	NA	NA	NA
677	A430046D13Rik	0.0102156	NA	NA	0.0284716	NA	NA	0.00989077	NA	NA	0.0351444	NA	NA	0.0309679	NA	NA	0.0320959	NA	NA	0.00944125	NA	NA	0.0159799	NA	NA	0.0421745	NA	NA	NA	NA	NA	NA	NA	NA	NA	NA	NA
678	A430073D23Rik	0.00762094	NA	NA	0.00152972	NA	NA	0.00748467	NA	NA	0.00301286	NA	NA	0.00918725	NA	NA	0.00827122	NA	NA	0.00352934	NA	NA	0.0101023	NA	NA	0.0100558	NA	NA	NA	NA	NA	NA	NA	NA	NA	NA	NA
679	A430078I02Rik	0.00138701	NA	NA	0.00101648	NA	NA	NA	NA	NA	0.00387315	NA	NA	NA	NA	NA	0.00569318	NA	NA	NA	NA	NA	NA	NA	NA	NA	NA	NA	NA	NA	NA	NA	NA	NA	NA	NA	NA
680	A430105I19Rik	0.00809419	NA	NA	0.00253395	NA	NA	0.00345955	NA	NA	0.00457758	NA	NA	0.023538	NA	NA	0.010377	NA	NA	0.00985881	NA	NA	0.0042767	NA	NA	0.00975886	NA	NA	0.0149116	NA	NA	NA	NA	NA	NA	NA	NA
681	A430105J06Rik	0.0325679	NA	NA	0.0140525	NA	NA	0.0173327	NA	NA	0.00937176	NA	NA	0.0234349	NA	NA	0.0171435	NA	NA	0.0425491	NA	NA	0.0204954	NA	NA	0.0157462	NA	NA	NA	NA	NA	NA	NA	NA	NA	NA	NA
682	A430106G13Rik	0.0139655	NA	NA	0.00733842	NA	NA	0.0255796	NA	NA	0.0307874	NA	NA	0.00988214	NA	NA	0.0105833	NA	NA	0.0119271	NA	NA	0.0493916	NA	NA	0.0110818	NA	NA	0.0100837	NA	NA	NA	NA	NA	NA	NA	NA
683	A4galt	NA	NA	NA	NA	NA	NA	NA	NA	NA	NA	NA	NA	NA	NA	NA	NA	NA	NA	NA	NA	NA	NA	NA	NA	0.0252783	NA	NA	NA	NA	NA	NA	NA	NA	NA	NA	NA
684	A530017D24Rik	0.00703408	NA	NA	0.00826341	NA	NA	0.0136183	NA	NA	0.00711936	NA	NA	0.0240571	NA	NA	0.0163337	NA	NA	0.00515317	NA	NA	0.0281419	NA	NA	0.0075913	NA	NA	0.0308652	NA	NA	NA	NA	NA	0.0931307	NA	NA
685	A530020G20Rik	NA	NA	NA	NA	NA	NA	NA	NA	NA	NA	NA	NA	NA	NA	NA	0.00539589	NA	NA	NA	NA	NA	NA	NA	NA	NA	NA	NA	NA	NA	NA	NA	NA	NA	NA	NA	NA
686	A530083I20Rik	0.00685066	NA	NA	0.0145897	NA	NA	0.00790777	NA	NA	0.00788438	NA	NA	0.0150444	NA	NA	0.00203145	NA	NA	NA	NA	NA	NA	NA	NA	NA	NA	NA	0.0145857	NA	NA	NA	NA	NA	NA	NA	NA
687	A530084C06Rik	NA	NA	NA	NA	NA	NA	NA	NA	NA	NA	NA	NA	NA	NA	NA	NA	NA	NA	0.00457344	NA	NA	NA	NA	NA	NA	NA	NA	NA	NA	NA	0.0380279	NA	NA	NA	NA	NA
688	A530095I07Rik	0.0012179	NA	NA	NA	NA	NA	NA	NA	NA	NA	NA	NA	NA	NA	NA	NA	NA	NA	NA	NA	NA	NA	NA	NA	NA	NA	NA	NA	NA	NA	NA	NA	NA	NA	NA	NA
689	A630001G21Rik	0.00119852	NA	NA	NA	NA	NA	NA	NA	NA	NA	NA	NA	NA	NA	NA	0.00272967	NA	NA	NA	NA	NA	NA	NA	NA	NA	NA	NA	NA	NA	NA	NA	NA	NA	0.073381	NA	NA
690	A630033H20Rik	NA	NA	NA	0.0017045	NA	NA	0.00144708	NA	NA	NA	NA	NA	0.00297046	NA	NA	NA	NA	NA	NA	NA	NA	NA	NA	NA	NA	NA	NA	NA	NA	NA	NA	NA	NA	0.149978	0.297293	7.22838e-41
691	A630072M18Rik	0.0130833	NA	NA	0.0283749	NA	NA	0.0266492	NA	NA	0.0344691	NA	NA	0.0228013	NA	NA	0.031384	NA	NA	0.0141611	NA	NA	0.0222798	NA	NA	0.0462255	NA	NA	0.0290575	NA	NA	0.0759503	NA	NA	NA	NA	NA
692	A630095E13Rik	NA	NA	NA	0.00296577	NA	NA	NA	NA	NA	NA	NA	NA	NA	NA	NA	NA	NA	NA	NA	NA	NA	NA	NA	NA	NA	NA	NA	NA	NA	NA	NA	NA	NA	NA	NA	NA
693	A730011C13Rik	0.00247016	NA	NA	0.0058917	NA	NA	0.00537394	NA	NA	0.00233426	NA	NA	0.00382388	NA	NA	NA	NA	NA	0.00512683	NA	NA	NA	NA	NA	NA	NA	NA	NA	NA	NA	NA	NA	NA	NA	NA	NA
694	A730015C16Rik	0.0057499	NA	NA	0.00125281	NA	NA	0.00400783	NA	NA	0.00212562	NA	NA	0.00304659	NA	NA	NA	NA	NA	0.00440669	NA	NA	NA	NA	NA	0.00657717	NA	NA	NA	NA	NA	NA	NA	NA	NA	NA	NA
695	A730017C20Rik	0.730513	0.603928	5.21675e-58	0.577221	NA	NA	0.121359	-0.5559	1.23278e-26	0.341697	NA	NA	0.201651	-0.368219	1.30348e-06	0.397495	NA	NA	0.292375	NA	NA	0.0864762	-0.597563	2.99394e-08	0.0456379	-0.664729	1.36278e-08	0.176823	-0.380508	1	0.030325	-0.683471	1	0.0302954	NA	NA
696	A730046J19Rik	0.00517517	NA	NA	NA	NA	NA	0.00209168	NA	NA	NA	NA	NA	0.00501566	NA	NA	0.330956	0.56185	1.00696e-233	NA	NA	NA	0.00634156	NA	NA	0.00292675	NA	NA	NA	NA	NA	0.0339996	NA	NA	NA	NA	NA
697	A730049H05Rik	NA	NA	NA	NA	NA	NA	NA	NA	NA	NA	NA	NA	0.00239539	NA	NA	0.00118042	NA	NA	NA	NA	NA	0.0112757	NA	NA	NA	NA	NA	NA	NA	NA	0.0202726	NA	NA	NA	NA	NA
698	A730056A06Rik	0.00581158	NA	NA	0.0138523	NA	NA	0.0503769	NA	NA	0.03782	NA	NA	0.0270946	NA	NA	NA	NA	NA	0.005158	NA	NA	0.0882186	NA	NA	0.0139799	NA	NA	0.0427691	NA	NA	NA	NA	NA	NA	NA	NA
699	A730071L15Rik	0.0088478	NA	NA	NA	NA	NA	0.00408912	NA	NA	0.00456156	NA	NA	0.00816899	NA	NA	0.00427167	NA	NA	NA	NA	NA	NA	NA	NA	NA	NA	NA	NA	NA	NA	NA	NA	NA	NA	NA	NA
700	A730098A19Rik	0.015242	NA	NA	0.0163679	NA	NA	0.00562594	NA	NA	0.0132644	NA	NA	NA	NA	NA	NA	NA	NA	NA	NA	NA	NA	NA	NA	NA	NA	NA	NA	NA	NA	NA	NA	NA	NA	NA	NA
701	A830005F24Rik	0.00114827	NA	NA	0.0117525	NA	NA	NA	NA	NA	0.00308282	NA	NA	0.00820592	NA	NA	0.00291109	NA	NA	NA	NA	NA	0.00755582	NA	NA	NA	NA	NA	NA	NA	NA	NA	NA	NA	NA	NA	NA
702	A830008E24Rik	0.00120106	NA	NA	NA	NA	NA	NA	NA	NA	0.00179433	NA	NA	0.00192293	NA	NA	0.00145421	NA	NA	0.00396148	NA	NA	NA	NA	NA	NA	NA	NA	NA	NA	NA	NA	NA	NA	NA	NA	NA
703	A830009L08Rik	0.00598001	NA	NA	0.00420966	NA	NA	0.00961644	NA	NA	0.00487881	NA	NA	0.0123514	NA	NA	0.0182939	NA	NA	0.00893331	NA	NA	0.0127405	NA	NA	NA	NA	NA	0.00886352	NA	NA	NA	NA	NA	NA	NA	NA
704	A830010M20Rik	0.0684513	NA	NA	0.0350275	NA	NA	0.061828	NA	NA	0.0581301	NA	NA	0.0395851	NA	NA	0.0336243	NA	NA	0.0233621	NA	NA	0.0229898	NA	NA	0.0109684	NA	NA	0.0154357	NA	NA	NA	NA	NA	NA	NA	NA
705	A830011K09Rik	0.0217247	NA	NA	0.0275818	NA	NA	0.0142245	NA	NA	0.0203643	NA	NA	0.00409616	NA	NA	0.00165095	NA	NA	0.0218721	NA	NA	0.00577977	NA	NA	NA	NA	NA	NA	NA	NA	NA	NA	NA	NA	NA	NA
706	A830018L16Rik	0.015117	NA	NA	0.00647	NA	NA	0.00939052	NA	NA	0.0186492	NA	NA	0.0112177	NA	NA	0.0313445	NA	NA	0.00540669	NA	NA	NA	NA	NA	0.00530894	NA	NA	NA	NA	NA	NA	NA	NA	NA	NA	NA
707	A830019P07Rik	0.00116125	NA	NA	0.00084611	NA	NA	0.0034569	NA	NA	NA	NA	NA	0.00307535	NA	NA	NA	NA	NA	NA	NA	NA	0.0139124	NA	NA	NA	NA	NA	NA	NA	NA	NA	NA	NA	NA	NA	NA
708	A830031A19Rik	NA	NA	NA	0.00424084	NA	NA	NA	NA	NA	NA	NA	NA	NA	NA	NA	NA	NA	NA	NA	NA	NA	NA	NA	NA	NA	NA	NA	NA	NA	NA	NA	NA	NA	NA	NA	NA
709	A830039N20Rik	0.0455848	NA	NA	0.0337924	NA	NA	0.156501	NA	NA	0.093347	NA	NA	0.00521208	NA	NA	0.00600236	NA	NA	0.00495907	NA	NA	0.0145087	NA	NA	NA	NA	NA	0.0127034	NA	NA	NA	NA	NA	NA	NA	NA
710	A830052D11Rik	0.0073759	NA	NA	0.00842607	NA	NA	0.00950457	NA	NA	0.0122452	NA	NA	0.00504022	NA	NA	0.00890372	NA	NA	0.00504178	NA	NA	0.0165007	NA	NA	0.00343267	NA	NA	NA	NA	NA	NA	NA	NA	NA	NA	NA
711	A830080D01Rik	0.0596277	NA	NA	0.0727857	NA	NA	0.070608	NA	NA	0.0859608	NA	NA	0.042129	NA	NA	0.078844	NA	NA	0.0447904	NA	NA	0.0951407	NA	NA	0.0739982	NA	NA	0.107038	NA	NA	0.030325	NA	NA	NA	NA	NA
712	A830082K12Rik	0.0127098	NA	NA	0.0338725	NA	NA	0.0724117	NA	NA	0.0853272	NA	NA	0.0852434	NA	NA	0.0580698	NA	NA	0.0147569	NA	NA	0.0657562	NA	NA	0.0959482	NA	NA	0.0560317	NA	NA	NA	NA	NA	NA	NA	NA
713	A830092H15Rik	0.00713756	NA	NA	0.00719892	NA	NA	0.00812991	NA	NA	0.0356078	NA	NA	0.00566012	NA	NA	0.0034301	NA	NA	0.00248393	NA	NA	NA	NA	NA	NA	NA	NA	NA	NA	NA	NA	NA	NA	NA	NA	NA
714	A930003O13Rik	NA	NA	NA	NA	NA	NA	NA	NA	NA	NA	NA	NA	0.00331653	NA	NA	0.00193812	NA	NA	NA	NA	NA	NA	NA	NA	NA	NA	NA	NA	NA	NA	NA	NA	NA	NA	NA	NA
715	A930004D18Rik	0.0044995	NA	NA	0.00962687	NA	NA	0.0351402	NA	NA	0.0108325	NA	NA	0.0815171	NA	NA	0.0223602	NA	NA	0.00864065	NA	NA	0.044955	NA	NA	0.026441	NA	NA	0.118607	NA	NA	NA	NA	NA	NA	NA	NA
716	A930007I19Rik	0.00237538	NA	NA	0.00173882	NA	NA	0.00196696	NA	NA	0.00486729	NA	NA	NA	NA	NA	0.00909983	NA	NA	0.00787602	NA	NA	NA	NA	NA	NA	NA	NA	NA	NA	NA	0.0414671	NA	NA	0.336197	0.537046	2.57967e-72
717	A930009A15Rik	NA	NA	NA	NA	NA	NA	NA	NA	NA	NA	NA	NA	NA	NA	NA	NA	NA	NA	NA	NA	NA	NA	NA	NA	NA	NA	NA	0.00668046	NA	NA	NA	NA	NA	NA	NA	NA
718	A930011G23Rik	0.0156047	NA	NA	0.0330308	NA	NA	0.186393	0.285425	2.52277e-41	0.126074	NA	NA	0.015124	NA	NA	0.015059	NA	NA	NA	NA	NA	NA	NA	NA	0.0313397	NA	NA	NA	NA	NA	NA	NA	NA	NA	NA	NA
719	A930012L18Rik	0.00180884	NA	NA	NA	NA	NA	NA	NA	NA	0.00694044	NA	NA	NA	NA	NA	NA	NA	NA	0.00231565	NA	NA	NA	NA	NA	NA	NA	NA	NA	NA	NA	NA	NA	NA	NA	NA	NA
720	A930015D03Rik	0.0129617	NA	NA	0.0109713	NA	NA	0.0171783	NA	NA	0.0179403	NA	NA	0.0132202	NA	NA	0.0216064	NA	NA	0.00459423	NA	NA	0.0142403	NA	NA	NA	NA	NA	NA	NA	NA	0.0570534	NA	NA	NA	NA	NA
721	A930016O22Rik	NA	NA	NA	0.000985498	NA	NA	0.0019439	NA	NA	NA	NA	NA	NA	NA	NA	NA	NA	NA	NA	NA	NA	NA	NA	NA	NA	NA	NA	0.0159055	NA	NA	NA	NA	NA	NA	NA	NA
722	A930017K11Rik	NA	NA	NA	NA	NA	NA	NA	NA	NA	0.00204183	NA	NA	NA	NA	NA	NA	NA	NA	NA	NA	NA	NA	NA	NA	0.00485008	NA	NA	NA	NA	NA	NA	NA	NA	NA	NA	NA
723	A930019D19Rik	0.0035067	NA	NA	NA	NA	NA	0.00135529	NA	NA	0.00430588	NA	NA	NA	NA	NA	0.00317786	NA	NA	NA	NA	NA	NA	NA	NA	NA	NA	NA	NA	NA	NA	NA	NA	NA	NA	NA	NA
724	A930024E05Rik	0.00440421	NA	NA	0.00144894	NA	NA	0.0101002	NA	NA	0.00241847	NA	NA	0.00791578	NA	NA	0.0115689	NA	NA	0.00358243	NA	NA	0.0147133	NA	NA	0.00834563	NA	NA	NA	NA	NA	NA	NA	NA	NA	NA	NA
725	A930024N18Rik	0.00946329	NA	NA	0.00263096	NA	NA	0.00927989	NA	NA	0.0146209	NA	NA	0.00163379	NA	NA	0.00343211	NA	NA	NA	NA	NA	NA	NA	NA	NA	NA	NA	NA	NA	NA	NA	NA	NA	NA	NA	NA
726	A930029G22Rik	0.0114647	NA	NA	0.014867	NA	NA	0.00895815	NA	NA	0.00565333	NA	NA	0.00836801	NA	NA	0.0112603	NA	NA	0.0187845	NA	NA	NA	NA	NA	0.0198823	NA	NA	NA	NA	NA	NA	NA	NA	NA	NA	NA
727	A930033H14Rik	0.0176942	NA	NA	0.0167438	NA	NA	0.0103617	NA	NA	0.0168917	NA	NA	0.0157986	NA	NA	0.00892069	NA	NA	0.0149784	NA	NA	0.0304593	NA	NA	0.00707089	NA	NA	0.0282859	NA	NA	0.0792172	NA	NA	0.08692	NA	NA
728	A930041C12Rik	0.00287726	NA	NA	0.00403749	NA	NA	NA	NA	NA	0.00243805	NA	NA	0.00155424	NA	NA	0.0157836	NA	NA	NA	NA	NA	NA	NA	NA	0.0108285	NA	NA	NA	NA	NA	NA	NA	NA	NA	NA	NA
729	AA386476	0.00649201	NA	NA	0.00374631	NA	NA	0.0129623	NA	NA	NA	NA	NA	0.00886226	NA	NA	0.00947114	NA	NA	0.00493728	NA	NA	0.014007	NA	NA	0.00769331	NA	NA	0.00886352	NA	NA	0.0511948	NA	NA	NA	NA	NA
730	AA387200	0.0160545	NA	NA	0.012924	NA	NA	0.00437799	NA	NA	0.00670112	NA	NA	NA	NA	NA	NA	NA	NA	0.00450115	NA	NA	0.0048179	NA	NA	NA	NA	NA	NA	NA	NA	NA	NA	NA	NA	NA	NA
731	AA415398	0.012332	NA	NA	0.0118956	NA	NA	0.00595763	NA	NA	0.015686	NA	NA	0.0102718	NA	NA	0.00762714	NA	NA	NA	NA	NA	0.00541926	NA	NA	NA	NA	NA	NA	NA	NA	0.045526	NA	NA	NA	NA	NA
732	AA467197	0.00309022	NA	NA	0.00192206	NA	NA	0.00108864	NA	NA	0.0021099	NA	NA	NA	NA	NA	NA	NA	NA	NA	NA	NA	NA	NA	NA	NA	NA	NA	NA	NA	NA	NA	NA	NA	NA	NA	NA
733	AA474331	0.0156092	NA	NA	0.00347993	NA	NA	0.00206943	NA	NA	0.0115877	NA	NA	0.0187349	NA	NA	0.0162235	NA	NA	0.00420522	NA	NA	NA	NA	NA	0.00988765	NA	NA	0.0109911	NA	NA	NA	NA	NA	NA	NA	NA
734	AA474408	0.00438292	NA	NA	0.00316123	NA	NA	0.0172581	NA	NA	0.0118534	NA	NA	0.00788327	NA	NA	0.0135018	NA	NA	0.0139628	NA	NA	NA	NA	NA	NA	NA	NA	0.0210589	NA	NA	NA	NA	NA	NA	NA	NA
735	AA543186	0.00140843	NA	NA	0.00153877	NA	NA	0.0018883	NA	NA	NA	NA	NA	0.0206739	NA	NA	0.0327488	NA	NA	NA	NA	NA	0.00604139	NA	NA	NA	NA	NA	0.03852	NA	NA	NA	NA	NA	NA	NA	NA
736	AA645442	NA	NA	NA	NA	NA	NA	0.0036938	NA	NA	NA	NA	NA	NA	NA	NA	NA	NA	NA	NA	NA	NA	NA	NA	NA	NA	NA	NA	NA	NA	NA	NA	NA	NA	NA	NA	NA
737	AA986860	NA	NA	NA	0.00172094	NA	NA	0.00194847	NA	NA	NA	NA	NA	0.00265852	NA	NA	NA	NA	NA	NA	NA	NA	NA	NA	NA	NA	NA	NA	NA	NA	NA	NA	NA	NA	NA	NA	NA
738	AB041806	0.00507304	NA	NA	0.00716376	NA	NA	0.00144708	NA	NA	NA	NA	NA	0.00381831	NA	NA	NA	NA	NA	NA	NA	NA	0.00546144	NA	NA	0.00764258	NA	NA	NA	NA	NA	NA	NA	NA	NA	NA	NA
739	AB124611	NA	NA	NA	NA	NA	NA	NA	NA	NA	NA	NA	NA	NA	NA	NA	NA	NA	NA	NA	NA	NA	NA	NA	NA	NA	NA	NA	NA	NA	NA	NA	NA	NA	0.327485	0.558576	9.56976e-271
740	AC168977.1	0.00127931	NA	NA	NA	NA	NA	0.00125611	NA	NA	0.00242473	NA	NA	NA	NA	NA	0.00555742	NA	NA	0.00269759	NA	NA	0.00520168	NA	NA	NA	NA	NA	NA	NA	NA	NA	NA	NA	NA	NA	NA
741	AF251705	NA	NA	NA	NA	NA	NA	NA	NA	NA	NA	NA	NA	NA	NA	NA	NA	NA	NA	NA	NA	NA	0.00380237	NA	NA	NA	NA	NA	NA	NA	NA	NA	NA	NA	0.912482	1.30975	0
742	AF529169	0.00140999	NA	NA	0.00399619	NA	NA	0.0213535	NA	NA	0.00654304	NA	NA	NA	NA	NA	0.00834413	NA	NA	0.00454401	NA	NA	NA	NA	NA	NA	NA	NA	NA	NA	NA	NA	NA	NA	NA	NA	NA
743	AI314180	0.106049	NA	NA	0.0973848	NA	NA	0.11413	NA	NA	0.138489	NA	NA	0.214207	NA	NA	0.164966	NA	NA	0.126389	NA	NA	0.185156	NA	NA	0.225732	NA	NA	0.199657	NA	NA	0.205305	NA	NA	0.101836	NA	NA
744	AI413582	0.132234	NA	NA	0.208167	NA	NA	0.0711761	NA	NA	0.19384	NA	NA	0.104577	NA	NA	0.162733	NA	NA	0.0752429	NA	NA	0.0440341	NA	NA	0.0850814	NA	NA	0.019099	NA	NA	0.0533585	NA	NA	0.61823	0.717589	0.0892444
745	AI427809	NA	NA	NA	0.00171078	NA	NA	NA	NA	NA	NA	NA	NA	0.00261736	NA	NA	NA	NA	NA	NA	NA	NA	NA	NA	NA	0.0267665	NA	NA	NA	NA	NA	NA	NA	NA	NA	NA	NA
746	AI429214	0.00220101	NA	NA	0.00186532	NA	NA	0.00612594	NA	NA	0.0031504	NA	NA	0.0151263	NA	NA	0.0108042	NA	NA	0.0121322	NA	NA	NA	NA	NA	0.00532101	NA	NA	NA	NA	NA	NA	NA	NA	NA	NA	NA
747	AI464131	0.00468617	NA	NA	0.00108346	NA	NA	0.00584616	NA	NA	0.00301286	NA	NA	0.0131741	NA	NA	0.0069158	NA	NA	0.00464767	NA	NA	0.0065049	NA	NA	0.0140219	NA	NA	0.0109911	NA	NA	NA	NA	NA	NA	NA	NA
748	AI467606	0.00109318	NA	NA	0.000828451	NA	NA	0.00231061	NA	NA	NA	NA	NA	0.00192293	NA	NA	0.00691767	NA	NA	NA	NA	NA	0.00336256	NA	NA	0.00762665	NA	NA	NA	NA	NA	NA	NA	NA	0.0782894	NA	NA
749	AI480526	0.162277	NA	NA	0.135559	NA	NA	0.0896728	NA	NA	0.161229	NA	NA	0.0853086	NA	NA	0.0763966	NA	NA	0.0974674	NA	NA	0.0693801	NA	NA	0.0360568	NA	NA	0.0660514	NA	NA	NA	NA	NA	0.0628353	NA	NA
750	AI504432	0.115009	NA	NA	0.068441	NA	NA	0.0547343	NA	NA	0.0709513	NA	NA	0.0100579	NA	NA	0.0355487	NA	NA	0.0242613	NA	NA	0.0151009	NA	NA	0.00359141	NA	NA	0.0176716	NA	NA	0.0344879	NA	NA	NA	NA	NA
751	AI593442	0.0943163	NA	NA	0.0717405	NA	NA	0.0368779	NA	NA	0.584165	0.9983	1.49838e-139	0.0350983	NA	NA	0.037263	NA	NA	0.0168353	-0.258824	0.0978165	0.00853627	-0.280405	1	0.00329821	-0.288336	1	0.0133956	NA	NA	NA	NA	NA	0.0532677	NA	NA
752	AI597479	0.142017	NA	NA	0.144834	NA	NA	0.140798	NA	NA	0.202195	NA	NA	0.0866802	NA	NA	0.123711	NA	NA	0.0634702	NA	NA	0.164154	NA	NA	0.0877048	NA	NA	0.0823765	NA	NA	0.0557922	NA	NA	0.0782894	NA	NA
753	AI606181	0.0196776	NA	NA	0.0187833	NA	NA	0.00805357	NA	NA	0.0226256	NA	NA	0.0333045	NA	NA	0.0527529	NA	NA	0.0349552	NA	NA	0.0312484	NA	NA	0.0230566	NA	NA	0.0461772	NA	NA	NA	NA	NA	0.0302954	NA	NA
754	AI607873	NA	NA	NA	NA	NA	NA	NA	NA	NA	NA	NA	NA	NA	NA	NA	NA	NA	NA	NA	NA	NA	NA	NA	NA	NA	NA	NA	NA	NA	NA	NA	NA	NA	0.260259	0.445645	3.96405e-216
755	AI661453	0.00118455	NA	NA	NA	NA	NA	NA	NA	NA	NA	NA	NA	NA	NA	NA	0.0219609	NA	NA	0.00146086	NA	NA	NA	NA	NA	0.00749255	NA	NA	NA	NA	NA	0.0228496	NA	NA	NA	NA	NA
756	AI662270	0.00102765	NA	NA	0.000985221	NA	NA	NA	NA	NA	NA	NA	NA	0.00365849	NA	NA	NA	NA	NA	NA	NA	NA	0.00488687	NA	NA	NA	NA	NA	NA	NA	NA	0.083145	NA	NA	0.156296	0.401267	2.83643e-24
757	AI837181	0.0259732	NA	NA	0.0443517	NA	NA	0.0568045	NA	NA	0.0883613	NA	NA	0.0435575	NA	NA	0.0483448	NA	NA	0.0372276	NA	NA	0.059206	NA	NA	0.062621	NA	NA	0.0883689	NA	NA	0.0339996	NA	NA	0.0302954	NA	NA
758	AI838599	NA	NA	NA	NA	NA	NA	NA	NA	NA	NA	NA	NA	NA	NA	NA	NA	NA	NA	NA	NA	NA	NA	NA	NA	0.0128583	NA	NA	NA	NA	NA	NA	NA	NA	NA	NA	NA
759	AI839979	0.00283966	NA	NA	0.00124039	NA	NA	NA	NA	NA	NA	NA	NA	NA	NA	NA	NA	NA	NA	NA	NA	NA	NA	NA	NA	0.00713215	NA	NA	NA	NA	NA	NA	NA	NA	0.0262333	NA	NA
760	AI846148	0.111157	NA	NA	0.0733217	NA	NA	0.0607916	NA	NA	0.0808878	NA	NA	0.0364703	NA	NA	0.0989926	NA	NA	0.106819	NA	NA	0.101116	NA	NA	0.0721434	NA	NA	0.0282206	NA	NA	0.146279	NA	NA	0.0262333	NA	NA
761	AI849053	0.00121244	NA	NA	0.00260134	NA	NA	0.0257925	NA	NA	NA	NA	NA	0.0127284	NA	NA	NA	NA	NA	NA	NA	NA	0.00977501	NA	NA	NA	NA	NA	0.00955183	NA	NA	NA	NA	NA	NA	NA	NA
762	AI854517	0.0697353	NA	NA	0.0709215	NA	NA	0.085788	NA	NA	0.0331058	NA	NA	0.389697	0.579908	4.69715e-42	0.0139497	NA	NA	0.179758	NA	NA	0.107899	NA	NA	0.012681	NA	NA	0.489621	0.562819	4.21606e-19	NA	NA	NA	NA	NA	NA
763	AI854703	0.0223148	NA	NA	0.023189	NA	NA	0.0164011	NA	NA	0.040191	NA	NA	0.0138621	NA	NA	0.00447758	NA	NA	0.0039834	NA	NA	0.00587749	NA	NA	0.00905871	NA	NA	NA	NA	NA	NA	NA	NA	NA	NA	NA
764	AI987944	0.00797485	NA	NA	0.0137604	NA	NA	0.00564588	NA	NA	0.00684302	NA	NA	0.0182073	NA	NA	0.0515183	NA	NA	0.0208141	NA	NA	0.0210207	NA	NA	0.00532101	NA	NA	0.0245518	NA	NA	0.0568491	NA	NA	NA	NA	NA
765	AK010878	0.288718	NA	NA	0.296103	NA	NA	0.254568	NA	NA	0.323497	NA	NA	0.213251	NA	NA	0.211137	NA	NA	0.214319	NA	NA	0.195242	NA	NA	0.097656	-0.291911	0.843228	0.349419	NA	NA	0.152881	NA	NA	0.265307	NA	NA
766	AK157302	0.0188646	NA	NA	0.0190635	NA	NA	0.0171889	NA	NA	0.0369059	NA	NA	0.0135437	NA	NA	0.0215533	NA	NA	0.0359258	NA	NA	0.00224375	NA	NA	0.0395632	NA	NA	0.0207365	NA	NA	0.0912024	NA	NA	NA	NA	NA
767	AU019823	0.171693	NA	NA	0.150241	NA	NA	0.122778	NA	NA	0.138957	NA	NA	0.102873	NA	NA	0.185058	NA	NA	0.10526	NA	NA	0.111479	NA	NA	0.133585	NA	NA	0.104482	NA	NA	0.15241	NA	NA	NA	NA	NA
768	AU020206	0.00123667	NA	NA	0.00099604	NA	NA	0.0023656	NA	NA	0.00142746	NA	NA	0.0305359	NA	NA	0.0242084	NA	NA	0.00242376	NA	NA	0.041329	NA	NA	0.0349448	NA	NA	0.0380046	NA	NA	NA	NA	NA	NA	NA	NA
769	AU021092	0.000976947	NA	NA	NA	NA	NA	NA	NA	NA	NA	NA	NA	NA	NA	NA	NA	NA	NA	NA	NA	NA	NA	NA	NA	NA	NA	NA	NA	NA	NA	0.78178	1.0882	0	NA	NA	NA
770	AU022252	0.102888	NA	NA	0.135766	NA	NA	0.133786	NA	NA	0.108706	NA	NA	0.205482	NA	NA	0.213138	NA	NA	0.144931	NA	NA	0.202405	NA	NA	0.0945151	NA	NA	0.158732	NA	NA	0.25545	NA	NA	NA	NA	NA
771	AU022751	NA	NA	NA	NA	NA	NA	NA	NA	NA	NA	NA	NA	0.00397076	NA	NA	0.00253863	NA	NA	NA	NA	NA	NA	NA	NA	NA	NA	NA	0.0101971	NA	NA	NA	NA	NA	NA	NA	NA
772	AU022754	0.00133515	NA	NA	0.0011298	NA	NA	NA	NA	NA	NA	NA	NA	0.0149381	NA	NA	NA	NA	NA	NA	NA	NA	0.00392056	NA	NA	0.00848558	NA	NA	0.0253061	NA	NA	NA	NA	NA	NA	NA	NA
773	AU040320	0.0708414	NA	NA	0.112254	NA	NA	0.0832389	NA	NA	0.0678645	NA	NA	0.0837032	NA	NA	0.127537	NA	NA	0.0480414	NA	NA	0.0568954	NA	NA	0.0522977	NA	NA	0.0434545	NA	NA	0.104553	NA	NA	0.151813	NA	NA
774	AU041133	0.0210386	NA	NA	0.02315	NA	NA	0.0203016	NA	NA	0.0160397	NA	NA	0.0287196	NA	NA	0.0288407	NA	NA	0.00718753	NA	NA	0.0145409	NA	NA	0.0213007	NA	NA	0.0193711	NA	NA	NA	NA	NA	NA	NA	NA
775	AV099323	0.00124748	NA	NA	0.00129642	NA	NA	0.00284729	NA	NA	NA	NA	NA	0.0440226	NA	NA	0.0707046	NA	NA	0.00854718	NA	NA	0.0508278	NA	NA	0.0256145	NA	NA	0.0605006	NA	NA	NA	NA	NA	NA	NA	NA
776	AW011738	NA	NA	NA	NA	NA	NA	NA	NA	NA	NA	NA	NA	0.0162618	NA	NA	0.0152044	NA	NA	NA	NA	NA	NA	NA	NA	0.03394	NA	NA	0.0426823	NA	NA	NA	NA	NA	NA	NA	NA
777	AW121686	0.00726972	NA	NA	0.00703876	NA	NA	0.00399113	NA	NA	NA	NA	NA	0.00223957	NA	NA	NA	NA	NA	NA	NA	NA	NA	NA	NA	NA	NA	NA	NA	NA	NA	NA	NA	NA	NA	NA	NA
778	AW146154	0.00464385	NA	NA	0.00467905	NA	NA	0.00705765	NA	NA	0.00242194	NA	NA	0.0164353	NA	NA	0.0555666	NA	NA	0.011021	NA	NA	0.0217685	NA	NA	0.0159429	NA	NA	0.0419094	NA	NA	NA	NA	NA	NA	NA	NA
779	AW209491	0.12838	NA	NA	0.148545	NA	NA	0.0976127	NA	NA	0.131363	NA	NA	0.0652624	NA	NA	0.114988	NA	NA	0.0918561	NA	NA	0.111125	NA	NA	0.025399	NA	NA	0.0481412	NA	NA	0.0351285	NA	NA	0.0302954	NA	NA
780	AW495222	0.00108172	NA	NA	NA	NA	NA	NA	NA	NA	NA	NA	NA	0.00774755	NA	NA	NA	NA	NA	0.00515317	NA	NA	NA	NA	NA	NA	NA	NA	NA	NA	NA	NA	NA	NA	NA	NA	NA
781	AW549877	0.0747695	NA	NA	0.103035	NA	NA	0.156727	NA	NA	0.137615	NA	NA	0.201936	NA	NA	0.107015	NA	NA	0.0747996	NA	NA	0.182011	NA	NA	0.173846	NA	NA	0.164194	NA	NA	0.161267	NA	NA	0.126649	NA	NA
782	AW551984	0.551101	0.560408	1.28659e-56	0.422743	NA	NA	0.086562	-0.407753	3.88966e-15	0.366416	NA	NA	0.0579748	-0.438217	1.76254e-12	0.109782	-0.327595	3.76135e-05	0.0518911	-0.419717	6.16958e-11	0.0543227	-0.447863	0.000169944	0.0303001	-0.482879	7.97794e-05	0.049619	-0.44043	1	NA	NA	NA	0.0626203	NA	NA
783	AW554918	0.0334676	NA	NA	0.0393778	NA	NA	0.0258128	NA	NA	0.0448035	NA	NA	0.0408807	NA	NA	0.0347392	NA	NA	0.0419201	NA	NA	0.0423704	NA	NA	0.0382468	NA	NA	0.0106529	NA	NA	0.0607043	NA	NA	NA	NA	NA
784	AY036118	0.00695992	NA	NA	0.0128564	NA	NA	0.00384989	NA	NA	NA	NA	NA	0.0188698	NA	NA	0.0102959	NA	NA	NA	NA	NA	NA	NA	NA	0.0176929	NA	NA	NA	NA	NA	NA	NA	NA	NA	NA	NA
785	AY074887	0.00459669	NA	NA	0.0086385	NA	NA	0.00816353	NA	NA	0.00406186	NA	NA	0.022645	NA	NA	0.00952619	NA	NA	0.014768	NA	NA	0.00680987	NA	NA	0.0181418	NA	NA	NA	NA	NA	0.0202726	NA	NA	NA	NA	NA
786	Aaas	0.0189905	NA	NA	0.0318714	NA	NA	0.0298901	NA	NA	0.0316887	NA	NA	0.04281	NA	NA	0.0748069	NA	NA	0.024158	NA	NA	0.0934076	NA	NA	0.0874121	NA	NA	0.128677	NA	NA	0.038648	NA	NA	0.172947	NA	NA
787	Aacs	0.0338631	NA	NA	0.0894844	NA	NA	0.0398622	NA	NA	0.0487148	NA	NA	0.0281804	NA	NA	0.0507791	NA	NA	0.00533312	NA	NA	0.0493671	NA	NA	0.0438766	NA	NA	0.0682507	NA	NA	0.13901	NA	NA	NA	NA	NA
788	Aadac	NA	NA	NA	NA	NA	NA	0.00138312	NA	NA	NA	NA	NA	0.00174326	NA	NA	0.0121913	NA	NA	NA	NA	NA	NA	NA	NA	NA	NA	NA	NA	NA	NA	NA	NA	NA	NA	NA	NA
789	Aadat	0.00196395	NA	NA	0.00155283	NA	NA	NA	NA	NA	0.00487035	NA	NA	NA	NA	NA	NA	NA	NA	NA	NA	NA	NA	NA	NA	NA	NA	NA	0.0149163	NA	NA	NA	NA	NA	NA	NA	NA
790	Aaed1	0.0027004	NA	NA	NA	NA	NA	0.00218098	NA	NA	0.00184246	NA	NA	0.00616002	NA	NA	0.0139079	NA	NA	0.00480123	NA	NA	0.0197882	NA	NA	0.0240434	NA	NA	NA	NA	NA	0.0339996	NA	NA	NA	NA	NA
791	Aagab	0.0654219	NA	NA	0.0892648	NA	NA	0.0787002	NA	NA	0.121711	NA	NA	0.070359	NA	NA	0.0840834	NA	NA	0.0724989	NA	NA	0.0704981	NA	NA	0.0362734	NA	NA	0.0104388	NA	NA	0.0305089	NA	NA	0.232498	NA	NA
792	Aak1	0.110049	NA	NA	0.115149	NA	NA	0.134064	NA	NA	0.172497	NA	NA	0.188343	NA	NA	0.146488	NA	NA	0.13338	NA	NA	0.100481	NA	NA	0.122438	NA	NA	0.136483	NA	NA	0.073274	NA	NA	NA	NA	NA
793	Aamdc	0.109039	NA	NA	0.176231	NA	NA	0.123724	NA	NA	0.180077	NA	NA	0.628141	0.699442	3.62343e-54	0.206182	NA	NA	0.12543	NA	NA	0.277436	NA	NA	0.22998	NA	NA	0.442659	0.325205	0.0955814	0.277476	NA	NA	0.0832562	NA	NA
794	Aamp	0.535896	NA	NA	0.503734	NA	NA	0.49084	NA	NA	0.496842	NA	NA	0.692	NA	NA	0.824129	NA	NA	0.581347	NA	NA	0.534948	NA	NA	0.664103	NA	NA	0.475838	NA	NA	0.65026	NA	NA	0.53631	NA	NA
795	Aar2	0.0835333	NA	NA	0.0955185	NA	NA	0.0592251	NA	NA	0.0950317	NA	NA	0.0638515	NA	NA	0.0987464	NA	NA	0.049413	NA	NA	0.0851403	NA	NA	0.0512673	NA	NA	0.0784838	NA	NA	0.103374	NA	NA	0.0832562	NA	NA
796	Aard	0.0161909	NA	NA	0.010021	NA	NA	0.0444216	NA	NA	0.00716801	NA	NA	0.0558896	NA	NA	0.00399828	NA	NA	0.0093617	NA	NA	0.0543602	NA	NA	0.0431659	NA	NA	0.0800068	NA	NA	NA	NA	NA	NA	NA	NA
797	Aars	0.234865	NA	NA	0.273422	NA	NA	0.272034	NA	NA	0.333829	NA	NA	0.170625	NA	NA	0.282042	NA	NA	0.169374	NA	NA	0.34252	NA	NA	0.263711	NA	NA	0.471732	0.303576	1	0.441709	NA	NA	0.276933	NA	NA
798	Aars2	0.0190015	NA	NA	0.0227519	NA	NA	0.0161582	NA	NA	0.0489592	NA	NA	0.0166537	NA	NA	0.0311739	NA	NA	0.0121494	NA	NA	0.0495974	NA	NA	0.037748	NA	NA	NA	NA	NA	0.100332	NA	NA	NA	NA	NA
799	Aarsd1	0.0241634	NA	NA	0.0106895	NA	NA	0.014797	NA	NA	0.0267341	NA	NA	0.00716368	NA	NA	0.01565	NA	NA	0.0156389	NA	NA	0.00672149	NA	NA	0.0106461	NA	NA	NA	NA	NA	NA	NA	NA	NA	NA	NA
800	Aasdh	0.0104184	NA	NA	0.0227211	NA	NA	0.0186826	NA	NA	0.0157095	NA	NA	0.0144443	NA	NA	0.0489725	NA	NA	0.017861	NA	NA	0.0358228	NA	NA	0.0179196	NA	NA	NA	NA	NA	NA	NA	NA	0.0532677	NA	NA
801	Aasdhppt	0.14718	NA	NA	0.17937	NA	NA	0.176702	NA	NA	0.212816	NA	NA	0.16609	NA	NA	0.2128	NA	NA	0.160983	NA	NA	0.162355	NA	NA	0.146212	NA	NA	0.132584	NA	NA	0.26688	NA	NA	0.0807934	NA	NA
802	Aass	0.00200222	NA	NA	NA	NA	NA	NA	NA	NA	NA	NA	NA	0.0212509	NA	NA	0.0150453	NA	NA	NA	NA	NA	0.00579137	NA	NA	0.00264375	NA	NA	0.0135167	NA	NA	NA	NA	NA	NA	NA	NA
803	Aatf	0.0790626	NA	NA	0.100302	NA	NA	0.0722772	NA	NA	0.0675975	NA	NA	0.0919847	NA	NA	0.108148	NA	NA	0.0481478	NA	NA	0.111609	NA	NA	0.0694821	NA	NA	0.111424	NA	NA	0.0830579	NA	NA	0.103709	NA	NA
804	Aatk	0.0614089	NA	NA	0.0325652	NA	NA	0.0176588	NA	NA	0.0679627	NA	NA	0.0167405	NA	NA	0.0217535	NA	NA	0.0107726	NA	NA	NA	NA	NA	NA	NA	NA	NA	NA	NA	0.0226764	NA	NA	NA	NA	NA
805	Abat	0.231945	NA	NA	0.170245	NA	NA	0.0946533	NA	NA	0.0739671	NA	NA	0.387098	0.404201	1.03846e-11	0.135112	NA	NA	0.22166	NA	NA	0.182379	NA	NA	0.0549035	-0.260303	1	0.21705	NA	NA	NA	NA	NA	0.0490258	NA	NA
806	Abca1	0.0125955	NA	NA	0.0127832	NA	NA	0.0338265	NA	NA	0.0079477	NA	NA	0.218248	0.344456	1.85326e-26	0.0741599	NA	NA	0.128304	NA	NA	0.037728	NA	NA	0.0954185	NA	NA	0.0268912	NA	NA	0.473686	0.572441	2.08232e-12	1.46841	1.71454	7.63601e-55
807	Abca13	NA	NA	NA	NA	NA	NA	NA	NA	NA	NA	NA	NA	NA	NA	NA	NA	NA	NA	0.00146086	NA	NA	NA	NA	NA	NA	NA	NA	NA	NA	NA	NA	NA	NA	NA	NA	NA
808	Abca2	0.056611	NA	NA	0.0563439	NA	NA	0.0407921	NA	NA	0.0634529	NA	NA	0.065574	NA	NA	0.070524	NA	NA	0.0392282	NA	NA	0.0332216	NA	NA	0.0289556	NA	NA	0.0605752	NA	NA	NA	NA	NA	NA	NA	NA
809	Abca3	0.114872	NA	NA	0.125113	NA	NA	0.0768911	NA	NA	0.120742	NA	NA	0.067445	NA	NA	0.0809065	NA	NA	0.0462164	NA	NA	0.0383886	NA	NA	0.0340319	NA	NA	0.0189699	NA	NA	0.111548	NA	NA	0.232272	NA	NA
810	Abca4	NA	NA	NA	NA	NA	NA	0.00236247	NA	NA	0.00584109	NA	NA	0.015362	NA	NA	0.00508201	NA	NA	NA	NA	NA	0.00514512	NA	NA	0.0069847	NA	NA	NA	NA	NA	NA	NA	NA	NA	NA	NA
811	Abca5	0.0313304	NA	NA	0.0359822	NA	NA	0.0263905	NA	NA	0.0574571	NA	NA	0.036288	NA	NA	0.0692756	NA	NA	0.0106927	NA	NA	0.0375863	NA	NA	0.0526108	NA	NA	0.014368	NA	NA	NA	NA	NA	NA	NA	NA
812	Abca7	0.024326	NA	NA	0.0129089	NA	NA	0.0344943	NA	NA	0.0184614	NA	NA	0.0281423	NA	NA	0.0430433	NA	NA	0.0143312	NA	NA	0.00479728	NA	NA	0.0158456	NA	NA	0.0169861	NA	NA	0.0202726	NA	NA	NA	NA	NA
813	Abca8b	0.0149328	NA	NA	0.0155473	NA	NA	0.0040015	NA	NA	0.00747356	NA	NA	NA	NA	NA	0.00215957	NA	NA	NA	NA	NA	0.00567404	NA	NA	0.0074587	NA	NA	0.014368	NA	NA	NA	NA	NA	NA	NA	NA
814	Abca9	NA	NA	NA	NA	NA	NA	NA	NA	NA	0.00231902	NA	NA	0.0079715	NA	NA	NA	NA	NA	NA	NA	NA	NA	NA	NA	0.00318876	NA	NA	NA	NA	NA	NA	NA	NA	0.0774759	NA	NA
815	Abcb10	0.0489874	NA	NA	0.052764	NA	NA	0.0509046	NA	NA	0.0508116	NA	NA	0.0445691	NA	NA	0.0534148	NA	NA	0.0374922	NA	NA	0.0445972	NA	NA	0.0500406	NA	NA	0.0280214	NA	NA	0.0339996	NA	NA	0.0955292	NA	NA
816	Abcb1a	NA	NA	NA	0.0011272	NA	NA	NA	NA	NA	NA	NA	NA	NA	NA	NA	NA	NA	NA	NA	NA	NA	NA	NA	NA	NA	NA	NA	NA	NA	NA	0.207762	0.365769	2.78312e-149	NA	NA	NA
817	Abcb1b	0.00221465	NA	NA	NA	NA	NA	NA	NA	NA	NA	NA	NA	0.00654061	NA	NA	0.0079695	NA	NA	NA	NA	NA	NA	NA	NA	NA	NA	NA	NA	NA	NA	0.038648	NA	NA	NA	NA	NA
818	Abcb4	0.00581716	NA	NA	0.0104187	NA	NA	0.0197668	NA	NA	0.00657878	NA	NA	0.0175799	NA	NA	0.00921358	NA	NA	0.0146879	NA	NA	0.0127131	NA	NA	NA	NA	NA	0.0251087	NA	NA	NA	NA	NA	NA	NA	NA
819	Abcb6	0.0288165	NA	NA	0.0504224	NA	NA	0.0333165	NA	NA	0.0531967	NA	NA	0.0417707	NA	NA	0.0409424	NA	NA	0.0116516	NA	NA	0.0168449	NA	NA	0.0250519	NA	NA	0.0173873	NA	NA	NA	NA	NA	0.0302954	NA	NA
820	Abcb7	0.0800884	NA	NA	0.0759491	NA	NA	0.066348	NA	NA	0.0684492	NA	NA	0.0711187	NA	NA	0.0768913	NA	NA	0.105111	NA	NA	0.0894555	NA	NA	0.0809283	NA	NA	0.168698	NA	NA	0.105575	NA	NA	0.0743067	NA	NA
821	Abcb8	0.0896032	NA	NA	0.0991488	NA	NA	0.0837417	NA	NA	0.0906033	NA	NA	0.102505	NA	NA	0.106598	NA	NA	0.0976832	NA	NA	0.114117	NA	NA	0.0480268	NA	NA	0.0582936	NA	NA	0.240128	NA	NA	0.0835631	NA	NA
822	Abcb9	0.0135946	NA	NA	0.0106812	NA	NA	0.0216252	NA	NA	0.00529243	NA	NA	0.00338218	NA	NA	0.0144521	NA	NA	0.00514116	NA	NA	0.0340614	NA	NA	NA	NA	NA	NA	NA	NA	0.0697124	NA	NA	NA	NA	NA
823	Abcc1	0.00930278	NA	NA	0.0270297	NA	NA	0.0162924	NA	NA	0.0236903	NA	NA	0.014929	NA	NA	0.0181461	NA	NA	0.00779469	NA	NA	0.0232198	NA	NA	0.0172728	NA	NA	0.0246892	NA	NA	NA	NA	NA	NA	NA	NA
824	Abcc10	0.0249905	NA	NA	0.0126897	NA	NA	0.0182	NA	NA	0.00884216	NA	NA	0.0211016	NA	NA	0.0154147	NA	NA	0.00624698	NA	NA	NA	NA	NA	0.0139927	NA	NA	0.0154894	NA	NA	0.0226764	NA	NA	0.0743067	NA	NA
825	Abcc12	0.00112896	NA	NA	NA	NA	NA	NA	NA	NA	NA	NA	NA	NA	NA	NA	0.00296474	NA	NA	NA	NA	NA	NA	NA	NA	NA	NA	NA	NA	NA	NA	NA	NA	NA	NA	NA	NA
826	Abcc3	NA	NA	NA	NA	NA	NA	0.0012614	NA	NA	NA	NA	NA	NA	NA	NA	0.00922457	NA	NA	NA	NA	NA	NA	NA	NA	NA	NA	NA	NA	NA	NA	0.0226764	NA	NA	0.170343	0.297541	1.53202e-51
827	Abcc4	0.00463044	NA	NA	0.00605357	NA	NA	0.00267962	NA	NA	0.0126526	NA	NA	0.0226333	NA	NA	0.0239459	NA	NA	0.00512564	NA	NA	NA	NA	NA	0.00795378	NA	NA	NA	NA	NA	0.0568491	NA	NA	NA	NA	NA
828	Abcc5	0.234473	NA	NA	0.257276	NA	NA	0.193448	NA	NA	0.254387	NA	NA	0.159648	NA	NA	0.125055	NA	NA	0.15188	NA	NA	0.13422	NA	NA	0.176795	NA	NA	0.0984682	NA	NA	0.200439	NA	NA	0.111089	NA	NA
829	Abcc8	0.00389318	NA	NA	0.00722575	NA	NA	0.00202838	NA	NA	0.00218786	NA	NA	0.00275681	NA	NA	0.00354077	NA	NA	NA	NA	NA	NA	NA	NA	NA	NA	NA	NA	NA	NA	NA	NA	NA	NA	NA	NA
830	Abcc9	0.0025829	NA	NA	0.00659275	NA	NA	NA	NA	NA	NA	NA	NA	NA	NA	NA	NA	NA	NA	0.0097139	NA	NA	0.0128173	NA	NA	0.502813	1.02032	1.03382e-229	NA	NA	NA	0.0375041	NA	NA	NA	NA	NA
831	Abcd1	0.0425924	NA	NA	0.0309562	NA	NA	0.0244941	NA	NA	0.0368254	NA	NA	0.0166802	NA	NA	0.0257335	NA	NA	0.0217922	NA	NA	0.0250629	NA	NA	0.0101037	NA	NA	0.0192382	NA	NA	0.0570534	NA	NA	0.107043	NA	NA
832	Abcd2	0.00218626	NA	NA	0.00604061	NA	NA	0.0776759	NA	NA	0.00540421	NA	NA	0.0184494	NA	NA	0.0286952	NA	NA	0.0130492	NA	NA	0.0931641	NA	NA	0.028007	NA	NA	0.0149116	NA	NA	NA	NA	NA	0.160301	0.291109	1
833	Abcd3	0.139452	NA	NA	0.177038	NA	NA	0.147297	NA	NA	0.229513	NA	NA	0.401516	0.369783	9.78098e-10	0.276181	NA	NA	0.173828	NA	NA	0.244549	NA	NA	0.228705	NA	NA	0.29705	NA	NA	0.298298	NA	NA	0.220717	NA	NA
834	Abcd4	0.0388394	NA	NA	0.0397523	NA	NA	0.047095	NA	NA	0.06649	NA	NA	0.0602241	NA	NA	0.0673284	NA	NA	0.0381926	NA	NA	0.0433149	NA	NA	0.0723543	NA	NA	0.0168776	NA	NA	0.0861911	NA	NA	NA	NA	NA
835	Abce1	0.12242	NA	NA	0.21064	NA	NA	0.155984	NA	NA	0.196071	NA	NA	0.192051	NA	NA	0.174572	NA	NA	0.0872214	NA	NA	0.246777	NA	NA	0.259499	NA	NA	0.222733	NA	NA	0.109949	NA	NA	0.0701166	NA	NA
836	Abcf1	0.477199	NA	NA	0.536458	NA	NA	0.526429	NA	NA	0.44365	NA	NA	0.415561	NA	NA	0.489908	NA	NA	0.505873	NA	NA	0.544674	NA	NA	0.454276	NA	NA	0.498405	NA	NA	0.524907	NA	NA	0.342076	NA	NA
837	Abcf2	0.0905229	NA	NA	0.133524	NA	NA	0.125662	NA	NA	0.0936512	NA	NA	0.0908837	NA	NA	0.179232	NA	NA	0.119666	NA	NA	0.139066	NA	NA	0.109662	NA	NA	0.252497	NA	NA	0.206472	NA	NA	NA	NA	NA
838	Abcf3	0.0972241	NA	NA	0.103113	NA	NA	0.10927	NA	NA	0.116801	NA	NA	0.0815782	NA	NA	0.141721	NA	NA	0.0293113	NA	NA	0.0784968	NA	NA	0.0740838	NA	NA	0.0654394	NA	NA	0.0971092	NA	NA	0.187836	NA	NA
839	Abcg1	0.0512743	NA	NA	0.0632467	NA	NA	0.0978652	NA	NA	0.0899188	NA	NA	0.0808662	NA	NA	0.205559	NA	NA	0.123617	NA	NA	0.0308683	NA	NA	0.0108387	NA	NA	0.0121183	NA	NA	0.275315	NA	NA	0.357992	0.43745	1
840	Abcg2	0.0527617	NA	NA	0.0463189	NA	NA	0.0577797	NA	NA	0.0782788	NA	NA	0.0730815	NA	NA	0.056012	NA	NA	0.0655835	NA	NA	0.0784919	NA	NA	0.257769	0.306059	5.84806e-15	0.164736	NA	NA	1.1544	1.20934	9.29907e-59	0.069296	NA	NA
841	Abcg4	0.0327407	NA	NA	0.0363493	NA	NA	0.0336873	NA	NA	0.0621642	NA	NA	0.027429	NA	NA	0.00978686	NA	NA	0.0138876	NA	NA	0.0489499	NA	NA	0.00581604	NA	NA	0.0246528	NA	NA	NA	NA	NA	NA	NA	NA
842	Abcg5	NA	NA	NA	NA	NA	NA	NA	NA	NA	NA	NA	NA	0.00719194	NA	NA	0.0206735	NA	NA	NA	NA	NA	0.00446227	NA	NA	NA	NA	NA	NA	NA	NA	NA	NA	NA	NA	NA	NA
843	Abcg8	NA	NA	NA	NA	NA	NA	NA	NA	NA	NA	NA	NA	NA	NA	NA	0.00531507	NA	NA	NA	NA	NA	NA	NA	NA	0.00264375	NA	NA	0.0151464	NA	NA	NA	NA	NA	NA	NA	NA
844	Abhd10	0.174292	NA	NA	0.141923	NA	NA	0.18214	NA	NA	0.202191	NA	NA	0.133792	NA	NA	0.210366	NA	NA	0.184379	NA	NA	0.124931	NA	NA	0.151819	NA	NA	0.191611	NA	NA	NA	NA	NA	0.0262333	NA	NA
845	Abhd11	0.135386	NA	NA	0.208782	NA	NA	0.138289	NA	NA	0.22605	NA	NA	0.126902	NA	NA	0.228849	NA	NA	0.0799495	NA	NA	0.180009	NA	NA	0.195913	NA	NA	0.105618	NA	NA	0.190505	NA	NA	0.186534	NA	NA
846	Abhd11os	0.00225781	NA	NA	0.00278859	NA	NA	0.0128511	NA	NA	0.00858333	NA	NA	0.00544261	NA	NA	NA	NA	NA	NA	NA	NA	NA	NA	NA	0.0305662	NA	NA	NA	NA	NA	NA	NA	NA	0.122564	NA	NA
847	Abhd12	0.143915	NA	NA	0.240432	NA	NA	0.0940467	NA	NA	0.179105	NA	NA	0.117063	NA	NA	0.187434	NA	NA	0.0838737	NA	NA	0.104688	NA	NA	0.147784	NA	NA	0.136689	NA	NA	0.150386	NA	NA	0.805952	0.912327	0.000583686
848	Abhd12b	0.00128154	NA	NA	0.000788067	NA	NA	NA	NA	NA	NA	NA	NA	NA	NA	NA	NA	NA	NA	NA	NA	NA	0.00576255	NA	NA	NA	NA	NA	NA	NA	NA	NA	NA	NA	NA	NA	NA
849	Abhd13	0.083152	NA	NA	0.0753575	NA	NA	0.072154	NA	NA	0.0584877	NA	NA	0.105895	NA	NA	0.167069	NA	NA	0.0605117	NA	NA	0.0780472	NA	NA	0.0720264	NA	NA	0.0514171	NA	NA	0.126562	NA	NA	0.0832562	NA	NA
850	Abhd14a	0.127485	NA	NA	0.172331	NA	NA	0.177243	NA	NA	0.128223	NA	NA	0.268514	NA	NA	0.187639	NA	NA	0.117783	NA	NA	0.188334	NA	NA	0.186481	NA	NA	0.157217	NA	NA	0.160714	NA	NA	NA	NA	NA
851	Abhd14b	0.035755	NA	NA	0.0229949	NA	NA	0.031348	NA	NA	0.035295	NA	NA	0.0503903	NA	NA	0.0623252	NA	NA	0.00489654	NA	NA	0.0158871	NA	NA	0.0923206	NA	NA	0.0162761	NA	NA	0.0380279	NA	NA	NA	NA	NA
852	Abhd15	0.00112676	NA	NA	NA	NA	NA	0.00239337	NA	NA	0.00494841	NA	NA	0.00333021	NA	NA	0.00161374	NA	NA	NA	NA	NA	0.00792289	NA	NA	NA	NA	NA	NA	NA	NA	NA	NA	NA	NA	NA	NA
853	Abhd16a	0.165331	NA	NA	0.209535	NA	NA	0.138384	NA	NA	0.167338	NA	NA	0.266192	NA	NA	0.255662	NA	NA	0.128156	NA	NA	0.136983	NA	NA	0.295285	NA	NA	0.209186	NA	NA	0.370013	NA	NA	0.323182	NA	NA
854	Abhd17a	0.272195	NA	NA	0.301107	NA	NA	0.257374	NA	NA	0.3324	NA	NA	0.208635	NA	NA	0.267493	NA	NA	0.179443	NA	NA	0.244624	NA	NA	0.299474	NA	NA	0.343508	NA	NA	1.01401	0.764246	1.35104e-06	0.262015	NA	NA
855	Abhd17b	0.182607	NA	NA	0.182814	NA	NA	0.236558	NA	NA	0.202533	NA	NA	0.277765	NA	NA	0.322735	NA	NA	0.136361	NA	NA	0.405756	NA	NA	0.125566	NA	NA	0.468828	0.356182	0.362822	0.288636	NA	NA	0.262363	NA	NA
856	Abhd17c	0.268337	NA	NA	0.348133	NA	NA	0.345149	NA	NA	0.340483	NA	NA	0.234893	NA	NA	0.314325	NA	NA	0.285726	NA	NA	0.374166	NA	NA	0.166231	NA	NA	0.436386	NA	NA	0.578952	NA	NA	0.305957	NA	NA
857	Abhd18	0.0788371	NA	NA	0.0559118	NA	NA	0.0679488	NA	NA	0.0765462	NA	NA	0.0552071	NA	NA	0.0765788	NA	NA	0.0501216	NA	NA	0.022029	NA	NA	0.0303789	NA	NA	NA	NA	NA	0.0226764	NA	NA	0.075603	NA	NA
858	Abhd2	0.219696	NA	NA	0.257151	NA	NA	0.247353	NA	NA	0.24641	NA	NA	0.279906	NA	NA	0.167034	NA	NA	0.363462	NA	NA	0.161785	NA	NA	0.316539	NA	NA	0.255002	NA	NA	0.660512	0.70333	1	0.0657406	NA	NA
859	Abhd3	0.0010539	NA	NA	0.0023174	NA	NA	0.00420017	NA	NA	NA	NA	NA	0.0123587	NA	NA	0.0185051	NA	NA	NA	NA	NA	NA	NA	NA	0.0117587	NA	NA	NA	NA	NA	NA	NA	NA	NA	NA	NA
860	Abhd4	0.0227409	NA	NA	0.0126453	NA	NA	0.037248	NA	NA	0.0233098	NA	NA	0.302596	0.471387	6.94438e-52	0.0995114	NA	NA	0.0503493	NA	NA	0.143376	NA	NA	0.0317947	NA	NA	0.234216	0.321976	0.00682326	0.244057	NA	NA	0.152661	NA	NA
861	Abhd5	0.0285491	NA	NA	0.0458179	NA	NA	0.0469216	NA	NA	0.0494065	NA	NA	0.0533166	NA	NA	0.0713071	NA	NA	0.018902	NA	NA	0.0284148	NA	NA	0.0675968	NA	NA	0.0102379	NA	NA	0.266262	0.302917	1.84355e-07	NA	NA	NA
862	Abhd6	0.0257907	NA	NA	0.0354423	NA	NA	0.0151482	NA	NA	0.0379528	NA	NA	0.0381873	NA	NA	0.061196	NA	NA	0.0187372	NA	NA	0.0424476	NA	NA	0.00646065	NA	NA	0.10346	NA	NA	0.042949	NA	NA	0.382378	0.588875	1.17451e-05
863	Abhd8	0.505332	NA	NA	0.588246	NA	NA	0.559426	NA	NA	0.604782	NA	NA	0.421791	NA	NA	0.38806	NA	NA	0.28895	NA	NA	0.374065	NA	NA	0.34161	NA	NA	0.373228	NA	NA	0.386363	NA	NA	0.0626203	-0.655842	1
864	Abi1	0.258691	NA	NA	0.245017	NA	NA	0.241542	NA	NA	0.27459	NA	NA	0.298835	NA	NA	0.250864	NA	NA	0.227954	NA	NA	0.164554	NA	NA	0.221202	NA	NA	0.251894	NA	NA	0.226065	NA	NA	0.376432	NA	NA
865	Abi2	0.520267	NA	NA	0.542789	NA	NA	0.532001	NA	NA	0.708258	0.256217	1.41043e-10	0.358676	NA	NA	0.221885	-0.436605	2.09808e-09	0.385317	NA	NA	0.304076	-0.275416	1	0.425917	NA	NA	0.393392	NA	NA	0.254357	NA	NA	0.195572	NA	NA
866	Abi3	0.00120984	NA	NA	0.00170325	NA	NA	NA	NA	NA	NA	NA	NA	NA	NA	NA	0.00236797	NA	NA	NA	NA	NA	NA	NA	NA	0.0145646	NA	NA	0.0125721	NA	NA	0.157297	NA	NA	0.491656	0.849862	2.28954e-112
867	Abi3bp	0.00119284	NA	NA	0.0010365	NA	NA	NA	NA	NA	NA	NA	NA	0.00381831	NA	NA	0.0521348	NA	NA	0.00479316	NA	NA	NA	NA	NA	0.0147905	NA	NA	NA	NA	NA	NA	NA	NA	NA	NA	NA
868	Abl1	0.0709959	NA	NA	0.0796904	NA	NA	0.0908258	NA	NA	0.0761704	NA	NA	0.142198	NA	NA	0.130796	NA	NA	0.100499	NA	NA	0.144955	NA	NA	0.253377	NA	NA	0.095595	NA	NA	0.219839	NA	NA	0.283599	NA	NA
869	Abl2	0.0705169	NA	NA	0.0633291	NA	NA	0.0794024	NA	NA	0.067347	NA	NA	0.0407179	NA	NA	0.061185	NA	NA	0.0507658	NA	NA	0.0862851	NA	NA	0.0787717	NA	NA	0.0492771	NA	NA	0.166318	NA	NA	0.0782894	NA	NA
870	Ablim1	0.035786	NA	NA	0.118976	NA	NA	0.0570021	NA	NA	0.146011	NA	NA	0.111992	NA	NA	0.0376543	NA	NA	0.0142865	NA	NA	0.0541638	NA	NA	0.149449	NA	NA	0.0922195	NA	NA	0.591974	0.772321	7.47232e-07	NA	NA	NA
871	Ablim2	0.0275804	NA	NA	0.0307686	NA	NA	0.0233209	NA	NA	0.0260128	NA	NA	0.00429231	NA	NA	0.00174885	NA	NA	0.00495688	NA	NA	NA	NA	NA	NA	NA	NA	NA	NA	NA	NA	NA	NA	NA	NA	NA
872	Ablim3	0.115424	NA	NA	0.243942	NA	NA	0.114463	NA	NA	0.299525	0.310855	1.05754e-25	0.00812742	NA	NA	0.00644494	NA	NA	0.00923062	NA	NA	NA	NA	NA	0.0321943	NA	NA	NA	NA	NA	0.0344879	NA	NA	NA	NA	NA
873	Abr	0.360714	NA	NA	0.371748	NA	NA	0.249482	NA	NA	0.327964	NA	NA	0.0881482	-0.334346	3.55171e-08	0.173432	NA	NA	0.208475	NA	NA	0.109455	-0.304084	0.796603	0.0807258	-0.348531	0.158716	0.0811247	-0.332201	1	0.126591	NA	NA	0.306545	NA	NA
874	Abracl	0.170447	NA	NA	0.199502	NA	NA	0.366264	NA	NA	0.219149	NA	NA	0.113594	NA	NA	0.197727	NA	NA	0.172427	NA	NA	0.294148	NA	NA	0.35738	NA	NA	0.214707	NA	NA	0.66635	0.445682	0.00427919	0.254236	NA	NA
875	Abt1	0.0577132	NA	NA	0.0710844	NA	NA	0.0437627	NA	NA	0.0457093	NA	NA	0.044469	NA	NA	0.118145	NA	NA	0.0834266	NA	NA	0.0469274	NA	NA	0.12298	NA	NA	0.129286	NA	NA	0.0351285	NA	NA	0.154073	NA	NA
876	Abtb1	0.0633878	NA	NA	0.0553274	NA	NA	0.0633012	NA	NA	0.07483	NA	NA	0.0498716	NA	NA	0.0734728	NA	NA	0.024076	NA	NA	0.0350605	NA	NA	0.0637794	NA	NA	0.0317081	NA	NA	0.103151	NA	NA	0.146091	NA	NA
877	Abtb2	0.00660183	NA	NA	0.00640788	NA	NA	0.0273889	NA	NA	0.0355827	NA	NA	0.0127715	NA	NA	0.00950715	NA	NA	NA	NA	NA	0.0104501	NA	NA	0.0264169	NA	NA	0.0677605	NA	NA	0.0416901	NA	NA	NA	NA	NA
878	Acaa1a	0.313805	NA	NA	0.343754	NA	NA	0.243982	NA	NA	0.29957	NA	NA	0.517173	0.359335	9.40643e-05	0.395222	NA	NA	0.190855	NA	NA	0.257466	NA	NA	0.345041	NA	NA	0.294059	NA	NA	0.337493	NA	NA	0.1952	NA	NA
879	Acaa1b	0.00468537	NA	NA	0.00604712	NA	NA	0.00389952	NA	NA	0.00438023	NA	NA	0.00811409	NA	NA	0.0044551	NA	NA	NA	NA	NA	NA	NA	NA	NA	NA	NA	NA	NA	NA	NA	NA	NA	NA	NA	NA
880	Acaa2	0.0363096	NA	NA	0.0681257	NA	NA	0.0428396	NA	NA	0.0217859	NA	NA	0.1945	0.279532	4.898e-05	0.134805	NA	NA	0.02474	NA	NA	0.101588	NA	NA	0.334552	0.418464	4.83176e-28	0.0747486	NA	NA	0.207397	NA	NA	0.152735	NA	NA
881	Acaca	0.126128	NA	NA	0.194589	NA	NA	0.143457	NA	NA	0.144861	NA	NA	0.120074	NA	NA	0.0425744	NA	NA	0.0540493	NA	NA	0.0902699	NA	NA	0.0789621	NA	NA	0.0501492	NA	NA	0.046277	NA	NA	0.0302954	NA	NA
882	Acacb	0.017428	NA	NA	0.0232252	NA	NA	0.0130875	NA	NA	0.0325809	NA	NA	0.00280732	NA	NA	0.00490344	NA	NA	0.0140608	NA	NA	0.00765995	NA	NA	0.00452571	NA	NA	NA	NA	NA	NA	NA	NA	NA	NA	NA
883	Acad10	0.00653115	NA	NA	0.00129961	NA	NA	0.00177242	NA	NA	NA	NA	NA	0.0041123	NA	NA	0.018983	NA	NA	0.00433255	NA	NA	NA	NA	NA	NA	NA	NA	NA	NA	NA	NA	NA	NA	0.0657406	NA	NA
884	Acad11	0.0211764	NA	NA	0.0104118	NA	NA	0.0123433	NA	NA	0.0164616	NA	NA	0.057364	NA	NA	0.0496916	NA	NA	0.0143278	NA	NA	0.0183876	NA	NA	0.0185614	NA	NA	NA	NA	NA	NA	NA	NA	NA	NA	NA
885	Acad12	0.00547233	NA	NA	0.00292897	NA	NA	0.0129486	NA	NA	0.00373925	NA	NA	0.0128736	NA	NA	0.0772892	NA	NA	0.0103017	NA	NA	0.00346752	NA	NA	NA	NA	NA	0.0182524	NA	NA	NA	NA	NA	0.073381	NA	NA
886	Acad8	0.0410126	NA	NA	0.0505038	NA	NA	0.0366101	NA	NA	0.0716039	NA	NA	0.0926573	NA	NA	0.104431	NA	NA	0.0489179	NA	NA	0.106647	NA	NA	0.105255	NA	NA	0.0614166	NA	NA	0.0260045	NA	NA	NA	NA	NA
887	Acad9	0.0512007	NA	NA	0.0616489	NA	NA	0.0455618	NA	NA	0.0638486	NA	NA	0.059013	NA	NA	0.0660892	NA	NA	0.0197736	NA	NA	0.0612465	NA	NA	0.0703349	NA	NA	0.0259242	NA	NA	0.0772923	NA	NA	0.10283	NA	NA
888	Acadl	0.00503617	NA	NA	0.0127601	NA	NA	0.0194203	NA	NA	0.00959138	NA	NA	0.123853	NA	NA	0.175628	NA	NA	0.00859302	NA	NA	0.154306	NA	NA	0.322106	0.438388	6.56725e-38	0.12123	NA	NA	0.436673	0.577924	2.71664e-07	0.0955292	NA	NA
889	Acadm	0.0939853	NA	NA	0.102125	NA	NA	0.106271	NA	NA	0.107296	NA	NA	0.189698	NA	NA	0.182218	NA	NA	0.0976651	NA	NA	0.142412	NA	NA	0.142311	NA	NA	0.130644	NA	NA	0.216203	NA	NA	0.0890685	NA	NA
890	Acads	0.087869	NA	NA	0.0486943	NA	NA	0.0697905	NA	NA	0.0434601	NA	NA	0.0798306	NA	NA	0.111963	NA	NA	0.11769	NA	NA	0.0911009	NA	NA	0.105088	NA	NA	0.0575391	NA	NA	0.1769	NA	NA	0.211317	NA	NA
891	Acadsb	0.116617	NA	NA	0.131443	NA	NA	0.112324	NA	NA	0.160822	NA	NA	0.133686	NA	NA	0.160857	NA	NA	0.104894	NA	NA	0.0851017	NA	NA	0.20888	NA	NA	0.0889233	NA	NA	0.122995	NA	NA	0.170343	NA	NA
892	Acadvl	0.127901	NA	NA	0.0749167	NA	NA	0.102246	NA	NA	0.0953461	NA	NA	0.164495	NA	NA	0.254033	NA	NA	0.0876638	NA	NA	0.116755	NA	NA	0.172123	NA	NA	0.0984005	NA	NA	0.155176	NA	NA	0.0701166	NA	NA
893	Acan	NA	NA	NA	NA	NA	NA	NA	NA	NA	NA	NA	NA	0.00201971	NA	NA	0.00457136	NA	NA	NA	NA	NA	NA	NA	NA	NA	NA	NA	NA	NA	NA	NA	NA	NA	NA	NA	NA
894	Acap1	NA	NA	NA	NA	NA	NA	NA	NA	NA	NA	NA	NA	NA	NA	NA	0.00439974	NA	NA	0.00146086	NA	NA	NA	NA	NA	0.0065991	NA	NA	0.0149116	NA	NA	NA	NA	NA	NA	NA	NA
895	Acap2	0.0299808	NA	NA	0.0280184	NA	NA	0.0340474	NA	NA	0.031568	NA	NA	0.0931898	NA	NA	0.084103	NA	NA	0.0269076	NA	NA	0.0849818	NA	NA	0.15505	NA	NA	0.136453	NA	NA	0.241364	0.29541	0.513718	0.0628353	NA	NA
896	Acap3	0.161824	NA	NA	0.214107	NA	NA	0.174828	NA	NA	0.187055	NA	NA	0.0222428	NA	NA	0.0691388	NA	NA	0.108996	NA	NA	0.055331	NA	NA	0.0477989	NA	NA	0.0638622	NA	NA	0.0571643	NA	NA	0.0302954	NA	NA
897	Acat1	0.437213	NA	NA	0.59383	NA	NA	0.387536	NA	NA	0.487859	NA	NA	0.240886	-0.261598	1.28563e-05	0.484829	NA	NA	0.226742	NA	NA	0.227874	-0.297208	0.0625442	0.410176	NA	NA	0.581011	NA	NA	0.281169	NA	NA	0.0752591	NA	NA
898	Acat2	0.443915	NA	NA	0.740384	0.260973	1.27072e-17	0.725185	0.250351	3.03086e-08	0.72315	NA	NA	0.311953	-0.28261	2.82083e-06	0.275374	-0.427464	6.44553e-08	0.311928	NA	NA	0.705416	NA	NA	0.139979	-0.603268	9.09519e-09	0.499521	NA	NA	0.324079	NA	NA	0.0752591	-0.724185	1
899	Acbd3	0.0983841	NA	NA	0.111489	NA	NA	0.118782	NA	NA	0.104213	NA	NA	0.110124	NA	NA	0.185271	NA	NA	0.131536	NA	NA	0.0872657	NA	NA	0.1941	NA	NA	0.0898876	NA	NA	0.147698	NA	NA	0.0628353	NA	NA
900	Acbd4	NA	NA	NA	0.00220889	NA	NA	0.0112925	NA	NA	0.00264934	NA	NA	0.0203513	NA	NA	0.0214297	NA	NA	NA	NA	NA	0.0118525	NA	NA	0.046964	NA	NA	NA	NA	NA	NA	NA	NA	0.0765969	NA	NA
901	Acbd5	0.192028	NA	NA	0.239382	NA	NA	0.190209	NA	NA	0.192863	NA	NA	0.194217	NA	NA	0.212245	NA	NA	0.149498	NA	NA	0.140537	NA	NA	0.0684628	NA	NA	0.127203	NA	NA	0.177768	NA	NA	0.19565	NA	NA
902	Acbd6	0.407584	NA	NA	0.496916	NA	NA	0.392627	NA	NA	0.474085	NA	NA	0.252123	NA	NA	0.401541	NA	NA	0.261506	NA	NA	0.34974	NA	NA	0.268581	NA	NA	0.22599	NA	NA	0.383072	NA	NA	0.463464	NA	NA
903	Acbd7	0.0307087	NA	NA	0.0108059	NA	NA	0.00941615	NA	NA	0.0197925	NA	NA	0.00774009	NA	NA	0.0484061	NA	NA	NA	NA	NA	0.0117317	NA	NA	NA	NA	NA	NA	NA	NA	NA	NA	NA	NA	NA	NA
904	Accs	0.0466449	NA	NA	0.0388323	NA	NA	0.0387506	NA	NA	0.0259605	NA	NA	0.0372272	NA	NA	0.0415457	NA	NA	0.0493641	NA	NA	0.0659538	NA	NA	0.0507851	NA	NA	0.03344	NA	NA	0.0431221	NA	NA	NA	NA	NA
905	Accsl	NA	NA	NA	0.00144701	NA	NA	NA	NA	NA	NA	NA	NA	NA	NA	NA	NA	NA	NA	NA	NA	NA	NA	NA	NA	NA	NA	NA	NA	NA	NA	NA	NA	NA	NA	NA	NA
906	Acd	0.443739	NA	NA	0.41646	NA	NA	0.427802	NA	NA	0.448437	NA	NA	0.323196	NA	NA	0.394968	NA	NA	0.342451	NA	NA	0.314922	NA	NA	0.289565	NA	NA	0.289678	NA	NA	0.232545	NA	NA	0.0302954	NA	NA
907	Ace	0.00133079	NA	NA	0.00181961	NA	NA	0.00182473	NA	NA	0.0150837	NA	NA	NA	NA	NA	0.00565311	NA	NA	NA	NA	NA	NA	NA	NA	0.00703104	NA	NA	NA	NA	NA	NA	NA	NA	NA	NA	NA
908	Acer2	0.0920708	NA	NA	0.111812	NA	NA	0.0802308	NA	NA	0.110942	NA	NA	0.0128361	NA	NA	0.24085	NA	NA	0.00794678	NA	NA	0.030376	NA	NA	0.0377674	NA	NA	0.0286129	NA	NA	0.260555	NA	NA	NA	NA	NA
909	Acer3	0.024993	NA	NA	0.0304765	NA	NA	0.024618	NA	NA	0.0223745	NA	NA	0.165923	0.269663	1.40342e-15	0.0732242	NA	NA	0.00786735	NA	NA	0.0687318	NA	NA	0.0478382	NA	NA	0.0852254	NA	NA	NA	NA	NA	0.343238	0.479595	0.00952705
910	Ache	0.0331557	NA	NA	0.035827	NA	NA	0.0212981	NA	NA	0.0893423	NA	NA	0.00234106	NA	NA	0.00557514	NA	NA	0.00442072	NA	NA	NA	NA	NA	0.00960793	NA	NA	NA	NA	NA	NA	NA	NA	NA	NA	NA
911	Acin1	0.647292	NA	NA	0.59419	NA	NA	0.696951	NA	NA	0.606173	NA	NA	0.436596	NA	NA	0.603514	NA	NA	0.75329	NA	NA	0.704289	NA	NA	0.674626	NA	NA	0.523708	NA	NA	0.691031	NA	NA	0.265898	NA	NA
912	Ackr1	0.0259709	NA	NA	0.0525286	NA	NA	0.0641408	NA	NA	0.0745501	NA	NA	0.0236632	NA	NA	0.0130523	NA	NA	0.00858766	NA	NA	0.0189373	NA	NA	0.00702408	NA	NA	0.0140272	NA	NA	NA	NA	NA	0.0302954	NA	NA
913	Ackr2	NA	NA	NA	NA	NA	NA	NA	NA	NA	NA	NA	NA	NA	NA	NA	NA	NA	NA	NA	NA	NA	NA	NA	NA	NA	NA	NA	NA	NA	NA	0.080115	NA	NA	NA	NA	NA
914	Ackr3	0.00307723	NA	NA	0.00286947	NA	NA	0.0249263	NA	NA	0.00464362	NA	NA	0.0340214	NA	NA	0.00681922	NA	NA	0.0142444	NA	NA	0.0454002	NA	NA	0.121087	NA	NA	NA	NA	NA	0.0796158	NA	NA	NA	NA	NA
915	Ackr4	NA	NA	NA	NA	NA	NA	NA	NA	NA	NA	NA	NA	0.0103504	NA	NA	0.00864067	NA	NA	NA	NA	NA	NA	NA	NA	NA	NA	NA	NA	NA	NA	NA	NA	NA	NA	NA	NA
916	Acly	0.397133	NA	NA	0.463663	NA	NA	0.510425	NA	NA	0.434895	NA	NA	0.245968	NA	NA	0.575521	NA	NA	0.348451	NA	NA	0.385093	NA	NA	0.201826	-0.325399	0.286367	0.231576	-0.293713	1	0.300337	NA	NA	0.525599	NA	NA
917	Aco1	0.058056	NA	NA	0.0905951	NA	NA	0.052163	NA	NA	0.0496985	NA	NA	0.0429565	NA	NA	0.0660578	NA	NA	0.0974874	NA	NA	0.106968	NA	NA	0.0820775	NA	NA	0.089131	NA	NA	0.046277	NA	NA	0.218132	0.257675	1
918	Aco2	0.496883	NA	NA	0.551571	NA	NA	0.532617	NA	NA	0.599919	NA	NA	0.300368	NA	NA	0.535487	NA	NA	0.471404	NA	NA	0.393991	NA	NA	0.30519	-0.307639	1	0.380973	NA	NA	0.169425	NA	NA	0.298666	NA	NA
919	Acot1	0.0344601	-0.407393	1.79027e-24	0.0212611	-0.419918	1.40183e-17	0.0175136	-0.405315	2.56527e-13	0.0309082	-0.371061	1.205e-06	0.99668	1.2953	2.6511e-209	0.170787	NA	NA	0.119212	NA	NA	0.527335	0.477243	5.21307e-31	0.173397	NA	NA	0.719979	0.668475	9.64575e-26	0.108259	NA	NA	NA	NA	NA
920	Acot10	0.0089123	NA	NA	0.0101033	NA	NA	0.00967479	NA	NA	0.00220744	NA	NA	NA	NA	NA	0.00287917	NA	NA	0.00955564	NA	NA	0.00336256	NA	NA	0.0193039	NA	NA	NA	NA	NA	NA	NA	NA	NA	NA	NA
921	Acot11	0.0213811	NA	NA	0.00999427	NA	NA	0.0031284	NA	NA	0.014057	NA	NA	0.0343407	NA	NA	0.0261074	NA	NA	0.0133557	NA	NA	0.0044735	NA	NA	0.00975802	NA	NA	0.0343039	NA	NA	NA	NA	NA	NA	NA	NA
922	Acot13	0.135934	NA	NA	0.147832	NA	NA	0.135278	NA	NA	0.189153	NA	NA	0.205193	NA	NA	0.322965	NA	NA	0.105891	NA	NA	0.197323	NA	NA	0.183268	NA	NA	0.281385	NA	NA	0.137496	NA	NA	0.107043	NA	NA
923	Acot2	0.0161483	NA	NA	0.0105544	NA	NA	0.0186185	NA	NA	0.0200514	NA	NA	0.12815	NA	NA	0.0541526	NA	NA	0.032376	NA	NA	0.0844615	NA	NA	0.0983479	NA	NA	0.122008	NA	NA	0.0735679	NA	NA	NA	NA	NA
924	Acot5	NA	NA	NA	NA	NA	NA	NA	NA	NA	0.00122652	NA	NA	0.0253709	NA	NA	NA	NA	NA	NA	NA	NA	NA	NA	NA	NA	NA	NA	NA	NA	NA	NA	NA	NA	NA	NA	NA
925	Acot6	0.0066472	NA	NA	0.00331263	NA	NA	0.0081135	NA	NA	0.00590641	NA	NA	0.0150744	NA	NA	0.0170486	NA	NA	0.00441246	NA	NA	0.0122671	NA	NA	0.00359141	NA	NA	0.00767627	NA	NA	NA	NA	NA	NA	NA	NA
926	Acot7	0.516661	NA	NA	0.901506	0.527887	2.22599e-70	0.39342	NA	NA	0.803615	0.345269	9.21004e-21	0.155691	-0.534136	5.2417e-20	0.316507	-0.345517	0.290913	0.144025	-0.510688	2.12588e-17	0.235176	-0.424237	0.00289229	0.229762	-0.411526	0.0317533	0.202842	-0.459767	1	0.0645396	-0.708659	1	0.106981	NA	NA
927	Acot8	0.0688961	NA	NA	0.0713691	NA	NA	0.0604234	NA	NA	0.0495568	NA	NA	0.0463992	NA	NA	0.0780511	NA	NA	0.0186451	NA	NA	0.0314002	NA	NA	0.0346852	NA	NA	0.0479863	NA	NA	0.0416901	NA	NA	0.0807934	NA	NA
928	Acot9	0.0463612	NA	NA	0.100337	NA	NA	0.0885051	NA	NA	0.110541	NA	NA	0.00745667	NA	NA	0.0278313	NA	NA	0.0301644	NA	NA	0.0196967	NA	NA	0.101668	NA	NA	NA	NA	NA	0.235751	NA	NA	0.108765	NA	NA
929	Acox1	0.102216	NA	NA	0.102378	NA	NA	0.110252	NA	NA	0.0960085	NA	NA	0.187853	NA	NA	0.149688	NA	NA	0.0772101	NA	NA	0.0995087	NA	NA	0.0308116	NA	NA	0.0547897	NA	NA	0.213326	NA	NA	0.0835631	NA	NA
930	Acox3	0.0292746	NA	NA	0.0296939	NA	NA	0.0545174	NA	NA	0.0444568	NA	NA	0.062615	NA	NA	0.0539276	NA	NA	0.0349454	NA	NA	0.0330532	NA	NA	0.0694305	NA	NA	0.0246384	NA	NA	0.0573375	NA	NA	0.36199	0.537032	0.00133348
931	Acp1	0.800799	NA	NA	0.823228	NA	NA	0.7273	NA	NA	0.916036	NA	NA	1.04018	0.31876	2.14622e-06	0.732771	NA	NA	0.622676	NA	NA	0.75502	NA	NA	0.63972	NA	NA	1.1024	0.258899	1	0.454755	NA	NA	0.599957	NA	NA
932	Acp2	0.128023	NA	NA	0.112674	NA	NA	0.114517	NA	NA	0.117052	NA	NA	0.150676	NA	NA	0.144291	NA	NA	0.168344	NA	NA	0.0770715	NA	NA	0.0712123	NA	NA	0.127827	NA	NA	0.0945413	NA	NA	0.559766	0.642782	0.0773738
933	Acp5	NA	NA	NA	NA	NA	NA	NA	NA	NA	NA	NA	NA	NA	NA	NA	0.00404699	NA	NA	NA	NA	NA	NA	NA	NA	0.011967	NA	NA	NA	NA	NA	NA	NA	NA	NA	NA	NA
934	Acp6	0.0316712	NA	NA	0.0492717	NA	NA	0.0205768	NA	NA	0.043048	NA	NA	0.050458	NA	NA	0.127259	NA	NA	0.0562489	NA	NA	0.0517108	NA	NA	0.0300834	NA	NA	0.103551	NA	NA	0.0996681	NA	NA	0.0963498	NA	NA
935	Acpt	0.00108172	NA	NA	0.00141531	NA	NA	0.00187116	NA	NA	0.0031504	NA	NA	NA	NA	NA	NA	NA	NA	NA	NA	NA	NA	NA	NA	NA	NA	NA	NA	NA	NA	NA	NA	NA	NA	NA	NA
936	Acr	0.0136717	NA	NA	0.00823637	NA	NA	0.00478825	NA	NA	0.0043589	NA	NA	NA	NA	NA	0.00761541	NA	NA	NA	NA	NA	NA	NA	NA	0.00562204	NA	NA	NA	NA	NA	NA	NA	NA	NA	NA	NA
937	Acrbp	0.0457005	NA	NA	0.0335265	NA	NA	0.0488284	NA	NA	0.0461977	NA	NA	0.0263716	NA	NA	0.0439246	NA	NA	0.032643	NA	NA	0.0173323	NA	NA	0.0242501	NA	NA	0.075786	NA	NA	0.030325	NA	NA	0.148481	NA	NA
938	Acrv1	NA	NA	NA	NA	NA	NA	NA	NA	NA	0.00273427	NA	NA	0.00695138	NA	NA	NA	NA	NA	NA	NA	NA	NA	NA	NA	NA	NA	NA	NA	NA	NA	NA	NA	NA	NA	NA	NA
939	Acsbg1	0.00114732	NA	NA	NA	NA	NA	0.00190552	NA	NA	0.00154467	NA	NA	0.0789353	NA	NA	0.00780021	NA	NA	NA	NA	NA	0.0299423	NA	NA	NA	NA	NA	0.0253385	NA	NA	NA	NA	NA	NA	NA	NA
940	Acsf2	NA	NA	NA	0.0010427	NA	NA	0.00409811	NA	NA	0.00136612	NA	NA	0.0186121	NA	NA	0.0341847	NA	NA	0.00481239	NA	NA	0.0284007	NA	NA	0.0479148	NA	NA	0.0125258	NA	NA	0.213864	0.330109	1.31622e-21	NA	NA	NA
941	Acsf3	0.023353	NA	NA	0.0287922	NA	NA	0.0156594	NA	NA	0.0375391	NA	NA	0.018531	NA	NA	0.0457457	NA	NA	0.00579466	NA	NA	0.00887218	NA	NA	0.035912	NA	NA	0.0122016	NA	NA	NA	NA	NA	NA	NA	NA
942	Acsl1	0.0176239	NA	NA	0.0205248	NA	NA	0.0213772	NA	NA	0.0320396	NA	NA	0.0170281	NA	NA	0.103882	NA	NA	0.0141836	NA	NA	0.0339653	NA	NA	0.0312719	NA	NA	0.014368	NA	NA	0.0305089	NA	NA	0.0657406	NA	NA
943	Acsl3	0.102747	NA	NA	0.151834	NA	NA	0.120527	NA	NA	0.163125	NA	NA	0.132737	NA	NA	0.415419	0.382238	1.45025e-45	0.0545149	NA	NA	0.265616	NA	NA	0.0732727	NA	NA	0.198392	NA	NA	0.0760648	NA	NA	0.08692	NA	NA
944	Acsl4	0.0537865	NA	NA	0.0792384	NA	NA	0.0784361	NA	NA	0.113962	NA	NA	0.0471796	NA	NA	0.0431346	NA	NA	0.00812475	NA	NA	0.056047	NA	NA	0.0447774	NA	NA	0.0249149	NA	NA	0.17025	NA	NA	0.069296	NA	NA
945	Acsl5	0.0162908	NA	NA	0.0221534	NA	NA	0.0171256	NA	NA	0.0160347	NA	NA	0.0290311	NA	NA	0.0540985	NA	NA	0.0130147	NA	NA	0.031167	NA	NA	0.0675029	NA	NA	0.00767627	NA	NA	0.170824	NA	NA	0.153808	NA	NA
946	Acsl6	0.0509917	NA	NA	0.0628295	NA	NA	0.0483061	NA	NA	0.0756504	NA	NA	0.106942	NA	NA	0.0510503	NA	NA	0.0644917	NA	NA	0.0324431	NA	NA	0.025485	NA	NA	0.0417545	NA	NA	NA	NA	NA	NA	NA	NA
947	Acss1	0.0134504	NA	NA	0.0205194	NA	NA	0.00938825	NA	NA	0.016782	NA	NA	0.311911	0.576969	1.17605e-86	0.00609132	NA	NA	0.0286518	NA	NA	0.0558232	NA	NA	0.011527	NA	NA	0.271292	0.343852	5.92671e-19	NA	NA	NA	0.0628353	NA	NA
948	Acss2	0.0231041	NA	NA	0.0291397	NA	NA	0.0465438	NA	NA	0.0204054	NA	NA	0.0188573	NA	NA	0.0713255	NA	NA	0.0220028	NA	NA	0.0155394	NA	NA	0.00410178	NA	NA	0.0266511	NA	NA	NA	NA	NA	NA	NA	NA
949	Acss3	NA	NA	NA	NA	NA	NA	NA	NA	NA	0.00232502	NA	NA	NA	NA	NA	0.00189366	NA	NA	NA	NA	NA	NA	NA	NA	NA	NA	NA	NA	NA	NA	NA	NA	NA	NA	NA	NA
950	Acta1	0.0762603	NA	NA	0.0721887	NA	NA	0.0143843	NA	NA	0.0392102	NA	NA	0.00369862	NA	NA	0.00437375	NA	NA	0.00926419	NA	NA	0.0137959	NA	NA	NA	NA	NA	NA	NA	NA	NA	NA	NA	0.0782894	NA	NA
951	Acta2	NA	NA	NA	0.00182967	NA	NA	NA	NA	NA	NA	NA	NA	0.00631616	NA	NA	0.0125953	NA	NA	NA	NA	NA	NA	NA	NA	0.0415999	NA	NA	NA	NA	NA	NA	NA	NA	NA	NA	NA
952	Actb	3.96083	NA	NA	4.2014	0.296218	2.70985e-29	4.03163	NA	NA	4.14282	NA	NA	3.17134	-0.715167	1.89554e-44	3.39485	-0.565939	4.4912e-21	3.773	NA	NA	3.44401	-0.38452	1.24909e-08	3.65341	NA	NA	3.43474	-0.406069	0.367852	4.10505	NA	NA	4.25532	NA	NA
953	Actc1	0.00190536	NA	NA	0.00154994	NA	NA	NA	NA	NA	NA	NA	NA	0.00428192	NA	NA	0.00850424	NA	NA	NA	NA	NA	NA	NA	NA	NA	NA	NA	NA	NA	NA	NA	NA	NA	NA	NA	NA
954	Actg1	3.33138	NA	NA	3.66017	0.293502	6.63867e-67	3.76759	0.427341	2.83558e-88	3.67733	0.278002	1.22285e-37	2.46666	-0.837617	4.9996e-124	3.24696	NA	NA	2.90168	-0.396066	1.20087e-27	2.73413	-0.581912	6.22297e-37	3.05827	-0.318111	3.61302e-08	2.64198	-0.692557	4.50047e-18	3.4876	NA	NA	2.74657	NA	NA
955	Actg2	NA	NA	NA	0.00182708	NA	NA	NA	NA	NA	NA	NA	NA	NA	NA	NA	NA	NA	NA	0.00455823	NA	NA	NA	NA	NA	NA	NA	NA	NA	NA	NA	NA	NA	NA	NA	NA	NA
956	Actl6a	0.270276	NA	NA	0.240864	NA	NA	0.361956	NA	NA	0.209233	NA	NA	0.295863	NA	NA	0.515212	NA	NA	0.35987	NA	NA	0.550344	0.273519	1.39459e-05	0.322762	NA	NA	0.592504	0.350934	0.434711	0.40089	NA	NA	0.0996143	NA	NA
957	Actl6b	0.78065	0.379269	5.35869e-32	0.867906	0.369005	1.331e-44	0.570484	NA	NA	0.819601	0.287976	1.28231e-14	0.0542091	-0.80234	6.47372e-41	0.155807	-0.636776	3.29508e-22	0.197981	-0.478515	2.77727e-14	0.0312167	-0.83676	3.76356e-21	0.0705469	-0.764411	5.3211e-13	0.038627	-0.809505	1.9912e-06	0.0720151	-0.766551	1	NA	-0.874198	1
958	Actl7b	NA	NA	NA	0.000845109	NA	NA	0.001974	NA	NA	NA	NA	NA	NA	NA	NA	NA	NA	NA	0.00508444	NA	NA	NA	NA	NA	NA	NA	NA	NA	NA	NA	NA	NA	NA	NA	NA	NA
959	Actn1	0.0598147	NA	NA	0.0531928	NA	NA	0.106497	NA	NA	0.044111	NA	NA	0.282868	0.350722	5.24226e-08	0.23821	NA	NA	0.0833968	NA	NA	0.223878	NA	NA	0.461253	0.506459	1.36117e-28	0.151699	NA	NA	0.303987	NA	NA	0.0262333	NA	NA
960	Actn2	0.00330901	NA	NA	0.00477991	NA	NA	NA	NA	NA	NA	NA	NA	NA	NA	NA	0.00629674	NA	NA	NA	NA	NA	0.00482944	NA	NA	NA	NA	NA	0.0119797	NA	NA	NA	NA	NA	NA	NA	NA
961	Actn3	0.00157745	NA	NA	0.00631099	NA	NA	0.00544945	NA	NA	0.0139642	NA	NA	NA	NA	NA	NA	NA	NA	NA	NA	NA	0.00638358	NA	NA	0.00329821	NA	NA	NA	NA	NA	NA	NA	NA	NA	NA	NA
962	Actn4	0.117314	NA	NA	0.127082	NA	NA	0.145811	NA	NA	0.140455	NA	NA	0.313489	NA	NA	0.547631	0.439622	1.29252e-56	0.102108	NA	NA	0.251688	NA	NA	0.509943	0.391978	9.51563e-14	0.514683	0.441084	0.000625899	1.18282	1.04362	3.02709e-12	0.272875	NA	NA
963	Actr10	0.306476	NA	NA	0.388253	NA	NA	0.31429	NA	NA	0.436461	NA	NA	0.229946	NA	NA	0.37378	NA	NA	0.258045	NA	NA	0.188221	-0.254037	1	0.288079	NA	NA	0.411689	NA	NA	0.445026	NA	NA	NA	NA	NA
964	Actr1a	0.489364	NA	NA	0.659844	NA	NA	0.604939	NA	NA	0.705908	NA	NA	0.254476	-0.337768	2.01087e-08	0.22788	-0.448607	2.2236e-09	0.366452	NA	NA	0.294536	-0.298957	0.725231	0.289368	-0.286063	1	0.440822	NA	NA	0.220502	NA	NA	0.106892	NA	NA
965	Actr1b	0.333465	NA	NA	0.325127	NA	NA	0.241321	NA	NA	0.261425	NA	NA	0.328997	NA	NA	0.333071	NA	NA	0.228072	NA	NA	0.240138	NA	NA	0.31763	NA	NA	0.23792	NA	NA	0.553304	NA	NA	0.0302954	NA	NA
966	Actr2	0.506017	NA	NA	0.669828	NA	NA	0.632853	NA	NA	0.662236	NA	NA	0.429993	NA	NA	0.525018	NA	NA	0.466844	NA	NA	0.456902	NA	NA	0.434016	NA	NA	0.47527	NA	NA	0.76654	NA	NA	1.10881	0.673973	1
967	Actr3	0.604691	NA	NA	0.820086	NA	NA	0.619722	NA	NA	0.791714	NA	NA	0.529019	NA	NA	0.685886	NA	NA	0.488435	NA	NA	0.572554	NA	NA	0.607837	NA	NA	0.709707	NA	NA	1.00262	NA	NA	1.55972	0.95446	0.0926099
968	Actr3b	0.0381831	NA	NA	0.084422	NA	NA	0.0215697	NA	NA	0.0390911	NA	NA	0.00342555	NA	NA	0.0790823	NA	NA	0.00536224	NA	NA	0.0293325	NA	NA	0.0122991	NA	NA	0.00668046	NA	NA	NA	NA	NA	NA	NA	NA
969	Actr5	0.047068	NA	NA	0.042597	NA	NA	0.0435575	NA	NA	0.0280226	NA	NA	0.087779	NA	NA	0.0678536	NA	NA	0.105205	NA	NA	0.0679981	NA	NA	0.0376042	NA	NA	0.0453448	NA	NA	0.0226764	NA	NA	NA	NA	NA
970	Actr6	0.108772	NA	NA	0.11891	NA	NA	0.108602	NA	NA	0.10588	NA	NA	0.0752111	NA	NA	0.0910985	NA	NA	0.0489531	NA	NA	0.082938	NA	NA	0.0373497	NA	NA	0.143958	NA	NA	0.0761387	NA	NA	NA	NA	NA
971	Actr8	0.106896	NA	NA	0.109977	NA	NA	0.0902234	NA	NA	0.100186	NA	NA	0.0780101	NA	NA	0.158845	NA	NA	0.118935	NA	NA	0.125799	NA	NA	0.125511	NA	NA	0.0998093	NA	NA	0.135897	NA	NA	0.0262333	NA	NA
972	Actrt3	NA	NA	NA	0.000961507	NA	NA	NA	NA	NA	0.00271065	NA	NA	NA	NA	NA	0.00735319	NA	NA	0.0053148	NA	NA	NA	NA	NA	NA	NA	NA	NA	NA	NA	NA	NA	NA	NA	NA	NA
973	Acvr1	0.0420596	NA	NA	0.0530878	NA	NA	0.0378278	NA	NA	0.0442918	NA	NA	0.0679273	NA	NA	0.0719716	NA	NA	0.0634337	NA	NA	0.031468	NA	NA	0.074169	NA	NA	0.0456384	NA	NA	0.131799	NA	NA	NA	NA	NA
974	Acvr1b	0.0910828	NA	NA	0.0896057	NA	NA	0.0760079	NA	NA	0.0734009	NA	NA	0.07544	NA	NA	0.0748122	NA	NA	0.0433719	NA	NA	0.0205106	NA	NA	0.00998909	NA	NA	0.0154001	NA	NA	0.0260045	NA	NA	NA	NA	NA
975	Acvr1c	0.00329349	NA	NA	0.00512776	NA	NA	0.00178689	NA	NA	0.00776837	NA	NA	NA	NA	NA	0.0222855	NA	NA	0.00976683	NA	NA	NA	NA	NA	NA	NA	NA	NA	NA	NA	NA	NA	NA	NA	NA	NA
976	Acvr2a	0.187361	NA	NA	0.185432	NA	NA	0.141998	NA	NA	0.201831	NA	NA	0.0724406	NA	NA	0.187232	NA	NA	0.131208	NA	NA	0.0914032	NA	NA	0.0441797	NA	NA	0.0632882	NA	NA	0.0260045	NA	NA	0.109481	NA	NA
977	Acvr2b	0.207875	NA	NA	0.174555	NA	NA	0.287809	NA	NA	0.163457	NA	NA	0.159197	NA	NA	0.211264	NA	NA	0.324168	0.26811	1	0.207438	NA	NA	0.0533942	-0.301997	1	0.314702	NA	NA	NA	NA	NA	NA	NA	NA
978	Acvrl1	0.000986175	NA	NA	NA	NA	NA	NA	NA	NA	NA	NA	NA	NA	NA	NA	NA	NA	NA	NA	NA	NA	NA	NA	NA	0.0520049	NA	NA	NA	NA	NA	0.864386	1.23574	0	0.161323	0.325356	4.68134e-05
979	Acy1	0.0162049	NA	NA	0.01346	NA	NA	0.0289372	NA	NA	0.0216172	NA	NA	0.0106657	NA	NA	0.0409655	NA	NA	0.0359319	NA	NA	0.0675918	NA	NA	0.0451556	NA	NA	0.0285957	NA	NA	NA	NA	NA	NA	NA	NA
980	Acy3	0.0023622	NA	NA	0.000923994	NA	NA	0.00155457	NA	NA	NA	NA	NA	NA	NA	NA	0.0135087	NA	NA	NA	NA	NA	NA	NA	NA	0.0296724	NA	NA	NA	NA	NA	0.130177	NA	NA	NA	NA	NA
981	Acyp1	0.18216	NA	NA	0.193822	NA	NA	0.258303	NA	NA	0.23964	NA	NA	0.28282	NA	NA	0.305093	NA	NA	0.208381	NA	NA	0.185652	NA	NA	0.175564	NA	NA	0.166914	NA	NA	0.17464	NA	NA	0.147688	NA	NA
982	Acyp2	0.0637191	NA	NA	0.0490694	NA	NA	0.0683302	NA	NA	0.0833711	NA	NA	0.275512	0.395652	3.45242e-23	0.0968936	NA	NA	0.104836	NA	NA	0.0244699	NA	NA	0.0619623	NA	NA	0.132299	NA	NA	0.102778	NA	NA	NA	NA	NA
983	Ada	0.00231606	NA	NA	0.00548037	NA	NA	0.00751906	NA	NA	0.00477933	NA	NA	0.00700938	NA	NA	0.0178369	NA	NA	0.00479115	NA	NA	0.00968276	NA	NA	0.0213252	NA	NA	0.00767627	NA	NA	0.0202726	NA	NA	NA	NA	NA
984	Adad2	NA	NA	NA	0.00161973	NA	NA	0.00185642	NA	NA	NA	NA	NA	NA	NA	NA	0.00276594	NA	NA	NA	NA	NA	NA	NA	NA	NA	NA	NA	NA	NA	NA	NA	NA	NA	NA	NA	NA
985	Adal	0.0409373	NA	NA	0.0754684	NA	NA	0.0654238	NA	NA	0.0875888	NA	NA	0.0635695	NA	NA	0.0399382	NA	NA	0.0244128	NA	NA	0.0749117	NA	NA	0.0348171	NA	NA	0.1089	NA	NA	0.0260045	NA	NA	NA	NA	NA
986	Adam10	0.268516	NA	NA	0.264736	NA	NA	0.207337	NA	NA	0.22299	NA	NA	0.37046	NA	NA	0.388234	NA	NA	0.270818	NA	NA	0.238085	NA	NA	0.310928	NA	NA	0.318009	NA	NA	0.76444	0.494019	0.124756	0.636475	0.453267	1
987	Adam11	0.0717239	NA	NA	0.115024	NA	NA	0.0660503	NA	NA	0.124664	NA	NA	0.0349647	NA	NA	0.0196911	NA	NA	0.00919756	NA	NA	0.0109613	NA	NA	0.0276012	NA	NA	NA	NA	NA	0.0344879	NA	NA	NA	NA	NA
988	Adam12	0.00580152	NA	NA	0.00457388	NA	NA	0.0017494	NA	NA	0.00687365	NA	NA	NA	NA	NA	0.00583707	NA	NA	NA	NA	NA	NA	NA	NA	0.0557338	NA	NA	0.0196486	NA	NA	0.0797298	NA	NA	NA	NA	NA
989	Adam15	0.0212229	NA	NA	0.0355224	NA	NA	0.040724	NA	NA	0.0624749	NA	NA	0.0441175	NA	NA	0.0352246	NA	NA	0.0131468	NA	NA	0.0497153	NA	NA	0.062934	NA	NA	0.0338793	NA	NA	0.695795	0.937845	9.40424e-42	0.309722	0.528225	0.00102495
990	Adam17	0.0179132	NA	NA	0.0270849	NA	NA	0.0232024	NA	NA	0.0293126	NA	NA	0.109553	NA	NA	0.0895944	NA	NA	0.0346305	NA	NA	0.0967285	NA	NA	0.0883462	NA	NA	0.132291	NA	NA	0.258682	0.293742	1.24275e-06	0.0565287	NA	NA
991	Adam19	0.0199806	NA	NA	0.0437557	NA	NA	0.0235639	NA	NA	0.0369735	NA	NA	0.00371852	NA	NA	0.00246896	NA	NA	0.00457344	NA	NA	0.0218758	NA	NA	0.131091	NA	NA	0.0096864	NA	NA	0.371551	0.496401	8.39123e-20	0.0791851	NA	NA
992	Adam1a	0.00783288	NA	NA	NA	NA	NA	0.00350395	NA	NA	0.00216812	NA	NA	0.00110609	NA	NA	0.00284143	NA	NA	0.00441246	NA	NA	NA	NA	NA	NA	NA	NA	NA	NA	NA	NA	NA	NA	NA	NA	NA
993	Adam21	0.000914598	NA	NA	0.00114168	NA	NA	NA	NA	NA	NA	NA	NA	NA	NA	NA	0.00232255	NA	NA	NA	NA	NA	0.00516449	NA	NA	NA	NA	NA	NA	NA	NA	NA	NA	NA	NA	NA	NA
994	Adam22	0.126503	NA	NA	0.126432	NA	NA	0.0619599	NA	NA	0.0943886	NA	NA	0.140331	NA	NA	0.0717107	NA	NA	0.0618173	NA	NA	0.029161	NA	NA	0.0330704	NA	NA	0.100483	NA	NA	0.0344879	NA	NA	0.0302954	NA	NA
995	Adam23	0.16709	NA	NA	0.138958	NA	NA	0.0389655	NA	NA	0.0528588	NA	NA	0.0477566	NA	NA	0.0168027	NA	NA	0.187984	NA	NA	0.0211804	NA	NA	0.0204262	NA	NA	0.0235559	NA	NA	0.0344879	NA	NA	NA	NA	NA
996	Adam28	0.0488347	NA	NA	0.0372691	NA	NA	0.0505435	NA	NA	0.0345743	NA	NA	0.0457406	NA	NA	0.0422716	NA	NA	0.0224119	NA	NA	0.0150821	NA	NA	0.0363771	NA	NA	0.0520844	NA	NA	0.0843601	NA	NA	NA	NA	NA
997	Adam30	NA	NA	NA	NA	NA	NA	NA	NA	NA	NA	NA	NA	NA	NA	NA	0.00287435	NA	NA	NA	NA	NA	NA	NA	NA	0.00688724	NA	NA	0.0182524	NA	NA	NA	NA	NA	NA	NA	NA
998	Adam32	0.00349647	NA	NA	0.00325204	NA	NA	0.00144708	NA	NA	0.00341714	NA	NA	NA	NA	NA	NA	NA	NA	0.00406172	NA	NA	0.00339925	NA	NA	NA	NA	NA	NA	NA	NA	NA	NA	NA	NA	NA	NA
999	Adam33	0.00237541	NA	NA	0.000828643	NA	NA	NA	NA	NA	NA	NA	NA	NA	NA	NA	NA	NA	NA	NA	NA	NA	NA	NA	NA	0.00769331	NA	NA	NA	NA	NA	NA	NA	NA	NA	NA	NA
1000	Adam4	0.00135891	NA	NA	0.0025569	NA	NA	0.00137031	NA	NA	NA	NA	NA	0.00668401	NA	NA	0.00869996	NA	NA	NA	NA	NA	NA	NA	NA	NA	NA	NA	NA	NA	NA	0.0226764	NA	NA	NA	NA	NA
1001	Adam5	0.00331486	NA	NA	0.00379111	NA	NA	NA	NA	NA	0.00170765	NA	NA	0.00110609	NA	NA	0.0012362	NA	NA	NA	NA	NA	NA	NA	NA	0.00410178	NA	NA	0.0122016	NA	NA	NA	NA	NA	NA	NA	NA
1002	Adam8	0.01225	NA	NA	0.00926711	NA	NA	0.00766791	NA	NA	0.0121771	NA	NA	0.00966047	NA	NA	NA	NA	NA	0.00860877	NA	NA	0.00580581	NA	NA	0.00612497	NA	NA	NA	NA	NA	0.0617396	NA	NA	NA	NA	NA
1003	Adam9	0.0267172	NA	NA	0.0248995	NA	NA	0.0457993	NA	NA	0.0241135	NA	NA	0.111905	NA	NA	0.0475773	NA	NA	0.018022	NA	NA	0.0729467	NA	NA	0.131772	NA	NA	0.16976	NA	NA	0.0344879	NA	NA	0.0890685	NA	NA
1004	Adamts1	0.00388341	NA	NA	0.00602641	NA	NA	0.0103052	NA	NA	0.0029292	NA	NA	0.0856048	NA	NA	0.0330492	NA	NA	0.0202659	NA	NA	0.0469653	NA	NA	0.581299	0.869377	7.29255e-193	NA	NA	NA	0.557289	0.695797	2.38938e-31	0.0832562	NA	NA
1005	Adamts10	0.0371757	NA	NA	0.0330014	NA	NA	0.0520232	NA	NA	0.0432896	NA	NA	0.0377264	NA	NA	0.050677	NA	NA	0.0412448	NA	NA	0.0686533	NA	NA	0.169841	NA	NA	0.0288522	NA	NA	0.278272	0.293809	3.05579e-06	0.107027	NA	NA
1006	Adamts13	0.00578028	NA	NA	0.00291044	NA	NA	0.00477946	NA	NA	0.00409456	NA	NA	0.00178695	NA	NA	0.00449728	NA	NA	NA	NA	NA	0.00740419	NA	NA	0.00823431	NA	NA	NA	NA	NA	NA	NA	NA	NA	NA	NA
1007	Adamts15	0.0036053	NA	NA	0.0032288	NA	NA	0.0018657	NA	NA	0.0135839	NA	NA	0.0134568	NA	NA	0.0115944	NA	NA	0.005	NA	NA	0.00243783	NA	NA	0.109309	NA	NA	0.0163749	NA	NA	NA	NA	NA	NA	NA	NA
1008	Adamts16	0.00192386	NA	NA	NA	NA	NA	NA	NA	NA	0.00269679	NA	NA	NA	NA	NA	0.00329844	NA	NA	NA	NA	NA	NA	NA	NA	0.00659206	NA	NA	NA	NA	NA	NA	NA	NA	NA	NA	NA
1009	Adamts17	0.00381751	NA	NA	0.00126108	NA	NA	0.00205124	NA	NA	0.0136875	NA	NA	0.0120954	NA	NA	0.00144477	NA	NA	NA	NA	NA	NA	NA	NA	0.0318391	NA	NA	NA	NA	NA	NA	NA	NA	NA	NA	NA
1010	Adamts18	0.0106336	NA	NA	0.0130337	NA	NA	0.00202838	NA	NA	0.0277579	NA	NA	0.00462322	NA	NA	0.0278664	NA	NA	0.00248393	NA	NA	NA	NA	NA	NA	NA	NA	NA	NA	NA	NA	NA	NA	NA	NA	NA
1011	Adamts19	0.00116381	NA	NA	NA	NA	NA	NA	NA	NA	0.00814258	NA	NA	NA	NA	NA	0.00666198	NA	NA	NA	NA	NA	0.00547669	NA	NA	NA	NA	NA	NA	NA	NA	NA	NA	NA	NA	NA	NA
1012	Adamts2	0.00103093	NA	NA	NA	NA	NA	0.00134327	NA	NA	NA	NA	NA	0.00621268	NA	NA	0.0124976	NA	NA	NA	NA	NA	NA	NA	NA	0.104653	NA	NA	NA	NA	NA	NA	NA	NA	NA	NA	NA
1013	Adamts20	NA	NA	NA	0.000833019	NA	NA	0.00653371	NA	NA	0.00253463	NA	NA	0.00329625	NA	NA	NA	NA	NA	NA	NA	NA	NA	NA	NA	0.0218028	NA	NA	NA	NA	NA	NA	NA	NA	NA	NA	NA
1014	Adamts3	0.000570947	NA	NA	NA	NA	NA	NA	NA	NA	0.00456031	NA	NA	0.0145028	NA	NA	0.00130426	NA	NA	0.00189977	NA	NA	0.00978483	NA	NA	0.00593182	NA	NA	0.00970556	NA	NA	NA	NA	NA	NA	NA	NA
1015	Adamts4	0.00173199	NA	NA	NA	NA	NA	0.0184271	NA	NA	0.00774614	NA	NA	NA	NA	NA	0.00291886	NA	NA	0.0197695	NA	NA	0.0059466	NA	NA	0.0633851	NA	NA	NA	NA	NA	0.107821	NA	NA	NA	NA	NA
1016	Adamts5	0.00891745	NA	NA	0.00132118	NA	NA	0.0188521	NA	NA	0.0132143	NA	NA	0.0491245	NA	NA	0.0198774	NA	NA	NA	NA	NA	0.00944798	NA	NA	0.046268	NA	NA	NA	NA	NA	0.0228496	NA	NA	NA	NA	NA
1017	Adamts6	0.000733668	NA	NA	0.00084611	NA	NA	NA	NA	NA	NA	NA	NA	NA	NA	NA	0.0103752	NA	NA	NA	NA	NA	NA	NA	NA	NA	NA	NA	NA	NA	NA	NA	NA	NA	NA	NA	NA
1018	Adamts7	0.0146182	NA	NA	0.0204085	NA	NA	0.0260799	NA	NA	0.0225201	NA	NA	0.0502715	NA	NA	0.0105399	NA	NA	0.0282971	NA	NA	0.0288214	NA	NA	0.117493	NA	NA	0.0721133	NA	NA	NA	NA	NA	NA	NA	NA
1019	Adamts8	NA	NA	NA	0.00155471	NA	NA	0.0060356	NA	NA	0.0117031	NA	NA	0.00592887	NA	NA	NA	NA	NA	NA	NA	NA	NA	NA	NA	0.0130203	NA	NA	0.00970556	NA	NA	NA	NA	NA	NA	NA	NA
1020	Adamts9	0.0134853	NA	NA	0.0182504	NA	NA	0.00307407	NA	NA	0.00646218	NA	NA	0.0423784	NA	NA	0.0803592	NA	NA	NA	NA	NA	0.00772133	NA	NA	0.0879622	NA	NA	0.02981	NA	NA	0.480653	0.62697	1.90622e-37	NA	NA	NA
1021	Adamtsl1	0.00468031	NA	NA	0.0128114	NA	NA	0.00343562	NA	NA	0.00764124	NA	NA	0.0936661	NA	NA	0.0114647	NA	NA	0.00374977	NA	NA	0.024869	NA	NA	0.0360289	NA	NA	0.0553382	NA	NA	NA	NA	NA	NA	NA	NA
1022	Adamtsl2	0.0203017	NA	NA	0.00239477	NA	NA	0.00550441	NA	NA	0.00856146	NA	NA	0.00710178	NA	NA	0.0179911	NA	NA	0.0226733	NA	NA	NA	NA	NA	0.00292675	NA	NA	NA	NA	NA	0.237606	0.359648	1.70478e-21	NA	NA	NA
1023	Adap1	0.0276009	NA	NA	0.0871191	NA	NA	0.020541	NA	NA	0.0767556	NA	NA	0.00536389	NA	NA	0.00304039	NA	NA	NA	NA	NA	0.00997039	NA	NA	0.0142292	NA	NA	NA	NA	NA	NA	NA	NA	0.0835631	NA	NA
1024	Adap2	NA	NA	NA	NA	NA	NA	NA	NA	NA	NA	NA	NA	NA	NA	NA	NA	NA	NA	NA	NA	NA	NA	NA	NA	0.0496838	NA	NA	NA	NA	NA	0.0375041	NA	NA	0.172518	0.386306	8.71819e-19
1025	Adap2os	NA	NA	NA	NA	NA	NA	NA	NA	NA	0.00223261	NA	NA	0.00387162	NA	NA	NA	NA	NA	NA	NA	NA	NA	NA	NA	0.164951	0.383742	3.32687e-52	NA	NA	NA	0.0226764	NA	NA	1.0003	1.38966	3.31814e-234
1026	Adar	0.0881204	NA	NA	0.103684	NA	NA	0.0756116	NA	NA	0.0885948	NA	NA	0.054616	NA	NA	0.0559871	NA	NA	0.0358546	NA	NA	0.0286283	NA	NA	0.0434325	NA	NA	0.0692395	NA	NA	0.107274	NA	NA	0.0765969	NA	NA
1027	Adarb1	0.0163561	NA	NA	0.035991	NA	NA	0.0159747	NA	NA	0.0265062	NA	NA	0.00871614	NA	NA	0.0248165	NA	NA	0.0345772	NA	NA	0.0300362	NA	NA	0.0173367	NA	NA	0.00971105	NA	NA	0.0515832	NA	NA	NA	NA	NA
1028	Adarb2	0.00222363	NA	NA	0.00417574	NA	NA	0.00594303	NA	NA	0.00866504	NA	NA	0.00283554	NA	NA	0.00483169	NA	NA	0.00484211	NA	NA	NA	NA	NA	0.00562204	NA	NA	NA	NA	NA	NA	NA	NA	NA	NA	NA
1029	Adat1	0.044295	NA	NA	0.0444624	NA	NA	0.0460623	NA	NA	0.0468149	NA	NA	0.0349196	NA	NA	0.0553118	NA	NA	0.0377209	NA	NA	0.0479954	NA	NA	0.0295308	NA	NA	0.0886213	NA	NA	0.0228496	NA	NA	NA	NA	NA
1030	Adat2	0.00622963	NA	NA	0.0186445	NA	NA	0.0126141	NA	NA	0.00897694	NA	NA	0.0164005	NA	NA	0.0238081	NA	NA	0.0184543	NA	NA	0.00438252	NA	NA	0.0284544	NA	NA	0.0387737	NA	NA	NA	NA	NA	0.0532677	NA	NA
1031	Adat3	0.0138269	NA	NA	0.0159705	NA	NA	0.00637127	NA	NA	0.00839907	NA	NA	0.00321534	NA	NA	0.015432	NA	NA	0.0039834	NA	NA	0.0236774	NA	NA	0.0223949	NA	NA	0.0196229	NA	NA	NA	NA	NA	NA	NA	NA
1032	Adck1	0.0644333	NA	NA	0.0786027	NA	NA	0.0366372	NA	NA	0.0599916	NA	NA	0.0401545	NA	NA	0.0744542	NA	NA	0.0261692	NA	NA	0.0411024	NA	NA	0.0385891	NA	NA	0.0324915	NA	NA	NA	NA	NA	0.0919739	NA	NA
1033	Adck2	0.0630943	NA	NA	0.0522647	NA	NA	0.0657135	NA	NA	0.0798425	NA	NA	0.0406267	NA	NA	0.115776	NA	NA	0.0637416	NA	NA	0.0754924	NA	NA	0.0259329	NA	NA	0.0163915	NA	NA	NA	NA	NA	0.0701166	NA	NA
1034	Adck3	0.000951751	NA	NA	0.00389382	NA	NA	0.0078482	NA	NA	0.00768343	NA	NA	0.0103846	NA	NA	0.0166383	NA	NA	0.0041964	NA	NA	0.00336256	NA	NA	0.00925842	NA	NA	NA	NA	NA	NA	NA	NA	NA	NA	NA
1035	Adck4	0.0536316	NA	NA	0.0558013	NA	NA	0.040942	NA	NA	0.0323795	NA	NA	0.148999	NA	NA	0.148991	NA	NA	0.085848	NA	NA	0.0302146	NA	NA	0.0439412	NA	NA	0.0718862	NA	NA	NA	NA	NA	NA	NA	NA
1036	Adck5	0.0811006	NA	NA	0.0868999	NA	NA	0.0623388	NA	NA	0.0778695	NA	NA	0.0391619	NA	NA	0.0974219	NA	NA	0.0848109	NA	NA	0.0499386	NA	NA	0.018855	NA	NA	0.0330281	NA	NA	NA	NA	NA	NA	NA	NA
1037	Adcy1	0.0287137	NA	NA	0.0465036	NA	NA	0.0104509	NA	NA	0.02779	NA	NA	0.00813397	NA	NA	0.0507187	NA	NA	0.00955897	NA	NA	0.024959	NA	NA	0.00820812	NA	NA	0.0230643	NA	NA	0.0260045	NA	NA	NA	NA	NA
1038	Adcy10	0.0172511	NA	NA	0.0118743	NA	NA	0.009696	NA	NA	0.0126933	NA	NA	0.00862597	NA	NA	0.00164055	NA	NA	0.0383114	NA	NA	0.0175962	NA	NA	0.00581604	NA	NA	NA	NA	NA	NA	NA	NA	NA	NA	NA
1039	Adcy2	0.00891683	NA	NA	0.0150388	NA	NA	0.0212918	NA	NA	0.0101067	NA	NA	0.0164411	NA	NA	0.013618	NA	NA	0.0088369	NA	NA	NA	NA	NA	0.00562204	NA	NA	0.00886352	NA	NA	NA	NA	NA	0.0302954	NA	NA
1040	Adcy3	0.0211214	NA	NA	0.0141118	NA	NA	0.00743889	NA	NA	0.033787	NA	NA	0.0150554	NA	NA	0.0348567	NA	NA	0.00533707	NA	NA	0.0268019	NA	NA	0.0497896	NA	NA	0.0133956	NA	NA	0.0228496	NA	NA	0.0262333	NA	NA
1041	Adcy4	0.00234266	NA	NA	NA	NA	NA	0.00192952	NA	NA	NA	NA	NA	NA	NA	NA	0.00206773	NA	NA	NA	NA	NA	0.00597161	NA	NA	0.0497667	NA	NA	NA	NA	NA	0.287242	0.551969	1.62753e-81	NA	NA	NA
1042	Adcy5	0.0449402	NA	NA	0.0365424	NA	NA	0.0104005	NA	NA	0.0474407	NA	NA	0.024068	NA	NA	0.0176965	NA	NA	0.026658	NA	NA	0.00406708	NA	NA	0.0589254	NA	NA	NA	NA	NA	NA	NA	NA	NA	NA	NA
1043	Adcy6	0.0412298	NA	NA	0.0162757	NA	NA	0.0262786	NA	NA	0.0255028	NA	NA	0.0343691	NA	NA	0.0897141	NA	NA	0.0240071	NA	NA	0.0211073	NA	NA	0.090658	NA	NA	0.0412452	NA	NA	NA	NA	NA	NA	NA	NA
1044	Adcy7	NA	NA	NA	NA	NA	NA	0.00137018	NA	NA	NA	NA	NA	NA	NA	NA	0.00481511	NA	NA	NA	NA	NA	NA	NA	NA	0.0271703	NA	NA	NA	NA	NA	NA	NA	NA	0.49573	0.775638	2.73338e-175
1045	Adcy8	0.00191105	NA	NA	0.00138165	NA	NA	0.02738	NA	NA	0.0341492	NA	NA	0.00257918	NA	NA	NA	NA	NA	NA	NA	NA	NA	NA	NA	NA	NA	NA	NA	NA	NA	NA	NA	NA	NA	NA	NA
1046	Adcy9	0.0126093	NA	NA	0.00432294	NA	NA	0.0188202	NA	NA	0.0205497	NA	NA	0.00747192	NA	NA	0.0155735	NA	NA	0.00189977	NA	NA	0.00723818	NA	NA	NA	NA	NA	0.00971105	NA	NA	0.0228496	NA	NA	NA	NA	NA
1047	Adcyap1	0.00253534	NA	NA	0.175965	NA	NA	0.138103	NA	NA	0.065773	NA	NA	NA	NA	NA	0.00516118	NA	NA	0.0100177	NA	NA	0.00924338	NA	NA	0.00329821	NA	NA	0.00970556	NA	NA	NA	NA	NA	NA	NA	NA
1048	Adcyap1r1	0.0838722	NA	NA	0.0638703	NA	NA	0.0646336	NA	NA	0.0504065	NA	NA	0.129141	NA	NA	0.012121	NA	NA	0.0208301	NA	NA	0.0961474	NA	NA	0.00897863	NA	NA	NA	NA	NA	NA	NA	NA	NA	NA	NA
1049	Add1	0.341743	NA	NA	0.391942	NA	NA	0.423609	NA	NA	0.39373	NA	NA	0.338098	NA	NA	0.400638	NA	NA	0.181766	NA	NA	0.269702	NA	NA	0.24393	NA	NA	0.295969	NA	NA	0.385242	NA	NA	0.105898	NA	NA
1050	Add2	0.320958	NA	NA	0.395506	NA	NA	0.282212	NA	NA	0.392075	NA	NA	0.0509365	-0.388011	2.14223e-12	0.0340984	-0.43507	2.47007e-13	0.268916	NA	NA	0.0615869	-0.373834	0.00200017	0.0487043	-0.395114	0.0104528	0.0209992	-0.441056	0.588445	0.0763251	NA	NA	0.156313	NA	NA
1051	Add3	0.0298461	NA	NA	0.0370534	NA	NA	0.011189	NA	NA	0.0194252	NA	NA	0.0978927	NA	NA	0.194871	NA	NA	0.0168254	NA	NA	0.126985	NA	NA	0.337655	0.443749	1.52787e-33	0.200876	0.266748	1	0.32342	0.342613	6.36824e-05	0.0701166	NA	NA
1052	Adgb	NA	NA	NA	0.00153362	NA	NA	NA	NA	NA	0.00142746	NA	NA	0.00207	NA	NA	0.00600927	NA	NA	NA	NA	NA	NA	NA	NA	NA	NA	NA	NA	NA	NA	NA	NA	NA	NA	NA	NA
1053	Adgra1	0.126776	NA	NA	0.056528	NA	NA	0.0175456	NA	NA	0.0510419	NA	NA	0.120234	NA	NA	0.00174885	NA	NA	0.0436577	NA	NA	0.0545496	NA	NA	0.017704	NA	NA	0.0223652	NA	NA	NA	NA	NA	0.0782894	NA	NA
1054	Adgra2	0.00335998	NA	NA	0.00116694	NA	NA	0.00192561	NA	NA	NA	NA	NA	0.00171492	NA	NA	NA	NA	NA	NA	NA	NA	NA	NA	NA	0.258158	0.435849	1.72081e-161	NA	NA	NA	0.323972	0.50574	6.6204e-41	NA	NA	NA
1055	Adgra3	0.0528632	NA	NA	0.0695402	NA	NA	0.0747928	NA	NA	0.0488143	NA	NA	0.122194	NA	NA	0.107119	NA	NA	0.0708424	NA	NA	0.176931	NA	NA	0.10847	NA	NA	0.130398	NA	NA	0.125438	NA	NA	0.0807934	NA	NA
1056	Adgrb1	0.146077	NA	NA	0.140108	NA	NA	0.0802422	NA	NA	0.0876748	NA	NA	0.233406	NA	NA	0.0566088	NA	NA	0.105955	NA	NA	0.163939	NA	NA	0.0283213	NA	NA	0.382206	0.428622	0.000367423	0.0344879	NA	NA	0.0302954	NA	NA
1057	Adgrb2	0.095426	NA	NA	0.0753339	NA	NA	0.13017	NA	NA	0.128169	NA	NA	0.148042	NA	NA	0.036663	NA	NA	0.0193487	NA	NA	0.103418	NA	NA	0.0307959	NA	NA	0.156387	NA	NA	NA	NA	NA	NA	NA	NA
1058	Adgrb3	0.261996	NA	NA	0.245522	NA	NA	0.201951	NA	NA	0.405755	0.282937	5.69714e-15	0.136542	NA	NA	0.0990809	NA	NA	0.0972227	NA	NA	0.241153	NA	NA	0.0538948	-0.324262	0.619421	0.193343	NA	NA	NA	NA	NA	NA	NA	NA
1059	Adgre1	0.00837335	NA	NA	0.00320904	NA	NA	0.00203467	NA	NA	NA	NA	NA	NA	NA	NA	NA	NA	NA	NA	NA	NA	NA	NA	NA	NA	NA	NA	NA	NA	NA	NA	NA	NA	0.874929	1.31737	6.80607e-270
1060	Adgre5	0.00251389	NA	NA	0.00245374	NA	NA	0.00161116	NA	NA	0.00237669	NA	NA	NA	NA	NA	0.00467172	NA	NA	NA	NA	NA	NA	NA	NA	0.123737	NA	NA	NA	NA	NA	0.41551	0.742393	4.14211e-96	0.136524	0.251488	0.0272561
1061	Adgrf4	0.000885688	NA	NA	0.00263531	NA	NA	0.00202307	NA	NA	NA	NA	NA	NA	NA	NA	NA	NA	NA	NA	NA	NA	NA	NA	NA	NA	NA	NA	NA	NA	NA	NA	NA	NA	NA	NA	NA
1062	Adgrf5	0.000885688	NA	NA	0.00534689	NA	NA	0.00209776	NA	NA	0.00227611	NA	NA	0.00643856	NA	NA	0.00236747	NA	NA	NA	NA	NA	NA	NA	NA	0.0483625	NA	NA	NA	NA	NA	0.742328	0.968899	5.91548e-255	NA	NA	NA
1063	Adgrg1	0.314315	NA	NA	0.323018	NA	NA	0.402022	NA	NA	0.256251	NA	NA	0.339681	NA	NA	0.136537	-0.308473	0.010392	0.343146	NA	NA	0.198196	NA	NA	0.0328349	-0.475653	1.91551e-05	0.301442	NA	NA	0.1042	NA	NA	0.0490258	NA	NA
1064	Adgrg2	0.00537516	NA	NA	0.0171041	NA	NA	0.0046134	NA	NA	0.0183047	NA	NA	0.00921394	NA	NA	0.319819	0.505019	5.6091e-182	0.00552292	NA	NA	0.00884636	NA	NA	0.00883444	NA	NA	0.0146532	NA	NA	NA	NA	NA	NA	NA	NA
1065	Adgrg3	0.00135442	NA	NA	NA	NA	NA	NA	NA	NA	NA	NA	NA	NA	NA	NA	0.00113236	NA	NA	NA	NA	NA	NA	NA	NA	NA	NA	NA	NA	NA	NA	0.107651	NA	NA	NA	NA	NA
1066	Adgrg6	NA	NA	NA	NA	NA	NA	NA	NA	NA	NA	NA	NA	0.0274538	NA	NA	0.00330047	NA	NA	0.00475921	NA	NA	0.00391209	NA	NA	0.00753863	NA	NA	0.0465769	NA	NA	NA	NA	NA	NA	NA	NA
1067	Adgrl1	0.436025	NA	NA	0.510192	NA	NA	0.415781	NA	NA	0.672705	0.319995	4.81686e-18	0.214762	-0.277686	1.65421e-06	0.386342	NA	NA	0.148253	-0.364612	3.83933e-11	0.224506	-0.297783	0.806207	0.315249	NA	NA	0.149653	-0.377184	1	0.35159	NA	NA	NA	-0.67046	1
1068	Adgrl2	0.0715805	NA	NA	0.192083	NA	NA	0.0692224	NA	NA	0.202901	NA	NA	0.18512	NA	NA	0.260691	NA	NA	0.0391669	NA	NA	0.122257	NA	NA	0.109042	NA	NA	0.124178	NA	NA	0.258188	NA	NA	0.0774759	NA	NA
1069	Adgrl3	0.44296	NA	NA	0.663129	0.279423	2.41173e-23	0.346427	NA	NA	0.329819	NA	NA	0.408885	NA	NA	0.451139	NA	NA	0.3195	NA	NA	0.382959	NA	NA	0.490364	NA	NA	0.41037	NA	NA	NA	-0.734816	1	0.0782894	NA	NA
1070	Adgrl4	NA	NA	NA	NA	NA	NA	0.00396633	NA	NA	NA	NA	NA	NA	NA	NA	0.00347755	NA	NA	NA	NA	NA	0.00714595	NA	NA	NA	NA	NA	NA	NA	NA	0.672555	0.930492	0	NA	NA	NA
1071	Adgrv1	0.00682747	NA	NA	0.00955105	NA	NA	0.0217772	NA	NA	0.00619712	NA	NA	0.159897	NA	NA	0.0409743	NA	NA	0.0264534	NA	NA	0.278104	0.394765	4.55538e-55	0.0198924	NA	NA	0.197449	0.261564	3.36616e-06	NA	NA	NA	NA	NA	NA
1072	Adh5	0.384627	NA	NA	0.52635	NA	NA	0.405284	NA	NA	0.431472	NA	NA	0.38248	NA	NA	0.480732	NA	NA	0.447075	NA	NA	0.442632	NA	NA	0.384345	NA	NA	0.458857	NA	NA	0.334098	NA	NA	0.305516	NA	NA
1073	Adh7	0.0072627	NA	NA	NA	NA	NA	NA	NA	NA	NA	NA	NA	NA	NA	NA	NA	NA	NA	NA	NA	NA	NA	NA	NA	NA	NA	NA	NA	NA	NA	NA	NA	NA	NA	NA	NA
1074	Adhfe1	0.000981871	NA	NA	NA	NA	NA	NA	NA	NA	NA	NA	NA	0.0151978	NA	NA	0.0105021	NA	NA	NA	NA	NA	0.0156539	NA	NA	NA	NA	NA	0.030372	NA	NA	0.0226764	NA	NA	NA	NA	NA
1075	Adi1	0.0200785	NA	NA	0.0328002	NA	NA	0.0377299	NA	NA	0.0220326	NA	NA	0.0193336	NA	NA	0.106119	NA	NA	0.0086356	NA	NA	0.126684	NA	NA	0.0699686	NA	NA	0.0719694	NA	NA	0.0340444	NA	NA	0.104602	NA	NA
1076	Adipor1	0.282557	NA	NA	0.316956	NA	NA	0.392411	NA	NA	0.424206	NA	NA	0.458603	NA	NA	0.541027	NA	NA	0.30022	NA	NA	0.384262	NA	NA	0.376747	NA	NA	0.424312	NA	NA	0.844703	0.429159	1	0.713697	NA	NA
1077	Adipor2	0.0646794	NA	NA	0.0853933	NA	NA	0.116664	NA	NA	0.102006	NA	NA	0.146536	NA	NA	0.149217	NA	NA	0.0801698	NA	NA	0.0871567	NA	NA	0.0510721	NA	NA	0.0931056	NA	NA	0.290974	NA	NA	NA	NA	NA
1078	Adk	0.0252632	NA	NA	0.0416288	NA	NA	0.0300551	NA	NA	0.0455668	NA	NA	0.0662201	NA	NA	0.181244	NA	NA	0.0349262	NA	NA	0.183797	NA	NA	0.145571	NA	NA	0.187884	NA	NA	0.0554011	NA	NA	0.0302954	NA	NA
1079	Adm	NA	NA	NA	NA	NA	NA	0.00405153	NA	NA	NA	NA	NA	0.0184809	NA	NA	0.0186809	NA	NA	0.0090882	NA	NA	0.0049685	NA	NA	0.00666498	NA	NA	NA	NA	NA	0.0202726	NA	NA	NA	NA	NA
1080	Adnp	0.00260587	NA	NA	0.00100876	NA	NA	0.00388411	NA	NA	NA	NA	NA	NA	NA	NA	0.00485251	NA	NA	NA	NA	NA	NA	NA	NA	NA	NA	NA	NA	NA	NA	NA	NA	NA	NA	NA	NA
1081	Adnp2	0.0349413	NA	NA	0.0258173	NA	NA	0.0513765	NA	NA	0.0392922	NA	NA	0.0459528	NA	NA	0.0438681	NA	NA	0.0412908	NA	NA	0.067554	NA	NA	0.0638334	NA	NA	0.0109911	NA	NA	0.0260045	NA	NA	0.161546	NA	NA
1082	Ado	0.0765235	NA	NA	0.143383	NA	NA	0.314019	NA	NA	0.321826	NA	NA	0.209015	NA	NA	0.113542	NA	NA	0.125821	NA	NA	0.349556	NA	NA	0.319018	NA	NA	0.184616	NA	NA	0.186464	NA	NA	0.296263	NA	NA
1083	Adora1	0.00392601	NA	NA	0.0100415	NA	NA	0.00400049	NA	NA	0.0106284	NA	NA	0.0295341	NA	NA	0.0193655	NA	NA	0.00942467	NA	NA	NA	NA	NA	NA	NA	NA	0.0598853	NA	NA	NA	NA	NA	NA	NA	NA
1084	Adora2a	0.00108305	NA	NA	0.0010427	NA	NA	0.00391042	NA	NA	NA	NA	NA	0.00765334	NA	NA	0.00152828	NA	NA	NA	NA	NA	NA	NA	NA	0.0753725	NA	NA	0.0163544	NA	NA	0.296623	0.437316	1.82431e-92	NA	NA	NA
1085	Adora2b	NA	NA	NA	NA	NA	NA	NA	NA	NA	NA	NA	NA	NA	NA	NA	NA	NA	NA	NA	NA	NA	0.0036702	NA	NA	0.102308	NA	NA	0.00668046	NA	NA	NA	NA	NA	NA	NA	NA
1086	Adpgk	0.0298182	NA	NA	0.0352406	NA	NA	0.029964	NA	NA	0.0364691	NA	NA	0.0308616	NA	NA	0.0574687	NA	NA	0.0527213	NA	NA	0.0427145	NA	NA	0.0933063	NA	NA	0.058074	NA	NA	0.127074	NA	NA	0.0657406	NA	NA
1087	Adprh	0.363569	NA	NA	0.482467	NA	NA	0.374207	NA	NA	0.433005	NA	NA	0.305817	NA	NA	0.371983	NA	NA	0.312428	NA	NA	0.336897	NA	NA	0.399979	NA	NA	0.296412	NA	NA	0.332897	NA	NA	0.578873	NA	NA
1088	Adprhl1	NA	NA	NA	NA	NA	NA	NA	NA	NA	NA	NA	NA	NA	NA	NA	0.00526735	NA	NA	NA	NA	NA	NA	NA	NA	NA	NA	NA	NA	NA	NA	NA	NA	NA	NA	NA	NA
1089	Adprhl2	0.139675	NA	NA	0.16407	NA	NA	0.148134	NA	NA	0.181817	NA	NA	0.106509	NA	NA	0.184386	NA	NA	0.129849	NA	NA	0.180875	NA	NA	0.147562	NA	NA	0.0811735	NA	NA	0.233324	NA	NA	0.177904	NA	NA
1090	Adprm	0.0584996	NA	NA	0.0617577	NA	NA	0.0825351	NA	NA	0.0751604	NA	NA	0.0585678	NA	NA	0.0871548	NA	NA	0.0632886	NA	NA	0.0704889	NA	NA	0.0665431	NA	NA	0.0816882	NA	NA	0.0202726	NA	NA	NA	NA	NA
1091	Adra1a	0.0100325	NA	NA	0.0077688	NA	NA	0.00344055	NA	NA	0.00263915	NA	NA	NA	NA	NA	0.0019194	NA	NA	NA	NA	NA	NA	NA	NA	NA	NA	NA	NA	NA	NA	NA	NA	NA	NA	NA	NA
1092	Adra1b	0.0140166	NA	NA	0.002792	NA	NA	NA	NA	NA	0.0132525	NA	NA	0.00379858	NA	NA	NA	NA	NA	NA	NA	NA	NA	NA	NA	NA	NA	NA	NA	NA	NA	NA	NA	NA	NA	NA	NA
1093	Adra2a	0.00486438	NA	NA	0.0188559	NA	NA	0.00196931	NA	NA	0.00873735	NA	NA	NA	NA	NA	0.00526311	NA	NA	NA	NA	NA	NA	NA	NA	0.016559	NA	NA	NA	NA	NA	NA	NA	NA	NA	NA	NA
1094	Adra2c	0.00833172	NA	NA	0.0167938	NA	NA	NA	NA	NA	NA	NA	NA	NA	NA	NA	0.00139244	NA	NA	0.00469114	NA	NA	NA	NA	NA	0.00264375	NA	NA	NA	NA	NA	NA	NA	NA	NA	NA	NA
1095	Adrb1	0.00507593	NA	NA	0.00426387	NA	NA	0.00748173	NA	NA	0.0236238	NA	NA	0.0035947	NA	NA	0.00503958	NA	NA	0.00449424	NA	NA	0.00370682	NA	NA	0.00359141	NA	NA	NA	NA	NA	0.0228496	NA	NA	NA	NA	NA
1096	Adrb2	0.00226686	NA	NA	NA	NA	NA	0.00196696	NA	NA	NA	NA	NA	NA	NA	NA	0.00447824	NA	NA	NA	NA	NA	NA	NA	NA	NA	NA	NA	NA	NA	NA	0.0557922	NA	NA	0.984964	1.84623	0
1097	Adrbk1	0.103645	NA	NA	0.119804	NA	NA	0.101476	NA	NA	0.0922122	NA	NA	0.0682805	NA	NA	0.118322	NA	NA	0.0709235	NA	NA	0.09236	NA	NA	0.0916614	NA	NA	0.0457775	NA	NA	0.129136	NA	NA	0.28371	NA	NA
1098	Adrbk2	0.0737075	NA	NA	0.141097	NA	NA	0.0710358	NA	NA	0.12665	NA	NA	0.101481	NA	NA	0.200893	NA	NA	0.0374748	NA	NA	0.102002	NA	NA	0.124687	NA	NA	0.125588	NA	NA	0.0416901	NA	NA	0.132132	NA	NA
1099	Adrm1	0.291366	NA	NA	0.323168	NA	NA	0.278167	NA	NA	0.305738	NA	NA	0.267824	NA	NA	0.380431	NA	NA	0.286603	NA	NA	0.264789	NA	NA	0.280954	NA	NA	0.35211	NA	NA	0.339653	NA	NA	0.205864	NA	NA
1100	Adsl	0.0811695	NA	NA	0.106683	NA	NA	0.0741045	NA	NA	0.0927697	NA	NA	0.0867181	NA	NA	0.161046	NA	NA	0.0999378	NA	NA	0.206924	NA	NA	0.144026	NA	NA	0.117806	NA	NA	0.187069	NA	NA	0.139785	NA	NA
1101	Adss	0.150782	NA	NA	0.210193	NA	NA	0.177537	NA	NA	0.211674	NA	NA	0.134376	NA	NA	0.334687	NA	NA	0.154126	NA	NA	0.294335	NA	NA	0.313183	NA	NA	0.147241	NA	NA	0.493371	0.357075	1	0.109091	NA	NA
1102	Adssl1	0.00345697	NA	NA	0.0023636	NA	NA	0.00175165	NA	NA	NA	NA	NA	0.00616881	NA	NA	0.0276949	NA	NA	NA	NA	NA	0.00859264	NA	NA	0.00343267	NA	NA	NA	NA	NA	NA	NA	NA	0.0302954	NA	NA
1103	Adtrp	0.00185921	NA	NA	0.000961507	NA	NA	NA	NA	NA	NA	NA	NA	NA	NA	NA	0.0270078	NA	NA	NA	NA	NA	0.0044735	NA	NA	NA	NA	NA	NA	NA	NA	NA	NA	NA	NA	NA	NA
1104	Aebp1	0.000964423	NA	NA	0.00259196	NA	NA	0.0019151	NA	NA	NA	NA	NA	0.0174875	NA	NA	0.0212691	NA	NA	NA	NA	NA	NA	NA	NA	0.239545	0.415505	3.38738e-122	NA	NA	NA	0.0305089	NA	NA	NA	NA	NA
1105	Aebp2	0.0846645	NA	NA	0.0631466	NA	NA	0.0521696	NA	NA	0.0792504	NA	NA	0.151617	NA	NA	0.201491	NA	NA	0.0768121	NA	NA	0.155093	NA	NA	0.211041	NA	NA	0.162117	NA	NA	0.152893	NA	NA	NA	NA	NA
1106	Aen	0.0886116	NA	NA	0.156231	NA	NA	0.186828	NA	NA	0.148691	NA	NA	0.115724	NA	NA	0.132527	NA	NA	0.113416	NA	NA	0.206811	NA	NA	0.077429	NA	NA	0.102436	NA	NA	0.181488	NA	NA	NA	NA	NA
1107	Aes	0.774044	NA	NA	1.26576	0.403101	3.40959e-37	0.82627	NA	NA	0.859135	NA	NA	0.797158	NA	NA	1.03517	NA	NA	0.873482	NA	NA	1.01428	NA	NA	0.692216	-0.262275	1	0.711391	NA	NA	0.630361	NA	NA	0.708807	NA	NA
1108	Afap1	0.208754	NA	NA	0.224177	NA	NA	0.421563	0.321256	8.59003e-18	0.298129	NA	NA	0.149429	NA	NA	0.108654	-0.260019	1	0.221987	NA	NA	0.0940756	-0.250607	1	0.230533	NA	NA	0.082816	-0.26206	1	0.0530014	NA	NA	0.0302954	NA	NA
1109	Afap1l1	0.0283262	NA	NA	0.0332948	NA	NA	0.0657688	NA	NA	0.0345739	NA	NA	0.0324938	NA	NA	0.00441988	NA	NA	0.00456358	NA	NA	0.00483349	NA	NA	0.00572948	NA	NA	0.0162761	NA	NA	0.52349	0.677482	2.82241e-32	NA	NA	NA
1110	Afap1l2	NA	NA	NA	NA	NA	NA	NA	NA	NA	NA	NA	NA	0.0407163	NA	NA	0.0109522	NA	NA	NA	NA	NA	NA	NA	NA	0.0633885	NA	NA	0.0617134	NA	NA	0.038648	NA	NA	NA	NA	NA
1111	Aff1	0.00382827	NA	NA	0.00171015	NA	NA	NA	NA	NA	0.00279935	NA	NA	0.0295085	NA	NA	0.0254265	NA	NA	0.00990942	NA	NA	0.0107144	NA	NA	0.017049	NA	NA	NA	NA	NA	NA	NA	NA	NA	NA	NA
1112	Aff2	0.00379636	NA	NA	0.00227633	NA	NA	0.00835304	NA	NA	0.00527699	NA	NA	0.00296563	NA	NA	0.00796071	NA	NA	0.00411689	NA	NA	NA	NA	NA	NA	NA	NA	0.0154052	NA	NA	NA	NA	NA	NA	NA	NA
1113	Aff3	0.0291586	NA	NA	0.0724188	NA	NA	0.0587871	NA	NA	0.103819	NA	NA	0.00617855	NA	NA	0.0366585	NA	NA	0.00958264	NA	NA	0.0263023	NA	NA	0.127091	NA	NA	0.0306447	NA	NA	0.0305089	NA	NA	NA	NA	NA
1114	Aff4	0.402322	NA	NA	0.331781	NA	NA	0.356451	NA	NA	0.274996	NA	NA	0.319039	NA	NA	0.524559	NA	NA	0.38668	NA	NA	0.175428	-0.298454	0.342342	0.305315	NA	NA	0.278466	NA	NA	0.367789	NA	NA	0.210742	NA	NA
1115	Afg3l1	0.249885	NA	NA	0.257752	NA	NA	0.243546	NA	NA	0.234456	NA	NA	0.239056	NA	NA	0.286771	NA	NA	0.201741	NA	NA	0.201894	NA	NA	0.198558	NA	NA	0.309494	NA	NA	0.181292	NA	NA	0.10875	NA	NA
1116	Afg3l2	0.0540564	NA	NA	0.091333	NA	NA	0.0627552	NA	NA	0.0608305	NA	NA	0.0624272	NA	NA	0.0974982	NA	NA	0.0292461	NA	NA	0.0916719	NA	NA	0.126636	NA	NA	NA	NA	NA	0.212206	NA	NA	0.0628353	NA	NA
1117	Afmid	0.00136841	NA	NA	NA	NA	NA	0.00227683	NA	NA	NA	NA	NA	0.00215467	NA	NA	0.00945483	NA	NA	NA	NA	NA	NA	NA	NA	NA	NA	NA	NA	NA	NA	NA	NA	NA	NA	NA	NA
1118	Afp	NA	NA	NA	0.00483058	NA	NA	NA	NA	NA	NA	NA	NA	0.00385121	NA	NA	NA	NA	NA	0.00484521	NA	NA	NA	NA	NA	NA	NA	NA	0.00668046	NA	NA	NA	NA	NA	NA	NA	NA
1119	Aftph	0.0859715	NA	NA	0.114702	NA	NA	0.145858	NA	NA	0.164903	NA	NA	0.103423	NA	NA	0.219364	NA	NA	0.110649	NA	NA	0.129836	NA	NA	0.0502213	NA	NA	0.128073	NA	NA	0.0967207	NA	NA	0.286567	NA	NA
1120	Aga	0.0455485	NA	NA	0.0264664	NA	NA	0.0400617	NA	NA	0.048254	NA	NA	0.0882424	NA	NA	0.227471	0.258962	4.02546e-49	0.0581911	NA	NA	0.0652663	NA	NA	0.0649031	NA	NA	0.0256867	NA	NA	0.100437	NA	NA	0.073381	NA	NA
1121	Agap1	0.242834	NA	NA	0.314897	NA	NA	0.356049	NA	NA	0.335482	NA	NA	0.236823	NA	NA	0.224774	NA	NA	0.173937	NA	NA	0.203688	NA	NA	0.186041	NA	NA	0.274106	NA	NA	0.198016	NA	NA	0.0565287	NA	NA
1122	Agap2	0.072262	NA	NA	0.062793	NA	NA	0.0355348	NA	NA	0.0726673	NA	NA	0.0146846	NA	NA	0.0114441	NA	NA	0.038303	NA	NA	0.0247886	NA	NA	0.0164578	NA	NA	NA	NA	NA	NA	NA	NA	NA	NA	NA
1123	Agap3	0.177024	NA	NA	0.201334	NA	NA	0.308316	NA	NA	0.213892	NA	NA	0.0728351	NA	NA	0.141546	NA	NA	0.0996233	NA	NA	0.109811	NA	NA	0.108976	NA	NA	0.109264	NA	NA	0.16551	NA	NA	NA	NA	NA
1124	Agbl2	0.00264508	NA	NA	0.00241414	NA	NA	NA	NA	NA	NA	NA	NA	0.0119304	NA	NA	0.0119149	NA	NA	NA	NA	NA	NA	NA	NA	0.00378962	NA	NA	NA	NA	NA	NA	NA	NA	NA	NA	NA
1125	Agbl3	0.0381485	NA	NA	0.0318767	NA	NA	0.0259155	NA	NA	0.0216611	NA	NA	0.0862194	NA	NA	0.0776062	NA	NA	0.0319346	NA	NA	0.0505826	NA	NA	0.0588725	NA	NA	0.024598	NA	NA	0.0589205	NA	NA	NA	NA	NA
1126	Agbl4	0.00590884	NA	NA	0.00272516	NA	NA	0.00703718	NA	NA	0.00533863	NA	NA	0.014491	NA	NA	0.00588158	NA	NA	0.0207289	NA	NA	NA	NA	NA	NA	NA	NA	NA	NA	NA	NA	NA	NA	NA	NA	NA
1127	Agbl5	0.0607589	NA	NA	0.060387	NA	NA	0.066341	NA	NA	0.0670542	NA	NA	0.0862127	NA	NA	0.0899563	NA	NA	0.0498324	NA	NA	0.0941406	NA	NA	0.0464271	NA	NA	0.0545887	NA	NA	0.060004	NA	NA	0.0628353	NA	NA
1128	Ager	0.00815369	NA	NA	NA	NA	NA	0.0116931	NA	NA	0.00282482	NA	NA	0.021857	NA	NA	0.0213722	NA	NA	0.00657228	NA	NA	NA	NA	NA	0.0194767	NA	NA	0.0113433	NA	NA	NA	NA	NA	NA	NA	NA
1129	Agfg1	0.169614	NA	NA	0.185189	NA	NA	0.16426	NA	NA	0.171453	NA	NA	0.167637	NA	NA	0.171962	NA	NA	0.163055	NA	NA	0.103531	NA	NA	0.126856	NA	NA	0.15079	NA	NA	0.378867	NA	NA	0.20262	NA	NA
1130	Agfg2	0.0392574	NA	NA	0.0330773	NA	NA	0.0475014	NA	NA	0.0515666	NA	NA	0.119375	NA	NA	0.0502649	NA	NA	0.0305683	NA	NA	0.126577	NA	NA	0.0349179	NA	NA	0.118451	NA	NA	0.196985	NA	NA	0.075603	NA	NA
1131	Aggf1	0.119988	NA	NA	0.162938	NA	NA	0.175438	NA	NA	0.168877	NA	NA	0.17186	NA	NA	0.22647	NA	NA	0.175711	NA	NA	0.277366	NA	NA	0.158897	NA	NA	0.0682971	NA	NA	0.283623	NA	NA	0.0628353	NA	NA
1132	Agk	0.065983	NA	NA	0.0835576	NA	NA	0.0869234	NA	NA	0.0858196	NA	NA	0.0720368	NA	NA	0.0722663	NA	NA	0.0737735	NA	NA	0.138802	NA	NA	0.0902067	NA	NA	0.0607128	NA	NA	0.076786	NA	NA	NA	NA	NA
1133	Agl	0.114115	NA	NA	0.115539	NA	NA	0.11904	NA	NA	0.120223	NA	NA	0.112676	NA	NA	0.148412	NA	NA	0.110955	NA	NA	0.104648	NA	NA	0.143233	NA	NA	0.116912	NA	NA	0.0260045	NA	NA	0.119947	NA	NA
1134	Agmo	NA	NA	NA	NA	NA	NA	NA	NA	NA	NA	NA	NA	0.00809594	NA	NA	NA	NA	NA	NA	NA	NA	NA	NA	NA	0.00318876	NA	NA	NA	NA	NA	0.0570534	NA	NA	NA	NA	NA
1135	Ago1	0.10125	NA	NA	0.118119	NA	NA	0.312905	NA	NA	0.144828	NA	NA	0.166752	NA	NA	0.238642	NA	NA	0.231516	NA	NA	0.281542	NA	NA	0.0788041	NA	NA	0.189043	NA	NA	0.218009	NA	NA	0.111089	NA	NA
1136	Ago2	0.351446	NA	NA	0.266387	NA	NA	0.230352	NA	NA	0.176531	NA	NA	0.30132	NA	NA	0.477498	NA	NA	0.244979	NA	NA	0.253866	NA	NA	0.296789	NA	NA	0.298102	NA	NA	0.298568	NA	NA	0.277294	NA	NA
1137	Ago3	0.0315613	NA	NA	0.0401912	NA	NA	0.043063	NA	NA	0.0423941	NA	NA	0.0938253	NA	NA	0.061715	NA	NA	0.0377184	NA	NA	0.0419695	NA	NA	0.0489798	NA	NA	0.0994623	NA	NA	0.102292	NA	NA	0.0743067	NA	NA
1138	Ago4	0.0945845	NA	NA	0.110766	NA	NA	0.109983	NA	NA	0.0979477	NA	NA	0.0209759	NA	NA	0.0282067	NA	NA	0.0462379	NA	NA	0.0201451	NA	NA	0.0223643	NA	NA	0.0154052	NA	NA	0.100273	NA	NA	0.069296	NA	NA
1139	Agpat1	0.201364	NA	NA	0.251426	NA	NA	0.251652	NA	NA	0.279525	NA	NA	0.191464	NA	NA	0.207792	NA	NA	0.197787	NA	NA	0.205075	NA	NA	0.164826	NA	NA	0.12292	NA	NA	0.045526	NA	NA	NA	NA	NA
1140	Agpat2	0.00587018	NA	NA	0.00645002	NA	NA	0.012169	NA	NA	0.00172367	NA	NA	0.0267673	NA	NA	0.090671	NA	NA	0.00146086	NA	NA	0.0242562	NA	NA	0.16087	0.260032	2.4733e-25	NA	NA	NA	NA	NA	NA	NA	NA	NA
1141	Agpat3	0.0813222	NA	NA	0.116532	NA	NA	0.10579	NA	NA	0.0999724	NA	NA	0.131433	NA	NA	0.16574	NA	NA	0.0838617	NA	NA	0.0861658	NA	NA	0.110713	NA	NA	0.192959	NA	NA	0.218655	NA	NA	0.0628353	NA	NA
1142	Agpat4	0.263063	NA	NA	0.246229	NA	NA	0.169539	NA	NA	0.182572	NA	NA	0.222193	NA	NA	0.20546	NA	NA	0.163949	NA	NA	0.137445	NA	NA	0.226878	NA	NA	0.172806	NA	NA	0.341673	NA	NA	0.111105	NA	NA
1143	Agpat5	0.156698	NA	NA	0.183604	NA	NA	0.124754	NA	NA	0.14813	NA	NA	0.107497	NA	NA	0.18905	NA	NA	0.0751498	NA	NA	0.169982	NA	NA	0.143274	NA	NA	0.26619	NA	NA	0.239577	NA	NA	NA	NA	NA
1144	Agpat9	NA	NA	NA	0.00165015	NA	NA	NA	NA	NA	NA	NA	NA	0.0133196	NA	NA	0.00203966	NA	NA	NA	NA	NA	NA	NA	NA	NA	NA	NA	NA	NA	NA	NA	NA	NA	NA	NA	NA
1145	Agps	0.0753958	NA	NA	0.0746956	NA	NA	0.0788325	NA	NA	0.0544388	NA	NA	0.119683	NA	NA	0.111076	NA	NA	0.0478535	NA	NA	0.15204	NA	NA	0.101357	NA	NA	0.0962925	NA	NA	0.0226764	NA	NA	0.237356	NA	NA
1146	Agr2	0.00116322	NA	NA	NA	NA	NA	0.00201903	NA	NA	NA	NA	NA	NA	NA	NA	0.0262414	NA	NA	NA	NA	NA	0.00729431	NA	NA	NA	NA	NA	NA	NA	NA	NA	NA	NA	NA	NA	NA
1147	Agr3	NA	NA	NA	NA	NA	NA	NA	NA	NA	0.00136612	NA	NA	NA	NA	NA	0.0454681	NA	NA	NA	NA	NA	NA	NA	NA	NA	NA	NA	NA	NA	NA	NA	NA	NA	NA	NA	NA
1148	Agrn	0.246103	NA	NA	0.254068	NA	NA	0.197494	NA	NA	0.235434	NA	NA	0.434584	0.33074	1.05333e-05	0.230737	NA	NA	0.194221	NA	NA	0.179052	NA	NA	0.34155	NA	NA	0.243623	NA	NA	0.905833	0.767398	0.000284441	NA	NA	NA
1149	Agrp	0.0874222	0.289459	5.12574e-18	0.00721627	NA	NA	0.0019439	NA	NA	0.00278011	NA	NA	0.0152986	NA	NA	0.0207705	NA	NA	NA	NA	NA	0.0049258	NA	NA	0.00487685	NA	NA	NA	NA	NA	NA	NA	NA	NA	NA	NA
1150	Agt	NA	NA	NA	0.0018779	NA	NA	NA	NA	NA	0.00176812	NA	NA	NA	NA	NA	NA	NA	NA	NA	NA	NA	NA	NA	NA	0.0120849	NA	NA	NA	NA	NA	NA	NA	NA	NA	NA	NA
1151	Agtpbp1	0.107166	NA	NA	0.186896	NA	NA	0.151536	NA	NA	0.217067	NA	NA	0.048351	NA	NA	0.051567	NA	NA	0.0349381	NA	NA	0.0520323	NA	NA	0.075066	NA	NA	0.0929103	NA	NA	NA	NA	NA	0.168734	NA	NA
1152	Agtr1a	0.000984826	NA	NA	0.00135121	NA	NA	0.00274142	NA	NA	0.00322508	NA	NA	NA	NA	NA	0.0119855	NA	NA	NA	NA	NA	0.00805479	NA	NA	0.0522696	NA	NA	NA	NA	NA	NA	NA	NA	NA	NA	NA
1153	Agtr2	0.00378555	NA	NA	NA	NA	NA	0.00122071	NA	NA	NA	NA	NA	NA	NA	NA	0.00228994	NA	NA	NA	NA	NA	NA	NA	NA	0.0439648	NA	NA	NA	NA	NA	NA	NA	NA	NA	NA	NA
1154	Agtrap	0.00383237	NA	NA	0.00184091	NA	NA	0.00382339	NA	NA	0.00662247	NA	NA	0.101442	NA	NA	0.0593186	NA	NA	0.0126637	NA	NA	0.0543221	NA	NA	0.0675853	NA	NA	0.100464	NA	NA	0.105315	NA	NA	0.0701166	NA	NA
1155	Ahctf1	0.147735	NA	NA	0.138188	NA	NA	0.147332	NA	NA	0.121026	NA	NA	0.0972792	NA	NA	0.139581	NA	NA	0.0980641	NA	NA	0.176643	NA	NA	0.172989	NA	NA	0.247224	NA	NA	0.104082	NA	NA	0.220199	NA	NA
1156	Ahcy	0.0184254	NA	NA	0.0177584	NA	NA	0.0425089	NA	NA	0.0253072	NA	NA	0.0383274	NA	NA	0.0432312	NA	NA	0.00533707	NA	NA	0.100104	NA	NA	0.0780966	NA	NA	0.0411686	NA	NA	0.0768186	NA	NA	0.0262333	NA	NA
1157	Ahcyl1	0.247282	NA	NA	0.224958	NA	NA	0.259963	NA	NA	0.305817	NA	NA	0.260465	NA	NA	0.288145	NA	NA	0.190294	NA	NA	0.271418	NA	NA	0.171706	NA	NA	0.148321	NA	NA	0.30867	NA	NA	0.274924	NA	NA
1158	Ahcyl2	0.192712	NA	NA	0.20038	NA	NA	0.176167	NA	NA	0.221627	NA	NA	0.29743	NA	NA	0.170737	NA	NA	0.175862	NA	NA	0.160953	NA	NA	0.12149	NA	NA	0.198216	NA	NA	0.257283	NA	NA	NA	NA	NA
1159	Ahdc1	0.153062	NA	NA	0.153038	NA	NA	0.213107	NA	NA	0.194343	NA	NA	0.135116	NA	NA	0.227819	NA	NA	0.0951397	NA	NA	0.0969902	NA	NA	0.137153	NA	NA	0.0857143	NA	NA	0.228431	NA	NA	NA	NA	NA
1160	Ahi1	1.43302	0.868859	3.07621e-170	0.940166	NA	NA	0.546376	-0.445358	1.13584e-11	0.864043	NA	NA	0.410719	-0.546283	1.11131e-16	0.287548	-0.793377	4.7828e-30	0.55429	NA	NA	0.2976	-0.75377	6.37018e-14	0.180502	-0.889623	1.96451e-17	0.311382	-0.701824	0.00171823	0.126515	-1.04834	1	0.108585	-1.01332	1
1161	Ahnak	0.0038761	NA	NA	0.00631488	NA	NA	0.00909145	NA	NA	0.00508899	NA	NA	0.235338	0.312699	4.27264e-16	0.231299	NA	NA	0.0217529	NA	NA	0.106441	NA	NA	0.729006	0.980965	1.86904e-121	0.182799	NA	NA	0.912198	1.06119	4.06296e-27	0.19639	NA	NA
1162	Ahnak2	NA	NA	NA	0.00598989	NA	NA	NA	NA	NA	0.00396793	NA	NA	NA	NA	NA	0.00621139	NA	NA	NA	NA	NA	NA	NA	NA	0.0189573	NA	NA	NA	NA	NA	NA	NA	NA	NA	NA	NA
1163	Ahr	0.011481	NA	NA	0.00908121	NA	NA	0.0254942	NA	NA	0.0162172	NA	NA	0.00593167	NA	NA	0.0931165	NA	NA	0.00490768	NA	NA	0.0120886	NA	NA	0.0305159	NA	NA	NA	NA	NA	0.201618	0.325644	4.32692e-08	0.0302954	NA	NA
1164	Ahrr	NA	NA	NA	0.0024075	NA	NA	NA	NA	NA	NA	NA	NA	0.0019136	NA	NA	0.00323908	NA	NA	NA	NA	NA	NA	NA	NA	NA	NA	NA	NA	NA	NA	NA	NA	NA	NA	NA	NA
1165	Ahsa1	0.448711	NA	NA	0.538686	NA	NA	0.360789	NA	NA	0.488987	NA	NA	0.524276	NA	NA	0.475659	NA	NA	0.357774	NA	NA	0.365556	NA	NA	0.291473	-0.278419	1	0.52627	NA	NA	0.341399	NA	NA	0.186028	NA	NA
1166	Ahsa2	0.239209	NA	NA	0.410321	NA	NA	0.322496	NA	NA	0.347814	NA	NA	0.213349	NA	NA	0.196418	NA	NA	0.402643	NA	NA	0.260931	NA	NA	0.172734	NA	NA	0.16706	NA	NA	0.254291	NA	NA	0.0955292	NA	NA
1167	Aicda	0.00317176	NA	NA	0.00208865	NA	NA	NA	NA	NA	NA	NA	NA	NA	NA	NA	0.00169135	NA	NA	NA	NA	NA	NA	NA	NA	NA	NA	NA	NA	NA	NA	NA	NA	NA	NA	NA	NA
1168	Aida	0.19869	NA	NA	0.27301	NA	NA	0.18474	NA	NA	0.235339	NA	NA	0.22854	NA	NA	0.178493	NA	NA	0.107265	NA	NA	0.308746	NA	NA	0.190561	NA	NA	0.452487	0.322603	0.262924	0.421613	NA	NA	0.0565287	NA	NA
1169	Aif1	0.000978139	NA	NA	0.00158223	NA	NA	NA	NA	NA	0.00238405	NA	NA	0.00609517	NA	NA	NA	NA	NA	NA	NA	NA	NA	NA	NA	NA	NA	NA	0.0134493	NA	NA	NA	NA	NA	1.54254	2.06966	0
1170	Aif1l	0.0423915	NA	NA	0.0829201	NA	NA	0.0438532	NA	NA	0.0505508	NA	NA	0.294387	0.411332	3.34252e-25	0.0735408	NA	NA	0.116281	NA	NA	0.198389	NA	NA	0.0693945	NA	NA	0.316999	0.355929	2.31773e-05	0.0305089	NA	NA	NA	NA	NA
1171	Aifm1	0.0567108	NA	NA	0.0705753	NA	NA	0.0735295	NA	NA	0.104512	NA	NA	0.0785187	NA	NA	0.17593	NA	NA	0.0957211	NA	NA	0.140183	NA	NA	0.0370322	NA	NA	0.121513	NA	NA	0.0558661	NA	NA	NA	NA	NA
1172	Aifm2	0.0253278	NA	NA	0.0257697	NA	NA	0.00927884	NA	NA	0.0218034	NA	NA	0.014607	NA	NA	0.0508861	NA	NA	NA	NA	NA	0.0128513	NA	NA	0.026116	NA	NA	0.0096864	NA	NA	0.030325	NA	NA	0.0262333	NA	NA
1173	Aifm3	0.156283	NA	NA	0.0210951	NA	NA	0.250884	0.272343	6.06788e-20	0.164408	NA	NA	0.0830724	NA	NA	0.067059	NA	NA	0.0219279	NA	NA	0.0503657	NA	NA	0.0293457	NA	NA	0.0165398	NA	NA	0.0344879	NA	NA	NA	NA	NA
1174	Aig1	0.272649	NA	NA	0.341969	NA	NA	0.240156	NA	NA	0.316723	NA	NA	0.355875	NA	NA	0.343392	NA	NA	0.130082	NA	NA	0.120744	-0.263224	1	0.0491031	-0.394164	0.000731724	0.165263	NA	NA	0.0351285	NA	NA	0.0302954	NA	NA
1175	Aim1	0.00182761	NA	NA	0.0364316	NA	NA	0.00405725	NA	NA	NA	NA	NA	0.011144	NA	NA	0.014437	NA	NA	0.00499665	NA	NA	NA	NA	NA	0.0119364	NA	NA	NA	NA	NA	NA	NA	NA	NA	NA	NA
1176	Aim1l	0.00489717	NA	NA	0.00071262	NA	NA	0.00503175	NA	NA	0.00452231	NA	NA	0.00359539	NA	NA	0.0145498	NA	NA	NA	NA	NA	0.00439003	NA	NA	0.00572948	NA	NA	NA	NA	NA	NA	NA	NA	NA	NA	NA
1177	Aim2	0.00695419	NA	NA	0.00445783	NA	NA	NA	NA	NA	NA	NA	NA	0.00331653	NA	NA	0.00436229	NA	NA	0.0185914	NA	NA	0.0155993	NA	NA	0.0132087	NA	NA	0.00860462	NA	NA	NA	NA	NA	0.366748	0.562996	1.00869e-63
1178	Aimp1	0.504741	NA	NA	0.563337	NA	NA	0.461273	NA	NA	0.535425	NA	NA	0.369561	NA	NA	0.521141	NA	NA	0.402556	NA	NA	0.385698	NA	NA	0.581619	NA	NA	0.455768	NA	NA	0.38021	NA	NA	0.277293	NA	NA
1179	Aimp2	0.116006	NA	NA	0.180326	NA	NA	0.10924	NA	NA	0.184081	NA	NA	0.0786969	NA	NA	0.131673	NA	NA	0.0768529	NA	NA	0.130138	NA	NA	0.143639	NA	NA	0.114893	NA	NA	0.0431221	NA	NA	0.0262333	NA	NA
1180	Aip	0.220986	NA	NA	0.229543	NA	NA	0.154399	NA	NA	0.202809	NA	NA	0.143765	NA	NA	0.249443	NA	NA	0.159319	NA	NA	0.0954953	NA	NA	0.330997	NA	NA	0.161753	NA	NA	0.297236	NA	NA	0.247785	NA	NA
1181	Aipl1	0.00210912	NA	NA	NA	NA	NA	NA	NA	NA	NA	NA	NA	NA	NA	NA	0.00144585	NA	NA	NA	NA	NA	0.00607215	NA	NA	NA	NA	NA	NA	NA	NA	NA	NA	NA	NA	NA	NA
1182	Aire	NA	NA	NA	NA	NA	NA	NA	NA	NA	0.0021509	NA	NA	0.00387162	NA	NA	NA	NA	NA	NA	NA	NA	NA	NA	NA	NA	NA	NA	NA	NA	NA	NA	NA	NA	NA	NA	NA
1183	Airn	0.000976947	NA	NA	NA	NA	NA	NA	NA	NA	NA	NA	NA	0.0091501	NA	NA	0.0681221	NA	NA	0.00600313	NA	NA	NA	NA	NA	0.114347	NA	NA	0.0160995	NA	NA	0.0720151	NA	NA	NA	NA	NA
1184	Ajap1	0.024662	NA	NA	0.0696213	NA	NA	0.00511066	NA	NA	0.0144148	NA	NA	0.0188525	NA	NA	0.055652	NA	NA	0.0262368	NA	NA	0.0396409	NA	NA	0.0234684	NA	NA	0.0162186	NA	NA	NA	NA	NA	NA	NA	NA
1185	Ajuba	0.00381128	NA	NA	0.00129743	NA	NA	0.00206256	NA	NA	0.0100985	NA	NA	0.179179	0.288597	1.4774e-27	0.0828711	NA	NA	0.0195754	NA	NA	0.154819	NA	NA	0.115653	NA	NA	0.255683	0.376541	2.21959e-11	0.244732	0.365755	1	0.069296	NA	NA
1186	Ak1	0.372372	0.283373	1.19928e-10	0.322867	NA	NA	0.189594	NA	NA	0.245535	NA	NA	0.162667	NA	NA	0.130568	NA	NA	0.16565	NA	NA	0.233114	NA	NA	0.0401096	-0.397717	0.00638886	0.0528657	-0.358811	1	NA	NA	NA	0.275879	NA	NA
1187	Ak2	0.28557	NA	NA	0.292147	NA	NA	0.236286	NA	NA	0.245894	NA	NA	0.283796	NA	NA	0.331086	NA	NA	0.255535	NA	NA	0.354084	NA	NA	0.24179	NA	NA	0.43804	NA	NA	0.342655	NA	NA	0.386233	NA	NA
1188	Ak3	0.0660988	NA	NA	0.086142	NA	NA	0.0893124	NA	NA	0.0804093	NA	NA	0.228519	NA	NA	0.186737	NA	NA	0.0763493	NA	NA	0.265408	0.252001	2.77741e-05	0.240578	NA	NA	0.182851	NA	NA	0.364163	0.316739	1	0.154809	NA	NA
1189	Ak4	0.00710704	NA	NA	0.0101521	NA	NA	0.0130209	NA	NA	NA	NA	NA	0.057549	NA	NA	0.101799	NA	NA	0.0087285	NA	NA	0.0786116	NA	NA	0.00331035	NA	NA	0.0942151	NA	NA	NA	NA	NA	NA	NA	NA
1190	Ak5	0.00944126	NA	NA	0.0307416	NA	NA	0.00328635	NA	NA	0.0260266	NA	NA	0.00437637	NA	NA	NA	NA	NA	NA	NA	NA	0.00322443	NA	NA	NA	NA	NA	NA	NA	NA	NA	NA	NA	NA	NA	NA
1191	Ak6	0.232789	NA	NA	0.294877	NA	NA	0.227544	NA	NA	0.267062	NA	NA	0.116428	NA	NA	0.182233	NA	NA	0.163633	NA	NA	0.223153	NA	NA	0.160624	NA	NA	0.330509	NA	NA	0.204791	NA	NA	0.0302954	NA	NA
1192	Ak7	NA	NA	NA	NA	NA	NA	0.00141207	NA	NA	NA	NA	NA	0.0169995	NA	NA	NA	NA	NA	NA	NA	NA	NA	NA	NA	0.00544789	NA	NA	NA	NA	NA	NA	NA	NA	NA	NA	NA
1193	Ak8	0.00886269	NA	NA	0.00664388	NA	NA	0.0134775	NA	NA	0.0424978	NA	NA	0.019202	NA	NA	0.0413699	NA	NA	0.00466645	NA	NA	NA	NA	NA	NA	NA	NA	0.0156218	NA	NA	NA	NA	NA	0.0262333	NA	NA
1194	Ak9	0.00128204	NA	NA	NA	NA	NA	NA	NA	NA	NA	NA	NA	0.00315889	NA	NA	NA	NA	NA	NA	NA	NA	NA	NA	NA	NA	NA	NA	NA	NA	NA	NA	NA	NA	NA	NA	NA
1195	Akap1	0.05739	NA	NA	0.0868911	NA	NA	0.10122	NA	NA	0.10133	NA	NA	0.0339971	NA	NA	0.039871	NA	NA	0.019608	NA	NA	0.0590667	NA	NA	0.0533459	NA	NA	0.0242721	NA	NA	0.0339996	NA	NA	0.0302954	NA	NA
1196	Akap10	0.0265338	NA	NA	0.0246231	NA	NA	0.0202185	NA	NA	0.0237055	NA	NA	0.0253734	NA	NA	0.040813	NA	NA	0.0108887	NA	NA	0.0178739	NA	NA	0.0127111	NA	NA	0.0204635	NA	NA	NA	NA	NA	0.0628353	NA	NA
1197	Akap11	0.261133	NA	NA	0.233899	NA	NA	0.226315	NA	NA	0.275528	NA	NA	0.15659	NA	NA	0.278629	NA	NA	0.166716	NA	NA	0.139406	NA	NA	0.233654	NA	NA	0.189312	NA	NA	0.112739	NA	NA	0.0626203	NA	NA
1198	Akap12	0.117604	NA	NA	0.340842	0.32362	1.99843e-53	0.0963527	NA	NA	0.128763	NA	NA	0.0680502	NA	NA	0.0277408	-0.260069	8.59669e-05	0.035242	NA	NA	0.0288113	NA	NA	0.575897	0.638384	6.79732e-32	0.0632947	NA	NA	0.426124	0.317577	1	0.0302954	NA	NA
1199	Akap13	0.06401	NA	NA	0.0998026	NA	NA	0.0819529	NA	NA	0.0721202	NA	NA	0.209817	NA	NA	0.210343	NA	NA	0.0715092	NA	NA	0.240492	NA	NA	0.336055	0.322045	1.11226e-09	0.252728	NA	NA	0.715577	0.680147	3.35734e-11	1.14529	1.20345	7.97934e-17
1200	Akap14	NA	NA	NA	0.0015532	NA	NA	NA	NA	NA	NA	NA	NA	0.0139939	NA	NA	NA	NA	NA	NA	NA	NA	NA	NA	NA	NA	NA	NA	NA	NA	NA	NA	NA	NA	NA	NA	NA
1201	Akap17b	0.0769742	NA	NA	0.0779983	NA	NA	0.0826193	NA	NA	0.0868184	NA	NA	0.0392932	NA	NA	0.0912767	NA	NA	0.0542395	NA	NA	0.0208542	NA	NA	0.0421766	NA	NA	0.0626616	NA	NA	NA	NA	NA	0.0302954	NA	NA
1202	Akap2	0.00212553	NA	NA	NA	NA	NA	0.00406791	NA	NA	NA	NA	NA	0.00560107	NA	NA	0.00509553	NA	NA	NA	NA	NA	NA	NA	NA	0.0138066	NA	NA	NA	NA	NA	0.0515832	NA	NA	NA	NA	NA
1203	Akap3	0.00102944	NA	NA	NA	NA	NA	NA	NA	NA	NA	NA	NA	NA	NA	NA	NA	NA	NA	NA	NA	NA	NA	NA	NA	NA	NA	NA	NA	NA	NA	NA	NA	NA	NA	NA	NA
1204	Akap5	0.0435002	NA	NA	0.00772338	NA	NA	0.0419448	NA	NA	0.0865235	NA	NA	0.0162581	NA	NA	0.0359973	NA	NA	0.0182844	NA	NA	0.0213836	NA	NA	0.0111895	NA	NA	0.0156218	NA	NA	NA	NA	NA	NA	NA	NA
1205	Akap6	0.229155	NA	NA	0.141796	NA	NA	0.170269	NA	NA	0.186704	NA	NA	0.123092	NA	NA	0.00955224	-0.28471	2.25691e-07	0.0760409	NA	NA	0.0509767	NA	NA	0.0276218	NA	NA	0.0521617	NA	NA	NA	NA	NA	0.0302954	NA	NA
1206	Akap7	0.0929624	NA	NA	0.325496	0.353977	1.23428e-36	0.069423	NA	NA	0.0983177	NA	NA	0.131833	NA	NA	0.166825	NA	NA	0.0570569	NA	NA	0.128337	NA	NA	0.377897	0.380466	4.67147e-08	0.0479853	NA	NA	0.154419	NA	NA	NA	NA	NA
1207	Akap8	0.146677	NA	NA	0.172619	NA	NA	0.140123	NA	NA	0.181465	NA	NA	0.15876	NA	NA	0.242144	NA	NA	0.20285	NA	NA	0.268297	NA	NA	0.176472	NA	NA	0.24288	NA	NA	0.159453	NA	NA	0.234855	NA	NA
1208	Akap8l	0.199869	NA	NA	0.195489	NA	NA	0.156746	NA	NA	0.203302	NA	NA	0.182432	NA	NA	0.174072	NA	NA	0.184592	NA	NA	0.0991099	NA	NA	0.158999	NA	NA	0.0938358	NA	NA	0.15707	NA	NA	0.32845	NA	NA
1209	Akap9	0.783553	NA	NA	0.899216	NA	NA	0.90728	NA	NA	0.871602	NA	NA	0.521298	-0.250556	0.000436783	0.612709	NA	NA	0.683916	NA	NA	0.439797	-0.435675	0.00010355	0.259687	-0.66973	1.41914e-11	0.421009	-0.358361	1	0.352083	NA	NA	0.0835631	-0.960318	1
1210	Akip1	0.0159361	NA	NA	0.0164757	NA	NA	0.0266086	NA	NA	0.0115061	NA	NA	0.0384534	NA	NA	0.0709568	NA	NA	0.0424088	NA	NA	0.0826082	NA	NA	0.0526606	NA	NA	0.0544299	NA	NA	0.102524	NA	NA	0.075603	NA	NA
1211	Akirin1	0.405754	NA	NA	0.405597	NA	NA	0.439886	NA	NA	0.398221	NA	NA	0.337083	NA	NA	0.585153	NA	NA	0.334526	NA	NA	0.321864	NA	NA	0.212744	-0.30865	1	0.40781	NA	NA	0.23101	NA	NA	0.420055	NA	NA
1212	Akirin2	0.782232	NA	NA	0.929724	NA	NA	0.983301	NA	NA	0.926359	NA	NA	0.533087	-0.274345	4.20035e-06	0.662154	NA	NA	0.668368	NA	NA	0.557595	-0.287686	0.0884998	0.451667	-0.408073	0.000368015	0.770133	NA	NA	0.363497	NA	NA	0.552841	NA	NA
1213	Akna	0.0093595	NA	NA	0.00380762	NA	NA	0.0181262	NA	NA	0.00463405	NA	NA	0.00970748	NA	NA	0.0157308	NA	NA	0.00840183	NA	NA	0.0084034	NA	NA	NA	NA	NA	0.0313411	NA	NA	0.042949	NA	NA	0.183796	0.330769	2.86266e-07
1214	Aknaos	0.00114732	NA	NA	NA	NA	NA	0.00201101	NA	NA	NA	NA	NA	NA	NA	NA	NA	NA	NA	NA	NA	NA	NA	NA	NA	0.00688724	NA	NA	NA	NA	NA	NA	NA	NA	NA	NA	NA
1215	Akr1a1	1.23738	NA	NA	1.46311	NA	NA	1.06195	NA	NA	1.06995	NA	NA	1.06737	NA	NA	1.49123	NA	NA	1.21236	NA	NA	1.07694	NA	NA	1.23464	NA	NA	0.890787	-0.33046	1	1.24103	NA	NA	1.46276	NA	NA
1216	Akr1b10	0.00144813	NA	NA	0.00155648	NA	NA	0.00987577	NA	NA	0.00412586	NA	NA	0.0805478	NA	NA	0.0652284	NA	NA	0.0190428	NA	NA	0.0472756	NA	NA	0.0433477	NA	NA	0.013468	NA	NA	0.0260045	NA	NA	0.159166	NA	NA
1217	Akr1b3	0.164998	NA	NA	0.223756	NA	NA	0.132131	NA	NA	0.421674	0.391565	5.36273e-21	0.0929474	NA	NA	0.162768	NA	NA	0.0863237	NA	NA	0.338187	NA	NA	0.20157	NA	NA	0.108695	NA	NA	0.457192	0.310503	1	0.591378	0.700152	1
1218	Akr1b8	0.0112871	NA	NA	0.0627984	NA	NA	0.0365416	NA	NA	0.0218044	NA	NA	0.0036794	NA	NA	0.0156936	NA	NA	0.02431	NA	NA	0.0192653	NA	NA	0.0691939	NA	NA	0.0432822	NA	NA	NA	NA	NA	0.0743067	NA	NA
1219	Akr1c13	0.0129519	NA	NA	0.00424248	NA	NA	NA	NA	NA	NA	NA	NA	0.0238064	NA	NA	NA	NA	NA	0.0147118	NA	NA	NA	NA	NA	NA	NA	NA	NA	NA	NA	0.061133	NA	NA	NA	NA	NA
1220	Akr1c19	0.0281074	NA	NA	0.0523128	NA	NA	0.00448604	NA	NA	0.0481491	NA	NA	0.00224715	NA	NA	0.00203966	NA	NA	0.0035906	NA	NA	NA	NA	NA	0.00783466	NA	NA	NA	NA	NA	NA	NA	NA	NA	NA	NA
1221	Akr1e1	0.0731321	NA	NA	0.114643	NA	NA	0.088863	NA	NA	0.0849113	NA	NA	0.15527	NA	NA	0.151386	NA	NA	0.0899024	NA	NA	0.158301	NA	NA	0.0814994	NA	NA	0.155847	NA	NA	0.19412	NA	NA	0.195602	NA	NA
1222	Akr7a5	0.189001	NA	NA	0.159736	NA	NA	0.195278	NA	NA	0.192535	NA	NA	0.367879	0.271815	0.113287	0.345268	NA	NA	0.296002	NA	NA	0.331843	NA	NA	0.353639	NA	NA	0.213803	NA	NA	0.190632	NA	NA	0.259155	NA	NA
1223	Akt1	0.215263	NA	NA	0.282529	NA	NA	0.292307	NA	NA	0.313418	NA	NA	0.347534	NA	NA	0.323258	NA	NA	0.232454	NA	NA	0.386464	NA	NA	0.320466	NA	NA	0.272121	NA	NA	0.365188	NA	NA	0.173924	NA	NA
1224	Akt1s1	0.377552	NA	NA	0.379921	NA	NA	0.408022	NA	NA	0.338684	NA	NA	0.379738	NA	NA	0.475223	NA	NA	0.434825	NA	NA	0.517308	NA	NA	0.470784	NA	NA	0.416676	NA	NA	0.38406	NA	NA	0.122407	NA	NA
1225	Akt2	0.0884094	NA	NA	0.0764488	NA	NA	0.116455	NA	NA	0.0937645	NA	NA	0.149317	NA	NA	0.146752	NA	NA	0.121059	NA	NA	0.189533	NA	NA	0.162019	NA	NA	0.23605	NA	NA	0.0531854	NA	NA	NA	NA	NA
1226	Akt3	0.0778938	NA	NA	0.096963	NA	NA	0.109369	NA	NA	0.0952958	NA	NA	0.11235	NA	NA	0.100957	NA	NA	0.0952926	NA	NA	0.0888313	NA	NA	0.104232	NA	NA	0.0643062	NA	NA	0.0344879	NA	NA	0.073381	NA	NA
1227	Aktip	0.313802	NA	NA	0.344097	NA	NA	0.384576	NA	NA	0.386281	NA	NA	0.325845	NA	NA	0.365282	NA	NA	0.209147	NA	NA	0.333842	NA	NA	0.17231	-0.273455	1	0.353938	NA	NA	0.26087	NA	NA	0.188565	NA	NA
1228	Alad	0.163897	NA	NA	0.201952	NA	NA	0.121782	NA	NA	0.166744	NA	NA	0.104061	NA	NA	0.173853	NA	NA	0.0902067	NA	NA	0.174156	NA	NA	0.196045	NA	NA	0.213211	NA	NA	0.345858	NA	NA	0.073381	NA	NA
1229	Alas1	0.059252	NA	NA	0.0729	NA	NA	0.0671551	NA	NA	0.0558119	NA	NA	0.0377597	NA	NA	0.100654	NA	NA	0.0350386	NA	NA	0.0199342	NA	NA	0.0658238	NA	NA	0.0431738	NA	NA	0.0202726	NA	NA	NA	NA	NA
1230	Alas2	0.00268955	NA	NA	NA	NA	NA	0.00186182	NA	NA	NA	NA	NA	NA	NA	NA	NA	NA	NA	NA	NA	NA	NA	NA	NA	NA	NA	NA	NA	NA	NA	NA	NA	NA	NA	NA	NA
1231	Alb	NA	NA	NA	NA	NA	NA	NA	NA	NA	NA	NA	NA	NA	NA	NA	0.0055064	NA	NA	NA	NA	NA	NA	NA	NA	NA	NA	NA	NA	NA	NA	NA	NA	NA	NA	NA	NA
1232	Alcam	0.188718	NA	NA	0.113524	NA	NA	0.393894	0.321576	2.16786e-25	0.192825	NA	NA	0.0805465	NA	NA	0.199687	NA	NA	0.0549933	-0.272209	0.000304195	0.0497151	-0.298259	0.232632	0.644238	0.630647	2.65429e-28	0.117282	NA	NA	NA	NA	NA	NA	NA	NA
1233	Aldh16a1	0.0208891	NA	NA	0.010017	NA	NA	0.0364326	NA	NA	0.0205686	NA	NA	0.0179641	NA	NA	0.0340184	NA	NA	0.0227375	NA	NA	0.0216365	NA	NA	0.0539005	NA	NA	NA	NA	NA	0.0260045	NA	NA	NA	NA	NA
1234	Aldh18a1	0.052399	NA	NA	0.0877297	NA	NA	0.0486687	NA	NA	0.0583796	NA	NA	0.0238638	NA	NA	0.0662794	NA	NA	0.0602841	NA	NA	0.0694842	NA	NA	0.0651356	NA	NA	0.0496952	NA	NA	0.0431221	NA	NA	NA	NA	NA
1235	Aldh1a1	NA	NA	NA	NA	NA	NA	NA	NA	NA	0.00216785	NA	NA	NA	NA	NA	0.0184426	NA	NA	NA	NA	NA	NA	NA	NA	NA	NA	NA	NA	NA	NA	NA	NA	NA	NA	NA	NA
1236	Aldh1a2	0.0114284	NA	NA	0.0073276	NA	NA	0.0111279	NA	NA	0.0149626	NA	NA	0.0148718	NA	NA	0.593101	0.967998	1.9665e-295	0.0186019	NA	NA	0.0131436	NA	NA	0.0440924	NA	NA	NA	NA	NA	0.0754666	NA	NA	NA	NA	NA
1237	Aldh1a3	0.0151165	NA	NA	0.0172774	NA	NA	0.00379622	NA	NA	0.00857773	NA	NA	0.00711296	NA	NA	0.0553252	NA	NA	NA	NA	NA	0.00905572	NA	NA	0.0112181	NA	NA	0.042861	NA	NA	NA	NA	NA	NA	NA	NA
1238	Aldh1a7	0.00113787	NA	NA	0.000983657	NA	NA	NA	NA	NA	NA	NA	NA	0.00234106	NA	NA	0.0657619	NA	NA	NA	NA	NA	NA	NA	NA	NA	NA	NA	NA	NA	NA	NA	NA	NA	NA	NA	NA
1239	Aldh1b1	0.0248362	NA	NA	0.0652371	NA	NA	0.00764297	NA	NA	0.0342663	NA	NA	0.00295601	NA	NA	0.00264951	NA	NA	0.00840796	NA	NA	0.0103573	NA	NA	0.00553858	NA	NA	NA	NA	NA	NA	NA	NA	NA	NA	NA
1240	Aldh1l1	NA	NA	NA	NA	NA	NA	NA	NA	NA	0.00220321	NA	NA	0.0837489	NA	NA	0.0051357	NA	NA	NA	NA	NA	0.0476815	NA	NA	NA	NA	NA	0.0456717	NA	NA	NA	NA	NA	NA	NA	NA
1241	Aldh1l2	0.040695	NA	NA	0.0367973	NA	NA	0.028335	NA	NA	0.046778	NA	NA	0.00183578	NA	NA	0.00284349	NA	NA	0.00897213	NA	NA	0.015525	NA	NA	0.00264375	NA	NA	NA	NA	NA	NA	NA	NA	NA	NA	NA
1242	Aldh2	0.148505	NA	NA	0.309721	NA	NA	0.180439	NA	NA	0.221094	NA	NA	0.306618	NA	NA	0.264657	NA	NA	0.110756	NA	NA	0.380854	NA	NA	0.533879	0.400351	3.39158e-11	0.166141	NA	NA	0.0414671	NA	NA	0.609489	0.500848	1
1243	Aldh3a1	NA	NA	NA	NA	NA	NA	NA	NA	NA	NA	NA	NA	NA	NA	NA	0.00486669	NA	NA	NA	NA	NA	NA	NA	NA	NA	NA	NA	NA	NA	NA	NA	NA	NA	NA	NA	NA
1244	Aldh3a2	0.0260772	NA	NA	0.0329123	NA	NA	0.0279109	NA	NA	0.0332452	NA	NA	0.0334413	NA	NA	0.0514527	NA	NA	0.0124393	NA	NA	0.0200467	NA	NA	0.0340035	NA	NA	0.0371238	NA	NA	NA	NA	NA	0.193475	NA	NA
1245	Aldh3b1	0.00129636	NA	NA	0.00200882	NA	NA	NA	NA	NA	NA	NA	NA	0.013486	NA	NA	0.0159895	NA	NA	NA	NA	NA	NA	NA	NA	0.00703104	NA	NA	0.00860462	NA	NA	NA	NA	NA	0.0262333	NA	NA
1246	Aldh3b2	0.00798526	NA	NA	0.0031964	NA	NA	NA	NA	NA	0.00198462	NA	NA	NA	NA	NA	0.00407178	NA	NA	NA	NA	NA	NA	NA	NA	NA	NA	NA	NA	NA	NA	NA	NA	NA	NA	NA	NA
1247	Aldh4a1	0.0212274	NA	NA	0.00692624	NA	NA	0.0140415	NA	NA	0.00587795	NA	NA	0.0303504	NA	NA	0.087053	NA	NA	0.0296378	NA	NA	0.0252226	NA	NA	0.0353929	NA	NA	0.0154001	NA	NA	0.038648	NA	NA	0.0302954	NA	NA
1248	Aldh5a1	0.0827746	NA	NA	0.0622958	NA	NA	0.0392142	NA	NA	0.075636	NA	NA	0.0786073	NA	NA	0.095629	NA	NA	0.0258249	NA	NA	0.0470137	NA	NA	0.0448802	NA	NA	0.110391	NA	NA	NA	NA	NA	0.069296	NA	NA
1249	Aldh6a1	0.0492354	NA	NA	0.0575156	NA	NA	0.0940598	NA	NA	0.0856583	NA	NA	0.246578	0.316225	1.47194e-12	0.148989	NA	NA	0.0678326	NA	NA	0.126754	NA	NA	0.0903062	NA	NA	0.151037	NA	NA	0.111659	NA	NA	NA	NA	NA
1250	Aldh7a1	0.0599891	NA	NA	0.0946288	NA	NA	0.064133	NA	NA	0.0785144	NA	NA	0.186857	NA	NA	0.275868	NA	NA	0.116317	NA	NA	0.130484	NA	NA	0.307092	0.28296	1.82315e-10	0.174802	NA	NA	0.185775	NA	NA	0.181222	NA	NA
1251	Aldh9a1	0.0524057	NA	NA	0.0576272	NA	NA	0.0515377	NA	NA	0.0380589	NA	NA	0.111544	NA	NA	0.110085	NA	NA	0.0132503	NA	NA	0.102171	NA	NA	0.0740431	NA	NA	0.0608725	NA	NA	0.107476	NA	NA	0.073381	NA	NA
1252	Aldoa	0.76884	-0.298124	2.87146e-11	1.00408	NA	NA	0.862535	NA	NA	0.962147	NA	NA	1.27219	0.373621	7.52538e-11	1.66346	0.795731	1.16083e-46	0.66374	-0.304248	0.000407541	0.529879	-0.52736	3.65218e-09	1.21644	NA	NA	0.866516	NA	NA	1.22047	NA	NA	1.20553	NA	NA
1253	Aldoart1	0.00124193	NA	NA	0.00324787	NA	NA	NA	NA	NA	NA	NA	NA	NA	NA	NA	0.00856097	NA	NA	NA	NA	NA	NA	NA	NA	0.00521712	NA	NA	NA	NA	NA	NA	NA	NA	NA	NA	NA
1254	Aldoc	0.0105879	NA	NA	0.00934224	NA	NA	0.0031993	NA	NA	0.00891692	NA	NA	0.3274	0.620416	3.61831e-61	0.181316	NA	NA	0.00708723	NA	NA	0.113572	NA	NA	0.0114508	NA	NA	0.132913	NA	NA	NA	NA	NA	NA	NA	NA
1255	Alg1	0.0389203	NA	NA	0.0514805	NA	NA	0.0430319	NA	NA	0.0694803	NA	NA	0.0681514	NA	NA	0.0580779	NA	NA	0.0356754	NA	NA	0.0508954	NA	NA	0.0620379	NA	NA	0.0486518	NA	NA	0.161807	NA	NA	0.0262333	NA	NA
1256	Alg10b	0.0109966	NA	NA	0.0172386	NA	NA	0.0228611	NA	NA	0.0217578	NA	NA	0.0236437	NA	NA	0.0255248	NA	NA	0.0207805	NA	NA	0.0290067	NA	NA	0.0042686	NA	NA	0.0256165	NA	NA	0.0558661	NA	NA	NA	NA	NA
1257	Alg11	0.150387	NA	NA	0.144805	NA	NA	0.154336	NA	NA	0.200458	NA	NA	0.13824	NA	NA	0.160301	NA	NA	0.134938	NA	NA	0.15027	NA	NA	0.110663	NA	NA	0.104125	NA	NA	0.0531746	NA	NA	NA	NA	NA
1258	Alg12	0.0193993	NA	NA	0.0160023	NA	NA	0.0122316	NA	NA	0.0219343	NA	NA	0.026512	NA	NA	0.0218223	NA	NA	0.00988406	NA	NA	0.0223426	NA	NA	0.0160181	NA	NA	0.0349138	NA	NA	NA	NA	NA	0.0765969	NA	NA
1259	Alg13	0.0338841	NA	NA	0.0249073	NA	NA	0.0307937	NA	NA	0.0240757	NA	NA	0.0518165	NA	NA	0.162046	NA	NA	0.0113723	NA	NA	0.10509	NA	NA	0.0652803	NA	NA	0.179643	NA	NA	0.134323	NA	NA	NA	NA	NA
1260	Alg14	0.0696072	NA	NA	0.0815707	NA	NA	0.0836603	NA	NA	0.133333	NA	NA	0.120508	NA	NA	0.163236	NA	NA	0.0659298	NA	NA	0.157192	NA	NA	0.101955	NA	NA	0.254485	NA	NA	0.161229	NA	NA	0.0931307	NA	NA
1261	Alg2	0.523203	NA	NA	0.57575	NA	NA	0.411286	NA	NA	0.634443	NA	NA	0.205162	-0.358233	1.42933e-09	0.403392	NA	NA	0.235107	-0.262939	3.77838e-05	0.210126	-0.331454	0.00285434	0.169751	-0.432382	0.00281954	0.250844	NA	NA	0.0953654	NA	NA	0.0752591	NA	NA
1262	Alg3	0.0709894	NA	NA	0.0977855	NA	NA	0.0746005	NA	NA	0.0970012	NA	NA	0.0316119	NA	NA	0.0701422	NA	NA	0.0940695	NA	NA	0.0605119	NA	NA	0.0411973	NA	NA	0.103196	NA	NA	0.0260045	NA	NA	NA	NA	NA
1263	Alg5	0.118589	NA	NA	0.187392	NA	NA	0.134523	NA	NA	0.164791	NA	NA	0.132533	NA	NA	0.142834	NA	NA	0.148755	NA	NA	0.11806	NA	NA	0.180302	NA	NA	0.145785	NA	NA	0.119278	NA	NA	0.141561	NA	NA
1264	Alg6	0.0302285	NA	NA	0.0264224	NA	NA	0.0271778	NA	NA	0.0325886	NA	NA	0.0295533	NA	NA	0.0938248	NA	NA	NA	NA	NA	0.0485448	NA	NA	0.105206	NA	NA	0.102992	NA	NA	0.0775961	NA	NA	NA	NA	NA
1265	Alg8	0.0152103	NA	NA	0.0204997	NA	NA	0.00976876	NA	NA	0.0152607	NA	NA	0.00779939	NA	NA	0.0460711	NA	NA	0.00490718	NA	NA	0.0401744	NA	NA	0.055281	NA	NA	0.0769611	NA	NA	0.046277	NA	NA	0.0262333	NA	NA
1266	Alg9	0.0638949	NA	NA	0.116055	NA	NA	0.107439	NA	NA	0.115168	NA	NA	0.0722667	NA	NA	0.087716	NA	NA	0.0689218	NA	NA	0.051532	NA	NA	0.024054	NA	NA	0.0592109	NA	NA	0.0416901	NA	NA	0.116103	NA	NA
1267	Alkbh1	0.430879	NA	NA	0.437129	NA	NA	0.370677	NA	NA	0.327908	NA	NA	0.355234	NA	NA	0.468279	NA	NA	0.521908	NA	NA	0.420517	NA	NA	0.516386	NA	NA	0.312678	NA	NA	0.341173	NA	NA	0.46389	NA	NA
1268	Alkbh2	0.0332106	NA	NA	0.0177106	NA	NA	0.0119526	NA	NA	0.0185393	NA	NA	0.0560058	NA	NA	0.050001	NA	NA	0.0357354	NA	NA	0.0548798	NA	NA	0.0346855	NA	NA	0.0292369	NA	NA	0.0202726	NA	NA	NA	NA	NA
1269	Alkbh3	0.0575133	NA	NA	0.0747449	NA	NA	0.0430023	NA	NA	0.059219	NA	NA	0.0882266	NA	NA	0.101647	NA	NA	0.0530321	NA	NA	0.0855164	NA	NA	0.0831341	NA	NA	0.106977	NA	NA	0.114787	NA	NA	0.281423	0.356615	1
1270	Alkbh4	0.0315207	NA	NA	0.0407282	NA	NA	0.0342645	NA	NA	0.0453789	NA	NA	0.0281217	NA	NA	0.0232254	NA	NA	0.033444	NA	NA	0.0327776	NA	NA	0.0482556	NA	NA	0.0489059	NA	NA	NA	NA	NA	NA	NA	NA
1271	Alkbh5	0.367312	NA	NA	0.315454	NA	NA	0.346539	NA	NA	0.324053	NA	NA	0.603557	0.368527	0.087594	0.693097	0.283867	2.78711e-17	0.474071	NA	NA	0.512711	NA	NA	0.429453	NA	NA	0.600736	NA	NA	0.470224	NA	NA	0.272491	NA	NA
1272	Alkbh6	0.254047	NA	NA	0.260665	NA	NA	0.263551	NA	NA	0.293518	NA	NA	0.204017	NA	NA	0.340944	NA	NA	0.216669	NA	NA	0.261365	NA	NA	0.173417	NA	NA	0.167154	NA	NA	0.130196	NA	NA	0.073381	NA	NA
1273	Alkbh7	0.225003	NA	NA	0.191905	NA	NA	0.169122	NA	NA	0.166813	NA	NA	0.134994	NA	NA	0.207122	NA	NA	0.144659	NA	NA	0.145507	NA	NA	0.124396	NA	NA	0.0496385	NA	NA	0.179453	NA	NA	0.0960361	NA	NA
1274	Alkbh8	0.0996347	NA	NA	0.094278	NA	NA	0.131655	NA	NA	0.121369	NA	NA	0.0683935	NA	NA	0.0877354	NA	NA	0.0737922	NA	NA	0.110176	NA	NA	0.0628296	NA	NA	0.131045	NA	NA	NA	NA	NA	0.0490258	NA	NA
1275	Alms1	0.0523342	NA	NA	0.0448617	NA	NA	0.0587485	NA	NA	0.0459267	NA	NA	0.104309	NA	NA	0.0311666	NA	NA	0.069141	NA	NA	0.09488	NA	NA	0.0383213	NA	NA	0.0832647	NA	NA	NA	NA	NA	NA	NA	NA
1276	Alox12	NA	NA	NA	NA	NA	NA	NA	NA	NA	NA	NA	NA	NA	NA	NA	0.00677395	NA	NA	NA	NA	NA	NA	NA	NA	NA	NA	NA	NA	NA	NA	NA	NA	NA	NA	NA	NA
1277	Alox5ap	0.0376217	NA	NA	0.0458068	NA	NA	0.0222176	NA	NA	0.0374653	NA	NA	0.00705201	NA	NA	0.0120579	NA	NA	0.00492433	NA	NA	0.00966075	NA	NA	0.00918101	NA	NA	0.00886352	NA	NA	NA	NA	NA	0.777197	1.07941	3.88436e-41
1278	Alox8	0.0018007	NA	NA	0.00158618	NA	NA	NA	NA	NA	NA	NA	NA	0.00217021	NA	NA	0.00239942	NA	NA	NA	NA	NA	0.00998446	NA	NA	NA	NA	NA	NA	NA	NA	NA	NA	NA	NA	NA	NA
1279	Aloxe3	0.00431025	NA	NA	0.00840615	NA	NA	0.00187456	NA	NA	0.0178228	NA	NA	NA	NA	NA	0.00494049	NA	NA	0.00146086	NA	NA	0.00638358	NA	NA	NA	NA	NA	NA	NA	NA	NA	NA	NA	NA	NA	NA
1280	Alpk1	NA	NA	NA	NA	NA	NA	0.00586779	NA	NA	0.00817367	NA	NA	NA	NA	NA	0.00515111	NA	NA	0.00480427	NA	NA	0.00576427	NA	NA	0.00659206	NA	NA	NA	NA	NA	NA	NA	NA	NA	NA	NA
1281	Alpk2	0.00427823	NA	NA	0.00276437	NA	NA	0.00542187	NA	NA	NA	NA	NA	0.0251921	NA	NA	0.0314577	NA	NA	NA	NA	NA	0.00931899	NA	NA	0.0101485	NA	NA	NA	NA	NA	NA	NA	NA	NA	NA	NA
1282	Alpl	0.00247227	NA	NA	0.00106822	NA	NA	NA	NA	NA	0.00142569	NA	NA	0.0283942	NA	NA	0.0128008	NA	NA	NA	NA	NA	0.0426368	NA	NA	0.00796474	NA	NA	0.0680432	NA	NA	NA	NA	NA	NA	NA	NA
1283	Als2	0.0150619	NA	NA	0.0181412	NA	NA	0.016062	NA	NA	0.0249104	NA	NA	0.0169146	NA	NA	0.0163247	NA	NA	NA	NA	NA	0.010883	NA	NA	0.00331035	NA	NA	NA	NA	NA	0.0380279	NA	NA	0.0302954	NA	NA
1284	Als2cl	0.00233803	NA	NA	0.00266987	NA	NA	0.00126944	NA	NA	0.00222195	NA	NA	0.00939241	NA	NA	0.00515036	NA	NA	NA	NA	NA	NA	NA	NA	0.00834563	NA	NA	NA	NA	NA	NA	NA	NA	NA	NA	NA
1285	Alx1	0.000898456	NA	NA	NA	NA	NA	NA	NA	NA	NA	NA	NA	NA	NA	NA	0.00232255	NA	NA	NA	NA	NA	NA	NA	NA	0.0239449	NA	NA	NA	NA	NA	NA	NA	NA	NA	NA	NA
1286	Alx3	0.00126017	NA	NA	NA	NA	NA	NA	NA	NA	NA	NA	NA	NA	NA	NA	NA	NA	NA	NA	NA	NA	NA	NA	NA	0.304889	0.513207	5.08231e-246	NA	NA	NA	NA	NA	NA	NA	NA	NA
1287	Alyref	0.278373	NA	NA	0.33149	NA	NA	0.240447	NA	NA	0.322992	NA	NA	0.346859	NA	NA	0.454417	NA	NA	0.313612	NA	NA	0.529815	NA	NA	0.303157	NA	NA	0.685346	0.497891	0.0160262	0.660074	0.348426	1	0.267245	NA	NA
1288	Alyref2	0.114527	NA	NA	0.124757	NA	NA	0.0840029	NA	NA	0.130152	NA	NA	0.0759659	NA	NA	0.0813067	NA	NA	0.098436	NA	NA	0.0761809	NA	NA	0.0955126	NA	NA	0.0757339	NA	NA	0.0775877	NA	NA	0.143498	NA	NA
1289	Amacr	0.0189834	NA	NA	0.0226521	NA	NA	0.0333687	NA	NA	0.0215074	NA	NA	0.0345523	NA	NA	0.0643942	NA	NA	0.0273402	NA	NA	0.0104498	NA	NA	0.0447669	NA	NA	0.0290073	NA	NA	NA	NA	NA	0.0765969	NA	NA
1290	Ambra1	0.0476889	NA	NA	0.0425728	NA	NA	0.0361689	NA	NA	0.0540296	NA	NA	0.0231581	NA	NA	0.0592755	NA	NA	0.025308	NA	NA	0.0486339	NA	NA	0.0824436	NA	NA	0.0442306	NA	NA	0.0305089	NA	NA	0.0532677	NA	NA
1291	Amd1	0.152284	NA	NA	0.15708	NA	NA	0.146454	NA	NA	0.142632	NA	NA	0.298999	NA	NA	0.337649	NA	NA	0.175314	NA	NA	0.236991	NA	NA	0.18296	NA	NA	0.2728	NA	NA	0.104038	NA	NA	0.0565287	NA	NA
1292	Amd2	0.0150466	NA	NA	0.00820305	NA	NA	0.0113055	NA	NA	0.00733697	NA	NA	0.0219325	NA	NA	0.024001	NA	NA	0.0225939	NA	NA	0.0222093	NA	NA	0.00464214	NA	NA	NA	NA	NA	NA	NA	NA	NA	NA	NA
1293	Amdhd1	NA	NA	NA	NA	NA	NA	NA	NA	NA	NA	NA	NA	NA	NA	NA	0.00147616	NA	NA	NA	NA	NA	0.0077335	NA	NA	NA	NA	NA	NA	NA	NA	NA	NA	NA	NA	NA	NA
1294	Amdhd2	0.12658	NA	NA	0.122861	NA	NA	0.112005	NA	NA	0.0827772	NA	NA	0.0980951	NA	NA	0.121487	NA	NA	0.10211	NA	NA	0.0945963	NA	NA	0.0825771	NA	NA	0.0248449	NA	NA	0.0340444	NA	NA	0.11325	NA	NA
1295	Amer1	0.0674043	NA	NA	0.128348	NA	NA	0.115464	NA	NA	0.115645	NA	NA	0.0635033	NA	NA	0.0833091	NA	NA	0.0774202	NA	NA	0.115735	NA	NA	0.105417	NA	NA	0.141841	NA	NA	0.133065	NA	NA	0.0302954	NA	NA
1296	Amer2	0.238094	NA	NA	0.242374	NA	NA	0.533376	0.425605	9.2689e-35	0.409692	NA	NA	0.115183	-0.259789	0.000267387	0.114051	-0.299864	0.0395997	0.1782	NA	NA	0.238667	NA	NA	0.020393	-0.446528	5.08778e-05	0.0968307	-0.277044	1	0.0344879	NA	NA	0.0782894	NA	NA
1297	Amer3	0.0532839	NA	NA	0.0842421	NA	NA	0.0287839	NA	NA	0.0696939	NA	NA	0.00155424	NA	NA	0.0074813	NA	NA	0.0291336	NA	NA	0.00370682	NA	NA	NA	NA	NA	NA	NA	NA	NA	NA	NA	NA	NA	NA
1298	Amfr	0.222395	NA	NA	0.249992	NA	NA	0.182966	NA	NA	0.261594	NA	NA	0.343296	NA	NA	0.24846	NA	NA	0.188171	NA	NA	0.259527	NA	NA	0.285077	NA	NA	0.29666	NA	NA	0.325605	NA	NA	0.146713	NA	NA
1299	Amh	0.00213019	NA	NA	0.0015825	NA	NA	0.00234035	NA	NA	NA	NA	NA	0.00399011	NA	NA	0.00197196	NA	NA	NA	NA	NA	NA	NA	NA	NA	NA	NA	NA	NA	NA	NA	NA	NA	NA	NA	NA
1300	Amigo1	0.0400829	NA	NA	0.0480962	NA	NA	0.0318263	NA	NA	0.0443057	NA	NA	0.028209	NA	NA	0.0332075	NA	NA	0.00986492	NA	NA	0.0137702	NA	NA	0.0131297	NA	NA	NA	NA	NA	0.0416901	NA	NA	NA	NA	NA
1301	Amigo2	0.0748616	NA	NA	0.133921	NA	NA	0.074747	NA	NA	0.0277689	NA	NA	0.022475	NA	NA	0.0316023	NA	NA	0.0230056	NA	NA	0.00888032	NA	NA	NA	NA	NA	0.0207251	NA	NA	0.0260045	NA	NA	0.0532677	NA	NA
1302	Amigo3	0.00243873	NA	NA	0.00526381	NA	NA	0.0139306	NA	NA	0.0108375	NA	NA	0.00664633	NA	NA	0.0334356	NA	NA	0.00414371	NA	NA	0.0030927	NA	NA	0.0155015	NA	NA	NA	NA	NA	NA	NA	NA	NA	NA	NA
1303	Ammecr1	0.143845	NA	NA	0.0693388	NA	NA	0.0520888	NA	NA	0.0244028	NA	NA	0.103054	NA	NA	0.342544	0.354189	3.53387e-44	0.142618	NA	NA	0.0960083	NA	NA	0.089865	NA	NA	0.0863112	NA	NA	0.419636	0.328541	0.000449604	NA	NA	NA
1304	Ammecr1l	0.196051	NA	NA	0.207233	NA	NA	0.207105	NA	NA	0.204894	NA	NA	0.246995	NA	NA	0.284022	NA	NA	0.178805	NA	NA	0.255137	NA	NA	0.199069	NA	NA	0.246644	NA	NA	0.357102	NA	NA	0.185316	NA	NA
1305	Amn	0.0125653	NA	NA	0.0112826	NA	NA	0.00527019	NA	NA	0.0401948	NA	NA	0.00201971	NA	NA	NA	NA	NA	NA	NA	NA	NA	NA	NA	NA	NA	NA	NA	NA	NA	NA	NA	NA	NA	NA	NA
1306	Amn1	0.511571	NA	NA	0.467266	NA	NA	0.435258	NA	NA	0.483639	NA	NA	0.214803	-0.259014	1.7045e-06	0.27735	-0.252992	1	0.381009	NA	NA	0.3439	NA	NA	0.0954579	-0.521168	4.28522e-06	0.179567	-0.334954	1	0.0795294	NA	NA	0.116103	NA	NA
1307	Amot	0.0364976	NA	NA	0.04103	NA	NA	0.0397741	NA	NA	0.0643433	NA	NA	0.0741205	NA	NA	0.518025	0.662655	1.32512e-185	0.0440698	NA	NA	0.0301352	NA	NA	0.100969	NA	NA	0.0372572	NA	NA	0.203963	NA	NA	NA	NA	NA
1308	Amotl1	0.0968875	NA	NA	0.0959014	NA	NA	0.125009	NA	NA	0.0646162	NA	NA	0.218536	NA	NA	0.26916	NA	NA	0.164886	NA	NA	0.241963	NA	NA	0.718545	0.763332	8.7494e-58	0.100598	NA	NA	1.01394	0.9185	3.50249e-16	NA	NA	NA
1309	Amotl2	0.14129	NA	NA	0.182029	NA	NA	0.221262	NA	NA	0.252099	NA	NA	0.439883	0.342722	2.05557e-09	0.348522	NA	NA	0.197804	NA	NA	0.31671	NA	NA	0.316924	NA	NA	0.401145	NA	NA	0.555477	0.320547	1	0.0302954	NA	NA
1310	Ampd1	NA	NA	NA	NA	NA	NA	NA	NA	NA	NA	NA	NA	NA	NA	NA	0.00570398	NA	NA	NA	NA	NA	NA	NA	NA	NA	NA	NA	NA	NA	NA	NA	NA	NA	NA	NA	NA
1311	Ampd2	0.110172	NA	NA	0.101672	NA	NA	0.0889935	NA	NA	0.0731442	NA	NA	0.0348705	NA	NA	0.0836302	NA	NA	0.0487029	NA	NA	0.0673483	NA	NA	0.0477947	NA	NA	0.0544234	NA	NA	0.048854	NA	NA	NA	NA	NA
1312	Ampd3	0.0080514	NA	NA	0.00384094	NA	NA	NA	NA	NA	0.0138945	NA	NA	0.0271218	NA	NA	0.113937	NA	NA	NA	NA	NA	0.00867365	NA	NA	0.00560907	NA	NA	NA	NA	NA	NA	NA	NA	NA	NA	NA
1313	Amph	0.144117	NA	NA	0.137562	NA	NA	0.123664	NA	NA	0.162751	NA	NA	0.0486163	NA	NA	0.0999229	NA	NA	0.0606	NA	NA	0.038708	NA	NA	0.0293506	NA	NA	0.044886	NA	NA	NA	NA	NA	0.0302954	NA	NA
1314	Amt	0.110647	NA	NA	0.0966418	NA	NA	0.125683	NA	NA	0.129561	NA	NA	0.185844	NA	NA	0.213822	NA	NA	0.17573	NA	NA	0.13031	NA	NA	0.0885666	NA	NA	0.104351	NA	NA	NA	NA	NA	NA	NA	NA
1315	Amy1	0.00896694	NA	NA	0.0188034	NA	NA	0.00836761	NA	NA	0.0205275	NA	NA	0.00525499	NA	NA	NA	NA	NA	0.00434842	NA	NA	NA	NA	NA	NA	NA	NA	0.0127034	NA	NA	NA	NA	NA	NA	NA	NA
1316	Amz1	0.00715731	NA	NA	0.00266077	NA	NA	0.0039868	NA	NA	0.00398874	NA	NA	0.0247111	NA	NA	0.00458115	NA	NA	NA	NA	NA	0.0181421	NA	NA	0.00728025	NA	NA	NA	NA	NA	NA	NA	NA	0.069296	NA	NA
1317	Amz2	0.411877	NA	NA	0.518958	NA	NA	0.378301	NA	NA	0.437138	NA	NA	0.26811	NA	NA	0.385212	NA	NA	0.321235	NA	NA	0.393543	NA	NA	0.258595	NA	NA	0.404763	NA	NA	0.118727	NA	NA	0.162179	NA	NA
1318	Anapc1	0.121971	NA	NA	0.135927	NA	NA	0.148383	NA	NA	0.180377	NA	NA	0.177778	NA	NA	0.195679	NA	NA	0.145694	NA	NA	0.277685	NA	NA	0.263674	NA	NA	0.284193	NA	NA	0.367306	NA	NA	0.18112	NA	NA
1319	Anapc10	0.10705	NA	NA	0.115284	NA	NA	0.113751	NA	NA	0.0995685	NA	NA	0.140736	NA	NA	0.15594	NA	NA	0.110536	NA	NA	0.185087	NA	NA	0.132718	NA	NA	0.211122	NA	NA	0.117157	NA	NA	0.0565287	NA	NA
1320	Anapc11	0.92673	NA	NA	1.04931	NA	NA	0.927307	NA	NA	1.11194	NA	NA	1.0001	NA	NA	0.913761	NA	NA	0.657239	NA	NA	1.1563	NA	NA	0.854803	NA	NA	1.22657	NA	NA	0.984197	NA	NA	0.973932	NA	NA
1321	Anapc13	1.01259	NA	NA	0.861392	-0.26209	8.97461e-12	1.16809	NA	NA	1.13712	NA	NA	1.11324	NA	NA	1.26359	NA	NA	0.982383	NA	NA	1.29464	NA	NA	0.962483	NA	NA	1.3343	NA	NA	0.620234	-0.551749	1	0.981218	NA	NA
1322	Anapc15	0.135836	NA	NA	0.157182	NA	NA	0.210533	NA	NA	0.191399	NA	NA	0.117361	NA	NA	0.118395	NA	NA	0.21523	NA	NA	0.180254	NA	NA	0.103481	NA	NA	0.29481	NA	NA	0.133192	NA	NA	0.307812	NA	NA
1323	Anapc16	0.450192	NA	NA	0.451844	NA	NA	0.442841	NA	NA	0.436212	NA	NA	0.486988	NA	NA	0.447353	NA	NA	0.379625	NA	NA	0.360139	NA	NA	0.340417	NA	NA	0.251388	-0.258029	1	0.412403	NA	NA	0.337354	NA	NA
1324	Anapc2	0.145493	NA	NA	0.18117	NA	NA	0.166274	NA	NA	0.198329	NA	NA	0.159247	NA	NA	0.23376	NA	NA	0.149819	NA	NA	0.157819	NA	NA	0.19199	NA	NA	0.143912	NA	NA	0.52776	0.533901	1	0.187779	NA	NA
1325	Anapc4	0.127991	NA	NA	0.186904	NA	NA	0.121997	NA	NA	0.155576	NA	NA	0.115837	NA	NA	0.16375	NA	NA	0.0909323	NA	NA	0.15952	NA	NA	0.123356	NA	NA	0.0831261	NA	NA	0.327607	NA	NA	0.0490258	NA	NA
1326	Anapc5	1.12402	NA	NA	1.35608	NA	NA	1.24351	NA	NA	1.2664	NA	NA	0.790413	-0.319347	1.64138e-10	0.970185	-0.255072	0.00157758	0.899424	NA	NA	1.11594	NA	NA	1.0248	NA	NA	1.29679	NA	NA	1.15361	NA	NA	0.550367	-0.62656	1
1327	Anapc7	0.0855418	NA	NA	0.0937887	NA	NA	0.103103	NA	NA	0.0910655	NA	NA	0.0841594	NA	NA	0.0837608	NA	NA	0.0851206	NA	NA	0.0908591	NA	NA	0.127268	NA	NA	0.254747	0.266983	0.030318	0.224359	NA	NA	0.0302954	NA	NA
1328	Ang	NA	NA	NA	0.000849602	NA	NA	NA	NA	NA	0.00227068	NA	NA	0.00628002	NA	NA	0.00182019	NA	NA	NA	NA	NA	0.00453764	NA	NA	0.0258025	NA	NA	0.0140272	NA	NA	NA	NA	NA	0.297942	0.523971	5.96189e-55
1329	Angel1	0.00324676	NA	NA	0.00931523	NA	NA	0.0154447	NA	NA	0.00660768	NA	NA	0.00833263	NA	NA	0.0246298	NA	NA	0.0153048	NA	NA	0.0183111	NA	NA	0.00442009	NA	NA	NA	NA	NA	0.0380279	NA	NA	NA	NA	NA
1330	Angel2	0.26131	NA	NA	0.327672	NA	NA	0.374537	NA	NA	0.332659	NA	NA	0.333701	NA	NA	0.304551	NA	NA	0.39642	NA	NA	0.442048	NA	NA	0.225098	NA	NA	0.397145	NA	NA	0.198734	NA	NA	0.158365	NA	NA
1331	Angpt1	0.0132378	NA	NA	0.00962467	NA	NA	0.0130726	NA	NA	0.0183613	NA	NA	0.00344978	NA	NA	0.212824	0.347242	8.91968e-88	0.0116397	NA	NA	0.0217725	NA	NA	0.0617593	NA	NA	0.0402398	NA	NA	NA	NA	NA	NA	NA	NA
1332	Angpt2	0.0112659	NA	NA	0.0141604	NA	NA	0.00705807	NA	NA	0.00444245	NA	NA	0.0171983	NA	NA	0.015493	NA	NA	0.0041623	NA	NA	0.00504107	NA	NA	0.021423	NA	NA	0.0143035	NA	NA	0.0228496	NA	NA	0.082517	NA	NA
1333	Angptl1	NA	NA	NA	0.00393795	NA	NA	0.00211415	NA	NA	NA	NA	NA	0.00591567	NA	NA	0.00258772	NA	NA	0.00399055	NA	NA	NA	NA	NA	0.0186697	NA	NA	NA	NA	NA	NA	NA	NA	NA	NA	NA
1334	Angptl2	0.00472822	NA	NA	0.00256498	NA	NA	0.00425055	NA	NA	NA	NA	NA	0.0165826	NA	NA	0.0259152	NA	NA	0.00968484	NA	NA	0.020808	NA	NA	0.081094	NA	NA	NA	NA	NA	0.0416901	NA	NA	NA	NA	NA
1335	Angptl4	0.00144813	NA	NA	0.00556913	NA	NA	0.00366656	NA	NA	0.00240813	NA	NA	0.00736858	NA	NA	0.0019194	NA	NA	NA	NA	NA	0.00543499	NA	NA	0.142296	0.26732	1.41163e-68	NA	NA	NA	0.0344879	NA	NA	NA	NA	NA
1336	Angptl6	0.0898876	NA	NA	0.114882	NA	NA	0.0704008	NA	NA	0.0992927	NA	NA	0.0630313	NA	NA	0.0531401	NA	NA	0.0461805	NA	NA	0.0402146	NA	NA	0.0245502	NA	NA	0.0672286	NA	NA	0.0351285	NA	NA	NA	NA	NA
1337	Ank	0.028764	NA	NA	0.043658	NA	NA	0.0535537	NA	NA	0.0474024	NA	NA	0.0169546	NA	NA	0.0611264	NA	NA	0.0294237	NA	NA	0.0243008	NA	NA	0.097536	NA	NA	0.0113433	NA	NA	NA	NA	NA	NA	NA	NA
1338	Ank1	0.00648672	NA	NA	0.00542124	NA	NA	NA	NA	NA	0.0165356	NA	NA	0.00307965	NA	NA	0.00432886	NA	NA	NA	NA	NA	0.00370682	NA	NA	NA	NA	NA	NA	NA	NA	NA	NA	NA	NA	NA	NA
1339	Ank2	0.638356	NA	NA	1.00762	0.336872	8.88139e-37	0.94175	0.314899	1.22242e-13	1.08347	0.393163	3.46977e-28	0.504563	NA	NA	0.215028	-0.710744	9.23578e-28	0.227656	-0.575744	5.98813e-22	0.245362	-0.607272	1.69661e-11	0.274478	-0.581372	4.85552e-07	0.400968	-0.36942	1	0.172888	-0.76631	1	0.0820912	-0.845152	1
1340	Ank3	1.15228	0.419638	4.46696e-51	1.06562	NA	NA	1.09152	0.27118	1.94798e-12	1.2278	0.358384	1.34009e-24	0.122976	-1.01998	1.08461e-60	0.286979	-0.809143	5.66137e-32	0.283884	-0.664496	5.97602e-26	0.176486	-0.933742	9.54377e-25	0.278276	-0.749149	1.39285e-12	0.123305	-1.01051	6.94481e-10	0.10467	-1.0302	1	0.147604	-0.92355	1
1341	Ankef1	0.0102457	NA	NA	0.00729612	NA	NA	0.0100389	NA	NA	0.00882951	NA	NA	0.00579721	NA	NA	0.00887618	NA	NA	0.00989938	NA	NA	NA	NA	NA	NA	NA	NA	NA	NA	NA	NA	NA	NA	NA	NA	NA
1342	Ankfn1	NA	NA	NA	0.00217477	NA	NA	NA	NA	NA	NA	NA	NA	NA	NA	NA	0.00324318	NA	NA	NA	NA	NA	NA	NA	NA	NA	NA	NA	NA	NA	NA	NA	NA	NA	NA	NA	NA
1343	Ankfy1	0.135762	NA	NA	0.126678	NA	NA	0.14985	NA	NA	0.16117	NA	NA	0.183704	NA	NA	0.177017	NA	NA	0.156926	NA	NA	0.15139	NA	NA	0.108061	NA	NA	0.18018	NA	NA	0.166135	NA	NA	0.315026	NA	NA
1344	Ankhd1	0.11137	NA	NA	0.0673752	NA	NA	0.0953616	NA	NA	0.0754993	NA	NA	0.141213	NA	NA	0.187185	NA	NA	0.13119	NA	NA	0.162075	NA	NA	0.107245	NA	NA	0.247927	NA	NA	0.262241	NA	NA	0.138438	NA	NA
1345	Ankib1	0.095198	NA	NA	0.0836613	NA	NA	0.0973157	NA	NA	0.0960896	NA	NA	0.0984405	NA	NA	0.0697201	NA	NA	0.0760924	NA	NA	0.136993	NA	NA	0.0890232	NA	NA	0.0811348	NA	NA	0.158192	NA	NA	0.0782894	NA	NA
1346	Ankle1	0.0023184	NA	NA	0.00152802	NA	NA	NA	NA	NA	NA	NA	NA	0.00321078	NA	NA	0.0151167	NA	NA	0.00480731	NA	NA	0.0299039	NA	NA	0.0432771	NA	NA	0.11744	NA	NA	NA	NA	NA	0.0262333	NA	NA
1347	Ankle2	0.0852006	NA	NA	0.0514413	NA	NA	0.0774092	NA	NA	0.0924816	NA	NA	0.124047	NA	NA	0.184148	NA	NA	0.0949501	NA	NA	0.0939807	NA	NA	0.0742672	NA	NA	0.205718	NA	NA	0.061133	NA	NA	0.0490258	NA	NA
1348	Ankmy2	0.145384	NA	NA	0.174239	NA	NA	0.109287	NA	NA	0.192988	NA	NA	0.0839701	NA	NA	0.0938066	NA	NA	0.0370855	NA	NA	0.0748474	NA	NA	0.114937	NA	NA	0.0899744	NA	NA	0.0726475	NA	NA	NA	NA	NA
1349	Ankra2	0.716787	NA	NA	0.715119	NA	NA	0.562322	NA	NA	0.733377	NA	NA	0.481895	NA	NA	0.41456	-0.291638	0.322299	0.451743	NA	NA	0.226369	-0.53717	1.11955e-08	0.232567	-0.514116	1.18626e-05	0.318463	-0.38433	1	0.16113	-0.604063	1	0.0302954	-0.867208	1
1350	Ankrd10	0.223703	NA	NA	0.27575	NA	NA	0.190286	NA	NA	0.221077	NA	NA	0.166012	NA	NA	0.240735	NA	NA	0.189758	NA	NA	0.220005	NA	NA	0.184176	NA	NA	0.189458	NA	NA	0.434776	NA	NA	0.0657406	NA	NA
1351	Ankrd11	0.308258	NA	NA	0.247469	NA	NA	0.384912	NA	NA	0.339262	NA	NA	0.408555	NA	NA	0.475911	NA	NA	0.302159	NA	NA	0.496117	NA	NA	0.398393	NA	NA	0.393094	NA	NA	0.581353	NA	NA	0.553784	NA	NA
1352	Ankrd12	0.416964	NA	NA	0.637853	NA	NA	0.613987	NA	NA	0.721913	0.293642	1.81744e-16	0.236712	-0.321914	9.88821e-08	0.263635	-0.344431	0.00113206	0.248623	NA	NA	0.224621	-0.349734	0.00839024	0.291374	-0.260267	1	0.262027	-0.285579	1	0.165945	NA	NA	0.226773	NA	NA
1353	Ankrd13a	0.162377	NA	NA	0.110075	NA	NA	0.136926	NA	NA	0.111595	NA	NA	0.0926352	NA	NA	0.165597	NA	NA	0.10957	NA	NA	0.148016	NA	NA	0.13176	NA	NA	0.160995	NA	NA	0.27203	NA	NA	0.269043	NA	NA
1354	Ankrd13b	0.170007	NA	NA	0.247606	NA	NA	0.184835	NA	NA	0.248709	NA	NA	0.0497113	NA	NA	0.105184	NA	NA	0.106824	NA	NA	0.115537	NA	NA	0.111099	NA	NA	0.0453813	NA	NA	NA	NA	NA	0.0302954	NA	NA
1355	Ankrd13c	0.0851772	NA	NA	0.0979866	NA	NA	0.0842766	NA	NA	0.0721197	NA	NA	0.163033	NA	NA	0.126163	NA	NA	0.0791505	NA	NA	0.0685259	NA	NA	0.0659077	NA	NA	0.212248	NA	NA	0.0948646	NA	NA	0.0262333	NA	NA
1356	Ankrd13d	0.127605	NA	NA	0.108814	NA	NA	0.0822708	NA	NA	0.110268	NA	NA	0.0622634	NA	NA	0.0730276	NA	NA	0.050755	NA	NA	0.023788	NA	NA	0.0325255	NA	NA	NA	NA	NA	NA	NA	NA	NA	NA	NA
1357	Ankrd16	0.0870146	NA	NA	0.0762646	NA	NA	0.0426905	NA	NA	0.0534093	NA	NA	0.0723039	NA	NA	0.0905299	NA	NA	0.043498	NA	NA	0.0671293	NA	NA	0.0830457	NA	NA	0.115119	NA	NA	0.160926	NA	NA	0.0795009	NA	NA
1358	Ankrd17	0.377216	NA	NA	0.363246	NA	NA	0.391175	NA	NA	0.386469	NA	NA	0.400893	NA	NA	0.607485	NA	NA	0.375466	NA	NA	0.409305	NA	NA	0.384634	NA	NA	0.364457	NA	NA	0.492227	NA	NA	0.376696	NA	NA
1359	Ankrd2	0.00318086	NA	NA	0.0173998	NA	NA	0.00387306	NA	NA	0.0065838	NA	NA	NA	NA	NA	0.00768994	NA	NA	NA	NA	NA	NA	NA	NA	NA	NA	NA	NA	NA	NA	NA	NA	NA	NA	NA	NA
1360	Ankrd22	NA	NA	NA	NA	NA	NA	0.00129784	NA	NA	NA	NA	NA	NA	NA	NA	0.00584883	NA	NA	NA	NA	NA	0.00549742	NA	NA	NA	NA	NA	NA	NA	NA	NA	NA	NA	NA	NA	NA
1361	Ankrd23	0.00120704	NA	NA	0.000985313	NA	NA	0.00291438	NA	NA	NA	NA	NA	0.00772248	NA	NA	NA	NA	NA	NA	NA	NA	NA	NA	NA	0.00318876	NA	NA	0.0120449	NA	NA	NA	NA	NA	NA	NA	NA
1362	Ankrd24	0.070418	NA	NA	0.06264	NA	NA	0.0388437	NA	NA	0.0664334	NA	NA	0.0777535	NA	NA	0.16213	NA	NA	0.0540576	NA	NA	0.108704	NA	NA	0.0870112	NA	NA	0.0128934	NA	NA	NA	NA	NA	NA	NA	NA
1363	Ankrd26	0.059486	NA	NA	0.0507776	NA	NA	0.0793301	NA	NA	0.0489554	NA	NA	0.0862919	NA	NA	0.11342	NA	NA	0.0489512	NA	NA	0.0916884	NA	NA	0.0751812	NA	NA	0.225659	0.280498	0.0630971	0.0786418	NA	NA	0.0628353	NA	NA
1364	Ankrd27	0.0257347	NA	NA	0.0412436	NA	NA	0.0503782	NA	NA	0.027814	NA	NA	0.0334725	NA	NA	0.0553325	NA	NA	0.0162751	NA	NA	0.0547143	NA	NA	0.0622957	NA	NA	NA	NA	NA	0.0511948	NA	NA	0.0302954	NA	NA
1365	Ankrd28	0.0123901	NA	NA	0.0217664	NA	NA	0.0135437	NA	NA	0.00661085	NA	NA	0.0131969	NA	NA	0.0248894	NA	NA	0.0256878	NA	NA	0.0167389	NA	NA	0.0247404	NA	NA	0.0228045	NA	NA	0.0515832	NA	NA	NA	NA	NA
1366	Ankrd29	0.021497	NA	NA	0.0373218	NA	NA	0.0362162	NA	NA	0.097702	NA	NA	0.0209207	NA	NA	0.00974342	NA	NA	0.00146086	NA	NA	0.00934337	NA	NA	0.00848872	NA	NA	0.0412859	NA	NA	NA	NA	NA	NA	NA	NA
1367	Ankrd33b	NA	NA	NA	0.00168934	NA	NA	0.0012614	NA	NA	NA	NA	NA	NA	NA	NA	0.00828767	NA	NA	NA	NA	NA	NA	NA	NA	0.0207429	NA	NA	NA	NA	NA	0.0305089	NA	NA	NA	NA	NA
1368	Ankrd34a	0.00879645	NA	NA	0.0174422	NA	NA	0.0153571	NA	NA	0.0270274	NA	NA	NA	NA	NA	0.00314537	NA	NA	NA	NA	NA	NA	NA	NA	NA	NA	NA	NA	NA	NA	NA	NA	NA	NA	NA	NA
1369	Ankrd34b	0.0185658	NA	NA	0.0445776	NA	NA	0.00931499	NA	NA	0.0321382	NA	NA	0.00208871	NA	NA	NA	NA	NA	NA	NA	NA	NA	NA	NA	0.00575476	NA	NA	NA	NA	NA	NA	NA	NA	NA	NA	NA
1370	Ankrd34c	NA	NA	NA	0.00215401	NA	NA	NA	NA	NA	NA	NA	NA	NA	NA	NA	NA	NA	NA	NA	NA	NA	NA	NA	NA	NA	NA	NA	NA	NA	NA	NA	NA	NA	NA	NA	NA
1371	Ankrd35	0.038735	NA	NA	0.0387067	NA	NA	0.00350685	NA	NA	0.029694	NA	NA	0.00210925	NA	NA	0.0250403	NA	NA	0.013807	NA	NA	0.00336256	NA	NA	0.0250429	NA	NA	NA	NA	NA	NA	NA	NA	NA	NA	NA
1372	Ankrd37	0.111735	NA	NA	0.148265	NA	NA	0.154552	NA	NA	0.193373	NA	NA	0.0908284	NA	NA	0.210895	NA	NA	0.0640358	NA	NA	0.11378	NA	NA	0.0386484	NA	NA	0.102699	NA	NA	0.219935	NA	NA	0.0870167	NA	NA
1373	Ankrd39	0.0860479	NA	NA	0.0843327	NA	NA	0.10271	NA	NA	0.109721	NA	NA	0.137585	NA	NA	0.100458	NA	NA	0.0543565	NA	NA	0.0940469	NA	NA	0.0954266	NA	NA	0.148232	NA	NA	0.203799	NA	NA	0.0870167	NA	NA
1374	Ankrd40	0.0539333	NA	NA	0.054292	NA	NA	0.0646078	NA	NA	0.0775947	NA	NA	0.129315	NA	NA	0.131414	NA	NA	0.0426918	NA	NA	0.112351	NA	NA	0.108959	NA	NA	0.129112	NA	NA	0.251588	0.271633	1	0.0782894	NA	NA
1375	Ankrd42	0.0214928	NA	NA	0.0275875	NA	NA	0.0292645	NA	NA	0.057282	NA	NA	0.0720214	NA	NA	0.0399303	NA	NA	0.00957967	NA	NA	0.0303355	NA	NA	0.0224844	NA	NA	0.0640025	NA	NA	NA	NA	NA	0.0302954	NA	NA
1376	Ankrd44	0.166055	NA	NA	0.0883096	NA	NA	0.108201	NA	NA	0.137158	NA	NA	0.0906771	NA	NA	0.0769983	NA	NA	0.0559507	NA	NA	0.0776427	NA	NA	0.245436	NA	NA	0.0655469	NA	NA	0.0482612	NA	NA	0.314911	NA	NA
1377	Ankrd45	0.0927688	NA	NA	0.0657817	NA	NA	0.0402851	NA	NA	0.0798628	NA	NA	0.0949283	NA	NA	0.0541347	NA	NA	0.0110956	NA	NA	0.0388053	NA	NA	NA	NA	NA	0.00860462	NA	NA	NA	NA	NA	NA	NA	NA
1378	Ankrd46	0.146624	NA	NA	0.275854	NA	NA	0.243275	NA	NA	0.252898	NA	NA	0.171969	NA	NA	0.110603	NA	NA	0.0838625	NA	NA	0.196961	NA	NA	0.099446	NA	NA	0.184113	NA	NA	0.157166	NA	NA	0.0808096	NA	NA
1379	Ankrd49	0.0507834	NA	NA	0.0992108	NA	NA	0.0602952	NA	NA	0.0577623	NA	NA	0.0624583	NA	NA	0.135596	NA	NA	0.0871337	NA	NA	0.124089	NA	NA	0.0674783	NA	NA	0.107282	NA	NA	0.0305089	NA	NA	0.0791851	NA	NA
1380	Ankrd50	0.105921	NA	NA	0.111557	NA	NA	0.130067	NA	NA	0.105774	NA	NA	0.0618293	NA	NA	0.17328	NA	NA	0.0764707	NA	NA	0.0775606	NA	NA	0.175139	NA	NA	0.125965	NA	NA	0.255927	NA	NA	NA	NA	NA
1381	Ankrd52	0.00207407	NA	NA	0.00757454	NA	NA	0.00424471	NA	NA	0.00401793	NA	NA	0.0303626	NA	NA	0.0115947	NA	NA	NA	NA	NA	0.0112008	NA	NA	NA	NA	NA	NA	NA	NA	0.0228496	NA	NA	NA	NA	NA
1382	Ankrd54	0.121658	NA	NA	0.104065	NA	NA	0.14103	NA	NA	0.112673	NA	NA	0.135286	NA	NA	0.161735	NA	NA	0.0822313	NA	NA	0.206465	NA	NA	0.0955375	NA	NA	0.134639	NA	NA	0.0737765	NA	NA	0.0302954	NA	NA
1383	Ankrd55	0.0239115	NA	NA	0.0361321	NA	NA	0.00193092	NA	NA	0.0188096	NA	NA	NA	NA	NA	0.00597996	NA	NA	NA	NA	NA	NA	NA	NA	0.0376017	NA	NA	NA	NA	NA	NA	NA	NA	NA	NA	NA
1384	Ankrd6	0.126978	NA	NA	0.153253	NA	NA	0.116459	NA	NA	0.207066	NA	NA	0.0793825	NA	NA	0.0294461	NA	NA	0.0909127	NA	NA	0.203375	NA	NA	0.0042686	NA	NA	0.0916332	NA	NA	NA	NA	NA	NA	NA	NA
1385	Ankrd63	0.00407127	NA	NA	NA	NA	NA	NA	NA	NA	NA	NA	NA	NA	NA	NA	NA	NA	NA	NA	NA	NA	NA	NA	NA	NA	NA	NA	NA	NA	NA	NA	NA	NA	NA	NA	NA
1386	Ankrd66	0.00124101	NA	NA	NA	NA	NA	NA	NA	NA	NA	NA	NA	0.0120868	NA	NA	NA	NA	NA	0.00457794	NA	NA	NA	NA	NA	NA	NA	NA	NA	NA	NA	NA	NA	NA	NA	NA	NA
1387	Ankrd7	NA	NA	NA	NA	NA	NA	NA	NA	NA	NA	NA	NA	NA	NA	NA	NA	NA	NA	NA	NA	NA	0.00602615	NA	NA	NA	NA	NA	0.0109911	NA	NA	0.0228496	NA	NA	0.0302954	NA	NA
1388	Ankrd9	0.025765	NA	NA	0.0197076	NA	NA	0.0157047	NA	NA	0.0242825	NA	NA	0.0609894	NA	NA	0.0790399	NA	NA	0.0258883	NA	NA	0.0280811	NA	NA	0.00318876	NA	NA	0.0981372	NA	NA	0.0202726	NA	NA	NA	NA	NA
1389	Anks1	0.0827066	NA	NA	0.0674638	NA	NA	0.049205	NA	NA	0.0861517	NA	NA	0.0502859	NA	NA	0.0585373	NA	NA	0.102141	NA	NA	0.0114472	NA	NA	0.0182261	NA	NA	0.0334258	NA	NA	0.350114	0.417572	0.00156464	0.0774759	NA	NA
1390	Anks1b	0.144001	NA	NA	0.134668	NA	NA	0.107399	NA	NA	0.129028	NA	NA	0.0691937	NA	NA	0.012553	NA	NA	0.0297755	NA	NA	0.0430157	NA	NA	0.0226855	NA	NA	0.167335	NA	NA	NA	NA	NA	NA	NA	NA
1391	Anks3	0.119451	NA	NA	0.149661	NA	NA	0.111676	NA	NA	0.0938169	NA	NA	0.127727	NA	NA	0.168877	NA	NA	0.0827244	NA	NA	0.0759227	NA	NA	0.109318	NA	NA	0.102614	NA	NA	0.0616837	NA	NA	NA	NA	NA
1392	Anks6	0.00378311	NA	NA	0.00661132	NA	NA	0.00209168	NA	NA	NA	NA	NA	0.00581006	NA	NA	0.0137763	NA	NA	NA	NA	NA	0.0118886	NA	NA	0.00760885	NA	NA	NA	NA	NA	NA	NA	NA	NA	NA	NA
1393	Ankub1	NA	NA	NA	NA	NA	NA	NA	NA	NA	NA	NA	NA	0.00765813	NA	NA	0.00387971	NA	NA	NA	NA	NA	NA	NA	NA	NA	NA	NA	NA	NA	NA	NA	NA	NA	NA	NA	NA
1394	Ankzf1	0.0299143	NA	NA	0.056636	NA	NA	0.0292383	NA	NA	0.0400338	NA	NA	0.0233164	NA	NA	0.0747298	NA	NA	0.0528945	NA	NA	0.0513145	NA	NA	0.0258466	NA	NA	0.0544247	NA	NA	0.136144	NA	NA	NA	NA	NA
1395	Anln	0.00372767	NA	NA	0.00212312	NA	NA	0.00173715	NA	NA	0.00360732	NA	NA	0.00738554	NA	NA	0.0344361	NA	NA	0.00552258	NA	NA	0.0707769	NA	NA	0.0607883	NA	NA	0.179625	0.289792	7.82607e-25	0.0305089	NA	NA	0.0795009	NA	NA
1396	Ano1	0.00605632	NA	NA	0.00428678	NA	NA	0.00475438	NA	NA	0.00411004	NA	NA	0.0209022	NA	NA	0.0574886	NA	NA	NA	NA	NA	0.158867	0.256669	6.24952e-39	0.117752	0.257794	3.15695e-07	0.0288731	NA	NA	NA	NA	NA	NA	NA	NA
1397	Ano10	0.0452198	NA	NA	0.0701272	NA	NA	0.0410347	NA	NA	0.0539471	NA	NA	0.0559964	NA	NA	0.064771	NA	NA	0.0322293	NA	NA	0.0370147	NA	NA	0.0478197	NA	NA	NA	NA	NA	0.0583004	NA	NA	NA	NA	NA
1398	Ano2	NA	NA	NA	0.00142846	NA	NA	NA	NA	NA	NA	NA	NA	NA	NA	NA	0.00274072	NA	NA	NA	NA	NA	0.00224375	NA	NA	NA	NA	NA	NA	NA	NA	NA	NA	NA	NA	NA	NA
1399	Ano3	NA	NA	NA	NA	NA	NA	0.00468658	NA	NA	0.0110585	NA	NA	0.0150973	NA	NA	0.00592141	NA	NA	NA	NA	NA	NA	NA	NA	0.00544789	NA	NA	NA	NA	NA	NA	NA	NA	NA	NA	NA
1400	Ano4	0.00426729	NA	NA	0.0230415	NA	NA	0.0135959	NA	NA	0.0272028	NA	NA	NA	NA	NA	0.0157486	NA	NA	NA	NA	NA	0.00391209	NA	NA	0.00531168	NA	NA	NA	NA	NA	NA	NA	NA	NA	NA	NA
1401	Ano5	NA	NA	NA	0.00640167	NA	NA	0.0182859	NA	NA	0.0141679	NA	NA	0.00362241	NA	NA	NA	NA	NA	NA	NA	NA	NA	NA	NA	0.0312489	NA	NA	NA	NA	NA	NA	NA	NA	NA	NA	NA
1402	Ano6	0.0822656	NA	NA	0.122868	NA	NA	0.0755895	NA	NA	0.0935495	NA	NA	0.249525	0.274135	1.67352e-07	0.144162	NA	NA	0.0726104	NA	NA	0.0583276	NA	NA	0.23952	NA	NA	0.197125	NA	NA	0.368242	0.262262	0.00317419	0.10875	NA	NA
1403	Ano7	0.00198419	NA	NA	0.00225559	NA	NA	NA	NA	NA	NA	NA	NA	NA	NA	NA	NA	NA	NA	NA	NA	NA	NA	NA	NA	0.00645981	NA	NA	NA	NA	NA	NA	NA	NA	NA	NA	NA
1404	Ano8	0.0556578	NA	NA	0.0720163	NA	NA	0.0404726	NA	NA	0.0555056	NA	NA	0.0371674	NA	NA	0.0719235	NA	NA	0.0485932	NA	NA	0.0152869	NA	NA	0.0241968	NA	NA	0.0413933	NA	NA	0.0766758	NA	NA	NA	NA	NA
1405	Ano9	0.00110423	NA	NA	NA	NA	NA	NA	NA	NA	0.0021627	NA	NA	NA	NA	NA	0.0100041	NA	NA	NA	NA	NA	NA	NA	NA	NA	NA	NA	NA	NA	NA	NA	NA	NA	NA	NA	NA
1406	Anp32a	0.59175	NA	NA	0.803474	NA	NA	0.62573	NA	NA	0.501662	-0.288251	0.000105687	0.613759	NA	NA	1.08967	0.353747	3.69658e-22	0.585502	NA	NA	0.846101	NA	NA	0.787493	NA	NA	0.822771	NA	NA	0.899849	NA	NA	0.419425	NA	NA
1407	Anp32b	0.592594	NA	NA	0.553542	-0.281561	0.000994167	0.451616	-0.375133	3.45519e-12	0.462181	-0.393394	1.4404e-07	0.754155	NA	NA	1.23191	0.508565	9.74831e-39	0.544152	NA	NA	1.30616	0.618216	6.27032e-24	1.20881	0.513034	1.80776e-12	1.66826	0.936102	8.94748e-21	1.38451	0.57272	0.929665	0.789192	NA	NA
1408	Anp32e	0.407133	NA	NA	0.365928	NA	NA	0.519702	NA	NA	0.402528	NA	NA	0.580911	NA	NA	0.615385	NA	NA	0.359153	NA	NA	0.879078	0.456449	3.8057e-13	0.310747	NA	NA	1.12846	0.691023	2.11205e-12	0.465087	NA	NA	0.363977	NA	NA
1409	Anpep	NA	NA	NA	NA	NA	NA	NA	NA	NA	NA	NA	NA	NA	NA	NA	NA	NA	NA	NA	NA	NA	NA	NA	NA	0.058595	NA	NA	NA	NA	NA	NA	NA	NA	NA	NA	NA
1410	Antxr1	0.00172926	NA	NA	0.00528901	NA	NA	0.00954507	NA	NA	0.00437572	NA	NA	0.0877602	NA	NA	0.060747	NA	NA	0.0182814	NA	NA	0.10555	NA	NA	0.154207	NA	NA	0.059439	NA	NA	NA	NA	NA	NA	NA	NA
1411	Antxr2	0.00404648	NA	NA	0.00218887	NA	NA	0.00885282	NA	NA	NA	NA	NA	0.0162158	NA	NA	0.0516722	NA	NA	0.00651983	NA	NA	0.02268	NA	NA	0.0712387	NA	NA	0.0324579	NA	NA	0.0202726	NA	NA	NA	NA	NA
1412	Anxa1	NA	NA	NA	NA	NA	NA	NA	NA	NA	NA	NA	NA	NA	NA	NA	0.00203145	NA	NA	NA	NA	NA	NA	NA	NA	0.0458711	NA	NA	NA	NA	NA	0.094049	NA	NA	0.0433505	NA	NA
1413	Anxa11	0.000769472	NA	NA	0.00251861	NA	NA	0.00183741	NA	NA	0.00205694	NA	NA	NA	NA	NA	0.0151097	NA	NA	NA	NA	NA	0.00276395	NA	NA	0.0231112	NA	NA	NA	NA	NA	NA	NA	NA	0.0657406	NA	NA
1414	Anxa2	0.0152484	-0.314437	2.0915e-25	0.0290852	-0.262157	1.3397e-10	0.0131007	-0.284878	1.13995e-10	0.0211424	-0.259461	5.85596e-06	0.348471	0.399643	8.33288e-25	0.381531	0.396315	4.86425e-47	0.0281481	NA	NA	0.164905	NA	NA	0.851673	0.999472	7.36497e-103	0.432656	0.437038	1.02898e-07	1.42722	1.43539	2.87523e-32	0.0662153	NA	NA
1415	Anxa3	0.00277846	NA	NA	NA	NA	NA	0.00194675	NA	NA	0.00477617	NA	NA	0.00553345	NA	NA	0.0102139	NA	NA	NA	NA	NA	0.00464538	NA	NA	0.0960524	NA	NA	NA	NA	NA	0.669722	0.945508	9.10637e-113	0.769267	1.13217	2.49666e-107
1416	Anxa4	NA	NA	NA	0.00118984	NA	NA	0.00327657	NA	NA	NA	NA	NA	0.00624003	NA	NA	0.065287	NA	NA	NA	NA	NA	0.0174971	NA	NA	0.0310095	NA	NA	NA	NA	NA	0.129338	NA	NA	0.069296	NA	NA
1417	Anxa5	0.073921	-0.286331	5.48962e-18	0.0584816	-0.321212	6.34901e-12	0.0397652	-0.339886	1.31551e-12	0.026675	-0.362996	8.57707e-11	0.495723	0.535955	1.05386e-30	0.706977	0.71367	2.42284e-117	0.0826471	NA	NA	0.143703	NA	NA	0.732987	0.668819	4.38853e-50	0.411417	0.376047	1	0.95735	0.761726	1.7085e-12	0.179563	NA	NA
1418	Anxa6	0.0308941	NA	NA	0.0225064	NA	NA	0.028889	NA	NA	0.0161613	NA	NA	0.0952799	NA	NA	0.405493	0.472321	1.32233e-110	0.0260401	NA	NA	0.0504122	NA	NA	0.598463	0.744531	3.8886e-77	0.109563	NA	NA	0.624852	0.693961	4.28415e-12	0.502457	0.656839	0.0210886
1419	Anxa7	0.0243942	NA	NA	0.0291756	NA	NA	0.0324611	NA	NA	0.0133962	NA	NA	0.0226197	NA	NA	0.123749	NA	NA	0.0158375	NA	NA	0.0413228	NA	NA	0.162679	NA	NA	0.0135716	NA	NA	0.306267	0.405034	2.84167e-05	0.0791851	NA	NA
1420	Anxa9	0.00117478	NA	NA	NA	NA	NA	0.00216591	NA	NA	NA	NA	NA	0.00849138	NA	NA	0.00199196	NA	NA	NA	NA	NA	0.00307622	NA	NA	NA	NA	NA	0.0104388	NA	NA	NA	NA	NA	NA	NA	NA
1421	Aoah	NA	NA	NA	NA	NA	NA	NA	NA	NA	NA	NA	NA	NA	NA	NA	NA	NA	NA	NA	NA	NA	NA	NA	NA	NA	NA	NA	NA	NA	NA	NA	NA	NA	0.152831	0.265654	1.61316e-161
1422	Aoc2	0.00328798	NA	NA	0.00582969	NA	NA	0.00848675	NA	NA	0.00321623	NA	NA	0.00296563	NA	NA	0.00341518	NA	NA	NA	NA	NA	0.0103953	NA	NA	0.0130483	NA	NA	NA	NA	NA	NA	NA	NA	NA	NA	NA
1423	Aox1	NA	NA	NA	0.00179975	NA	NA	NA	NA	NA	NA	NA	NA	NA	NA	NA	NA	NA	NA	NA	NA	NA	NA	NA	NA	0.00631409	NA	NA	NA	NA	NA	NA	NA	NA	NA	NA	NA
1424	Aox2	NA	NA	NA	0.00311135	NA	NA	NA	NA	NA	NA	NA	NA	NA	NA	NA	NA	NA	NA	NA	NA	NA	NA	NA	NA	NA	NA	NA	NA	NA	NA	NA	NA	NA	NA	NA	NA
1425	Aox3	NA	NA	NA	NA	NA	NA	NA	NA	NA	NA	NA	NA	NA	NA	NA	NA	NA	NA	NA	NA	NA	NA	NA	NA	0.0196357	NA	NA	NA	NA	NA	NA	NA	NA	NA	NA	NA
1426	Ap1ar	0.232583	NA	NA	0.282503	NA	NA	0.389821	NA	NA	0.431041	NA	NA	0.145559	-0.251385	0.000148317	0.477996	NA	NA	0.215753	NA	NA	0.301459	NA	NA	0.217317	NA	NA	0.272564	NA	NA	0.240857	NA	NA	0.146091	NA	NA
1427	Ap1b1	0.17213	NA	NA	0.176207	NA	NA	0.178463	NA	NA	0.17169	NA	NA	0.136918	NA	NA	0.206466	NA	NA	0.12784	NA	NA	0.127819	NA	NA	0.128899	NA	NA	0.147411	NA	NA	0.102303	NA	NA	0.523824	0.497162	1
1428	Ap1g1	0.170424	NA	NA	0.16604	NA	NA	0.159192	NA	NA	0.168307	NA	NA	0.192259	NA	NA	0.215545	NA	NA	0.0865324	NA	NA	0.127671	NA	NA	0.139937	NA	NA	0.159772	NA	NA	0.162586	NA	NA	0.323218	NA	NA
1429	Ap1g2	0.00722192	NA	NA	0.00733043	NA	NA	0.00547059	NA	NA	0.011502	NA	NA	0.00155424	NA	NA	0.00954037	NA	NA	0.00499108	NA	NA	0.00802508	NA	NA	NA	NA	NA	NA	NA	NA	NA	NA	NA	0.0262333	NA	NA
1430	Ap1m1	0.399999	NA	NA	0.481682	NA	NA	0.35149	NA	NA	0.459629	NA	NA	0.28721	NA	NA	0.333847	NA	NA	0.298401	NA	NA	0.310062	NA	NA	0.256794	NA	NA	0.340444	NA	NA	0.128185	NA	NA	0.278692	NA	NA
1431	Ap1m2	0.00454052	NA	NA	NA	NA	NA	0.00261669	NA	NA	NA	NA	NA	0.00822935	NA	NA	0.220491	0.343959	2.14435e-186	NA	NA	NA	NA	NA	NA	0.00939632	NA	NA	0.0140272	NA	NA	NA	NA	NA	NA	NA	NA
1432	Ap1s1	0.606991	NA	NA	0.791304	0.257474	1.02595e-18	0.469051	NA	NA	0.691202	NA	NA	0.425377	NA	NA	0.383715	-0.340008	0.0214673	0.496559	NA	NA	0.479876	NA	NA	0.285005	-0.397305	0.00514636	0.497179	NA	NA	0.533653	NA	NA	0.316765	NA	NA
1433	Ap1s2	0.703037	0.555945	3.13483e-17	0.835321	0.419023	1.82507e-53	0.306971	-0.393363	0.000125674	0.365597	-0.306867	1	0.243781	-0.434767	4.09436e-07	0.413041	NA	NA	0.12004	-0.64368	7.93258e-17	0.166783	-0.617886	1.52663e-05	0.148713	-0.61586	0.000141299	0.202859	-0.526019	1	0.326239	NA	NA	0.2575	NA	NA
1434	Ap1s3	0.0080329	NA	NA	0.000717521	NA	NA	0.00513712	NA	NA	0.00476504	NA	NA	0.00549786	NA	NA	0.104164	NA	NA	0.0059189	NA	NA	0.00224375	NA	NA	NA	NA	NA	NA	NA	NA	NA	NA	NA	NA	NA	NA
1435	Ap2a1	0.228039	NA	NA	0.251557	NA	NA	0.200069	NA	NA	0.28235	NA	NA	0.163859	NA	NA	0.173984	NA	NA	0.19054	NA	NA	0.141063	NA	NA	0.140498	NA	NA	0.203579	NA	NA	0.246686	NA	NA	0.135037	NA	NA
1436	Ap2a2	0.482625	NA	NA	0.542108	NA	NA	0.593597	NA	NA	0.574021	NA	NA	0.35809	NA	NA	0.351396	NA	NA	0.311601	NA	NA	0.424431	NA	NA	0.553993	NA	NA	0.370542	NA	NA	0.560288	NA	NA	0.450407	NA	NA
1437	Ap2b1	0.55486	NA	NA	0.651347	NA	NA	0.621977	NA	NA	0.694694	NA	NA	0.370761	NA	NA	0.41708	-0.254342	1	0.353625	NA	NA	0.416978	NA	NA	0.410893	NA	NA	0.380055	NA	NA	0.528607	NA	NA	0.267444	NA	NA
1438	Ap2m1	1.3704	NA	NA	1.62609	0.303904	2.92318e-37	1.31751	NA	NA	1.57843	NA	NA	0.958546	-0.293382	1.46208e-08	0.859695	-0.53323	4.48728e-26	0.833667	-0.3282	1.15371e-11	0.962733	-0.342223	0.000130052	0.862576	-0.48782	5.71764e-08	1.13475	NA	NA	1.15628	NA	NA	0.588731	-0.548217	1
1439	Ap2s1	0.897462	NA	NA	1.09804	NA	NA	0.713294	NA	NA	1.01877	NA	NA	0.655801	NA	NA	0.785575	NA	NA	0.527158	-0.26429	2.80757e-07	0.562908	-0.327376	0.00325315	0.72882	NA	NA	0.638923	NA	NA	0.849595	NA	NA	1.17572	NA	NA
1440	Ap3b1	0.183055	NA	NA	0.0633434	NA	NA	0.0504721	NA	NA	0.0654806	NA	NA	0.0938298	NA	NA	0.208864	NA	NA	0.227647	0.263313	1	0.0843442	NA	NA	0.107929	NA	NA	0.165723	NA	NA	0.14273	NA	NA	0.143498	NA	NA
1441	Ap3b2	0.217487	NA	NA	0.279374	NA	NA	0.177137	NA	NA	0.273324	NA	NA	0.0477903	NA	NA	0.123218	NA	NA	0.104327	NA	NA	0.0490736	-0.252439	0.284901	0.0339365	-0.285742	0.653125	0.0889761	NA	NA	NA	NA	NA	0.0302954	NA	NA
1442	Ap3d1	0.155944	NA	NA	0.181182	NA	NA	0.142188	NA	NA	0.193557	NA	NA	0.16878	NA	NA	0.191566	NA	NA	0.127869	NA	NA	0.10279	NA	NA	0.13473	NA	NA	0.152433	NA	NA	0.164873	NA	NA	0.275006	NA	NA
1443	Ap3m1	0.107513	NA	NA	0.143796	NA	NA	0.168352	NA	NA	0.184583	NA	NA	0.181175	NA	NA	0.262204	NA	NA	0.0918741	NA	NA	0.201329	NA	NA	0.150883	NA	NA	0.141777	NA	NA	0.149452	NA	NA	NA	NA	NA
1444	Ap3m2	0.0482053	NA	NA	0.0866198	NA	NA	0.0463586	NA	NA	0.0797366	NA	NA	0.0520903	NA	NA	0.0273645	NA	NA	0.0411725	NA	NA	0.0479579	NA	NA	0.0209067	NA	NA	0.0748612	NA	NA	NA	NA	NA	0.0782894	NA	NA
1445	Ap3s1	0.723783	-0.277873	6.21498e-21	0.979032	NA	NA	1.43933	0.477068	1.81632e-47	1.27867	0.271784	4.31492e-13	0.853246	NA	NA	0.697257	-0.381004	1.48417e-08	0.720288	NA	NA	1.10984	NA	NA	0.85024	NA	NA	1.24439	NA	NA	0.928665	NA	NA	0.982091	NA	NA
1446	Ap3s2	0.205166	NA	NA	0.261917	NA	NA	0.230622	NA	NA	0.298643	NA	NA	0.163968	NA	NA	0.197826	NA	NA	0.224661	NA	NA	0.222772	NA	NA	0.0952872	NA	NA	0.166345	NA	NA	0.0997675	NA	NA	0.109796	NA	NA
1447	Ap4b1	0.0238743	NA	NA	0.0233496	NA	NA	0.0124874	NA	NA	0.0314027	NA	NA	0.0128511	NA	NA	0.0378796	NA	NA	0.00920221	NA	NA	0.0225035	NA	NA	0.0449701	NA	NA	NA	NA	NA	NA	NA	NA	0.0743067	NA	NA
1448	Ap4e1	0.0194904	NA	NA	0.0121332	NA	NA	0.0323936	NA	NA	0.0327328	NA	NA	0.0245432	NA	NA	0.035384	NA	NA	0.026501	NA	NA	0.0134474	NA	NA	0.0112201	NA	NA	0.0271121	NA	NA	NA	NA	NA	0.0657406	NA	NA
1449	Ap4m1	0.107669	NA	NA	0.0903191	NA	NA	0.133518	NA	NA	0.111214	NA	NA	0.140869	NA	NA	0.252261	NA	NA	0.165439	NA	NA	0.157411	NA	NA	0.26406	NA	NA	0.127893	NA	NA	0.105575	NA	NA	NA	NA	NA
1450	Ap4s1	0.196981	NA	NA	0.265885	NA	NA	0.226162	NA	NA	0.250673	NA	NA	0.275362	NA	NA	0.104988	NA	NA	0.209174	NA	NA	0.238367	NA	NA	0.141651	NA	NA	0.241492	NA	NA	0.169344	NA	NA	0.0490258	NA	NA
1451	Ap5b1	NA	NA	NA	0.000774758	NA	NA	NA	NA	NA	0.00229103	NA	NA	NA	NA	NA	0.00428605	NA	NA	NA	NA	NA	NA	NA	NA	NA	NA	NA	NA	NA	NA	NA	NA	NA	NA	NA	NA
1452	Ap5m1	0.0237977	NA	NA	0.0252475	NA	NA	0.0294474	NA	NA	0.039461	NA	NA	0.0153294	NA	NA	0.0443529	NA	NA	0.0351442	NA	NA	0.0174082	NA	NA	0.0227845	NA	NA	0.044717	NA	NA	NA	NA	NA	0.0262333	NA	NA
1453	Ap5s1	0.124415	NA	NA	0.0796026	NA	NA	0.0966049	NA	NA	0.0993402	NA	NA	0.120747	NA	NA	0.10815	NA	NA	0.112105	NA	NA	0.0506246	NA	NA	0.0658886	NA	NA	0.09119	NA	NA	0.0202726	NA	NA	0.117657	NA	NA
1454	Ap5z1	0.0352503	NA	NA	0.036804	NA	NA	0.0209562	NA	NA	0.0368624	NA	NA	0.028962	NA	NA	0.0429708	NA	NA	0.0234227	NA	NA	0.0244272	NA	NA	0.0231185	NA	NA	0.0553435	NA	NA	0.030325	NA	NA	NA	NA	NA
1455	Apaf1	0.0329164	NA	NA	0.0523221	NA	NA	0.0385313	NA	NA	0.0651275	NA	NA	0.0286405	NA	NA	0.0461545	NA	NA	0.0398821	NA	NA	0.0683438	NA	NA	0.0689715	NA	NA	0.0570149	NA	NA	0.20723	NA	NA	0.103709	NA	NA
1456	Apba1	0.0482339	NA	NA	0.0799349	NA	NA	0.0976857	NA	NA	0.145728	NA	NA	0.0202715	NA	NA	0.0166437	NA	NA	0.00271576	NA	NA	0.00541851	NA	NA	0.0233284	NA	NA	NA	NA	NA	NA	NA	NA	NA	NA	NA
1457	Apba2	0.361554	NA	NA	0.460917	NA	NA	0.515186	NA	NA	0.493547	NA	NA	0.17437	-0.27687	2.66436e-06	0.13143	-0.410283	9.84165e-08	0.300752	NA	NA	0.302989	NA	NA	0.0405675	-0.55573	2.3408e-07	0.168036	-0.299216	1	0.0731359	NA	NA	0.156016	NA	NA
1458	Apba3	0.0220559	NA	NA	0.0365577	NA	NA	0.0259751	NA	NA	0.018706	NA	NA	0.0636932	NA	NA	0.0770112	NA	NA	0.0253065	NA	NA	0.0394551	NA	NA	0.0509413	NA	NA	0.0531456	NA	NA	0.0571643	NA	NA	NA	NA	NA
1459	Apbb1	0.745555	0.258681	1.04338e-08	0.771897	NA	NA	0.746812	NA	NA	0.793531	NA	NA	0.257583	-0.463584	1.70125e-18	0.444536	-0.256208	0.437032	0.334575	-0.28554	1.23665e-07	0.280252	-0.4631	1.71044e-06	0.15699	-0.678332	2.81684e-11	0.240673	-0.513264	0.0950462	0.107644	-0.772009	1	0.196611	NA	NA
1460	Apbb1ip	NA	NA	NA	0.00143305	NA	NA	NA	NA	NA	0.00407684	NA	NA	0.00763582	NA	NA	0.0677446	NA	NA	0.00660337	NA	NA	0.00635764	NA	NA	0.00757544	NA	NA	0.0135716	NA	NA	0.0351285	NA	NA	0.557238	0.878	9.18473e-49
1461	Apbb2	0.337051	NA	NA	0.331241	NA	NA	0.171005	NA	NA	0.267194	NA	NA	0.111172	-0.252132	0.000183158	0.150902	NA	NA	0.229964	NA	NA	0.15166	NA	NA	0.301675	NA	NA	0.108364	NA	NA	0.629295	0.326096	0.134506	0.0302954	NA	NA
1462	Apc	0.472307	NA	NA	0.545848	NA	NA	0.493166	NA	NA	0.472522	NA	NA	0.409838	NA	NA	0.325769	NA	NA	0.37386	NA	NA	0.142621	-0.488485	1.62109e-06	0.235645	-0.317912	1	0.203389	-0.334598	1	0.239136	NA	NA	0.217507	NA	NA
1463	Apc2	0.320799	NA	NA	0.305909	NA	NA	0.366634	NA	NA	0.355731	NA	NA	0.0733047	-0.309418	6.32045e-08	0.0357007	-0.405846	3.37827e-12	0.192096	NA	NA	0.0296081	-0.408412	3.58113e-05	0.0334091	-0.397282	0.00257531	0.0307093	-0.398157	1	0.0666472	NA	NA	NA	NA	NA
1464	Apcdd1	0.000780472	NA	NA	NA	NA	NA	NA	NA	NA	NA	NA	NA	NA	NA	NA	NA	NA	NA	NA	NA	NA	0.0127654	NA	NA	NA	NA	NA	NA	NA	NA	NA	NA	NA	NA	NA	NA
1465	Apeh	0.0703768	NA	NA	0.0932845	NA	NA	0.0891809	NA	NA	0.0904611	NA	NA	0.0722502	NA	NA	0.109896	NA	NA	0.0414736	NA	NA	0.0609966	NA	NA	0.0615193	NA	NA	0.0338601	NA	NA	0.134641	NA	NA	0.16405	NA	NA
1466	Apela	0.00453341	NA	NA	0.00352101	NA	NA	0.00208598	NA	NA	NA	NA	NA	0.0432411	NA	NA	0.311667	0.688981	1.30479e-137	0.00371774	NA	NA	0.00277732	NA	NA	0.00330589	NA	NA	0.00860462	NA	NA	NA	NA	NA	NA	NA	NA
1467	Apex1	0.446207	NA	NA	0.440837	NA	NA	0.389391	NA	NA	0.441303	NA	NA	0.324574	NA	NA	0.539523	NA	NA	0.530867	NA	NA	0.532944	NA	NA	0.352617	NA	NA	0.314861	NA	NA	0.481853	NA	NA	0.124629	NA	NA
1468	Apex2	0.0371099	NA	NA	0.0430447	NA	NA	0.0375108	NA	NA	0.0170649	NA	NA	0.0369413	NA	NA	0.0466108	NA	NA	0.058749	NA	NA	0.0227905	NA	NA	0.00991469	NA	NA	0.042161	NA	NA	0.030325	NA	NA	NA	NA	NA
1469	Aph1a	0.157112	NA	NA	0.172775	NA	NA	0.173712	NA	NA	0.154961	NA	NA	0.208671	NA	NA	0.210479	NA	NA	0.145737	NA	NA	0.162898	NA	NA	0.231766	NA	NA	0.147455	NA	NA	0.45397	0.269111	0.328425	0.2065	NA	NA
1470	Aph1b	0.0705539	NA	NA	0.0979083	NA	NA	0.0545824	NA	NA	0.0825779	NA	NA	0.0878467	NA	NA	0.0701573	NA	NA	0.0712226	NA	NA	0.0254731	NA	NA	0.0909686	NA	NA	0.0495653	NA	NA	NA	NA	NA	0.0302954	NA	NA
1471	Aph1c	NA	NA	NA	NA	NA	NA	NA	NA	NA	0.00550864	NA	NA	0.00264657	NA	NA	0.00299863	NA	NA	NA	NA	NA	0.00981236	NA	NA	0.00696874	NA	NA	0.0102379	NA	NA	NA	NA	NA	NA	NA	NA
1472	Api5	0.18271	NA	NA	0.183371	NA	NA	0.237099	NA	NA	0.212676	NA	NA	0.260126	NA	NA	0.337298	NA	NA	0.174192	NA	NA	0.351403	NA	NA	0.268894	NA	NA	0.301671	NA	NA	0.16526	NA	NA	0.257389	NA	NA
1473	Apip	0.138597	NA	NA	0.142668	NA	NA	0.0797509	NA	NA	0.104535	NA	NA	0.155772	NA	NA	0.165416	NA	NA	0.0691724	NA	NA	0.0767045	NA	NA	0.121686	NA	NA	0.220596	NA	NA	0.0578049	NA	NA	0.0923764	NA	NA
1474	Apitd1	0.0773499	NA	NA	0.052234	NA	NA	0.0677021	NA	NA	0.0729029	NA	NA	0.0439233	NA	NA	0.0870897	NA	NA	0.0246333	NA	NA	0.202967	NA	NA	0.0806012	NA	NA	0.163303	NA	NA	0.190592	NA	NA	0.103709	NA	NA
1475	Aplf	0.00899934	NA	NA	0.0103795	NA	NA	0.0150088	NA	NA	0.0121178	NA	NA	0.0307051	NA	NA	0.0260698	NA	NA	0.0113275	NA	NA	0.0289208	NA	NA	0.0152065	NA	NA	0.048538	NA	NA	0.0951325	NA	NA	NA	NA	NA
1476	Apln	0.0014147	NA	NA	0.0010317	NA	NA	NA	NA	NA	NA	NA	NA	NA	NA	NA	0.0102608	NA	NA	NA	NA	NA	NA	NA	NA	NA	NA	NA	0.023298	NA	NA	0.350114	0.505447	3.67665e-165	NA	NA	NA
1477	Aplnr	0.000722235	NA	NA	NA	NA	NA	NA	NA	NA	NA	NA	NA	NA	NA	NA	NA	NA	NA	NA	NA	NA	NA	NA	NA	0.0049567	NA	NA	NA	NA	NA	1.1311	1.53518	0	NA	NA	NA
1478	Aplp1	1.32871	0.297704	2.86293e-26	1.44243	0.281134	3.30887e-32	1.14285	NA	NA	1.4554	0.286543	3.34429e-17	0.415023	-0.754143	9.28903e-46	0.990058	NA	NA	0.774635	NA	NA	0.213428	-1.12532	2.65468e-40	0.285207	-0.99296	4.63487e-26	0.174633	-1.15485	2.32724e-15	0.143204	-1.23261	0.0329262	0.242759	-0.789152	1
1479	Aplp2	0.271548	NA	NA	0.296904	NA	NA	0.304146	NA	NA	0.36055	NA	NA	0.495822	NA	NA	0.663707	0.341291	8.71976e-27	0.181554	NA	NA	0.353399	NA	NA	0.416289	NA	NA	0.68573	0.386884	0.0101411	0.977363	0.570938	0.0054323	0.260858	NA	NA
1480	Apmap	0.0770381	NA	NA	0.0980262	NA	NA	0.04996	NA	NA	0.066714	NA	NA	0.0780663	NA	NA	0.0962761	NA	NA	0.0338881	NA	NA	0.0406233	NA	NA	0.0367692	NA	NA	0.101176	NA	NA	NA	NA	NA	NA	NA	NA
1481	Apoa1	0.0379725	NA	NA	0.0825341	NA	NA	0.0228659	NA	NA	0.0705174	NA	NA	0.0160271	NA	NA	0.0246379	NA	NA	0.00692046	NA	NA	0.0327922	NA	NA	0.00516499	NA	NA	0.0420037	NA	NA	NA	NA	NA	NA	NA	NA
1482	Apoa1bp	0.382811	NA	NA	0.446372	NA	NA	0.386567	NA	NA	0.446182	NA	NA	0.415423	NA	NA	0.482281	NA	NA	0.321037	NA	NA	0.454712	NA	NA	0.397044	NA	NA	0.515016	NA	NA	0.417235	NA	NA	0.163464	NA	NA
1483	Apoa2	0.0114012	NA	NA	0.00550688	NA	NA	0.010198	NA	NA	0.00987314	NA	NA	0.0268519	NA	NA	0.0012362	NA	NA	NA	NA	NA	0.0042767	NA	NA	0.0982256	NA	NA	0.00668046	NA	NA	0.038648	NA	NA	NA	NA	NA
1484	Apoa4	NA	NA	NA	NA	NA	NA	NA	NA	NA	NA	NA	NA	NA	NA	NA	NA	NA	NA	NA	NA	NA	NA	NA	NA	NA	NA	NA	NA	NA	NA	NA	NA	NA	NA	NA	NA
1485	Apobec1	0.00110809	NA	NA	NA	NA	NA	NA	NA	NA	NA	NA	NA	NA	NA	NA	NA	NA	NA	NA	NA	NA	NA	NA	NA	0.00723228	NA	NA	NA	NA	NA	NA	NA	NA	0.231335	0.443147	8.8103e-143
1486	Apobec3	0.00714131	NA	NA	0.00293985	NA	NA	0.00766847	NA	NA	0.00495986	NA	NA	0.0638871	NA	NA	0.0331939	NA	NA	0.0119868	NA	NA	0.0259675	NA	NA	0.00423513	NA	NA	NA	NA	NA	0.341492	0.475866	2.49849e-35	0.406052	0.58759	4.27071e-31
1487	Apobr	0.0019918	NA	NA	0.00389197	NA	NA	0.0056352	NA	NA	NA	NA	NA	0.0059153	NA	NA	0.013379	NA	NA	NA	NA	NA	0.0080835	NA	NA	NA	NA	NA	NA	NA	NA	NA	NA	NA	0.0808096	NA	NA
1488	Apoc1	NA	NA	NA	0.00298365	NA	NA	0.0018033	NA	NA	NA	NA	NA	0.0462075	NA	NA	0.0419878	NA	NA	0.00433018	NA	NA	0.00511144	NA	NA	0.010665	NA	NA	NA	NA	NA	NA	NA	NA	0.690242	1.37051	3.66186e-43
1489	Apoc3	0.00294238	NA	NA	NA	NA	NA	0.00152071	NA	NA	0.00222195	NA	NA	NA	NA	NA	0.00143953	NA	NA	NA	NA	NA	NA	NA	NA	NA	NA	NA	NA	NA	NA	NA	NA	NA	NA	NA	NA
1490	Apoc4	0.00726905	NA	NA	0.00958802	NA	NA	0.00864398	NA	NA	0.00824773	NA	NA	0.00533334	NA	NA	0.0065363	NA	NA	0.00937078	NA	NA	0.0078461	NA	NA	0.0134982	NA	NA	0.0125721	NA	NA	NA	NA	NA	NA	NA	NA
1491	Apod	0.00400867	NA	NA	0.00234693	NA	NA	0.0123317	NA	NA	0.00695111	NA	NA	NA	NA	NA	0.0033106	NA	NA	NA	NA	NA	0.00562565	NA	NA	0.267021	0.466915	4.57757e-120	NA	NA	NA	0.324981	0.448352	7.8715e-34	NA	NA	NA
1492	Apoe	0.0427918	-0.789409	1.24977e-14	0.0355063	-0.775036	1.27125e-08	0.052649	-0.706968	0.00776219	0.0370087	-0.724002	0.00142574	0.988809	1.29945	2.18395e-168	0.0836293	NA	NA	0.0874985	-0.558639	1	0.113778	NA	NA	0.400327	NA	NA	0.378166	NA	NA	0.214286	NA	NA	4.58166	4.33051	6.43639e-48
1493	Apol7d	0.000787499	NA	NA	NA	NA	NA	NA	NA	NA	NA	NA	NA	0.010287	NA	NA	0.0189557	NA	NA	0.00499108	NA	NA	NA	NA	NA	NA	NA	NA	NA	NA	NA	0.0570534	NA	NA	NA	NA	NA
1494	Apol8	NA	NA	NA	NA	NA	NA	NA	NA	NA	0.00256986	NA	NA	NA	NA	NA	NA	NA	NA	NA	NA	NA	0.00277732	NA	NA	0.00825189	NA	NA	NA	NA	NA	NA	NA	NA	NA	NA	NA
1495	Apold1	0.010694	NA	NA	0.0158053	NA	NA	0.005806	NA	NA	0.00763462	NA	NA	0.0152586	NA	NA	0.00782181	NA	NA	0.00271576	NA	NA	0.003992	NA	NA	0.202998	0.488306	9.41808e-27	0.0249276	NA	NA	1.27659	1.5952	9.65406e-166	0.08692	NA	NA
1496	Apom	NA	NA	NA	0.000961507	NA	NA	0.00137031	NA	NA	NA	NA	NA	NA	NA	NA	NA	NA	NA	NA	NA	NA	NA	NA	NA	NA	NA	NA	NA	NA	NA	NA	NA	NA	NA	NA	NA
1497	Apon	NA	NA	NA	NA	NA	NA	NA	NA	NA	NA	NA	NA	NA	NA	NA	0.0017519	NA	NA	NA	NA	NA	0.0065723	NA	NA	NA	NA	NA	NA	NA	NA	NA	NA	NA	NA	NA	NA
1498	Apoo	0.147598	NA	NA	0.15723	NA	NA	0.149278	NA	NA	0.149575	NA	NA	0.0853023	NA	NA	0.182398	NA	NA	0.148074	NA	NA	0.110441	NA	NA	0.0311396	NA	NA	0.0362952	NA	NA	0.0570534	NA	NA	NA	NA	NA
1499	Apoo-ps	0.00547962	NA	NA	0.00590881	NA	NA	0.0122614	NA	NA	0.0108606	NA	NA	NA	NA	NA	0.0133257	NA	NA	0.00669916	NA	NA	NA	NA	NA	0.00769331	NA	NA	NA	NA	NA	NA	NA	NA	NA	NA	NA
1500	Apool	0.0448856	NA	NA	0.0313784	NA	NA	0.0598055	NA	NA	0.0621361	NA	NA	0.192721	NA	NA	0.209145	NA	NA	0.101253	NA	NA	0.170033	NA	NA	0.116706	NA	NA	0.156231	NA	NA	0.155199	NA	NA	NA	NA	NA
1501	Apopt1	0.2482	NA	NA	0.281822	NA	NA	0.21842	NA	NA	0.278124	NA	NA	0.254708	NA	NA	0.249004	NA	NA	0.234256	NA	NA	0.249523	NA	NA	0.211891	NA	NA	0.170674	NA	NA	0.506412	NA	NA	0.18975	NA	NA
1502	App	0.452746	NA	NA	0.543205	NA	NA	0.515454	NA	NA	0.77433	0.283275	2.57708e-11	0.571552	NA	NA	0.786853	NA	NA	0.178468	-0.476977	1.49502e-16	0.182719	-0.544155	2.3292e-08	0.813677	0.329718	0.00200846	0.253706	-0.391298	1	1.04599	0.410075	1	0.22507	NA	NA
1503	Appbp2	0.234215	NA	NA	0.221489	NA	NA	0.224838	NA	NA	0.226034	NA	NA	0.283074	NA	NA	0.369805	NA	NA	0.189205	NA	NA	0.271079	NA	NA	0.312689	NA	NA	0.313489	NA	NA	0.235879	NA	NA	0.178777	NA	NA
1504	Appbp2os	NA	NA	NA	NA	NA	NA	NA	NA	NA	NA	NA	NA	NA	NA	NA	0.00261963	NA	NA	NA	NA	NA	NA	NA	NA	NA	NA	NA	0.0205122	NA	NA	0.0558661	NA	NA	NA	NA	NA
1505	Appl1	0.19169	NA	NA	0.240965	NA	NA	0.191489	NA	NA	0.214655	NA	NA	0.17448	NA	NA	0.337066	NA	NA	0.195985	NA	NA	0.149503	NA	NA	0.191219	NA	NA	0.271676	NA	NA	0.121837	NA	NA	0.0832562	NA	NA
1506	Appl2	0.0167739	NA	NA	0.0214394	NA	NA	0.0186699	NA	NA	0.0252857	NA	NA	0.130084	NA	NA	0.0692093	NA	NA	0.0240111	NA	NA	0.0635742	NA	NA	0.0950029	NA	NA	0.0402733	NA	NA	0.1739	NA	NA	0.0628353	NA	NA
1507	Aprt	0.610609	NA	NA	0.666969	NA	NA	0.438464	NA	NA	0.428913	NA	NA	0.412204	NA	NA	0.636233	NA	NA	0.363899	NA	NA	0.684035	NA	NA	0.576649	NA	NA	0.295546	-0.341106	1	1.08686	0.463498	1	0.593893	NA	NA
1508	Aptx	0.158187	NA	NA	0.190297	NA	NA	0.135035	NA	NA	0.191951	NA	NA	0.117165	NA	NA	0.186402	NA	NA	0.19181	NA	NA	0.103748	NA	NA	0.0782163	NA	NA	0.0876955	NA	NA	0.180499	NA	NA	0.171586	NA	NA
1509	Aqp1	NA	NA	NA	NA	NA	NA	NA	NA	NA	0.00243629	NA	NA	NA	NA	NA	0.00372304	NA	NA	NA	NA	NA	NA	NA	NA	0.0149046	NA	NA	NA	NA	NA	NA	NA	NA	NA	NA	NA
1510	Aqp11	0.021113	NA	NA	0.0493412	NA	NA	0.0182312	NA	NA	0.0579623	NA	NA	0.0326688	NA	NA	0.0391913	NA	NA	NA	NA	NA	0.022379	NA	NA	0.00659206	NA	NA	0.0388329	NA	NA	0.178391	NA	NA	NA	NA	NA
1511	Aqp3	0.00113637	NA	NA	NA	NA	NA	NA	NA	NA	NA	NA	NA	0.00122181	NA	NA	0.00505078	NA	NA	0.00220406	NA	NA	NA	NA	NA	NA	NA	NA	NA	NA	NA	NA	NA	NA	NA	NA	NA
1512	Aqp4	0.00199252	NA	NA	NA	NA	NA	0.00201316	NA	NA	0.00140531	NA	NA	0.0633498	NA	NA	0.0418384	NA	NA	NA	NA	NA	NA	NA	NA	NA	NA	NA	NA	NA	NA	NA	NA	NA	NA	NA	NA
1513	Aqp5	NA	NA	NA	0.00197977	NA	NA	0.00425868	NA	NA	0.0071264	NA	NA	NA	NA	NA	NA	NA	NA	NA	NA	NA	NA	NA	NA	NA	NA	NA	NA	NA	NA	NA	NA	NA	NA	NA	NA
1514	Aqp6	0.00121658	NA	NA	NA	NA	NA	0.00686896	NA	NA	NA	NA	NA	NA	NA	NA	NA	NA	NA	NA	NA	NA	NA	NA	NA	NA	NA	NA	NA	NA	NA	NA	NA	NA	NA	NA	NA
1515	Aqp9	NA	NA	NA	NA	NA	NA	NA	NA	NA	NA	NA	NA	0.00912987	NA	NA	NA	NA	NA	NA	NA	NA	NA	NA	NA	NA	NA	NA	NA	NA	NA	NA	NA	NA	NA	NA	NA
1516	Aqr	0.125921	NA	NA	0.116301	NA	NA	0.124829	NA	NA	0.106958	NA	NA	0.130094	NA	NA	0.17945	NA	NA	0.0624679	NA	NA	0.15345	NA	NA	0.12899	NA	NA	0.166244	NA	NA	0.0983661	NA	NA	0.169319	NA	NA
1517	Ar	0.0324314	NA	NA	0.0341822	NA	NA	0.00462335	NA	NA	0.0021501	NA	NA	0.00534327	NA	NA	0.139997	0.254185	3.10042e-31	0.00521061	NA	NA	NA	NA	NA	0.00823431	NA	NA	NA	NA	NA	0.030325	NA	NA	0.0302954	NA	NA
1518	Araf	0.812027	0.292784	2.80534e-15	0.758882	NA	NA	0.650949	NA	NA	0.806879	NA	NA	0.423061	-0.255054	5.51968e-05	0.486201	-0.270902	1	0.359023	-0.269341	6.37126e-08	0.324788	-0.440182	1.09538e-05	0.346386	-0.415913	0.00948863	0.383301	-0.372749	1	0.147942	-0.739345	1	0.262033	NA	NA
1519	Arap1	0.01577	NA	NA	0.00703936	NA	NA	0.00646635	NA	NA	0.00405263	NA	NA	0.0307828	NA	NA	0.0485581	NA	NA	0.0174195	NA	NA	0.00604139	NA	NA	0.16318	0.265627	2.66969e-27	NA	NA	NA	NA	NA	NA	0.211633	0.341494	0.062723
1520	Arap2	0.00328843	NA	NA	0.00884597	NA	NA	0.00407255	NA	NA	0.00475113	NA	NA	0.100729	NA	NA	0.0247391	NA	NA	NA	NA	NA	0.00479728	NA	NA	0.0546687	NA	NA	0.0169184	NA	NA	0.113902	NA	NA	NA	NA	NA
1521	Arap3	0.00112585	NA	NA	0.00407245	NA	NA	0.00236247	NA	NA	NA	NA	NA	0.00245311	NA	NA	0.00113236	NA	NA	NA	NA	NA	NA	NA	NA	0.0582814	NA	NA	NA	NA	NA	0.488129	0.667513	4.31468e-165	0.161227	0.328144	0.000189321
1522	Arc	0.0667702	NA	NA	0.035554	NA	NA	0.0224802	NA	NA	0.0195395	NA	NA	0.0331127	NA	NA	0.631334	0.856702	4.25236e-274	0.0382252	NA	NA	0.0154853	NA	NA	0.0223332	NA	NA	0.0101971	NA	NA	NA	NA	NA	NA	NA	NA
1523	Arcn1	0.219903	NA	NA	0.228246	NA	NA	0.209335	NA	NA	0.239999	NA	NA	0.282942	NA	NA	0.267268	NA	NA	0.275693	NA	NA	0.316249	NA	NA	0.42091	NA	NA	0.21945	NA	NA	0.351531	NA	NA	0.312067	NA	NA
1524	Areg	0.00115482	NA	NA	NA	NA	NA	NA	NA	NA	0.00242021	NA	NA	NA	NA	NA	NA	NA	NA	0.00146086	NA	NA	NA	NA	NA	NA	NA	NA	NA	NA	NA	NA	NA	NA	NA	NA	NA
1525	Arel1	0.079099	NA	NA	0.0882508	NA	NA	0.0645813	NA	NA	0.0707469	NA	NA	0.070443	NA	NA	0.0875473	NA	NA	0.0455569	NA	NA	0.0565388	NA	NA	0.0445203	NA	NA	0.0987097	NA	NA	0.0344879	NA	NA	NA	NA	NA
1526	Arf1	0.771585	NA	NA	0.872391	NA	NA	0.824759	NA	NA	0.925204	NA	NA	0.662776	NA	NA	1.20461	0.325014	4.20104e-17	0.584339	NA	NA	0.652959	NA	NA	0.830772	NA	NA	0.783349	NA	NA	1.11364	NA	NA	0.746034	NA	NA
1527	Arf2	0.305387	NA	NA	0.28066	NA	NA	0.199336	NA	NA	0.350599	NA	NA	0.149096	NA	NA	0.0954197	-0.285739	0.00692409	0.155094	NA	NA	0.230352	NA	NA	0.166251	NA	NA	0.16762	NA	NA	0.185057	NA	NA	NA	NA	NA
1528	Arf3	0.361449	NA	NA	0.447387	NA	NA	0.281171	NA	NA	0.375644	NA	NA	0.289158	NA	NA	0.455039	NA	NA	0.286874	NA	NA	0.229117	NA	NA	0.183772	-0.268882	1	0.246693	NA	NA	0.20024	NA	NA	0.320635	NA	NA
1529	Arf4	1.00922	NA	NA	1.23544	NA	NA	1.26797	NA	NA	1.27235	NA	NA	1.10568	NA	NA	1.18885	NA	NA	1.07437	NA	NA	0.998371	NA	NA	1.40462	NA	NA	0.981509	NA	NA	1.3716	NA	NA	0.513492	-0.609225	1
1530	Arf4os	0.00188285	NA	NA	0.00247083	NA	NA	0.00588064	NA	NA	0.00176014	NA	NA	0.00309649	NA	NA	0.00776452	NA	NA	NA	NA	NA	0.00624597	NA	NA	NA	NA	NA	NA	NA	NA	NA	NA	NA	NA	NA	NA
1531	Arf5	1.48859	NA	NA	1.84275	0.294366	8.82736e-38	1.45068	NA	NA	1.59985	NA	NA	1.27998	NA	NA	1.54564	NA	NA	1.33812	NA	NA	1.2373	-0.312285	5.1824e-06	1.5754	NA	NA	1.26713	-0.252195	1	1.63956	NA	NA	1.31058	NA	NA
1532	Arf6	0.252579	-0.289066	3.18881e-20	0.675024	0.405011	2.18551e-29	0.324135	NA	NA	0.303189	NA	NA	0.332334	NA	NA	0.559717	NA	NA	0.328991	NA	NA	0.571186	NA	NA	0.639841	NA	NA	0.488645	NA	NA	1.02286	0.537012	0.040321	0.659353	NA	NA
1533	Arfgap1	0.18145	NA	NA	0.230978	NA	NA	0.178901	NA	NA	0.169101	NA	NA	0.150633	NA	NA	0.190006	NA	NA	0.191248	NA	NA	0.191806	NA	NA	0.271488	NA	NA	0.140309	NA	NA	0.125568	NA	NA	0.0302954	NA	NA
1534	Arfgap2	0.18348	NA	NA	0.173868	NA	NA	0.208875	NA	NA	0.192715	NA	NA	0.231893	NA	NA	0.230056	NA	NA	0.208272	NA	NA	0.240549	NA	NA	0.191723	NA	NA	0.186259	NA	NA	0.327784	NA	NA	0.0890685	NA	NA
1535	Arfgap3	0.0713206	NA	NA	0.0784656	NA	NA	0.0844595	NA	NA	0.0910865	NA	NA	0.0776633	NA	NA	0.13596	NA	NA	0.0433755	NA	NA	0.0689702	NA	NA	0.123133	NA	NA	0.0372224	NA	NA	0.133856	NA	NA	NA	NA	NA
1536	Arfgef1	0.132497	NA	NA	0.14812	NA	NA	0.124784	NA	NA	0.101187	NA	NA	0.222168	NA	NA	0.216613	NA	NA	0.136014	NA	NA	0.0841944	NA	NA	0.174666	NA	NA	0.137347	NA	NA	0.237674	NA	NA	0.0302954	NA	NA
1537	Arfgef2	0.0169376	NA	NA	0.0258414	NA	NA	0.0163607	NA	NA	0.0144858	NA	NA	0.0210445	NA	NA	0.0290085	NA	NA	0.0357225	NA	NA	0.00583654	NA	NA	0.0232671	NA	NA	NA	NA	NA	NA	NA	NA	NA	NA	NA
1538	Arfgef3	0.0390845	NA	NA	0.0218206	NA	NA	0.0180535	NA	NA	0.0463156	NA	NA	0.00989684	NA	NA	0.0218465	NA	NA	0.00509613	NA	NA	0.0122236	NA	NA	0.00954436	NA	NA	NA	NA	NA	NA	NA	NA	NA	NA	NA
1539	Arfip1	0.0827932	NA	NA	0.0643986	NA	NA	0.0830422	NA	NA	0.0651814	NA	NA	0.228861	NA	NA	0.172172	NA	NA	0.0737626	NA	NA	0.115124	NA	NA	0.252171	NA	NA	0.226146	NA	NA	0.26689	NA	NA	0.230842	NA	NA
1540	Arfip2	0.183753	NA	NA	0.210703	NA	NA	0.184047	NA	NA	0.191642	NA	NA	0.195544	NA	NA	0.274829	NA	NA	0.182258	NA	NA	0.159708	NA	NA	0.126028	NA	NA	0.196832	NA	NA	0.301099	NA	NA	0.0963498	NA	NA
1541	Arfrp1	0.302419	NA	NA	0.258402	NA	NA	0.279035	NA	NA	0.295397	NA	NA	0.133321	NA	NA	0.233597	NA	NA	0.231006	NA	NA	0.207809	NA	NA	0.174222	NA	NA	0.200726	NA	NA	0.200622	NA	NA	0.0628353	NA	NA
1542	Arg1	NA	NA	NA	0.00105025	NA	NA	0.0013008	NA	NA	NA	NA	NA	NA	NA	NA	NA	NA	NA	NA	NA	NA	NA	NA	NA	0.00521712	NA	NA	NA	NA	NA	NA	NA	NA	NA	NA	NA
1543	Arg2	0.0513834	NA	NA	0.0810467	NA	NA	0.00517477	NA	NA	0.0353503	NA	NA	0.00283554	NA	NA	0.0774694	NA	NA	0.0186271	NA	NA	0.00668942	NA	NA	0.00764258	NA	NA	0.00955183	NA	NA	NA	NA	NA	NA	NA	NA
1544	Arglu1	0.74257	NA	NA	0.734888	NA	NA	0.749984	NA	NA	0.754017	NA	NA	0.833766	NA	NA	0.801688	NA	NA	0.547971	NA	NA	0.76682	NA	NA	0.725131	NA	NA	0.621768	NA	NA	0.967408	NA	NA	0.207761	-0.709081	1
1545	Arhgap1	0.113014	NA	NA	0.142345	NA	NA	0.110933	NA	NA	0.128741	NA	NA	0.110544	NA	NA	0.125071	NA	NA	0.087712	NA	NA	0.0771831	NA	NA	0.129308	NA	NA	0.0893154	NA	NA	0.233725	NA	NA	0.0752591	NA	NA
1546	Arhgap10	0.00476859	NA	NA	0.00444093	NA	NA	0.0115634	NA	NA	0.0179026	NA	NA	0.0273738	NA	NA	0.0398094	NA	NA	0.00974455	NA	NA	0.00819894	NA	NA	0.0913269	NA	NA	0.0624552	NA	NA	0.130857	NA	NA	0.0262333	NA	NA
1547	Arhgap11a	0.00837918	NA	NA	0.00674385	NA	NA	0.00403624	NA	NA	0.00465119	NA	NA	0.0147509	NA	NA	0.0824405	NA	NA	0.00871303	NA	NA	0.0819617	NA	NA	0.0731404	NA	NA	0.201528	0.309464	1.36046e-16	0.158207	NA	NA	0.174819	0.274582	1
1548	Arhgap12	0.172625	NA	NA	0.149766	NA	NA	0.160565	NA	NA	0.206347	NA	NA	0.155813	NA	NA	0.154797	NA	NA	0.116465	NA	NA	0.147487	NA	NA	0.074042	NA	NA	0.0989878	NA	NA	0.192514	NA	NA	0.075603	NA	NA
1549	Arhgap15	NA	NA	NA	0.00160928	NA	NA	0.00189768	NA	NA	0.00295923	NA	NA	0.00296256	NA	NA	0.002868	NA	NA	NA	NA	NA	NA	NA	NA	NA	NA	NA	NA	NA	NA	NA	NA	NA	0.0262333	NA	NA
1550	Arhgap17	0.0368023	NA	NA	0.0447518	NA	NA	0.0845067	NA	NA	0.0583101	NA	NA	0.104003	NA	NA	0.173404	NA	NA	0.058824	NA	NA	0.11817	NA	NA	0.0895304	NA	NA	0.120565	NA	NA	0.112191	NA	NA	0.217118	NA	NA
1551	Arhgap18	0.0200152	NA	NA	0.0303427	NA	NA	0.0142015	NA	NA	0.025107	NA	NA	0.0157917	NA	NA	0.0600665	NA	NA	0.00894306	NA	NA	0.0235529	NA	NA	0.00877959	NA	NA	0.101446	NA	NA	0.246211	0.314443	6.9396e-10	0.0302954	NA	NA
1552	Arhgap19	0.0125146	NA	NA	0.00988934	NA	NA	0.00527522	NA	NA	0.00965957	NA	NA	0.00764464	NA	NA	0.0437413	NA	NA	NA	NA	NA	0.0533915	NA	NA	0.0173623	NA	NA	0.0693948	NA	NA	0.0380279	NA	NA	0.278116	0.454371	1.73236e-07
1553	Arhgap20	0.0406699	NA	NA	0.0453553	NA	NA	0.0309304	NA	NA	0.0887775	NA	NA	0.0129838	NA	NA	0.017977	NA	NA	0.00462537	NA	NA	0.0178768	NA	NA	0.0484118	NA	NA	NA	NA	NA	0.0226764	NA	NA	NA	NA	NA
1554	Arhgap21	0.120202	NA	NA	0.13225	NA	NA	0.163589	NA	NA	0.174029	NA	NA	0.146061	NA	NA	0.105483	NA	NA	0.111898	NA	NA	0.110394	NA	NA	0.0397585	NA	NA	0.0483926	NA	NA	0.126336	NA	NA	0.107771	NA	NA
1555	Arhgap22	0.00250629	NA	NA	0.00798032	NA	NA	0.00198289	NA	NA	0.00258427	NA	NA	0.0380856	NA	NA	0.00417634	NA	NA	NA	NA	NA	0.00546144	NA	NA	NA	NA	NA	0.0600065	NA	NA	NA	NA	NA	0.0302954	NA	NA
1556	Arhgap23	0.0291803	NA	NA	0.0559053	NA	NA	0.0297176	NA	NA	0.051776	NA	NA	0.040367	NA	NA	0.0209946	NA	NA	0.0178953	NA	NA	0.00541926	NA	NA	0.0182597	NA	NA	0.0241683	NA	NA	0.262947	0.344848	1.68259e-06	NA	NA	NA
1557	Arhgap24	0.00951452	NA	NA	0.00226017	NA	NA	0.00892863	NA	NA	0.023491	NA	NA	0.0104281	NA	NA	0.0738983	NA	NA	0.00189977	NA	NA	0.00380237	NA	NA	0.0744366	NA	NA	NA	NA	NA	NA	NA	NA	NA	NA	NA
1558	Arhgap25	NA	NA	NA	0.00103292	NA	NA	NA	NA	NA	NA	NA	NA	NA	NA	NA	NA	NA	NA	NA	NA	NA	NA	NA	NA	NA	NA	NA	NA	NA	NA	0.0769486	NA	NA	0.317707	0.578295	2.37706e-106
1559	Arhgap26	0.018407	NA	NA	0.0216989	NA	NA	0.0393153	NA	NA	0.0484043	NA	NA	0.0319642	NA	NA	0.0618067	NA	NA	0.0043596	NA	NA	0.015986	NA	NA	0.0306696	NA	NA	NA	NA	NA	0.0228496	NA	NA	0.0532677	NA	NA
1560	Arhgap27	0.003044	NA	NA	0.00127124	NA	NA	NA	NA	NA	0.00229226	NA	NA	0.00183578	NA	NA	0.00652133	NA	NA	NA	NA	NA	0.00545158	NA	NA	NA	NA	NA	NA	NA	NA	0.365851	0.525256	4.35981e-188	0.0870167	NA	NA
1561	Arhgap27os1	NA	NA	NA	0.000828643	NA	NA	NA	NA	NA	NA	NA	NA	NA	NA	NA	0.00725392	NA	NA	NA	NA	NA	NA	NA	NA	NA	NA	NA	NA	NA	NA	NA	NA	NA	NA	NA	NA
1562	Arhgap27os2	0.0031683	NA	NA	0.00111878	NA	NA	0.00404605	NA	NA	0.00251175	NA	NA	0.00452583	NA	NA	0.0573947	NA	NA	0.00231565	NA	NA	NA	NA	NA	0.0110695	NA	NA	NA	NA	NA	NA	NA	NA	0.21882	0.390876	1.8163e-08
1563	Arhgap28	0.0013119	NA	NA	0.0087732	NA	NA	0.006454	NA	NA	0.0233785	NA	NA	NA	NA	NA	0.00565182	NA	NA	0.0135391	NA	NA	0.0163762	NA	NA	0.0818121	NA	NA	NA	NA	NA	0.0734579	NA	NA	NA	NA	NA
1564	Arhgap29	0.00426938	NA	NA	0.00109744	NA	NA	0.0052445	NA	NA	0.00685947	NA	NA	0.0473988	NA	NA	0.0530329	NA	NA	0.00411689	NA	NA	0.00615166	NA	NA	0.257323	0.42462	1.30773e-66	NA	NA	NA	0.578727	0.764121	1.34077e-52	NA	NA	NA
1565	Arhgap30	NA	NA	NA	NA	NA	NA	NA	NA	NA	NA	NA	NA	NA	NA	NA	NA	NA	NA	NA	NA	NA	NA	NA	NA	NA	NA	NA	NA	NA	NA	NA	NA	NA	0.241041	0.397644	3.96405e-216
1566	Arhgap31	0.0115212	NA	NA	0.0135967	NA	NA	0.0183526	NA	NA	0.00988861	NA	NA	0.0451764	NA	NA	0.0219271	NA	NA	0.01337	NA	NA	0.0314521	NA	NA	0.275153	0.407995	2.0983e-60	0.0798547	NA	NA	0.731291	0.877966	8.44715e-66	0.344731	0.614681	0.00789195
1567	Arhgap32	0.11126	NA	NA	0.131023	NA	NA	0.0985658	NA	NA	0.152962	NA	NA	0.169843	NA	NA	0.109053	NA	NA	0.0546854	NA	NA	0.0596004	NA	NA	0.0735953	NA	NA	0.159565	NA	NA	0.0202726	NA	NA	0.069296	NA	NA
1568	Arhgap33	0.300802	NA	NA	0.459577	NA	NA	0.345125	NA	NA	0.466342	NA	NA	0.0600669	-0.407617	7.28652e-14	0.0705123	-0.401583	1.64448e-10	0.139519	NA	NA	0.176041	NA	NA	0.0902294	-0.357508	0.244015	0.302805	NA	NA	NA	NA	NA	0.0302954	NA	NA
1569	Arhgap35	0.305277	NA	NA	0.317225	NA	NA	0.283075	NA	NA	0.330094	NA	NA	0.208123	NA	NA	0.289322	NA	NA	0.224147	NA	NA	0.18851	NA	NA	0.287772	NA	NA	0.326461	NA	NA	0.174547	NA	NA	NA	NA	NA
1570	Arhgap36	0.0246591	NA	NA	0.0172572	NA	NA	0.00323273	NA	NA	0.015808	NA	NA	0.0265801	NA	NA	0.0714126	NA	NA	NA	NA	NA	NA	NA	NA	NA	NA	NA	NA	NA	NA	NA	NA	NA	NA	NA	NA
1571	Arhgap39	0.128227	NA	NA	0.105322	NA	NA	0.122614	NA	NA	0.120012	NA	NA	0.109288	NA	NA	0.11947	NA	NA	0.140027	NA	NA	0.104379	NA	NA	0.0487688	NA	NA	0.0651795	NA	NA	NA	NA	NA	0.199568	NA	NA
1572	Arhgap4	0.00694129	NA	NA	0.00406548	NA	NA	NA	NA	NA	NA	NA	NA	0.0082648	NA	NA	0.0164116	NA	NA	0.00411689	NA	NA	NA	NA	NA	NA	NA	NA	NA	NA	NA	NA	NA	NA	0.241191	0.46195	5.66702e-18
1573	Arhgap42	0.0141508	NA	NA	0.0169229	NA	NA	0.0089436	NA	NA	0.00731794	NA	NA	0.0726556	NA	NA	0.0845837	NA	NA	0.0144885	NA	NA	0.0767863	NA	NA	0.233583	0.359829	4.6181e-30	0.0271905	NA	NA	0.118253	NA	NA	NA	NA	NA
1574	Arhgap44	0.0486384	NA	NA	0.035863	NA	NA	0.0278325	NA	NA	0.0531062	NA	NA	0.0427298	NA	NA	0.0717779	NA	NA	0.022528	NA	NA	0.0191049	NA	NA	0.0130745	NA	NA	0.0109911	NA	NA	NA	NA	NA	NA	NA	NA
1575	Arhgap5	0.0867346	NA	NA	0.0862043	NA	NA	0.147259	NA	NA	0.11221	NA	NA	0.325003	0.32828	2.17802e-12	0.203527	NA	NA	0.126734	NA	NA	0.341871	0.29444	2.53123e-09	0.130579	NA	NA	0.267749	NA	NA	0.369215	0.259611	1	0.0782894	NA	NA
1576	Arhgap6	0.00810806	NA	NA	0.00125498	NA	NA	NA	NA	NA	NA	NA	NA	NA	NA	NA	0.00233276	NA	NA	NA	NA	NA	NA	NA	NA	0.0492002	NA	NA	0.0122016	NA	NA	NA	NA	NA	NA	NA	NA
1577	Arhgap8	0.0020715	NA	NA	0.00151771	NA	NA	NA	NA	NA	0.00503909	NA	NA	0.00233614	NA	NA	0.041189	NA	NA	0.0049902	NA	NA	0.00697642	NA	NA	0.00631409	NA	NA	NA	NA	NA	NA	NA	NA	NA	NA	NA
1578	Arhgap9	0.0010503	NA	NA	NA	NA	NA	0.0021536	NA	NA	NA	NA	NA	NA	NA	NA	0.010019	NA	NA	NA	NA	NA	NA	NA	NA	NA	NA	NA	NA	NA	NA	NA	NA	NA	0.223822	0.411378	3.47314e-84
1579	Arhgdia	0.621009	NA	NA	0.904449	NA	NA	0.823949	NA	NA	0.740641	NA	NA	0.691623	NA	NA	0.630455	NA	NA	0.644056	NA	NA	0.711804	NA	NA	0.848803	NA	NA	0.744559	NA	NA	1.45379	0.578037	0.11816	1.2036	0.425113	1
1580	Arhgdib	0.00655838	NA	NA	0.00318053	NA	NA	0.00366315	NA	NA	0.00320016	NA	NA	0.00810252	NA	NA	0.0117969	NA	NA	0.00189977	NA	NA	NA	NA	NA	0.331325	0.580698	2.50153e-115	NA	NA	NA	0.326361	0.424504	2.2852e-29	1.50733	1.87275	1.43857e-138
1581	Arhgdig	0.237111	NA	NA	0.530301	0.539828	2.25884e-86	0.0796956	-0.273565	7.98082e-09	0.310751	NA	NA	0.0615611	-0.298869	2.25043e-06	0.0629754	-0.317492	0.000252998	0.0509922	-0.311313	4.62449e-06	0.0482299	-0.31435	0.0171199	0.032663	-0.362259	0.0530178	0.0489585	-0.320751	1	NA	NA	NA	0.0895671	NA	NA
1582	Arhgef1	0.0730018	NA	NA	0.0875676	NA	NA	0.0781986	NA	NA	0.0698019	NA	NA	0.0784938	NA	NA	0.206097	NA	NA	0.12644	NA	NA	0.10207	NA	NA	0.230712	NA	NA	0.0536526	NA	NA	0.743438	0.702928	1.82054e-21	0.425014	0.619352	1
1583	Arhgef10	0.00777955	NA	NA	0.0122652	NA	NA	0.00397427	NA	NA	0.00704784	NA	NA	0.031347	NA	NA	0.0126199	NA	NA	0.00920562	NA	NA	0.0300291	NA	NA	0.0187581	NA	NA	0.080583	NA	NA	0.0202726	NA	NA	NA	NA	NA
1584	Arhgef10l	0.0757454	NA	NA	0.0524402	NA	NA	0.0971822	NA	NA	0.0675209	NA	NA	0.14263	NA	NA	0.0525861	NA	NA	0.0625428	NA	NA	0.0676613	NA	NA	0.0651661	NA	NA	0.137162	NA	NA	NA	NA	NA	NA	NA	NA
1585	Arhgef11	0.0412632	NA	NA	0.0320874	NA	NA	0.034136	NA	NA	0.0331386	NA	NA	0.0315972	NA	NA	0.041327	NA	NA	0.0394931	NA	NA	0.0262469	NA	NA	0.0589442	NA	NA	0.0286806	NA	NA	NA	NA	NA	NA	NA	NA
1586	Arhgef12	0.123805	NA	NA	0.159262	NA	NA	0.135883	NA	NA	0.19859	NA	NA	0.164085	NA	NA	0.144784	NA	NA	0.0762	NA	NA	0.0893199	NA	NA	0.173223	NA	NA	0.0631463	NA	NA	0.31742	NA	NA	NA	NA	NA
1587	Arhgef15	0.134708	NA	NA	0.0971417	NA	NA	0.080503	NA	NA	0.195316	NA	NA	0.00256927	NA	NA	0.00253541	NA	NA	0.0133618	NA	NA	0.0183485	NA	NA	0.039431	NA	NA	0.0140272	NA	NA	0.525007	0.576563	2.93363e-10	NA	NA	NA
1588	Arhgef16	0.000719981	NA	NA	0.00168446	NA	NA	NA	NA	NA	0.00258306	NA	NA	0.00174326	NA	NA	0.0468739	NA	NA	0.00248393	NA	NA	NA	NA	NA	NA	NA	NA	NA	NA	NA	NA	NA	NA	NA	NA	NA
1589	Arhgef17	0.0613972	NA	NA	0.0344294	NA	NA	0.0340634	NA	NA	0.0537938	NA	NA	0.0653201	NA	NA	0.14501	NA	NA	0.0595096	NA	NA	0.0968882	NA	NA	0.219144	0.277181	5.4911e-09	0.0239451	NA	NA	0.108679	NA	NA	NA	NA	NA
1590	Arhgef18	0.0453474	NA	NA	0.0419034	NA	NA	0.0239444	NA	NA	0.0508586	NA	NA	0.072302	NA	NA	0.0501669	NA	NA	0.0124961	NA	NA	0.0243444	NA	NA	0.0220729	NA	NA	0.00971105	NA	NA	0.0344879	NA	NA	NA	NA	NA
1591	Arhgef19	0.00203424	NA	NA	0.00393162	NA	NA	0.00333	NA	NA	NA	NA	NA	0.0422154	NA	NA	0.167202	0.251179	6.62562e-112	0.0199884	NA	NA	0.0119694	NA	NA	NA	NA	NA	NA	NA	NA	NA	NA	NA	NA	NA	NA
1592	Arhgef2	0.200653	NA	NA	0.216933	NA	NA	0.263243	NA	NA	0.220341	NA	NA	0.0999106	NA	NA	0.261608	NA	NA	0.186057	NA	NA	0.119154	NA	NA	0.161165	NA	NA	0.0979894	NA	NA	0.436651	NA	NA	0.350245	NA	NA
1593	Arhgef25	0.0419823	NA	NA	0.0200582	NA	NA	0.0956616	NA	NA	0.0417756	NA	NA	0.0871984	NA	NA	0.0532643	NA	NA	0.016006	NA	NA	0.0577796	NA	NA	0.301326	0.395591	9.7218e-34	0.0385409	NA	NA	NA	NA	NA	0.0302954	NA	NA
1594	Arhgef26	0.0051744	NA	NA	0.0298306	NA	NA	0.00450109	NA	NA	0.0149948	NA	NA	0.0854924	NA	NA	0.0309487	NA	NA	0.00900106	NA	NA	0.0309993	NA	NA	0.0155482	NA	NA	0.0535366	NA	NA	NA	NA	NA	NA	NA	NA
1595	Arhgef28	0.0679738	NA	NA	0.0716069	NA	NA	0.0222162	NA	NA	0.0341346	NA	NA	0.036274	NA	NA	0.163011	NA	NA	0.0488872	NA	NA	0.0104027	NA	NA	0.00410178	NA	NA	NA	NA	NA	0.379709	0.44166	3.33946e-07	NA	NA	NA
1596	Arhgef3	0.00116066	NA	NA	0.00573034	NA	NA	NA	NA	NA	NA	NA	NA	0.0380701	NA	NA	0.00997635	NA	NA	0.00345105	NA	NA	NA	NA	NA	0.0159708	NA	NA	NA	NA	NA	0.0619626	NA	NA	0.144423	0.266664	0.000391115
1597	Arhgef33	0.0126771	NA	NA	0.00352984	NA	NA	0.00446	NA	NA	0.00496207	NA	NA	0.0142473	NA	NA	0.0251547	NA	NA	0.00146086	NA	NA	0.00397901	NA	NA	0.0069847	NA	NA	0.0119797	NA	NA	NA	NA	NA	NA	NA	NA
1598	Arhgef38	0.00108072	NA	NA	0.000830439	NA	NA	NA	NA	NA	NA	NA	NA	NA	NA	NA	0.0134512	NA	NA	NA	NA	NA	NA	NA	NA	NA	NA	NA	NA	NA	NA	NA	NA	NA	NA	NA	NA
1599	Arhgef39	0.000780472	NA	NA	0.00121418	NA	NA	NA	NA	NA	NA	NA	NA	NA	NA	NA	0.0164677	NA	NA	NA	NA	NA	0.0472147	NA	NA	0.0255791	NA	NA	0.161327	0.261182	1.03436e-51	NA	NA	NA	NA	NA	NA
1600	Arhgef4	0.0997841	NA	NA	0.0908873	NA	NA	0.0629485	NA	NA	0.0848141	NA	NA	0.136544	NA	NA	0.0149242	NA	NA	0.0360888	NA	NA	0.0481895	NA	NA	NA	NA	NA	0.0629541	NA	NA	NA	NA	NA	0.0302954	NA	NA
1601	Arhgef40	0.199833	NA	NA	0.169766	NA	NA	0.141124	NA	NA	0.135554	NA	NA	0.229738	NA	NA	0.104419	NA	NA	0.141288	NA	NA	0.198778	NA	NA	0.230352	NA	NA	0.22856	NA	NA	NA	NA	NA	0.136043	NA	NA
1602	Arhgef5	0.00285165	NA	NA	0.00301398	NA	NA	NA	NA	NA	0.0051221	NA	NA	0.0107227	NA	NA	0.100145	NA	NA	0.00146086	NA	NA	0.00913773	NA	NA	0.0452899	NA	NA	NA	NA	NA	0.164967	0.250854	2.059e-07	NA	NA	NA
1603	Arhgef6	0.00561383	NA	NA	0.00139865	NA	NA	0.00378631	NA	NA	0.002403	NA	NA	0.0651159	NA	NA	0.00196465	NA	NA	0.0138054	NA	NA	0.0116101	NA	NA	0.0374492	NA	NA	0.0122016	NA	NA	0.0228496	NA	NA	0.31761	0.577808	3.24254e-15
1604	Arhgef7	0.191179	NA	NA	0.223523	NA	NA	0.238869	NA	NA	0.202515	NA	NA	0.131712	NA	NA	0.143331	NA	NA	0.137523	NA	NA	0.111318	NA	NA	0.126161	NA	NA	0.0686145	NA	NA	0.610269	0.450927	0.000997886	NA	NA	NA
1605	Arhgef9	0.137406	NA	NA	0.106049	NA	NA	0.0758006	NA	NA	0.130302	NA	NA	0.0742673	NA	NA	0.084371	NA	NA	0.0417208	NA	NA	0.0985453	NA	NA	0.0801177	NA	NA	0.0241965	NA	NA	0.0260045	NA	NA	0.0302954	NA	NA
1606	Arid1a	0.556421	NA	NA	0.508649	NA	NA	0.648216	NA	NA	0.57261	NA	NA	0.550281	NA	NA	0.802982	NA	NA	0.651179	NA	NA	0.610319	NA	NA	0.611916	NA	NA	0.55783	NA	NA	0.620444	NA	NA	0.69875	NA	NA
1607	Arid1b	0.253899	NA	NA	0.185538	NA	NA	0.218012	NA	NA	0.265158	NA	NA	0.210225	NA	NA	0.425828	NA	NA	0.173722	NA	NA	0.115697	NA	NA	0.249206	NA	NA	0.260234	NA	NA	0.206698	NA	NA	0.075603	NA	NA
1608	Arid2	0.234683	NA	NA	0.225349	NA	NA	0.340607	NA	NA	0.316045	NA	NA	0.350504	NA	NA	0.443569	NA	NA	0.301209	NA	NA	0.294082	NA	NA	0.271734	NA	NA	0.396587	NA	NA	0.279238	NA	NA	0.117312	NA	NA
1609	Arid3a	0.0505762	NA	NA	0.0338875	NA	NA	0.0499199	NA	NA	0.0494692	NA	NA	0.0326924	NA	NA	0.0631577	NA	NA	0.0287761	NA	NA	0.0213532	NA	NA	0.0762287	NA	NA	NA	NA	NA	0.0380279	NA	NA	0.365071	0.534394	0.00306996
1610	Arid3b	0.0400877	NA	NA	0.0351186	NA	NA	0.0681071	NA	NA	0.0639537	NA	NA	0.0266454	NA	NA	0.155823	NA	NA	0.0287555	NA	NA	0.0422534	NA	NA	0.026922	NA	NA	0.0395991	NA	NA	NA	NA	NA	0.186511	NA	NA
1611	Arid4a	0.222421	NA	NA	0.197666	NA	NA	0.134107	NA	NA	0.177351	NA	NA	0.16387	NA	NA	0.186729	NA	NA	0.142649	NA	NA	0.0885143	NA	NA	0.14211	NA	NA	0.190973	NA	NA	0.108967	NA	NA	0.069296	NA	NA
1612	Arid4b	0.418565	NA	NA	0.336508	NA	NA	0.401212	NA	NA	0.32348	NA	NA	0.38911	NA	NA	0.510633	NA	NA	0.431538	NA	NA	0.361553	NA	NA	0.363198	NA	NA	0.450781	NA	NA	0.320896	NA	NA	0.143645	NA	NA
1613	Arid5a	0.0115032	NA	NA	0.00623985	NA	NA	0.0102093	NA	NA	0.00343567	NA	NA	0.0236359	NA	NA	0.116494	NA	NA	NA	NA	NA	0.00590535	NA	NA	0.0495995	NA	NA	0.0133588	NA	NA	0.15559	NA	NA	0.113153	NA	NA
1614	Arid5b	0.167022	NA	NA	0.115205	NA	NA	0.0322499	NA	NA	0.087134	NA	NA	0.137485	NA	NA	0.25789	NA	NA	0.262794	0.269619	0.218992	0.0527305	NA	NA	0.206634	NA	NA	0.0408418	NA	NA	0.196525	NA	NA	NA	NA	NA
1615	Arih1	0.207677	NA	NA	0.170498	NA	NA	0.2325	NA	NA	0.223625	NA	NA	0.245232	NA	NA	0.328351	NA	NA	0.135916	NA	NA	0.160933	NA	NA	0.421018	0.276126	0.000251555	0.211045	NA	NA	0.401633	NA	NA	0.0995914	NA	NA
1616	Arih2	0.0988108	NA	NA	0.109805	NA	NA	0.114669	NA	NA	0.128224	NA	NA	0.126621	NA	NA	0.176685	NA	NA	0.133787	NA	NA	0.167704	NA	NA	0.193894	NA	NA	0.169614	NA	NA	0.186128	NA	NA	0.0955292	NA	NA
1617	Arl1	0.365394	NA	NA	0.446022	NA	NA	0.392524	NA	NA	0.433664	NA	NA	0.393348	NA	NA	0.738479	0.315841	4.75788e-20	0.246776	NA	NA	0.529603	NA	NA	0.519779	NA	NA	0.636433	NA	NA	0.469469	NA	NA	0.336284	NA	NA
1618	Arl10	0.0201748	NA	NA	0.0452147	NA	NA	0.0212479	NA	NA	0.0142269	NA	NA	0.0141347	NA	NA	0.0166542	NA	NA	0.0133554	NA	NA	0.0239218	NA	NA	0.0113822	NA	NA	0.036482	NA	NA	NA	NA	NA	0.0832562	NA	NA
1619	Arl11	NA	NA	NA	NA	NA	NA	NA	NA	NA	NA	NA	NA	NA	NA	NA	NA	NA	NA	NA	NA	NA	NA	NA	NA	NA	NA	NA	NA	NA	NA	NA	NA	NA	0.317207	0.52864	9.56976e-271
1620	Arl13b	0.0448724	NA	NA	0.052001	NA	NA	0.0535827	NA	NA	0.0339432	NA	NA	0.0971894	NA	NA	0.10201	NA	NA	0.0418659	NA	NA	0.0572995	NA	NA	0.0992116	NA	NA	0.0603491	NA	NA	0.275753	0.30306	0.000491419	NA	NA	NA
1621	Arl14ep	0.0860987	NA	NA	0.0987524	NA	NA	0.098583	NA	NA	0.106434	NA	NA	0.210125	NA	NA	0.197307	NA	NA	0.157034	NA	NA	0.213703	NA	NA	0.121522	NA	NA	0.200654	NA	NA	0.0888094	NA	NA	0.0628353	NA	NA
1622	Arl15	0.0422105	NA	NA	0.0555936	NA	NA	0.0306468	NA	NA	0.0367542	NA	NA	0.0217681	NA	NA	0.0445008	NA	NA	0.0323009	NA	NA	0.0538904	NA	NA	0.0466343	NA	NA	0.0548374	NA	NA	0.192584	NA	NA	0.0628353	NA	NA
1623	Arl16	0.157037	NA	NA	0.147464	NA	NA	0.153959	NA	NA	0.144502	NA	NA	0.0795082	NA	NA	0.13769	NA	NA	0.0845108	NA	NA	0.0634492	NA	NA	0.0783048	NA	NA	0.0895112	NA	NA	0.0563295	NA	NA	NA	NA	NA
1624	Arl2	0.460423	NA	NA	0.546366	NA	NA	0.396475	NA	NA	0.45502	NA	NA	0.305848	NA	NA	0.390068	NA	NA	0.298526	NA	NA	0.300889	NA	NA	0.19548	-0.372783	0.333654	0.206703	-0.325871	1	0.327343	NA	NA	0.26959	NA	NA
1625	Arl2bp	0.763804	NA	NA	0.744247	NA	NA	0.960793	NA	NA	0.783471	NA	NA	0.731654	NA	NA	0.616309	-0.2517	0.140182	0.725552	NA	NA	0.957957	NA	NA	0.607708	-0.255501	1	0.797021	NA	NA	1.17471	NA	NA	0.213648	-0.702044	1
1626	Arl3	0.785411	NA	NA	0.856465	NA	NA	0.775294	NA	NA	0.755986	NA	NA	0.842064	NA	NA	0.791975	NA	NA	0.770152	NA	NA	0.693174	NA	NA	0.477844	-0.407294	0.0108863	0.886488	NA	NA	0.293677	-0.666198	1	0.0302954	-1.07489	0.895331
1627	Arl4a	0.461909	NA	NA	0.513361	NA	NA	0.335731	NA	NA	0.591325	NA	NA	0.532972	NA	NA	0.21215	-0.415801	2.5519e-05	0.18646	-0.347937	1.10902e-08	0.325224	NA	NA	0.411564	NA	NA	0.669073	NA	NA	1.0393	0.648332	0.793783	0.134818	NA	NA
1628	Arl4c	0.493698	NA	NA	0.508039	NA	NA	0.800663	0.366546	6.06656e-22	0.631991	NA	NA	0.540713	NA	NA	0.112923	-0.674298	1.3439e-24	0.415461	NA	NA	0.472354	NA	NA	0.110253	-0.628117	2.81663e-09	0.62729	NA	NA	0.159185	NA	NA	1.08517	0.795203	1
1629	Arl4d	0.00827168	NA	NA	0.00698802	NA	NA	0.0230101	NA	NA	0.00357712	NA	NA	0.00394647	NA	NA	0.0198457	NA	NA	0.0257036	NA	NA	NA	NA	NA	0.00848558	NA	NA	NA	NA	NA	0.0570534	NA	NA	0.0532677	NA	NA
1630	Arl5a	0.154237	NA	NA	0.160124	NA	NA	0.128985	NA	NA	0.142965	NA	NA	0.163734	NA	NA	0.18749	NA	NA	0.124488	NA	NA	0.184741	NA	NA	0.102186	NA	NA	0.116826	NA	NA	0.306392	NA	NA	0.075603	NA	NA
1631	Arl5b	0.23656	NA	NA	0.223411	NA	NA	0.270914	NA	NA	0.270762	NA	NA	0.161068	NA	NA	0.371604	NA	NA	0.207689	NA	NA	0.241349	NA	NA	0.384751	NA	NA	0.155113	NA	NA	0.478715	0.283884	1	0.248387	NA	NA
1632	Arl5c	0.000915399	NA	NA	0.00247511	NA	NA	0.00225776	NA	NA	0.00558533	NA	NA	0.00142441	NA	NA	0.00226331	NA	NA	NA	NA	NA	0.00940271	NA	NA	0.0165671	NA	NA	NA	NA	NA	NA	NA	NA	0.0532677	NA	NA
1633	Arl6	0.120785	NA	NA	0.12797	NA	NA	0.153891	NA	NA	0.224243	NA	NA	0.206053	NA	NA	0.254653	NA	NA	0.0872522	NA	NA	0.179443	NA	NA	0.130745	NA	NA	0.280401	NA	NA	NA	NA	NA	0.0832562	NA	NA
1634	Arl6ip1	0.700171	NA	NA	0.876552	NA	NA	0.647478	NA	NA	0.803772	NA	NA	0.784154	NA	NA	0.765895	NA	NA	0.484454	-0.294321	7.22955e-05	0.874208	NA	NA	0.495633	-0.281323	0.228632	1.84466	1.22086	2.1378e-19	0.953189	NA	NA	1.22067	NA	NA
1635	Arl6ip4	0.27363	NA	NA	0.289465	NA	NA	0.316454	NA	NA	0.363349	NA	NA	0.300068	NA	NA	0.365995	NA	NA	0.243876	NA	NA	0.490359	NA	NA	0.366676	NA	NA	0.248853	NA	NA	0.277516	NA	NA	0.265084	NA	NA
1636	Arl6ip5	0.34983	NA	NA	0.511941	NA	NA	0.281024	NA	NA	0.493167	NA	NA	0.262012	NA	NA	0.34592	NA	NA	0.105957	-0.384437	2.41397e-11	0.189241	-0.269924	1	0.308771	NA	NA	0.226652	NA	NA	0.476627	NA	NA	0.597395	NA	NA
1637	Arl6ip6	0.366626	NA	NA	0.314816	NA	NA	0.378426	NA	NA	0.275318	NA	NA	0.561471	0.283483	0.000987552	0.55	NA	NA	0.352938	NA	NA	0.440094	NA	NA	0.294724	NA	NA	0.606866	0.299505	1	0.393465	NA	NA	0.0433505	NA	NA
1638	Arl8a	0.345794	NA	NA	0.518364	NA	NA	0.395319	NA	NA	0.468168	NA	NA	0.390238	NA	NA	0.177897	-0.327715	0.0022588	0.170146	NA	NA	0.111133	-0.413436	0.000139705	0.189596	-0.256869	1	0.11953	-0.391389	1	0.144154	NA	NA	0.122269	NA	NA
1639	Arl8b	0.315175	NA	NA	0.400346	NA	NA	0.350879	NA	NA	0.395212	NA	NA	0.399909	NA	NA	0.255072	NA	NA	0.254329	NA	NA	0.451176	NA	NA	0.406286	NA	NA	0.490811	NA	NA	0.510912	NA	NA	0.670684	NA	NA
1640	Armc1	0.313475	NA	NA	0.402527	NA	NA	0.35753	NA	NA	0.381264	NA	NA	0.268347	NA	NA	0.415397	NA	NA	0.200664	NA	NA	0.366634	NA	NA	0.313609	NA	NA	0.469166	NA	NA	0.389545	NA	NA	0.175221	NA	NA
1641	Armc10	0.124808	NA	NA	0.179334	NA	NA	0.250851	NA	NA	0.185285	NA	NA	0.123006	NA	NA	0.313237	NA	NA	0.178642	NA	NA	0.307497	NA	NA	0.0958079	NA	NA	0.19482	NA	NA	0.13577	NA	NA	0.0262333	NA	NA
1642	Armc2	0.026509	NA	NA	0.0174351	NA	NA	0.0228784	NA	NA	0.0317117	NA	NA	0.110438	NA	NA	0.0396901	NA	NA	0.0052193	NA	NA	0.023966	NA	NA	0.0229043	NA	NA	0.0538672	NA	NA	NA	NA	NA	NA	NA	NA
1643	Armc3	0.00129687	NA	NA	0.00334547	NA	NA	NA	NA	NA	NA	NA	NA	0.0387588	NA	NA	0.00373034	NA	NA	0.00423791	NA	NA	NA	NA	NA	NA	NA	NA	NA	NA	NA	NA	NA	NA	NA	NA	NA
1644	Armc5	0.0534806	NA	NA	0.0391404	NA	NA	0.0479263	NA	NA	0.0551815	NA	NA	0.0835778	NA	NA	0.0810213	NA	NA	0.0510222	NA	NA	0.0503885	NA	NA	0.107977	NA	NA	0.0479322	NA	NA	0.109036	NA	NA	0.312362	NA	NA
1645	Armc6	0.106521	NA	NA	0.209953	NA	NA	0.12242	NA	NA	0.191054	NA	NA	0.0344256	NA	NA	0.045679	NA	NA	0.0403997	NA	NA	0.028747	NA	NA	0.061914	NA	NA	0.111635	NA	NA	NA	NA	NA	0.0302954	NA	NA
1646	Armc7	0.0253424	NA	NA	0.030138	NA	NA	0.0184481	NA	NA	0.037365	NA	NA	0.0173353	NA	NA	0.0226388	NA	NA	0.00851681	NA	NA	0.0263633	NA	NA	0.0181828	NA	NA	NA	NA	NA	NA	NA	NA	0.0262333	NA	NA
1647	Armc8	0.205402	NA	NA	0.277957	NA	NA	0.204507	NA	NA	0.208679	NA	NA	0.10938	NA	NA	0.169437	NA	NA	0.141546	NA	NA	0.142232	NA	NA	0.0442196	-0.285866	0.983379	0.0898579	NA	NA	0.109765	NA	NA	0.235245	NA	NA
1648	Armc9	0.0770664	NA	NA	0.0521174	NA	NA	0.0586944	NA	NA	0.0459554	NA	NA	0.0782273	NA	NA	0.0755503	NA	NA	0.0697003	NA	NA	0.0522565	NA	NA	0.0333284	NA	NA	NA	NA	NA	NA	NA	NA	0.107771	NA	NA
1649	Armcx1	0.172589	NA	NA	0.191599	NA	NA	0.207318	NA	NA	0.20915	NA	NA	0.157123	NA	NA	0.263716	NA	NA	0.11918	NA	NA	0.0970995	NA	NA	0.142527	NA	NA	0.155396	NA	NA	0.103441	NA	NA	NA	NA	NA
1650	Armcx2	0.392205	NA	NA	0.452597	NA	NA	0.507645	NA	NA	0.655834	NA	NA	0.340098	NA	NA	0.465101	NA	NA	0.309434	NA	NA	0.529417	NA	NA	0.564368	NA	NA	0.201034	-0.344266	1	0.309486	NA	NA	0.208125	NA	NA
1651	Armcx3	0.160137	NA	NA	0.241542	NA	NA	0.169111	NA	NA	0.224473	NA	NA	0.200231	NA	NA	0.267876	NA	NA	0.162092	NA	NA	0.167676	NA	NA	0.37638	0.264426	0.0134148	0.28392	NA	NA	0.194302	NA	NA	0.296041	NA	NA
1652	Armcx4	0.253207	NA	NA	0.245411	NA	NA	0.133252	NA	NA	0.173258	NA	NA	0.255385	NA	NA	0.286449	NA	NA	0.213202	NA	NA	0.14011	NA	NA	0.136527	NA	NA	0.365301	NA	NA	0.198375	NA	NA	NA	NA	NA
1653	Armcx5	0.0899612	NA	NA	0.0782705	NA	NA	0.0532167	NA	NA	0.0511346	NA	NA	0.0379366	NA	NA	0.0998966	NA	NA	0.0469349	NA	NA	0.032574	NA	NA	0.0771689	NA	NA	0.0674511	NA	NA	0.0260045	NA	NA	NA	NA	NA
1654	Armcx6	0.0711386	NA	NA	0.0976732	NA	NA	0.104478	NA	NA	0.129404	NA	NA	0.0549269	NA	NA	0.0727878	NA	NA	0.026884	NA	NA	0.0657739	NA	NA	0.164873	NA	NA	0.0481889	NA	NA	0.0339996	NA	NA	0.104602	NA	NA
1655	Armt1	0.0299805	NA	NA	0.0270676	NA	NA	0.0344608	NA	NA	0.0448834	NA	NA	0.0308054	NA	NA	0.0593134	NA	NA	0.0185921	NA	NA	0.0784925	NA	NA	0.0436204	NA	NA	0.150832	NA	NA	NA	NA	NA	NA	NA	NA
1656	Arnt	0.0496617	NA	NA	0.0364059	NA	NA	0.0525888	NA	NA	0.0474195	NA	NA	0.0949729	NA	NA	0.079371	NA	NA	0.0725269	NA	NA	0.114093	NA	NA	0.190629	NA	NA	0.11219	NA	NA	0.273983	0.298007	0.197868	0.0532677	NA	NA
1657	Arnt2	0.220544	NA	NA	0.23337	NA	NA	0.300553	NA	NA	0.276985	NA	NA	0.0995446	NA	NA	0.0928183	NA	NA	0.0729621	NA	NA	0.122526	NA	NA	0.0687934	NA	NA	0.0782032	NA	NA	NA	NA	NA	NA	NA	NA
1658	Arntl	0.0426718	NA	NA	0.0510608	NA	NA	0.0123805	NA	NA	0.0144799	NA	NA	0.0948045	NA	NA	0.130771	NA	NA	0.0604982	NA	NA	0.0454373	NA	NA	0.00758759	NA	NA	0.0947943	NA	NA	0.0863233	NA	NA	NA	NA	NA
1659	Arntl2	0.0064029	NA	NA	0.00756216	NA	NA	0.00285396	NA	NA	0.00247391	NA	NA	0.00170097	NA	NA	0.00177648	NA	NA	NA	NA	NA	0.0052464	NA	NA	0.0313406	NA	NA	NA	NA	NA	NA	NA	NA	NA	NA	NA
1660	Arpc1a	1.07859	NA	NA	1.15098	NA	NA	1.17445	NA	NA	1.2635	NA	NA	0.553311	-0.474509	1.13336e-22	0.987144	NA	NA	0.714213	NA	NA	0.672105	-0.409769	1.57443e-05	0.726638	-0.322033	0.0453482	0.658448	-0.417815	0.567458	1.0355	NA	NA	0.747873	NA	NA
1661	Arpc1b	0.0797459	NA	NA	0.0567769	NA	NA	0.0883922	NA	NA	0.0443929	NA	NA	0.0785697	NA	NA	0.188316	NA	NA	0.0953332	NA	NA	0.13358	NA	NA	0.565035	0.68017	3.40351e-41	0.112512	NA	NA	1.89264	1.80676	3.65447e-50	2.48625	2.5162	9.97237e-45
1662	Arpc2	1.18749	NA	NA	1.35914	NA	NA	1.18708	NA	NA	1.22026	NA	NA	0.927767	NA	NA	1.1214	NA	NA	0.955154	NA	NA	1.05896	NA	NA	1.29141	NA	NA	1.25224	NA	NA	1.48855	NA	NA	2.35576	1.00585	3.23313e-05
1663	Arpc3	0.688841	NA	NA	0.916081	NA	NA	0.761873	NA	NA	0.827473	NA	NA	0.393852	-0.360711	4.65735e-12	0.696255	NA	NA	0.468839	NA	NA	0.355899	-0.464703	8.51435e-07	0.652627	NA	NA	0.462695	-0.308138	1	1.24344	0.381189	1	1.04239	NA	NA
1664	Arpc4	0.529735	NA	NA	0.858072	0.283158	7.88465e-25	0.620111	NA	NA	0.697448	NA	NA	0.378154	NA	NA	0.575458	NA	NA	0.412575	NA	NA	0.444323	NA	NA	0.631776	NA	NA	0.414799	NA	NA	0.940022	NA	NA	1.40516	0.720221	0.0750515
1665	Arpc5	0.97365	NA	NA	1.25298	0.268892	9.88119e-22	1.104	NA	NA	1.24044	NA	NA	0.545096	-0.468981	8.85041e-21	0.840263	NA	NA	0.733403	NA	NA	0.619679	-0.428585	1.22685e-06	0.766239	-0.267952	1	0.566707	-0.459418	0.0633329	0.760867	NA	NA	1.55083	0.441094	1
1666	Arpc5l	0.630944	NA	NA	0.649847	NA	NA	0.592412	NA	NA	0.56223	NA	NA	0.472167	NA	NA	0.685651	NA	NA	0.51759	NA	NA	0.479106	NA	NA	0.468656	NA	NA	0.530968	NA	NA	0.679963	NA	NA	0.558848	NA	NA
1667	Arpin	0.0381393	NA	NA	0.0443187	NA	NA	0.0505128	NA	NA	0.0619213	NA	NA	0.0413833	NA	NA	0.0796573	NA	NA	0.0397925	NA	NA	0.060805	NA	NA	0.126522	NA	NA	0.0459236	NA	NA	0.120879	NA	NA	NA	NA	NA
1668	Arpp19	0.931092	NA	NA	0.953596	NA	NA	0.932575	NA	NA	0.887076	NA	NA	0.936166	NA	NA	1.19608	NA	NA	0.974336	NA	NA	1.26181	NA	NA	1.00167	NA	NA	1.16606	NA	NA	1.11875	NA	NA	1.33027	NA	NA
1669	Arpp21	0.0228764	NA	NA	0.0930355	NA	NA	0.00818073	NA	NA	0.0592244	NA	NA	0.00976947	NA	NA	0.0119148	NA	NA	0.00445754	NA	NA	0.00601761	NA	NA	NA	NA	NA	NA	NA	NA	NA	NA	NA	NA	NA	NA
1670	Arrb1	0.0546651	NA	NA	0.07517	NA	NA	0.0891344	NA	NA	0.119831	NA	NA	0.0732124	NA	NA	0.0203977	NA	NA	0.0291579	NA	NA	0.0317222	NA	NA	0.0670314	NA	NA	0.0341641	NA	NA	0.110438	NA	NA	0.174808	NA	NA
1671	Arrb2	0.122334	NA	NA	0.196618	NA	NA	0.1828	NA	NA	0.195965	NA	NA	0.0722554	NA	NA	0.0606243	NA	NA	0.0639948	NA	NA	0.170475	NA	NA	0.0625709	NA	NA	0.0622075	NA	NA	0.141702	NA	NA	0.633485	0.715445	0.112605
1672	Arrdc1	0.0321583	NA	NA	0.0674393	NA	NA	0.0399531	NA	NA	0.0416638	NA	NA	0.0183669	NA	NA	0.137474	NA	NA	0.0305611	NA	NA	0.0341398	NA	NA	0.0391798	NA	NA	0.0338164	NA	NA	0.109897	NA	NA	0.104602	NA	NA
1673	Arrdc2	0.00406429	NA	NA	0.0273973	NA	NA	0.0101039	NA	NA	0.0200956	NA	NA	0.0123388	NA	NA	0.00599972	NA	NA	0.00355116	NA	NA	0.0083645	NA	NA	0.0293809	NA	NA	NA	NA	NA	NA	NA	NA	0.0701166	NA	NA
1674	Arrdc3	0.149739	NA	NA	0.155293	NA	NA	0.156876	NA	NA	0.189009	NA	NA	0.0645096	NA	NA	0.188878	NA	NA	0.102548	NA	NA	0.0877514	NA	NA	0.239054	NA	NA	0.107565	NA	NA	0.125505	NA	NA	0.082517	NA	NA
1675	Arrdc4	0.0855835	NA	NA	0.0943832	NA	NA	0.0746791	NA	NA	0.0974201	NA	NA	0.0996148	NA	NA	0.184406	NA	NA	0.0389942	NA	NA	0.0576781	NA	NA	0.150771	NA	NA	0.0910016	NA	NA	0.147285	NA	NA	0.306262	0.377603	1
1676	Arsa	0.00952583	NA	NA	0.024487	NA	NA	0.0279215	NA	NA	0.0398309	NA	NA	0.0232022	NA	NA	0.0600339	NA	NA	0.0121411	NA	NA	0.0338162	NA	NA	0.0256392	NA	NA	0.0151464	NA	NA	0.0305089	NA	NA	NA	NA	NA
1677	Arsb	0.0214673	NA	NA	0.0336882	NA	NA	0.0206352	NA	NA	0.00886322	NA	NA	0.0786676	NA	NA	0.0444101	NA	NA	0.01916	NA	NA	0.0391027	NA	NA	0.0570578	NA	NA	0.0697952	NA	NA	0.0226764	NA	NA	0.534379	0.952715	6.24402e-10
1678	Arsg	0.00199912	NA	NA	0.00285393	NA	NA	0.0017589	NA	NA	0.00693616	NA	NA	0.0139448	NA	NA	0.050325	NA	NA	NA	NA	NA	0.00645842	NA	NA	0.0197372	NA	NA	NA	NA	NA	NA	NA	NA	NA	NA	NA
1679	Arsi	NA	NA	NA	NA	NA	NA	NA	NA	NA	NA	NA	NA	0.01271	NA	NA	0.00401157	NA	NA	NA	NA	NA	0.0307571	NA	NA	0.0330984	NA	NA	NA	NA	NA	NA	NA	NA	NA	NA	NA
1680	Arsj	NA	NA	NA	NA	NA	NA	0.00201101	NA	NA	NA	NA	NA	NA	NA	NA	NA	NA	NA	NA	NA	NA	NA	NA	NA	NA	NA	NA	NA	NA	NA	NA	NA	NA	NA	NA	NA
1681	Arsk	0.0101478	NA	NA	0.0108673	NA	NA	0.0118519	NA	NA	0.00691548	NA	NA	0.0618171	NA	NA	0.0583242	NA	NA	0.0225601	NA	NA	0.037686	NA	NA	0.0510062	NA	NA	0.0313592	NA	NA	0.030325	NA	NA	0.109489	NA	NA
1682	Art1	0.00245753	NA	NA	NA	NA	NA	0.00161116	NA	NA	0.0029681	NA	NA	0.0105543	NA	NA	0.0229357	NA	NA	0.0039834	NA	NA	0.0147224	NA	NA	0.00379743	NA	NA	0.0134493	NA	NA	NA	NA	NA	NA	NA	NA
1683	Art3	NA	NA	NA	NA	NA	NA	0.0018595	NA	NA	NA	NA	NA	NA	NA	NA	0.00340212	NA	NA	NA	NA	NA	0.00512855	NA	NA	0.0518786	NA	NA	NA	NA	NA	NA	NA	NA	NA	NA	NA
1684	Art4	NA	NA	NA	0.00128747	NA	NA	NA	NA	NA	NA	NA	NA	0.00350544	NA	NA	NA	NA	NA	NA	NA	NA	NA	NA	NA	0.0374321	NA	NA	NA	NA	NA	NA	NA	NA	NA	NA	NA
1685	Art5	NA	NA	NA	NA	NA	NA	0.0023656	NA	NA	NA	NA	NA	NA	NA	NA	NA	NA	NA	NA	NA	NA	0.00527717	NA	NA	NA	NA	NA	NA	NA	NA	NA	NA	NA	NA	NA	NA
1686	Artn	0.00122877	NA	NA	0.00118173	NA	NA	NA	NA	NA	NA	NA	NA	NA	NA	NA	0.0150407	NA	NA	NA	NA	NA	NA	NA	NA	NA	NA	NA	NA	NA	NA	NA	NA	NA	NA	NA	NA
1687	Arv1	0.0437933	NA	NA	0.0676108	NA	NA	0.0398825	NA	NA	0.0552503	NA	NA	0.0479582	NA	NA	0.024204	NA	NA	0.0376167	NA	NA	0.0236411	NA	NA	0.0267837	NA	NA	0.03393	NA	NA	NA	NA	NA	0.0782894	NA	NA
1688	Arvcf	0.219215	NA	NA	0.183846	NA	NA	0.170795	NA	NA	0.184775	NA	NA	0.379554	0.335878	2.46622e-07	0.165258	NA	NA	0.175819	NA	NA	0.285043	NA	NA	0.0226522	-0.348182	0.00983404	0.25802	NA	NA	0.0558661	NA	NA	NA	NA	NA
1689	Arx	0.213974	0.527195	4.72774e-80	NA	NA	NA	0.00155457	NA	NA	0.00591657	NA	NA	0.00171492	NA	NA	0.00798958	NA	NA	0.0431147	NA	NA	0.0036702	NA	NA	0.00725182	NA	NA	NA	NA	NA	NA	NA	NA	NA	NA	NA
1690	Arxes1	0.414208	NA	NA	0.716796	0.468452	1.39208e-59	0.230699	-0.269764	1.4785e-06	0.578387	NA	NA	0.236427	NA	NA	0.221009	-0.332167	0.802331	0.0890536	-0.487997	7.3121e-15	0.179792	-0.349109	0.0965064	0.172652	-0.347922	0.22416	0.20094	-0.308191	1	0.386121	NA	NA	0.0960693	NA	NA
1691	Arxes2	0.6955	NA	NA	1.11297	0.575692	1.64975e-78	0.451534	-0.293696	4.48208e-06	0.822126	NA	NA	0.412851	-0.282292	8.18351e-05	0.333693	-0.494292	1.61873e-09	0.280879	-0.426449	2.46427e-13	0.364534	-0.420611	0.0110424	0.330088	-0.468546	0.0210205	0.548669	NA	NA	0.134763	-0.73857	1	0.0820912	-0.800653	1
1692	As3mt	0.211963	NA	NA	0.144105	NA	NA	0.0670845	NA	NA	0.0946242	NA	NA	0.112073	NA	NA	0.131419	NA	NA	0.0965776	NA	NA	0.0961164	NA	NA	0.0764613	NA	NA	0.0959963	NA	NA	0.204034	NA	NA	0.266148	NA	NA
1693	Asah1	0.102113	NA	NA	0.151378	NA	NA	0.119459	NA	NA	0.132639	NA	NA	0.255923	NA	NA	0.315226	NA	NA	0.113578	NA	NA	0.224069	NA	NA	0.179187	NA	NA	0.315622	NA	NA	0.266805	NA	NA	0.86101	0.932613	5.12209e-05
1694	Asah2	0.00135379	NA	NA	NA	NA	NA	NA	NA	NA	NA	NA	NA	0.00406528	NA	NA	0.00809631	NA	NA	NA	NA	NA	NA	NA	NA	NA	NA	NA	0.0137295	NA	NA	0.0380279	NA	NA	NA	NA	NA
1695	Asap1	0.159083	NA	NA	0.194101	NA	NA	0.221866	NA	NA	0.202695	NA	NA	0.251126	NA	NA	0.303567	NA	NA	0.153468	NA	NA	0.279701	NA	NA	0.311429	NA	NA	0.203923	NA	NA	0.558804	0.354793	0.427869	0.363234	NA	NA
1696	Asap2	0.112397	NA	NA	0.110397	NA	NA	0.137231	NA	NA	0.133229	NA	NA	0.126012	NA	NA	0.0577295	NA	NA	0.171711	NA	NA	0.182828	NA	NA	0.115176	NA	NA	0.189563	NA	NA	0.238837	NA	NA	NA	NA	NA
1697	Asap3	0.00111626	NA	NA	0.00527182	NA	NA	NA	NA	NA	0.00180392	NA	NA	0.0173739	NA	NA	0.0143001	NA	NA	0.0097709	NA	NA	0.00604139	NA	NA	0.0325718	NA	NA	NA	NA	NA	0.101263	NA	NA	NA	NA	NA
1698	Asb1	0.0531498	NA	NA	0.0560632	NA	NA	0.0832148	NA	NA	0.0589847	NA	NA	0.0454486	NA	NA	0.0485443	NA	NA	0.0439959	NA	NA	0.0226454	NA	NA	0.0405123	NA	NA	0.0377581	NA	NA	NA	NA	NA	NA	NA	NA
1699	Asb10	0.00153401	NA	NA	0.00325644	NA	NA	NA	NA	NA	NA	NA	NA	NA	NA	NA	0.00289475	NA	NA	NA	NA	NA	NA	NA	NA	NA	NA	NA	NA	NA	NA	NA	NA	NA	0.176738	0.393363	2.99663e-28
1700	Asb13	0.0556893	NA	NA	0.0774499	NA	NA	0.0464775	NA	NA	0.0720886	NA	NA	0.0570283	NA	NA	0.0640183	NA	NA	0.0582524	NA	NA	0.0308748	NA	NA	0.0171662	NA	NA	0.0522825	NA	NA	0.0260045	NA	NA	0.0765969	NA	NA
1701	Asb18	0.00116047	NA	NA	NA	NA	NA	0.001934	NA	NA	0.00473182	NA	NA	NA	NA	NA	NA	NA	NA	NA	NA	NA	NA	NA	NA	NA	NA	NA	NA	NA	NA	NA	NA	NA	NA	NA	NA
1702	Asb2	0.002382	NA	NA	0.00127897	NA	NA	0.00215108	NA	NA	0.00690472	NA	NA	NA	NA	NA	NA	NA	NA	0.00358243	NA	NA	NA	NA	NA	0.0123521	NA	NA	NA	NA	NA	NA	NA	NA	0.0628353	NA	NA
1703	Asb3	0.0674439	NA	NA	0.0673047	NA	NA	0.0773442	NA	NA	0.0671298	NA	NA	0.096011	NA	NA	0.12161	NA	NA	0.0295859	NA	NA	0.0888278	NA	NA	0.063096	NA	NA	0.124488	NA	NA	0.188374	NA	NA	0.069296	NA	NA
1704	Asb4	0.467361	0.645958	6.94684e-80	0.0777001	-0.291234	1.59947e-07	0.0239853	-0.402576	5.21845e-15	0.0459797	-0.348459	1.59625e-06	0.0645616	-0.286381	0.0049145	0.242101	NA	NA	0.235242	NA	NA	0.053623	-0.323603	1	0.114948	NA	NA	0.166829	NA	NA	0.54846	0.389069	0.481367	0.0782894	NA	NA
1705	Asb5	0.0173857	NA	NA	0.00937155	NA	NA	0.00908474	NA	NA	0.0155874	NA	NA	0.00329011	NA	NA	0.00217646	NA	NA	0.0144574	NA	NA	0.0113616	NA	NA	NA	NA	NA	NA	NA	NA	NA	NA	NA	NA	NA	NA
1706	Asb6	0.0577099	NA	NA	0.0621371	NA	NA	0.041337	NA	NA	0.0399923	NA	NA	0.0374156	NA	NA	0.0519188	NA	NA	0.0382276	NA	NA	0.0330215	NA	NA	0.0236663	NA	NA	NA	NA	NA	0.191496	NA	NA	NA	NA	NA
1707	Asb7	0.0981301	NA	NA	0.0770889	NA	NA	0.123688	NA	NA	0.102525	NA	NA	0.0927048	NA	NA	0.123585	NA	NA	0.100293	NA	NA	0.175408	NA	NA	0.0517224	NA	NA	0.104983	NA	NA	0.0697124	NA	NA	NA	NA	NA
1708	Asb8	0.106077	NA	NA	0.133797	NA	NA	0.0932475	NA	NA	0.152579	NA	NA	0.0672108	NA	NA	0.111538	NA	NA	0.0740884	NA	NA	0.109308	NA	NA	0.0749267	NA	NA	0.0452108	NA	NA	0.0228496	NA	NA	0.0931307	NA	NA
1709	Asb9	0.00102176	NA	NA	NA	NA	NA	NA	NA	NA	NA	NA	NA	NA	NA	NA	0.00306957	NA	NA	NA	NA	NA	NA	NA	NA	NA	NA	NA	NA	NA	NA	NA	NA	NA	NA	NA	NA
1710	Ascc1	0.160817	NA	NA	0.214169	NA	NA	0.133019	NA	NA	0.150334	NA	NA	0.140722	NA	NA	0.221334	NA	NA	0.109959	NA	NA	0.140052	NA	NA	0.11936	NA	NA	0.103557	NA	NA	0.187884	NA	NA	0.0774759	NA	NA
1711	Ascc2	0.0330454	NA	NA	0.0563836	NA	NA	0.0337697	NA	NA	0.0356668	NA	NA	0.056941	NA	NA	0.0648315	NA	NA	0.0616302	NA	NA	0.0492158	NA	NA	0.043611	NA	NA	0.0430024	NA	NA	0.0928848	NA	NA	0.0774759	NA	NA
1712	Ascc3	0.0568522	NA	NA	0.0509813	NA	NA	0.0584268	NA	NA	0.0391514	NA	NA	0.040266	NA	NA	0.113079	NA	NA	0.0423426	NA	NA	0.0143097	NA	NA	0.056946	NA	NA	0.0828305	NA	NA	0.139205	NA	NA	0.0302954	NA	NA
1713	Ascl1	0.0288962	NA	NA	0.0121885	-0.262775	3.89683e-12	0.0339383	NA	NA	0.0486354	NA	NA	0.302567	0.421207	1.76891e-19	0.425026	0.556259	6.05656e-73	0.237266	0.308762	0.0326159	0.0919151	NA	NA	0.0229405	NA	NA	0.358075	0.324523	9.20937e-10	0.0226764	NA	NA	NA	NA	NA
1714	Ascl2	0.000756144	NA	NA	NA	NA	NA	NA	NA	NA	NA	NA	NA	NA	NA	NA	NA	NA	NA	NA	NA	NA	NA	NA	NA	0.00703104	NA	NA	NA	NA	NA	NA	NA	NA	NA	NA	NA
1715	Ascl4	0.00131951	NA	NA	NA	NA	NA	0.0795133	NA	NA	0.00752549	NA	NA	NA	NA	NA	0.00656302	NA	NA	0.00380549	NA	NA	NA	NA	NA	0.00847263	NA	NA	NA	NA	NA	NA	NA	NA	NA	NA	NA
1716	Asf1a	0.188589	NA	NA	0.18052	NA	NA	0.238939	NA	NA	0.179391	NA	NA	0.313542	NA	NA	0.314405	NA	NA	0.322068	NA	NA	0.477584	0.308632	3.75666e-08	0.250387	NA	NA	0.491889	0.375561	1	0.328779	NA	NA	0.0890685	NA	NA
1717	Asf1b	0.00193383	NA	NA	0.00849612	NA	NA	0.00470614	NA	NA	0.00447036	NA	NA	0.0158321	NA	NA	0.0270482	NA	NA	0.028227	NA	NA	0.112924	NA	NA	0.0587016	NA	NA	0.299572	0.486436	3.75809e-43	0.0814056	NA	NA	0.205383	0.328637	0.180979
1718	Asgr1	0.00229983	NA	NA	0.00145584	NA	NA	0.00899491	NA	NA	NA	NA	NA	NA	NA	NA	0.00571755	NA	NA	NA	NA	NA	0.0042146	NA	NA	0.014136	NA	NA	NA	NA	NA	NA	NA	NA	NA	NA	NA
1719	Asgr2	NA	NA	NA	0.000962558	NA	NA	NA	NA	NA	NA	NA	NA	0.00245311	NA	NA	NA	NA	NA	NA	NA	NA	NA	NA	NA	NA	NA	NA	NA	NA	NA	NA	NA	NA	NA	NA	NA
1720	Ash1l	0.268871	NA	NA	0.22339	NA	NA	0.2642	NA	NA	0.208069	NA	NA	0.384814	NA	NA	0.35612	NA	NA	0.223849	NA	NA	0.286972	NA	NA	0.186882	NA	NA	0.222118	NA	NA	0.312703	NA	NA	0.223665	NA	NA
1721	Ash2l	0.242961	NA	NA	0.246501	NA	NA	0.214024	NA	NA	0.253226	NA	NA	0.170044	NA	NA	0.362169	NA	NA	0.215542	NA	NA	0.215601	NA	NA	0.151458	NA	NA	0.191212	NA	NA	0.0999414	NA	NA	0.117215	NA	NA
1722	Asic1	0.0630556	NA	NA	0.0925011	NA	NA	0.264795	0.325945	3.34209e-34	0.217627	NA	NA	0.00925706	NA	NA	0.034094	NA	NA	0.0151626	NA	NA	0.00597161	NA	NA	0.0136711	NA	NA	NA	NA	NA	0.0351285	NA	NA	0.0302954	NA	NA
1723	Asic2	0.0590725	NA	NA	0.0497518	NA	NA	0.00416938	NA	NA	0.0269939	NA	NA	0.0167813	NA	NA	0.00752937	NA	NA	NA	NA	NA	0.00435185	NA	NA	0.00264375	NA	NA	NA	NA	NA	NA	NA	NA	NA	NA	NA
1724	Asic3	NA	NA	NA	0.00234013	NA	NA	0.00526381	NA	NA	0.00348759	NA	NA	NA	NA	NA	0.0335222	NA	NA	0.00396148	NA	NA	NA	NA	NA	NA	NA	NA	NA	NA	NA	NA	NA	NA	NA	NA	NA
1725	Asic4	0.00350028	NA	NA	0.00222833	NA	NA	0.0356876	NA	NA	0.015321	NA	NA	0.0094807	NA	NA	0.0912489	NA	NA	NA	NA	NA	0.00602615	NA	NA	NA	NA	NA	NA	NA	NA	NA	NA	NA	0.08692	NA	NA
1726	Asl	0.0424114	NA	NA	0.0572099	NA	NA	0.043134	NA	NA	0.0482267	NA	NA	0.0684337	NA	NA	0.0850489	NA	NA	0.0432582	NA	NA	0.076298	NA	NA	0.0616396	NA	NA	NA	NA	NA	0.168209	NA	NA	0.209327	NA	NA
1727	Asna1	0.292909	NA	NA	0.352159	NA	NA	0.295388	NA	NA	0.363246	NA	NA	0.328456	NA	NA	0.33462	NA	NA	0.31707	NA	NA	0.307088	NA	NA	0.296649	NA	NA	0.28705	NA	NA	0.380237	NA	NA	0.0701166	NA	NA
1728	Asns	0.050906	NA	NA	0.190632	NA	NA	0.0853376	NA	NA	0.107524	NA	NA	0.0114217	NA	NA	0.0931063	NA	NA	0.0351544	NA	NA	0.0683889	NA	NA	0.0155015	NA	NA	0.0148135	NA	NA	NA	NA	NA	0.0565287	NA	NA
1729	Asnsd1	0.29508	NA	NA	0.335161	NA	NA	0.336748	NA	NA	0.298259	NA	NA	0.386767	NA	NA	0.903074	0.661604	2.35353e-55	0.295987	NA	NA	0.539531	NA	NA	0.371995	NA	NA	0.474216	NA	NA	0.35678	NA	NA	0.406665	NA	NA
1730	Aspdh	0.0232203	NA	NA	0.0137397	NA	NA	0.0166082	NA	NA	0.0167719	NA	NA	0.0241459	NA	NA	0.00273208	NA	NA	NA	NA	NA	0.0239069	NA	NA	0.00908867	NA	NA	0.0293891	NA	NA	NA	NA	NA	NA	NA	NA
1731	Asph	0.0512418	NA	NA	0.0745809	NA	NA	0.0996547	NA	NA	0.0680596	NA	NA	0.123386	NA	NA	0.149725	NA	NA	0.0612697	NA	NA	0.144698	NA	NA	0.208726	NA	NA	0.12805	NA	NA	0.154536	NA	NA	0.36913	0.453157	1
1732	Asphd1	0.083693	NA	NA	0.0738282	NA	NA	0.0337025	NA	NA	0.0792335	NA	NA	0.00475258	NA	NA	0.0165807	NA	NA	0.0311781	NA	NA	0.00838426	NA	NA	0.00645981	NA	NA	0.0128934	NA	NA	NA	NA	NA	NA	NA	NA
1733	Asphd2	0.156631	NA	NA	0.175076	NA	NA	0.0799781	NA	NA	0.171667	NA	NA	0.167206	NA	NA	0.0353587	NA	NA	0.0385015	NA	NA	0.0628508	NA	NA	0.0172898	NA	NA	0.0971851	NA	NA	0.030325	NA	NA	NA	NA	NA
1734	Aspm	0.00241954	NA	NA	0.00239039	NA	NA	NA	NA	NA	NA	NA	NA	0.0146663	NA	NA	0.0329094	NA	NA	0.00411759	NA	NA	0.122348	NA	NA	0.0915686	NA	NA	0.324244	0.539029	2.52259e-53	0.0351285	NA	NA	NA	NA	NA
1735	Aspn	NA	NA	NA	NA	NA	NA	NA	NA	NA	NA	NA	NA	NA	NA	NA	NA	NA	NA	NA	NA	NA	NA	NA	NA	0.0842341	NA	NA	NA	NA	NA	0.0226764	NA	NA	NA	NA	NA
1736	Asprv1	0.00943304	NA	NA	0.00551747	NA	NA	0.00763448	NA	NA	0.00895312	NA	NA	0.0055677	NA	NA	0.0217141	NA	NA	0.0130046	NA	NA	NA	NA	NA	NA	NA	NA	NA	NA	NA	NA	NA	NA	NA	NA	NA
1737	Aspscr1	0.254977	NA	NA	0.268961	NA	NA	0.211741	NA	NA	0.219034	NA	NA	0.239219	NA	NA	0.367335	NA	NA	0.237399	NA	NA	0.195024	NA	NA	0.154364	NA	NA	0.312529	NA	NA	0.271323	NA	NA	0.294455	NA	NA
1738	Asrgl1	0.0955978	NA	NA	0.0792083	NA	NA	0.0289988	NA	NA	0.0685161	NA	NA	0.169996	NA	NA	0.085822	NA	NA	0.0527466	NA	NA	0.14759	NA	NA	0.0581177	NA	NA	0.272074	0.348936	0.0543599	NA	NA	NA	NA	NA	NA
1739	Ass1	0.0554947	NA	NA	0.111705	NA	NA	0.0101128	NA	NA	0.0216634	NA	NA	0.0102653	NA	NA	0.0593774	NA	NA	0.530354	1.00284	1.96627e-72	NA	NA	NA	0.00434332	NA	NA	NA	NA	NA	0.226909	NA	NA	NA	NA	NA
1740	Aste1	0.0452049	NA	NA	0.0487924	NA	NA	0.101471	NA	NA	0.0675744	NA	NA	0.0700091	NA	NA	0.0788236	NA	NA	0.0454949	NA	NA	0.0237033	NA	NA	0.112115	NA	NA	0.0557556	NA	NA	0.141436	NA	NA	NA	NA	NA
1741	Astn1	0.23888	NA	NA	0.215365	NA	NA	0.236069	NA	NA	0.309781	NA	NA	0.323156	NA	NA	0.0645827	-0.297822	1.79448e-05	0.162349	NA	NA	0.145743	NA	NA	0.0419904	-0.340974	0.295279	0.137874	NA	NA	NA	NA	NA	NA	NA	NA
1742	Astn2	0.0188739	NA	NA	0.0193196	NA	NA	0.0274763	NA	NA	0.0315593	NA	NA	0.055566	NA	NA	0.00950726	NA	NA	0.00538558	NA	NA	0.0349246	NA	NA	NA	NA	NA	0.0247206	NA	NA	NA	NA	NA	NA	NA	NA
1743	Asun	0.113263	NA	NA	0.105794	NA	NA	0.11537	NA	NA	0.0820579	NA	NA	0.139857	NA	NA	0.223228	NA	NA	0.152665	NA	NA	0.164566	NA	NA	0.165542	NA	NA	0.233388	NA	NA	0.210462	NA	NA	0.137142	NA	NA
1744	Asxl1	0.066863	NA	NA	0.0791726	NA	NA	0.0962626	NA	NA	0.103783	NA	NA	0.0766489	NA	NA	0.076822	NA	NA	0.0308009	NA	NA	0.156837	NA	NA	0.118735	NA	NA	0.24367	0.255917	0.0365828	0.195551	NA	NA	0.0784696	NA	NA
1745	Asxl2	0.112717	NA	NA	0.0744842	NA	NA	0.0792051	NA	NA	0.0899841	NA	NA	0.166906	NA	NA	0.226847	NA	NA	0.12948	NA	NA	0.145301	NA	NA	0.166963	NA	NA	0.11265	NA	NA	0.293814	NA	NA	0.162441	NA	NA
1746	Asxl3	0.0872693	NA	NA	0.111586	NA	NA	0.157279	NA	NA	0.209262	NA	NA	0.0311894	NA	NA	0.0810898	NA	NA	0.0229328	NA	NA	0.0500679	NA	NA	0.0830298	NA	NA	0.0632808	NA	NA	NA	NA	NA	0.0701166	NA	NA
1747	Atad1	0.500517	NA	NA	0.550379	NA	NA	0.40563	NA	NA	0.529133	NA	NA	0.393001	NA	NA	0.354534	NA	NA	0.350501	NA	NA	0.229008	-0.344216	0.0553125	0.273734	-0.285898	1	0.350885	NA	NA	0.130452	NA	NA	0.497015	NA	NA
1748	Atad2	0.0045318	NA	NA	0.00835803	NA	NA	0.00387704	NA	NA	0.00263409	NA	NA	0.0453349	NA	NA	0.0824224	NA	NA	0.00655699	NA	NA	0.133065	NA	NA	0.117244	NA	NA	0.339872	0.552346	1.63389e-32	0.196948	NA	NA	0.0628353	NA	NA
1749	Atad2b	0.0716752	NA	NA	0.0542824	NA	NA	0.1013	NA	NA	0.0651037	NA	NA	0.0720316	NA	NA	0.051508	NA	NA	0.0654169	NA	NA	0.0764316	NA	NA	0.0658074	NA	NA	0.0185746	NA	NA	0.0380279	NA	NA	0.0782894	NA	NA
1750	Atad3a	0.10301	NA	NA	0.166065	NA	NA	0.0986461	NA	NA	0.140714	NA	NA	0.0658325	NA	NA	0.134973	NA	NA	0.0915204	NA	NA	0.10008	NA	NA	0.153656	NA	NA	0.167892	NA	NA	0.207813	NA	NA	NA	NA	NA
1751	Atad3aos	0.0414581	NA	NA	0.0447368	NA	NA	0.0604601	NA	NA	0.0618906	NA	NA	0.0344703	NA	NA	0.0326918	NA	NA	0.025878	NA	NA	0.033012	NA	NA	0.0169782	NA	NA	0.0154052	NA	NA	0.0344879	NA	NA	NA	NA	NA
1752	Atad5	0.0362182	NA	NA	0.0425328	NA	NA	0.0325621	NA	NA	0.0269285	NA	NA	0.0362384	NA	NA	0.0601912	NA	NA	0.0271386	NA	NA	0.14086	NA	NA	0.0664296	NA	NA	0.118929	NA	NA	0.163642	NA	NA	0.0262333	NA	NA
1753	Atat1	0.786116	NA	NA	0.914917	NA	NA	1.08774	0.323543	1.06229e-21	1.14345	0.372748	1.99532e-22	0.388091	-0.469253	6.5876e-18	0.434185	-0.507339	2.37995e-13	0.609063	NA	NA	0.513542	-0.301927	0.0764964	0.199996	-0.78802	2.38147e-16	0.332968	-0.596458	0.00463369	0.107935	-0.974393	1	0.260935	-0.643808	1
1754	Atcay	0.336949	NA	NA	0.35685	NA	NA	0.236077	NA	NA	0.29088	NA	NA	0.055078	-0.329811	6.80366e-10	0.0355289	-0.393084	7.83493e-11	0.220505	NA	NA	0.0361166	-0.364541	6.36079e-05	0.028576	-0.394135	0.0040398	0.0914219	NA	NA	0.0571643	NA	NA	NA	NA	NA
1755	Atcayos	0.00198108	NA	NA	NA	NA	NA	NA	NA	NA	NA	NA	NA	NA	NA	NA	0.0106625	NA	NA	NA	NA	NA	NA	NA	NA	NA	NA	NA	NA	NA	NA	NA	NA	NA	NA	NA	NA
1756	Ate1	0.110029	NA	NA	0.145216	NA	NA	0.129809	NA	NA	0.195618	NA	NA	0.103358	NA	NA	0.135706	NA	NA	0.0847867	NA	NA	0.0728525	NA	NA	0.102026	NA	NA	0.112524	NA	NA	0.0228496	NA	NA	0.0791851	NA	NA
1757	Atf1	0.0858839	NA	NA	0.0879145	NA	NA	0.0989974	NA	NA	0.103825	NA	NA	0.14284	NA	NA	0.230463	NA	NA	0.0941423	NA	NA	0.196383	NA	NA	0.302956	0.279685	9.70921e-06	0.338153	0.339334	0.0153914	0.345247	NA	NA	0.47112	0.529413	1
1758	Atf2	0.420755	NA	NA	0.45146	NA	NA	0.511422	NA	NA	0.481391	NA	NA	0.245835	NA	NA	0.347056	NA	NA	0.246358	NA	NA	0.283793	NA	NA	0.239964	NA	NA	0.327438	NA	NA	0.345353	NA	NA	0.102294	NA	NA
1759	Atf3	0.0866175	-0.497911	2.45956e-16	0.0456465	-0.611685	2.33267e-16	0.07398	-0.517368	1.63077e-06	0.0576871	-0.548396	6.01021e-06	0.394677	NA	NA	1.33506	1.69041	1.76715e-236	0.068395	-0.490964	0.00858387	0.114129	NA	NA	0.443443	NA	NA	0.212453	NA	NA	0.959708	0.605789	2.49986e-08	1.43371	1.5726	8.50237e-09
1760	Atf4	0.536601	NA	NA	0.700804	NA	NA	0.704727	NA	NA	0.643579	NA	NA	0.568914	NA	NA	0.629835	NA	NA	0.621261	NA	NA	0.524295	NA	NA	0.739361	NA	NA	0.600291	NA	NA	0.705045	NA	NA	0.696817	NA	NA
1761	Atf5	0.0916365	NA	NA	0.0826601	NA	NA	0.161601	NA	NA	0.129439	NA	NA	0.159166	NA	NA	0.269055	NA	NA	0.0987984	NA	NA	0.158651	NA	NA	0.161611	NA	NA	0.177638	NA	NA	0.092486	NA	NA	NA	NA	NA
1762	Atf6	0.0272034	NA	NA	0.031979	NA	NA	0.0165361	NA	NA	0.0149791	NA	NA	0.0490587	NA	NA	0.0646297	NA	NA	0.0485354	NA	NA	0.0403193	NA	NA	0.0520922	NA	NA	0.0146532	NA	NA	0.0511948	NA	NA	NA	NA	NA
1763	Atf6b	0.205373	NA	NA	0.264611	NA	NA	0.265511	NA	NA	0.306361	NA	NA	0.304741	NA	NA	0.2825	NA	NA	0.209163	NA	NA	0.160151	NA	NA	0.211431	NA	NA	0.280425	NA	NA	0.266517	NA	NA	0.134818	NA	NA
1764	Atf7	0.04006	NA	NA	0.03289	NA	NA	0.0629663	NA	NA	0.0306694	NA	NA	0.126755	NA	NA	0.0919011	NA	NA	0.0663324	NA	NA	0.0888769	NA	NA	0.205828	0.261881	6.62591e-08	0.0260408	NA	NA	0.229779	NA	NA	NA	NA	NA
1765	Atf7ip	0.282799	NA	NA	0.271817	NA	NA	0.44168	NA	NA	0.309963	NA	NA	0.226674	NA	NA	0.309419	NA	NA	0.323794	NA	NA	0.316653	NA	NA	0.24814	NA	NA	0.355346	NA	NA	0.0226764	NA	NA	0.24708	NA	NA
1766	Atf7ip2	0.00124794	NA	NA	NA	NA	NA	NA	NA	NA	NA	NA	NA	NA	NA	NA	0.00171265	NA	NA	NA	NA	NA	NA	NA	NA	0.00674989	NA	NA	NA	NA	NA	NA	NA	NA	NA	NA	NA
1767	Atg10	0.0911203	NA	NA	0.0851241	NA	NA	0.100882	NA	NA	0.0767455	NA	NA	0.0758967	NA	NA	0.240101	NA	NA	0.0671837	NA	NA	0.0750933	NA	NA	0.0961096	NA	NA	0.0606486	NA	NA	0.030325	NA	NA	0.0262333	NA	NA
1768	Atg101	0.153493	NA	NA	0.203849	NA	NA	0.117507	NA	NA	0.191612	NA	NA	0.102747	NA	NA	0.205777	NA	NA	0.102476	NA	NA	0.0778242	NA	NA	0.153826	NA	NA	0.107414	NA	NA	0.261645	NA	NA	0.157406	NA	NA
1769	Atg12	0.267716	NA	NA	0.304803	NA	NA	0.288032	NA	NA	0.3905	NA	NA	0.243178	NA	NA	0.285349	NA	NA	0.165472	NA	NA	0.204416	NA	NA	0.232692	NA	NA	0.126275	NA	NA	0.104619	NA	NA	NA	NA	NA
1770	Atg13	0.0770293	NA	NA	0.0743382	NA	NA	0.0829166	NA	NA	0.110997	NA	NA	0.0399657	NA	NA	0.091936	NA	NA	0.0827512	NA	NA	0.0450157	NA	NA	0.0820164	NA	NA	0.0474562	NA	NA	0.042949	NA	NA	0.0262333	NA	NA
1771	Atg14	0.0678762	NA	NA	0.0594945	NA	NA	0.0460987	NA	NA	0.0467685	NA	NA	0.0385637	NA	NA	0.0543416	NA	NA	0.0442465	NA	NA	0.0328513	NA	NA	0.0322945	NA	NA	0.0421773	NA	NA	0.0226764	NA	NA	NA	NA	NA
1772	Atg16l1	0.089439	NA	NA	0.122715	NA	NA	0.114111	NA	NA	0.0943681	NA	NA	0.102107	NA	NA	0.138098	NA	NA	0.112364	NA	NA	0.0838877	NA	NA	0.13283	NA	NA	0.110267	NA	NA	0.0657986	NA	NA	0.075603	NA	NA
1773	Atg16l2	0.0395545	NA	NA	0.0402757	NA	NA	0.0310319	NA	NA	0.0503708	NA	NA	0.0371795	NA	NA	0.0541546	NA	NA	0.0223701	NA	NA	0.0451712	NA	NA	0.0313914	NA	NA	0.048861	NA	NA	0.0511948	NA	NA	NA	NA	NA
1774	Atg2a	0.0322427	NA	NA	0.0202999	NA	NA	0.0280749	NA	NA	0.0292217	NA	NA	0.0415252	NA	NA	0.0429417	NA	NA	0.02845	NA	NA	0.0137106	NA	NA	0.0601606	NA	NA	0.0428504	NA	NA	0.030325	NA	NA	NA	NA	NA
1775	Atg2b	0.0938436	NA	NA	0.0815425	NA	NA	0.0914483	NA	NA	0.0815732	NA	NA	0.0833558	NA	NA	0.0871522	NA	NA	0.063494	NA	NA	0.0803942	NA	NA	0.0655539	NA	NA	0.0205513	NA	NA	0.103625	NA	NA	NA	NA	NA
1776	Atg3	0.224382	NA	NA	0.293888	NA	NA	0.253121	NA	NA	0.240606	NA	NA	0.235706	NA	NA	0.227666	NA	NA	0.14954	NA	NA	0.158493	NA	NA	0.196884	NA	NA	0.249342	NA	NA	0.408146	NA	NA	0.118914	NA	NA
1777	Atg4a	0.0105849	NA	NA	0.0143023	NA	NA	0.0199374	NA	NA	0.0112181	NA	NA	0.0259341	NA	NA	0.037749	NA	NA	0.0349107	NA	NA	0.0303458	NA	NA	0.0331049	NA	NA	0.0340023	NA	NA	NA	NA	NA	NA	NA	NA
1778	Atg4b	0.226465	NA	NA	0.248345	NA	NA	0.184456	NA	NA	0.238669	NA	NA	0.138481	NA	NA	0.206119	NA	NA	0.194508	NA	NA	0.107513	NA	NA	0.0799325	NA	NA	0.18557	NA	NA	0.116285	NA	NA	0.130835	NA	NA
1779	Atg4c	0.0384867	NA	NA	0.0490499	NA	NA	0.065086	NA	NA	0.0845768	NA	NA	0.0534212	NA	NA	0.0736215	NA	NA	0.0395304	NA	NA	0.089882	NA	NA	0.0502367	NA	NA	0.0816686	NA	NA	0.0836835	NA	NA	0.0433505	NA	NA
1780	Atg4d	0.0719687	NA	NA	0.081816	NA	NA	0.111625	NA	NA	0.0852033	NA	NA	0.0545839	NA	NA	0.129737	NA	NA	0.0787858	NA	NA	0.0355323	NA	NA	0.0605828	NA	NA	0.136758	NA	NA	NA	NA	NA	0.16262	NA	NA
1781	Atg5	0.113828	NA	NA	0.175684	NA	NA	0.154269	NA	NA	0.158249	NA	NA	0.100392	NA	NA	0.226646	NA	NA	0.125751	NA	NA	0.162581	NA	NA	0.176761	NA	NA	0.132256	NA	NA	0.122249	NA	NA	0.0795009	NA	NA
1782	Atg7	0.0438677	NA	NA	0.0436149	NA	NA	0.0328863	NA	NA	0.0539373	NA	NA	0.0756691	NA	NA	0.0643255	NA	NA	0.0626268	NA	NA	0.0588625	NA	NA	0.0686898	NA	NA	0.0973311	NA	NA	0.122	NA	NA	0.0795009	NA	NA
1783	Atg9a	0.0952223	NA	NA	0.101469	NA	NA	0.101521	NA	NA	0.143823	NA	NA	0.0749368	NA	NA	0.0587906	NA	NA	0.0631384	NA	NA	0.049258	NA	NA	0.0624871	NA	NA	0.00955183	NA	NA	0.155592	NA	NA	0.0995914	NA	NA
1784	Atg9b	0.00716718	NA	NA	0.00667045	NA	NA	0.00120189	NA	NA	0.00643387	NA	NA	NA	NA	NA	0.00228994	NA	NA	0.00499108	NA	NA	NA	NA	NA	NA	NA	NA	NA	NA	NA	0.0202726	NA	NA	NA	NA	NA
1785	Athl1	0.00238001	NA	NA	0.00564581	NA	NA	0.00311954	NA	NA	0.00154467	NA	NA	0.0711079	NA	NA	0.0781673	NA	NA	0.0150003	NA	NA	0.0381678	NA	NA	0.0967707	NA	NA	0.0750523	NA	NA	0.0202726	NA	NA	0.0262333	NA	NA
1786	Atic	0.0732201	NA	NA	0.078944	NA	NA	0.0581505	NA	NA	0.0590802	NA	NA	0.0552688	NA	NA	0.129127	NA	NA	0.076107	NA	NA	0.0959864	NA	NA	0.210607	NA	NA	0.0851662	NA	NA	0.0554011	NA	NA	0.0262333	NA	NA
1787	Atl1	0.15292	NA	NA	0.247869	NA	NA	0.209854	NA	NA	0.309782	NA	NA	0.0522696	NA	NA	0.0396921	-0.253859	0.000126401	0.156177	NA	NA	0.0482397	NA	NA	0.0155018	-0.285806	0.0863051	0.0453763	NA	NA	0.107449	NA	NA	NA	NA	NA
1788	Atl2	0.0910207	NA	NA	0.0689062	NA	NA	0.0731758	NA	NA	0.107196	NA	NA	0.0442016	NA	NA	0.138468	NA	NA	0.0537911	NA	NA	0.0641652	NA	NA	0.133588	NA	NA	0.150752	NA	NA	0.232639	NA	NA	NA	NA	NA
1789	Atl3	0.00516114	NA	NA	0.0122637	NA	NA	0.0127288	NA	NA	0.00906524	NA	NA	0.00716578	NA	NA	0.0316368	NA	NA	0.0145116	NA	NA	0.0205936	NA	NA	0.0905946	NA	NA	0.0120449	NA	NA	0.0820921	NA	NA	NA	NA	NA
1790	Atm	0.0189758	NA	NA	0.014686	NA	NA	0.0256885	NA	NA	0.0119323	NA	NA	0.0371409	NA	NA	0.0607696	NA	NA	0.0231578	NA	NA	0.0458443	NA	NA	0.0424608	NA	NA	0.0615975	NA	NA	0.0202726	NA	NA	NA	NA	NA
1791	Atmin	0.0638005	NA	NA	0.0755966	NA	NA	0.0711422	NA	NA	0.077808	NA	NA	0.0666593	NA	NA	0.0841523	NA	NA	0.0546461	NA	NA	0.0444165	NA	NA	0.0696637	NA	NA	0.0970065	NA	NA	0.0957482	NA	NA	NA	NA	NA
1792	Atn1.1	0.201591	NA	NA	0.172995	NA	NA	0.130488	NA	NA	0.213247	NA	NA	0.284796	NA	NA	0.243166	NA	NA	0.105232	NA	NA	0.211878	NA	NA	0.206593	NA	NA	0.179174	NA	NA	0.208858	NA	NA	0.108585	NA	NA
1793	Atoh8	0.00535701	NA	NA	0.00224777	NA	NA	0.00857807	NA	NA	0.00272877	NA	NA	0.00777323	NA	NA	0.00725457	NA	NA	0.00479316	NA	NA	0.00481848	NA	NA	0.0168992	NA	NA	NA	NA	NA	0.0480165	NA	NA	NA	NA	NA
1794	Atox1	0.781821	NA	NA	0.984347	NA	NA	1.01477	NA	NA	1.02796	NA	NA	1.13602	NA	NA	1.28277	0.279044	2.15284e-08	0.788687	NA	NA	0.836827	NA	NA	1.29074	NA	NA	0.699869	-0.304843	1	2.197	1.06417	5.62567e-06	2.12523	0.95751	3.71841e-05
1795	Atp10a	0.00364224	NA	NA	0.0079119	NA	NA	0.00215252	NA	NA	0.00233298	NA	NA	0.00616941	NA	NA	0.0417772	NA	NA	0.00899728	NA	NA	0.00562565	NA	NA	0.0193415	NA	NA	0.0333405	NA	NA	0.0202726	NA	NA	NA	NA	NA
1796	Atp10b	0.00246565	NA	NA	0.00174392	NA	NA	NA	NA	NA	0.00228552	NA	NA	0.0158001	NA	NA	0.0218355	NA	NA	NA	NA	NA	NA	NA	NA	0.00379743	NA	NA	0.00971105	NA	NA	NA	NA	NA	NA	NA	NA
1797	Atp11a	0.0567575	NA	NA	0.0589285	NA	NA	0.0351092	NA	NA	0.0705812	NA	NA	0.0758704	NA	NA	0.107482	NA	NA	0.0493108	NA	NA	0.0519219	NA	NA	0.0738469	NA	NA	0.0825147	NA	NA	0.171972	NA	NA	0.0774759	NA	NA
1798	Atp11b	0.114594	NA	NA	0.0730581	NA	NA	0.0633895	NA	NA	0.0657176	NA	NA	0.0861231	NA	NA	0.190984	NA	NA	0.0718855	NA	NA	0.0634681	NA	NA	0.0514931	NA	NA	0.12008	NA	NA	0.100022	NA	NA	0.0808096	NA	NA
1799	Atp11c	0.0542426	NA	NA	0.0636176	NA	NA	0.0887209	NA	NA	0.0507111	NA	NA	0.0626061	NA	NA	0.0669945	NA	NA	0.0516662	NA	NA	0.0868429	NA	NA	0.0836316	NA	NA	0.0473301	NA	NA	0.0565134	NA	NA	0.14655	NA	NA
1800	Atp13a1	0.0905199	NA	NA	0.0759075	NA	NA	0.0749423	NA	NA	0.0747918	NA	NA	0.0573405	NA	NA	0.102016	NA	NA	0.0688746	NA	NA	0.0923064	NA	NA	0.065188	NA	NA	0.110394	NA	NA	0.045526	NA	NA	0.215612	NA	NA
1801	Atp13a2	0.344794	NA	NA	0.391756	NA	NA	0.345243	NA	NA	0.421607	NA	NA	0.258694	NA	NA	0.20413	NA	NA	0.222926	NA	NA	0.161806	-0.277755	1	0.106108	-0.357792	0.0635887	0.11813	-0.320302	1	0.376419	NA	NA	0.560257	NA	NA
1802	Atp13a3	0.0637011	NA	NA	0.0689693	NA	NA	0.0809772	NA	NA	0.119961	NA	NA	0.109593	NA	NA	0.12639	NA	NA	0.0536814	NA	NA	0.0887504	NA	NA	0.149784	NA	NA	0.177905	NA	NA	0.150307	NA	NA	0.309471	0.349162	1
1803	Atp1a1	0.243226	NA	NA	0.221426	NA	NA	0.241247	NA	NA	0.212839	NA	NA	0.347567	NA	NA	0.669648	0.504158	2.72429e-44	0.218663	NA	NA	0.290637	NA	NA	0.315677	NA	NA	0.308604	NA	NA	0.753389	0.460035	0.186366	0.461842	NA	NA
1804	Atp1a2	0.0121108	NA	NA	0.0134774	NA	NA	0.0138285	NA	NA	0.0054641	NA	NA	0.308684	0.45471	2.99343e-50	0.0237819	NA	NA	0.00788687	NA	NA	0.0588132	NA	NA	0.802016	1.40921	6.57156e-117	0.283838	0.253372	2.11904e-12	0.0375041	NA	NA	NA	NA	NA
1805	Atp1a3	0.249991	NA	NA	0.345549	NA	NA	0.158469	NA	NA	0.441636	0.340398	2.97621e-31	0.0349067	-0.3134	3.95258e-10	0.0216175	-0.359461	2.77424e-10	0.051499	-0.259571	4.67775e-06	0.0361351	-0.319979	0.00699606	0.0351763	-0.322292	0.164897	NA	-0.377383	0.862381	0.0786418	NA	NA	0.0565287	NA	NA
1806	Atp1b1	0.588313	NA	NA	0.63305	NA	NA	0.350758	NA	NA	0.849604	0.426649	2.40758e-31	0.135812	-0.575126	2.22141e-19	0.65167	NA	NA	0.0644694	-0.696001	3.92886e-24	0.118358	-0.615586	5.29909e-09	0.088187	-0.640722	7.58237e-09	0.188056	-0.490782	1	0.0775961	-0.612504	1	0.178701	NA	NA
1807	Atp1b2	0.073927	NA	NA	0.0657368	NA	NA	0.0945076	NA	NA	0.138287	NA	NA	0.397184	0.592612	1.97897e-31	0.163971	NA	NA	0.0282735	NA	NA	0.066008	NA	NA	0.233996	NA	NA	0.148724	NA	NA	NA	NA	NA	NA	NA	NA
1808	Atp1b3	0.196582	NA	NA	0.2618	NA	NA	0.205478	NA	NA	0.320561	NA	NA	0.276022	NA	NA	0.152158	NA	NA	0.183155	NA	NA	0.286514	NA	NA	0.426872	NA	NA	0.441304	0.316341	1	0.612408	0.392792	1	0.547542	NA	NA
1809	Atp2a1	NA	NA	NA	NA	NA	NA	NA	NA	NA	0.00215839	NA	NA	0.00364211	NA	NA	0.0331076	NA	NA	NA	NA	NA	0.00556942	NA	NA	NA	NA	NA	NA	NA	NA	NA	NA	NA	NA	NA	NA
1810	Atp2a2	0.316302	NA	NA	0.375666	NA	NA	0.295932	NA	NA	0.380852	NA	NA	0.54203	0.370052	0.00190537	0.430082	NA	NA	0.242841	NA	NA	0.268338	NA	NA	0.302455	NA	NA	0.330301	NA	NA	0.323464	NA	NA	0.200839	NA	NA
1811	Atp2b1	0.364221	NA	NA	0.356277	NA	NA	0.388956	NA	NA	0.619715	0.254456	7.44588e-12	0.363506	NA	NA	0.596047	NA	NA	0.192284	-0.267703	5.08843e-07	0.325375	NA	NA	0.332695	NA	NA	0.500588	NA	NA	0.60928	NA	NA	0.78405	NA	NA
1812	Atp2b2	0.0445588	NA	NA	0.042333	NA	NA	0.0299468	NA	NA	0.0707993	NA	NA	0.00557211	NA	NA	0.0304764	NA	NA	0.0223726	NA	NA	0.00254381	NA	NA	0.00575476	NA	NA	NA	NA	NA	NA	NA	NA	NA	NA	NA
1813	Atp2b3	0.0125598	NA	NA	0.00296526	NA	NA	0.0131345	NA	NA	0.0151743	NA	NA	NA	NA	NA	0.00139626	NA	NA	NA	NA	NA	NA	NA	NA	NA	NA	NA	NA	NA	NA	NA	NA	NA	NA	NA	NA
1814	Atp2b4	0.0597179	NA	NA	0.0552659	NA	NA	0.0407176	NA	NA	0.0332285	NA	NA	0.2246	0.319041	6.33525e-17	0.115681	NA	NA	0.0562762	NA	NA	0.0355643	NA	NA	0.0974843	NA	NA	0.118395	NA	NA	0.246569	NA	NA	NA	NA	NA
1815	Atp2c1	0.190224	NA	NA	0.271147	NA	NA	0.496989	0.328607	6.28783e-15	0.408983	NA	NA	0.191274	NA	NA	0.387368	NA	NA	0.203861	NA	NA	0.198932	NA	NA	0.355046	NA	NA	0.315758	NA	NA	0.419279	NA	NA	0.186995	NA	NA
1816	Atp2c2	0.00260587	NA	NA	NA	NA	NA	NA	NA	NA	NA	NA	NA	NA	NA	NA	0.00397973	NA	NA	NA	NA	NA	NA	NA	NA	NA	NA	NA	NA	NA	NA	NA	NA	NA	NA	NA	NA
1817	Atp4a	NA	NA	NA	0.0039597	NA	NA	0.00965538	NA	NA	0.00832038	NA	NA	0.00836411	NA	NA	0.00472814	NA	NA	0.00424316	NA	NA	0.00694577	NA	NA	NA	NA	NA	NA	NA	NA	NA	NA	NA	NA	NA	NA
1818	Atp5a1	1.30629	NA	NA	1.44808	NA	NA	1.3185	NA	NA	1.3361	NA	NA	1.04246	NA	NA	1.54109	NA	NA	1.17568	NA	NA	1.35116	NA	NA	1.40208	NA	NA	1.28438	NA	NA	1.51083	NA	NA	1.28573	NA	NA
1819	Atp5b	1.80066	NA	NA	2.14737	0.296009	5.84256e-34	1.73806	NA	NA	1.96055	NA	NA	1.59151	NA	NA	1.81984	NA	NA	1.88524	NA	NA	1.78777	NA	NA	1.89515	NA	NA	1.86973	NA	NA	2.09728	NA	NA	1.21524	-0.519336	1
1820	Atp5c1	1.29922	NA	NA	1.49757	NA	NA	1.22325	NA	NA	1.34661	NA	NA	1.12955	NA	NA	1.45938	NA	NA	1.11751	NA	NA	1.29501	NA	NA	1.58633	NA	NA	1.31876	NA	NA	1.31424	NA	NA	1.38278	NA	NA
1821	Atp5d	1.25737	NA	NA	1.35652	NA	NA	1.31133	NA	NA	1.4033	NA	NA	1.32263	NA	NA	1.50646	NA	NA	1.08016	NA	NA	1.40481	NA	NA	1.53577	NA	NA	1.28614	NA	NA	1.42156	NA	NA	1.11832	NA	NA
1822	Atp5e	2.20863	NA	NA	2.17842	NA	NA	2.08529	NA	NA	2.14676	NA	NA	2.12476	NA	NA	2.34059	NA	NA	2.07222	NA	NA	2.19303	NA	NA	2.09607	NA	NA	1.87433	NA	NA	2.06607	NA	NA	1.82881	-0.26714	1
1823	Atp5f1	1.23566	NA	NA	1.39017	NA	NA	1.27573	NA	NA	1.37042	NA	NA	0.874646	-0.310738	1.10538e-11	1.27775	NA	NA	1.16215	NA	NA	0.917824	-0.326871	0.000126735	1.05262	NA	NA	1.1716	NA	NA	0.98474	NA	NA	0.945195	NA	NA
1824	Atp5g1	1.56051	NA	NA	1.73761	NA	NA	1.4398	NA	NA	1.70527	NA	NA	1.24656	NA	NA	1.6138	NA	NA	1.22113	NA	NA	1.40162	NA	NA	1.31217	NA	NA	1.23306	NA	NA	1.32859	NA	NA	1.11367	NA	NA
1825	Atp5g2	1.51088	NA	NA	1.44108	NA	NA	1.56374	NA	NA	1.40531	NA	NA	1.57281	NA	NA	1.70961	NA	NA	1.39647	NA	NA	1.9114	0.28966	4.11704e-09	1.4604	NA	NA	2.03808	0.418267	1.96557e-06	1.8222	NA	NA	1.52125	NA	NA
1826	Atp5g3	1.06925	NA	NA	1.25408	NA	NA	0.946199	NA	NA	1.18709	NA	NA	0.795391	NA	NA	1.05509	NA	NA	0.735977	NA	NA	0.961747	NA	NA	0.9777	NA	NA	0.850766	NA	NA	0.942198	NA	NA	0.593069	NA	NA
1827	Atp5h	1.58821	NA	NA	1.69886	NA	NA	1.51238	NA	NA	1.70647	NA	NA	1.57603	NA	NA	1.72969	NA	NA	1.31508	NA	NA	1.65363	NA	NA	1.6377	NA	NA	1.7605	NA	NA	1.79182	NA	NA	1.27452	NA	NA
1828	Atp5j	1.84579	NA	NA	1.90363	NA	NA	1.75424	NA	NA	1.89821	NA	NA	1.65286	NA	NA	1.8077	NA	NA	1.61745	NA	NA	1.75102	NA	NA	1.72458	NA	NA	1.62831	NA	NA	1.54996	NA	NA	1.18747	-0.479762	1
1829	Atp5j2	1.97884	NA	NA	2.07271	NA	NA	1.80643	NA	NA	2.06427	NA	NA	1.73806	NA	NA	1.81317	NA	NA	1.82863	NA	NA	1.7988	NA	NA	1.6105	-0.28093	0.000165426	1.8599	NA	NA	1.42556	-0.579441	0.539194	1.56638	NA	NA
1830	Atp5k	2.00198	NA	NA	2.11748	NA	NA	1.90636	NA	NA	2.1165	NA	NA	1.69942	NA	NA	1.70981	-0.276294	3.45662e-13	1.69974	NA	NA	1.86128	NA	NA	1.63769	-0.254937	0.0111398	1.88574	NA	NA	1.38728	-0.428637	1	1.6401	NA	NA
1831	Atp5l	2.11092	NA	NA	2.15815	NA	NA	1.97002	NA	NA	2.12192	NA	NA	1.9847	NA	NA	2.06854	NA	NA	1.89329	NA	NA	1.6363	-0.42222	1.6876e-18	1.94043	NA	NA	1.78324	NA	NA	2.08878	NA	NA	1.66345	NA	NA
1832	Atp5o	1.25164	NA	NA	1.55584	NA	NA	1.3561	NA	NA	1.69081	0.318389	2.47473e-19	1.08448	NA	NA	1.1978	NA	NA	1.11193	NA	NA	1.21747	NA	NA	1.32057	NA	NA	1.41014	NA	NA	1.33773	NA	NA	0.909653	NA	NA
1833	Atp5s	0.0440716	NA	NA	0.0470411	NA	NA	0.0377795	NA	NA	0.0356081	NA	NA	0.0306268	NA	NA	0.0447553	NA	NA	0.026186	NA	NA	0.0208637	NA	NA	0.0275878	NA	NA	0.0531216	NA	NA	0.0731359	NA	NA	NA	NA	NA
1834	Atp5sl	0.0844755	NA	NA	0.0769517	NA	NA	0.0820401	NA	NA	0.109646	NA	NA	0.0363776	NA	NA	0.109105	NA	NA	0.0814208	NA	NA	0.0793467	NA	NA	0.0623966	NA	NA	0.0248971	NA	NA	0.0486809	NA	NA	NA	NA	NA
1835	Atp6ap1	0.278062	NA	NA	0.341146	NA	NA	0.223223	NA	NA	0.36318	NA	NA	0.165048	NA	NA	0.243728	NA	NA	0.136964	NA	NA	0.0655603	-0.339214	0.00142713	0.149637	NA	NA	0.144722	NA	NA	0.224739	NA	NA	0.530881	NA	NA
1836	Atp6ap2	0.300729	NA	NA	0.340233	NA	NA	0.238602	NA	NA	0.381943	NA	NA	0.211137	NA	NA	0.351583	NA	NA	0.131561	NA	NA	0.139838	-0.26696	1	0.178313	NA	NA	0.235947	NA	NA	0.245322	NA	NA	0.535614	NA	NA
1837	Atp6v0a1	0.218666	NA	NA	0.264446	NA	NA	0.170132	NA	NA	0.314006	NA	NA	0.0889311	NA	NA	0.140399	NA	NA	0.0811535	NA	NA	0.0903226	NA	NA	0.0718866	NA	NA	0.0691855	NA	NA	0.0556777	NA	NA	0.299154	NA	NA
1838	Atp6v0a2	0.0406353	NA	NA	0.0312829	NA	NA	0.0417032	NA	NA	0.0521469	NA	NA	0.129205	NA	NA	0.0839341	NA	NA	0.0706477	NA	NA	0.0771235	NA	NA	0.0576377	NA	NA	0.100087	NA	NA	0.281394	0.295664	0.000328822	0.119947	NA	NA
1839	Atp6v0b	1.0026	NA	NA	1.1447	0.260804	7.97324e-21	0.758781	NA	NA	1.03066	NA	NA	0.619024	-0.269005	1.04889e-05	0.792501	NA	NA	0.64732	NA	NA	0.476176	-0.504116	8.29164e-09	0.450631	-0.526942	3.90513e-08	0.463004	-0.515386	0.0502953	0.888356	NA	NA	1.87428	0.834925	0.0150294
1840	Atp6v0c	0.000885688	NA	NA	NA	NA	NA	0.00374251	NA	NA	0.00171774	NA	NA	0.00353548	NA	NA	NA	NA	NA	0.00889601	NA	NA	0.00271515	NA	NA	0.007105	NA	NA	NA	NA	NA	NA	NA	NA	NA	NA	NA
1841	Atp6v0d1	0.610561	NA	NA	0.711738	NA	NA	0.613297	NA	NA	0.748559	NA	NA	0.38062	NA	NA	0.546554	NA	NA	0.386834	NA	NA	0.326474	-0.369096	0.00784018	0.353374	-0.325755	1	0.286139	-0.386146	1	0.576163	NA	NA	0.47118	NA	NA
1842	Atp6v0e	0.328625	NA	NA	0.290821	-0.2653	0.00170806	0.331884	NA	NA	0.125196	-0.531974	2.43564e-20	0.884437	0.668922	1.1057e-36	0.639325	NA	NA	0.619492	0.38473	0.061743	0.368358	NA	NA	0.621381	NA	NA	0.551681	NA	NA	0.657655	NA	NA	0.709106	NA	NA
1843	Atp6v0e2	0.471591	NA	NA	0.656792	NA	NA	0.472884	NA	NA	0.612644	NA	NA	0.449896	NA	NA	0.262647	-0.373354	0.00040255	0.401104	NA	NA	0.314899	NA	NA	0.102029	-0.610946	2.80575e-08	0.470459	NA	NA	0.123842	NA	NA	0.0626203	-0.646825	1
1844	Atp6v1a	0.373818	NA	NA	0.389695	NA	NA	0.428501	NA	NA	0.469874	NA	NA	0.307784	NA	NA	0.340677	NA	NA	0.187131	NA	NA	0.239831	NA	NA	0.215649	NA	NA	0.191024	-0.262151	1	0.478736	NA	NA	0.453118	NA	NA
1845	Atp6v1b2	0.525117	NA	NA	0.553219	NA	NA	0.419378	NA	NA	0.514941	NA	NA	0.231379	-0.272611	2.17358e-06	0.391757	NA	NA	0.27187	NA	NA	0.242021	-0.309347	1	0.0956606	-0.535364	3.29851e-07	0.277353	NA	NA	0.15729	NA	NA	0.360539	NA	NA
1846	Atp6v1c1	0.266406	NA	NA	0.317877	NA	NA	0.207671	NA	NA	0.330144	NA	NA	0.211174	NA	NA	0.251587	NA	NA	0.168492	NA	NA	0.174476	NA	NA	0.129236	NA	NA	0.177441	NA	NA	0.216242	NA	NA	0.0433505	NA	NA
1847	Atp6v1c2	0.000665947	NA	NA	0.000891154	NA	NA	0.00122071	NA	NA	0.00228674	NA	NA	NA	NA	NA	0.00861181	NA	NA	0.00512683	NA	NA	NA	NA	NA	NA	NA	NA	NA	NA	NA	NA	NA	NA	NA	NA	NA
1848	Atp6v1d	0.519279	NA	NA	0.633136	NA	NA	0.49689	NA	NA	0.532194	NA	NA	0.325652	NA	NA	0.461326	NA	NA	0.363267	NA	NA	0.174453	-0.491299	1.03157e-06	0.281899	-0.310772	1	0.506659	NA	NA	0.189569	NA	NA	0.328669	NA	NA
1849	Atp6v1e1	0.514691	NA	NA	0.74501	NA	NA	0.77177	NA	NA	0.842718	0.275673	1.85521e-12	0.35644	NA	NA	0.533604	NA	NA	0.364127	NA	NA	0.320656	-0.38394	0.00291807	0.309524	-0.394443	0.0173282	0.335648	-0.326909	1	0.282177	NA	NA	0.422154	NA	NA
1850	Atp6v1f	1.3627	NA	NA	1.37283	NA	NA	1.13771	NA	NA	1.25724	NA	NA	1.11471	NA	NA	1.41974	NA	NA	1.00744	NA	NA	0.836348	-0.414929	1.90095e-09	0.872182	-0.368674	0.000108773	0.756477	-0.48091	0.0037194	0.965699	NA	NA	1.32579	NA	NA
1851	Atp6v1g1	1.42371	NA	NA	1.61194	NA	NA	1.66498	NA	NA	1.58526	NA	NA	1.21391	NA	NA	1.3709	NA	NA	1.34777	NA	NA	1.14921	-0.343369	4.30886e-05	0.912109	-0.550772	2.15837e-14	1.13783	-0.340059	0.703249	1.05378	NA	NA	1.12381	NA	NA
1852	Atp6v1g2	0.317532	NA	NA	0.366363	NA	NA	0.188869	NA	NA	0.353865	NA	NA	0.0862162	-0.262477	4.29997e-05	0.043313	-0.378278	3.91921e-08	0.0836937	-0.252767	0.000244051	0.0849419	-0.266045	0.731069	0.0330794	-0.368477	0.00434612	0.117174	NA	NA	NA	NA	NA	0.151587	NA	NA
1853	Atp6v1h	0.28161	NA	NA	0.330538	NA	NA	0.255791	NA	NA	0.306392	NA	NA	0.144285	NA	NA	0.247268	NA	NA	0.140127	NA	NA	0.129255	NA	NA	0.161266	NA	NA	0.147893	NA	NA	0.173833	NA	NA	0.236936	NA	NA
1854	Atp7a	0.0278899	NA	NA	0.0224405	NA	NA	0.0228992	NA	NA	0.0154358	NA	NA	0.0397647	NA	NA	0.0524547	NA	NA	0.0405303	NA	NA	0.0308137	NA	NA	0.0689732	NA	NA	0.0204216	NA	NA	0.0676946	NA	NA	0.0808096	NA	NA
1855	Atp7b	0.00844944	NA	NA	0.00566422	NA	NA	0.00551916	NA	NA	0.0104119	NA	NA	0.0234453	NA	NA	0.0123923	NA	NA	NA	NA	NA	0.0231057	NA	NA	NA	NA	NA	0.0202484	NA	NA	NA	NA	NA	NA	NA	NA
1856	Atp8a1	0.173466	NA	NA	0.158378	NA	NA	0.0729107	NA	NA	0.164633	NA	NA	0.0422601	NA	NA	0.124388	NA	NA	0.0528677	NA	NA	0.0316785	NA	NA	0.0268192	NA	NA	0.0267782	NA	NA	0.0697124	NA	NA	0.173512	NA	NA
1857	Atp8a2	0.021005	NA	NA	0.048211	NA	NA	0.0260722	NA	NA	0.0249314	NA	NA	0.00183578	NA	NA	0.0350626	NA	NA	0.0201701	NA	NA	0.00343345	NA	NA	NA	NA	NA	NA	NA	NA	0.106648	NA	NA	NA	NA	NA
1858	Atp8b1	0.00340297	NA	NA	0.00183702	NA	NA	0.00140534	NA	NA	0.00201094	NA	NA	NA	NA	NA	0.0484883	NA	NA	0.00485142	NA	NA	NA	NA	NA	0.0188076	NA	NA	0.0102379	NA	NA	0.0738712	NA	NA	NA	NA	NA
1859	Atp8b2	0.0106969	NA	NA	0.0102792	NA	NA	0.0131526	NA	NA	0.0124217	NA	NA	0.0133967	NA	NA	0.0377227	NA	NA	0.0209446	NA	NA	0.0203486	NA	NA	0.0468677	NA	NA	NA	NA	NA	0.030325	NA	NA	NA	NA	NA
1860	Atp8b3	0.00444365	NA	NA	0.0123551	NA	NA	0.0151383	NA	NA	0.0153302	NA	NA	NA	NA	NA	0.00203273	NA	NA	NA	NA	NA	0.00635764	NA	NA	0.00936436	NA	NA	NA	NA	NA	NA	NA	NA	NA	NA	NA
1861	Atp8b5	NA	NA	NA	0.00153411	NA	NA	0.00412816	NA	NA	0.00170992	NA	NA	NA	NA	NA	0.00195138	NA	NA	NA	NA	NA	0.00366476	NA	NA	NA	NA	NA	NA	NA	NA	NA	NA	NA	NA	NA	NA
1862	Atp9a	0.251024	NA	NA	0.393885	NA	NA	0.211325	NA	NA	0.436922	0.264822	1.20935e-12	0.183089	NA	NA	0.13368	-0.25105	1	0.143398	NA	NA	0.0742889	-0.330457	0.0159592	0.151798	NA	NA	0.137074	NA	NA	0.0416901	NA	NA	0.134818	NA	NA
1863	Atp9b	0.0541652	NA	NA	0.0495512	NA	NA	0.0269228	NA	NA	0.0439403	NA	NA	0.0573401	NA	NA	0.102206	NA	NA	0.0378135	NA	NA	0.0804892	NA	NA	0.0403461	NA	NA	0.106201	NA	NA	0.0622997	NA	NA	0.14202	NA	NA
1864	Atpaf1	0.0361622	NA	NA	0.0597473	NA	NA	0.0658823	NA	NA	0.0466495	NA	NA	0.0433177	NA	NA	0.0917749	NA	NA	0.0361782	NA	NA	0.0714816	NA	NA	0.0323455	NA	NA	0.0886801	NA	NA	0.123873	NA	NA	0.146091	NA	NA
1865	Atpaf2	0.102702	NA	NA	0.0882979	NA	NA	0.0901921	NA	NA	0.0965142	NA	NA	0.0632954	NA	NA	0.121131	NA	NA	0.0604838	NA	NA	0.0527223	NA	NA	0.111323	NA	NA	0.0910416	NA	NA	0.0542721	NA	NA	0.0565287	NA	NA
1866	Atpif1	2.75362	NA	NA	2.94162	0.358736	4.41055e-82	2.68295	NA	NA	2.82322	NA	NA	1.94848	-0.60151	6.32199e-71	2.26086	-0.394282	7.54372e-34	2.28579	NA	NA	2.0923	-0.527852	4.46883e-30	2.00795	-0.520286	1.33403e-21	1.86949	-0.702341	5.46831e-18	1.74043	-0.85322	0.000339546	1.68007	-0.783194	0.0255346
1867	Atr	0.0772552	NA	NA	0.0760207	NA	NA	0.0721272	NA	NA	0.0900425	NA	NA	0.110991	NA	NA	0.0543072	NA	NA	0.0624117	NA	NA	0.123993	NA	NA	0.0626963	NA	NA	0.154378	NA	NA	0.111587	NA	NA	NA	NA	NA
1868	Atraid	0.43774	NA	NA	0.393016	NA	NA	0.298869	NA	NA	0.424311	NA	NA	0.466384	NA	NA	0.498965	NA	NA	0.308002	NA	NA	0.302686	NA	NA	0.490816	NA	NA	0.346533	NA	NA	0.786231	0.355372	1	0.38639	NA	NA
1869	Atrip	0.00311427	NA	NA	0.000988366	NA	NA	0.00203499	NA	NA	0.00761594	NA	NA	0.00790455	NA	NA	0.00210169	NA	NA	0.00382311	NA	NA	0.00634156	NA	NA	NA	NA	NA	NA	NA	NA	NA	NA	NA	NA	NA	NA
1870	Atrn	0.0882672	NA	NA	0.1092	NA	NA	0.112713	NA	NA	0.102367	NA	NA	0.140714	NA	NA	0.0966725	NA	NA	0.0745394	NA	NA	0.120642	NA	NA	0.098594	NA	NA	0.224979	NA	NA	0.191082	NA	NA	NA	NA	NA
1871	Atrnl1	0.0431022	NA	NA	0.0724266	NA	NA	0.0435943	NA	NA	0.0873723	NA	NA	0.0700268	NA	NA	0.0943069	NA	NA	0.0646333	NA	NA	0.0271987	NA	NA	0.0911718	NA	NA	0.0765427	NA	NA	NA	NA	NA	NA	NA	NA
1872	Atrx	0.665209	NA	NA	0.685951	NA	NA	0.756509	NA	NA	0.812939	NA	NA	0.550006	NA	NA	0.720989	NA	NA	0.564286	NA	NA	0.63095	NA	NA	0.527261	NA	NA	0.458292	-0.259201	1	0.594369	NA	NA	0.105971	-0.814155	1
1873	Atxn1	0.0572409	NA	NA	0.0457676	NA	NA	0.103743	NA	NA	0.12929	NA	NA	0.230271	0.30666	1.64281e-11	0.0979391	NA	NA	0.0714449	NA	NA	0.0480389	NA	NA	0.0672517	NA	NA	0.0810461	NA	NA	0.244692	NA	NA	0.0657406	NA	NA
1874	Atxn10	0.839239	NA	NA	0.899811	NA	NA	0.81285	NA	NA	0.95121	NA	NA	0.683944	NA	NA	0.818994	NA	NA	0.5099	-0.251319	1.82596e-05	0.606179	-0.277606	1	0.599871	-0.250251	1	0.657101	NA	NA	0.488063	NA	NA	0.576326	NA	NA
1875	Atxn1l	0.0254118	NA	NA	0.0204956	NA	NA	0.025153	NA	NA	0.0276569	NA	NA	0.0616122	NA	NA	0.097438	NA	NA	0.0746963	NA	NA	0.0592253	NA	NA	0.0857947	NA	NA	0.0628008	NA	NA	0.212811	NA	NA	0.0262333	NA	NA
1876	Atxn2	0.171548	NA	NA	0.156533	NA	NA	0.201623	NA	NA	0.178137	NA	NA	0.221129	NA	NA	0.210895	NA	NA	0.15237	NA	NA	0.146024	NA	NA	0.134482	NA	NA	0.125845	NA	NA	0.351419	NA	NA	NA	NA	NA
1877	Atxn2l	0.284478	NA	NA	0.296112	NA	NA	0.20159	NA	NA	0.297919	NA	NA	0.235251	NA	NA	0.231262	NA	NA	0.267702	NA	NA	0.20784	NA	NA	0.285012	NA	NA	0.159956	NA	NA	0.308151	NA	NA	0.134818	NA	NA
1878	Atxn3	0.0110673	NA	NA	0.032563	NA	NA	0.0178364	NA	NA	0.0367057	NA	NA	0.0198085	NA	NA	0.0443686	NA	NA	0.0138145	NA	NA	0.0980523	NA	NA	0.020568	NA	NA	0.0766162	NA	NA	0.173448	NA	NA	0.08692	NA	NA
1879	Atxn7	0.0259979	NA	NA	0.0273229	NA	NA	0.0372169	NA	NA	0.0560944	NA	NA	0.0716331	NA	NA	0.113636	NA	NA	0.0260104	NA	NA	0.0858449	NA	NA	0.117453	NA	NA	0.0138576	NA	NA	0.0964246	NA	NA	NA	NA	NA
1880	Atxn7l1	0.0887675	NA	NA	0.0709855	NA	NA	0.0609333	NA	NA	0.10822	NA	NA	0.0481076	NA	NA	0.0517493	NA	NA	0.0235747	NA	NA	0.0498824	NA	NA	0.0526835	NA	NA	0.0349065	NA	NA	0.0573375	NA	NA	0.246455	NA	NA
1881	Atxn7l2	0.079511	NA	NA	0.0819565	NA	NA	0.0823917	NA	NA	0.0609579	NA	NA	0.0507301	NA	NA	0.0577027	NA	NA	0.0628007	NA	NA	0.0436263	NA	NA	0.0462984	NA	NA	0.0248401	NA	NA	NA	NA	NA	NA	NA	NA
1882	Atxn7l3	0.116496	NA	NA	0.177695	NA	NA	0.167134	NA	NA	0.191032	NA	NA	0.0994236	NA	NA	0.138366	NA	NA	0.0623387	NA	NA	0.0401719	NA	NA	0.120131	NA	NA	0.0669011	NA	NA	0.134958	NA	NA	0.150106	NA	NA
1883	Atxn7l3b	2.14506	NA	NA	2.1131	NA	NA	2.0675	NA	NA	2.10988	NA	NA	1.72383	NA	NA	1.8867	NA	NA	2.09661	NA	NA	1.54569	-0.423706	9.70799e-16	1.13645	-0.793328	1.3133e-38	1.69743	-0.269079	1	0.959445	-0.901912	0.00228537	0.895713	-0.875364	0.00881859
1884	Auh	0.130015	NA	NA	0.131385	NA	NA	0.200987	NA	NA	0.182332	NA	NA	0.0886849	NA	NA	0.137657	NA	NA	0.152067	NA	NA	0.0701977	NA	NA	0.139058	NA	NA	0.0163311	NA	NA	0.0938404	NA	NA	0.0262333	NA	NA
1885	Aunip	0.00116757	NA	NA	0.00104197	NA	NA	0.0032491	NA	NA	0.00220744	NA	NA	0.00631892	NA	NA	0.00440738	NA	NA	0.00509613	NA	NA	0.0316042	NA	NA	0.0129624	NA	NA	0.0904447	NA	NA	0.0676946	NA	NA	NA	NA	NA
1886	Aup1	0.131137	NA	NA	0.172905	NA	NA	0.180029	NA	NA	0.164375	NA	NA	0.154267	NA	NA	0.186179	NA	NA	0.130666	NA	NA	0.179329	NA	NA	0.208454	NA	NA	0.159577	NA	NA	0.209815	NA	NA	0.26917	NA	NA
1887	Aurka	0.00334385	NA	NA	0.00777254	NA	NA	0.00405653	NA	NA	0.00760215	NA	NA	0.00389421	NA	NA	0.0356719	NA	NA	0.00577847	NA	NA	0.128745	NA	NA	0.0893657	NA	NA	0.408659	0.61766	1.08222e-75	0.118855	NA	NA	NA	NA	NA
1888	Aurkaip1	0.656256	NA	NA	0.601352	NA	NA	0.592995	NA	NA	0.645721	NA	NA	0.52682	NA	NA	0.667769	NA	NA	0.477698	NA	NA	0.619829	NA	NA	0.595515	NA	NA	0.576234	NA	NA	0.630877	NA	NA	0.660151	NA	NA
1889	Aurkb	NA	NA	NA	0.00224835	NA	NA	0.00276598	NA	NA	NA	NA	NA	0.0158652	NA	NA	0.0429503	NA	NA	NA	NA	NA	0.177535	0.289703	2.68576e-33	0.121458	NA	NA	0.453594	0.662521	6.2092e-91	0.100579	NA	NA	0.0662153	NA	NA
1890	Aurkc	NA	NA	NA	0.00152657	NA	NA	NA	NA	NA	NA	NA	NA	NA	NA	NA	0.00289985	NA	NA	NA	NA	NA	NA	NA	NA	NA	NA	NA	NA	NA	NA	NA	NA	NA	NA	NA	NA
1891	Auts2	0.526254	NA	NA	0.419566	NA	NA	0.63419	NA	NA	0.788369	0.29042	5.25875e-11	0.329652	-0.309626	7.54336e-05	0.814924	NA	NA	0.436032	NA	NA	0.348422	-0.313659	1	0.598986	NA	NA	0.189272	-0.554992	0.161936	0.619403	NA	NA	0.10743	-0.542307	1
1892	Aven	0.0167994	NA	NA	0.0298276	NA	NA	0.0137235	NA	NA	0.012856	NA	NA	0.00504535	NA	NA	0.0123461	NA	NA	0.00524686	NA	NA	0.0366822	NA	NA	0.0224694	NA	NA	0.00668046	NA	NA	0.0533585	NA	NA	NA	NA	NA
1893	Avil	NA	NA	NA	NA	NA	NA	0.00171062	NA	NA	0.01678	NA	NA	0.00206483	NA	NA	0.00280586	NA	NA	0.00318739	NA	NA	NA	NA	NA	0.00807861	NA	NA	NA	NA	NA	NA	NA	NA	NA	NA	NA
1894	Avl9	0.224726	NA	NA	0.218879	NA	NA	0.286987	NA	NA	0.243945	NA	NA	0.206226	NA	NA	0.255506	NA	NA	0.274267	NA	NA	0.127493	NA	NA	0.132933	NA	NA	0.0835516	-0.252283	1	0.150721	NA	NA	0.150089	NA	NA
1895	Avp	0.0545525	NA	NA	0.020568	NA	NA	0.0259398	NA	NA	0.031022	NA	NA	0.0183154	NA	NA	0.030743	NA	NA	0.0146971	NA	NA	0.00825135	NA	NA	0.0066088	NA	NA	0.026965	NA	NA	NA	NA	NA	NA	NA	NA
1896	Avpi1	0.014087	NA	NA	0.0178096	NA	NA	0.0232967	NA	NA	0.0232388	NA	NA	0.071639	NA	NA	0.157367	NA	NA	0.0267645	NA	NA	0.0765934	NA	NA	0.0972248	NA	NA	0.0249358	NA	NA	0.13836	NA	NA	0.154191	NA	NA
1897	Avpr1a	0.00425627	NA	NA	0.00307358	NA	NA	NA	NA	NA	NA	NA	NA	NA	NA	NA	0.00733889	NA	NA	NA	NA	NA	NA	NA	NA	NA	NA	NA	NA	NA	NA	NA	NA	NA	NA	NA	NA
1898	Avpr1b	NA	NA	NA	NA	NA	NA	NA	NA	NA	NA	NA	NA	NA	NA	NA	0.0116766	NA	NA	NA	NA	NA	NA	NA	NA	NA	NA	NA	NA	NA	NA	NA	NA	NA	NA	NA	NA
1899	Awat2	0.0011646	NA	NA	NA	NA	NA	NA	NA	NA	NA	NA	NA	NA	NA	NA	0.00300075	NA	NA	NA	NA	NA	NA	NA	NA	NA	NA	NA	NA	NA	NA	NA	NA	NA	NA	NA	NA
1900	Axdnd1	NA	NA	NA	0.00102694	NA	NA	NA	NA	NA	NA	NA	NA	NA	NA	NA	0.00287069	NA	NA	NA	NA	NA	NA	NA	NA	NA	NA	NA	NA	NA	NA	NA	NA	NA	NA	NA	NA
1901	Axin1	0.0625576	NA	NA	0.0541915	NA	NA	0.0860519	NA	NA	0.0866008	NA	NA	0.0692522	NA	NA	0.0916397	NA	NA	0.0497146	NA	NA	0.0639095	NA	NA	0.0765173	NA	NA	0.0928741	NA	NA	0.0226764	NA	NA	0.107043	NA	NA
1902	Axin2	0.0253003	NA	NA	0.0297265	NA	NA	0.179459	NA	NA	0.107846	NA	NA	0.033529	NA	NA	0.137352	NA	NA	0.0218581	NA	NA	0.20845	NA	NA	0.102889	NA	NA	0.0763473	NA	NA	0.0878464	NA	NA	0.0532677	NA	NA
1903	Axl	0.00466113	NA	NA	0.00572297	NA	NA	0.0078745	NA	NA	0.020497	NA	NA	0.235116	0.323892	5.5156e-24	0.0829907	NA	NA	0.0169979	NA	NA	0.224208	NA	NA	0.577558	0.801404	1.46355e-87	0.230635	0.285153	0.0256489	0.0226764	NA	NA	0.637196	1.00026	1.9568e-05
1904	Azi2	0.179792	NA	NA	0.213786	NA	NA	0.281127	NA	NA	0.227577	NA	NA	0.190832	NA	NA	0.269316	NA	NA	0.172439	NA	NA	0.130326	NA	NA	0.281821	NA	NA	0.29755	NA	NA	0.37527	NA	NA	0.39299	NA	NA
1905	Azin1	0.377198	NA	NA	0.517199	NA	NA	0.470786	NA	NA	0.610408	NA	NA	0.415991	NA	NA	0.465443	NA	NA	0.309356	NA	NA	0.50708	NA	NA	0.31576	NA	NA	0.585223	NA	NA	0.316139	NA	NA	0.222931	NA	NA
1906	Azin2	0.0411161	NA	NA	0.0350468	NA	NA	0.0306914	NA	NA	0.03553	NA	NA	0.0738843	NA	NA	0.111151	NA	NA	0.0365523	NA	NA	0.0268035	NA	NA	0.0297591	NA	NA	0.0628854	NA	NA	0.0515832	NA	NA	NA	NA	NA
1907	B130006D01Rik	0.0194581	NA	NA	0.0294738	NA	NA	0.0198901	NA	NA	0.0194979	NA	NA	0.0148758	NA	NA	0.0253175	NA	NA	0.0190985	NA	NA	0.0260922	NA	NA	0.0136113	NA	NA	0.0569442	NA	NA	NA	NA	NA	NA	NA	NA
1908	B230110C06Rik	NA	NA	NA	0.00815897	NA	NA	NA	NA	NA	0.00445738	NA	NA	NA	NA	NA	NA	NA	NA	NA	NA	NA	NA	NA	NA	0.00745522	NA	NA	NA	NA	NA	NA	NA	NA	NA	NA	NA
1909	B230110G15Rik	NA	NA	NA	0.00242011	NA	NA	0.0123528	NA	NA	NA	NA	NA	NA	NA	NA	NA	NA	NA	NA	NA	NA	NA	NA	NA	NA	NA	NA	NA	NA	NA	NA	NA	NA	NA	NA	NA
1910	B230112J18Rik	0.00323558	NA	NA	0.00285746	NA	NA	0.00531375	NA	NA	0.00227701	NA	NA	0.00658749	NA	NA	0.00357454	NA	NA	NA	NA	NA	0.00624184	NA	NA	NA	NA	NA	NA	NA	NA	NA	NA	NA	NA	NA	NA
1911	B230118H07Rik	0.101332	NA	NA	0.128552	NA	NA	0.197423	NA	NA	0.181327	NA	NA	0.290954	NA	NA	0.29547	NA	NA	0.123371	NA	NA	0.234802	NA	NA	0.178096	NA	NA	0.305983	NA	NA	0.193504	NA	NA	0.0262333	NA	NA
1912	B230208H11Rik	0.00226766	NA	NA	NA	NA	NA	NA	NA	NA	0.0028273	NA	NA	0.0118313	NA	NA	0.00442273	NA	NA	0.00424542	NA	NA	0.00464538	NA	NA	0.00613619	NA	NA	NA	NA	NA	0.038648	NA	NA	NA	NA	NA
1913	B230217C12Rik	0.123838	NA	NA	0.135055	NA	NA	0.101433	NA	NA	0.166682	NA	NA	0.122122	NA	NA	0.0780346	NA	NA	0.0477647	NA	NA	0.104918	NA	NA	0.0468401	NA	NA	0.127706	NA	NA	NA	NA	NA	NA	NA	NA
1914	B230217O12Rik	0.00799355	NA	NA	0.0130983	NA	NA	0.00194847	NA	NA	0.0118205	NA	NA	0.00331653	NA	NA	0.00161374	NA	NA	0.00425599	NA	NA	NA	NA	NA	NA	NA	NA	NA	NA	NA	NA	NA	NA	NA	NA	NA
1915	B230219D22Rik	0.91929	NA	NA	0.854301	NA	NA	0.76995	NA	NA	0.924257	NA	NA	0.695275	NA	NA	0.895964	NA	NA	0.650314	NA	NA	0.525027	-0.386832	0.000518949	0.853311	NA	NA	0.781752	NA	NA	0.673073	NA	NA	0.338094	NA	NA
1916	B230303O12Rik	0.00828653	NA	NA	0.0101997	NA	NA	0.0117136	NA	NA	0.00691432	NA	NA	0.0101645	NA	NA	0.00220959	NA	NA	NA	NA	NA	0.0119526	NA	NA	NA	NA	NA	NA	NA	NA	NA	NA	NA	NA	NA	NA
1917	B230307C23Rik	0.0105856	NA	NA	0.00543127	NA	NA	0.0039125	NA	NA	0.00184246	NA	NA	NA	NA	NA	0.00596677	NA	NA	0.00220406	NA	NA	0.0100792	NA	NA	0.0087289	NA	NA	NA	NA	NA	NA	NA	NA	NA	NA	NA
1918	B230312C02Rik	0.0342765	NA	NA	0.0142905	NA	NA	0.0236756	NA	NA	0.0276343	NA	NA	0.00494978	NA	NA	0.0245228	NA	NA	0.00707029	NA	NA	0.0322492	NA	NA	0.00636889	NA	NA	0.0273344	NA	NA	0.0666472	NA	NA	NA	NA	NA
1919	B230317F23Rik	0.00497951	NA	NA	0.00562953	NA	NA	0.00439539	NA	NA	0.00397013	NA	NA	NA	NA	NA	0.0113081	NA	NA	0.0049211	NA	NA	0.0042146	NA	NA	NA	NA	NA	NA	NA	NA	0.0616837	NA	NA	NA	NA	NA
1920	B230322F03Rik	0.00468163	NA	NA	0.0169957	NA	NA	0.0161072	NA	NA	0.0161234	NA	NA	0.0070145	NA	NA	0.00701041	NA	NA	0.0102217	NA	NA	0.0164377	NA	NA	0.00544789	NA	NA	NA	NA	NA	NA	NA	NA	NA	NA	NA
1921	B230323A14Rik	NA	NA	NA	NA	NA	NA	0.0018696	NA	NA	NA	NA	NA	0.005319	NA	NA	NA	NA	NA	NA	NA	NA	0.0260066	NA	NA	NA	NA	NA	NA	NA	NA	NA	NA	NA	NA	NA	NA
1922	B230334C09Rik	0.056598	NA	NA	0.108864	NA	NA	0.0892445	NA	NA	0.139919	NA	NA	0.0208122	NA	NA	0.0591212	NA	NA	0.0350603	NA	NA	0.0379666	NA	NA	0.0142008	NA	NA	0.0374911	NA	NA	NA	NA	NA	NA	NA	NA
1923	B230344G16Rik	NA	NA	NA	NA	NA	NA	0.0075576	NA	NA	0.00257504	NA	NA	0.0038821	NA	NA	NA	NA	NA	NA	NA	NA	NA	NA	NA	NA	NA	NA	NA	NA	NA	NA	NA	NA	NA	NA	NA
1924	B230354K17Rik	0.0781589	NA	NA	0.0594294	NA	NA	0.12551	NA	NA	0.103169	NA	NA	0.163051	NA	NA	0.143173	NA	NA	0.130357	NA	NA	0.117907	NA	NA	0.0658615	NA	NA	0.0415241	NA	NA	NA	NA	NA	NA	NA	NA
1925	B230369F24Rik	0.0328152	NA	NA	0.0360881	NA	NA	0.0604732	NA	NA	0.0333293	NA	NA	0.0134123	NA	NA	0.0233101	NA	NA	0.0221144	NA	NA	0.0109512	NA	NA	0.00847483	NA	NA	0.0281835	NA	NA	NA	NA	NA	NA	NA	NA
1926	B230398E01Rik	0.00209477	NA	NA	0.00126741	NA	NA	NA	NA	NA	NA	NA	NA	0.00689471	NA	NA	0.0034642	NA	NA	0.00146086	NA	NA	NA	NA	NA	0.0033538	NA	NA	NA	NA	NA	NA	NA	NA	NA	NA	NA
1927	B2m	0.0235056	-0.269537	9.05456e-15	0.0208062	-0.262991	1.19454e-08	0.0494033	NA	NA	0.0294145	NA	NA	0.140677	NA	NA	0.139338	NA	NA	0.0687437	NA	NA	0.276242	NA	NA	0.716231	0.833952	2.03282e-97	0.22682	NA	NA	1.38486	1.34912	3.26406e-44	2.85467	2.75063	1.37126e-58
1928	B3galnt1	0.0864535	NA	NA	0.166235	NA	NA	0.0728406	NA	NA	0.171781	NA	NA	0.120642	NA	NA	0.0924668	NA	NA	0.0428129	NA	NA	0.0511929	NA	NA	0.0800964	NA	NA	0.152974	NA	NA	NA	NA	NA	0.187702	NA	NA
1929	B3galnt2	0.0158632	NA	NA	0.0354164	NA	NA	0.0241299	NA	NA	0.0226364	NA	NA	0.0505333	NA	NA	0.0829061	NA	NA	0.0297572	NA	NA	0.0857024	NA	NA	0.0404164	NA	NA	0.0774672	NA	NA	NA	NA	NA	NA	NA	NA
1930	B3galt1	0.127369	NA	NA	0.102099	NA	NA	0.103886	NA	NA	0.233835	NA	NA	0.0458738	NA	NA	0.0272753	NA	NA	0.069447	NA	NA	0.0422646	NA	NA	0.0241141	NA	NA	0.0365229	NA	NA	NA	NA	NA	NA	NA	NA
1931	B3galt2	0.0314078	NA	NA	0.0263528	NA	NA	0.0377157	NA	NA	0.0629585	NA	NA	0.0057323	NA	NA	0.0396571	NA	NA	0.0195166	NA	NA	0.00551756	NA	NA	NA	NA	NA	NA	NA	NA	NA	NA	NA	NA	NA	NA
1932	B3galt4	0.0239235	NA	NA	0.0306208	NA	NA	0.0266424	NA	NA	0.0363464	NA	NA	0.0188151	NA	NA	0.0428724	NA	NA	0.00445754	NA	NA	0.0218917	NA	NA	0.00359141	NA	NA	NA	NA	NA	NA	NA	NA	0.125456	NA	NA
1933	B3galt5	0.00565165	NA	NA	0.00480531	NA	NA	0.00302959	NA	NA	0.0113204	NA	NA	NA	NA	NA	NA	NA	NA	NA	NA	NA	NA	NA	NA	0.00743325	NA	NA	NA	NA	NA	NA	NA	NA	NA	NA	NA
1934	B3galt6	0.0947596	NA	NA	0.0992897	NA	NA	0.0796054	NA	NA	0.139594	NA	NA	0.0341359	NA	NA	0.100635	NA	NA	0.0860125	NA	NA	0.0805945	NA	NA	0.0650961	NA	NA	0.128367	NA	NA	0.0260045	NA	NA	0.0490258	NA	NA
1935	B3gat1	0.206119	NA	NA	0.311431	NA	NA	0.269963	NA	NA	0.410584	0.301155	8.80318e-18	0.142206	NA	NA	0.0215889	-0.37729	7.05128e-12	0.0969708	NA	NA	0.10011	NA	NA	0.0517353	-0.305429	0.53204	0.116096	NA	NA	0.0339996	NA	NA	0.0302954	NA	NA
1936	B3gat2	0.0371378	NA	NA	0.0596338	NA	NA	0.00573714	NA	NA	0.148813	NA	NA	0.168669	0.284852	2.48404e-08	0.00536733	NA	NA	0.00481544	NA	NA	0.0210034	NA	NA	0.0243342	NA	NA	0.160901	NA	NA	0.0305089	NA	NA	NA	NA	NA
1937	B3gat3	0.167318	NA	NA	0.237554	NA	NA	0.223645	NA	NA	0.184678	NA	NA	0.176802	NA	NA	0.126827	NA	NA	0.146017	NA	NA	0.125705	NA	NA	0.217483	NA	NA	0.141153	NA	NA	0.100186	NA	NA	0.0701166	NA	NA
1938	B3glct	0.118454	NA	NA	0.270102	NA	NA	0.0457712	NA	NA	0.0715415	NA	NA	0.198929	NA	NA	0.140423	NA	NA	0.0949395	NA	NA	0.176939	NA	NA	0.197059	NA	NA	0.262655	NA	NA	0.151583	NA	NA	0.0302954	NA	NA
1939	B3gnt2	0.00360142	NA	NA	NA	NA	NA	0.00332685	NA	NA	NA	NA	NA	NA	NA	NA	0.00308937	NA	NA	NA	NA	NA	NA	NA	NA	NA	NA	NA	NA	NA	NA	NA	NA	NA	NA	NA	NA
1940	B3gnt3	NA	NA	NA	NA	NA	NA	NA	NA	NA	NA	NA	NA	NA	NA	NA	NA	NA	NA	NA	NA	NA	NA	NA	NA	NA	NA	NA	NA	NA	NA	0.060004	NA	NA	NA	NA	NA
1941	B3gnt4	0.00781037	NA	NA	0.00581012	NA	NA	0.00939888	NA	NA	NA	NA	NA	0.0392582	NA	NA	0.00887318	NA	NA	0.0161252	NA	NA	0.0172805	NA	NA	0.00359141	NA	NA	0.0258766	NA	NA	0.0344879	NA	NA	NA	NA	NA
1942	B3gnt5	0.132964	NA	NA	0.19385	NA	NA	0.124126	NA	NA	0.14969	NA	NA	0.116986	NA	NA	0.0276107	NA	NA	0.101377	NA	NA	0.120762	NA	NA	0.0369931	NA	NA	0.131835	NA	NA	NA	NA	NA	0.0302954	NA	NA
1943	B3gnt7	0.0071175	NA	NA	0.0114674	NA	NA	0.00634006	NA	NA	0.00214531	NA	NA	0.00334119	NA	NA	0.0167048	NA	NA	NA	NA	NA	NA	NA	NA	NA	NA	NA	NA	NA	NA	NA	NA	NA	NA	NA	NA
1944	B3gnt8	NA	NA	NA	0.000985129	NA	NA	0.00337555	NA	NA	0.00222597	NA	NA	NA	NA	NA	0.00806738	NA	NA	NA	NA	NA	0.00327889	NA	NA	0.00575476	NA	NA	NA	NA	NA	NA	NA	NA	0.0701166	NA	NA
1945	B3gnt9	0.0125578	NA	NA	0.0022717	NA	NA	0.00414108	NA	NA	0.0115896	NA	NA	0.00755077	NA	NA	0.00237125	NA	NA	0.00804123	NA	NA	0.00991986	NA	NA	0.142129	0.251113	4.65164e-42	NA	NA	NA	NA	NA	NA	NA	NA	NA
1946	B3gntl1	0.00603094	NA	NA	0.0135859	NA	NA	0.00682491	NA	NA	0.00800116	NA	NA	0.00764241	NA	NA	0.021177	NA	NA	0.0101626	NA	NA	NA	NA	NA	NA	NA	NA	NA	NA	NA	0.0202726	NA	NA	NA	NA	NA
1947	B430203G13Rik	0.00153597	NA	NA	0.00116297	NA	NA	NA	NA	NA	0.00123246	NA	NA	0.00518281	NA	NA	0.00409076	NA	NA	NA	NA	NA	0.0131855	NA	NA	NA	NA	NA	NA	NA	NA	NA	NA	NA	NA	NA	NA
1948	B430218F22Rik	0.00136119	NA	NA	0.00507062	NA	NA	0.00378552	NA	NA	NA	NA	NA	0.00388482	NA	NA	0.00232255	NA	NA	NA	NA	NA	0.00635764	NA	NA	NA	NA	NA	NA	NA	NA	NA	NA	NA	NA	NA	NA
1949	B430219N15Rik	0.00128677	NA	NA	0.00166527	NA	NA	NA	NA	NA	NA	NA	NA	NA	NA	NA	NA	NA	NA	0.00467117	NA	NA	0.00609546	NA	NA	NA	NA	NA	NA	NA	NA	NA	NA	NA	NA	NA	NA
1950	B4galnt1	0.176109	NA	NA	0.23545	NA	NA	0.174586	NA	NA	0.281705	NA	NA	0.0136996	-0.263046	5.86016e-08	0.0161946	-0.263257	3.45931e-06	0.0206885	NA	NA	0.017615	NA	NA	0.0474602	NA	NA	NA	-0.274731	1	NA	NA	NA	0.174491	NA	NA
1951	B4galnt4	0.0053718	NA	NA	0.0149817	NA	NA	0.00715957	NA	NA	0.00759633	NA	NA	0.0125006	NA	NA	0.0127374	NA	NA	NA	NA	NA	NA	NA	NA	NA	NA	NA	NA	NA	NA	NA	NA	NA	NA	NA	NA
1952	B4galt1	0.0204127	NA	NA	0.00557299	NA	NA	0.00964221	NA	NA	0.0147844	NA	NA	0.0597684	NA	NA	0.193985	0.278411	2.60123e-39	0.0287182	NA	NA	0.0789243	NA	NA	0.225931	0.314309	8.65358e-21	0.159029	NA	NA	0.150634	NA	NA	0.474232	0.722728	2.27071e-05
1953	B4galt2	0.106435	NA	NA	0.172943	NA	NA	0.117516	NA	NA	0.172654	NA	NA	0.10068	NA	NA	0.0670354	NA	NA	0.0922418	NA	NA	0.0556897	NA	NA	0.0905287	NA	NA	0.107501	NA	NA	0.0431221	NA	NA	0.0302954	NA	NA
1954	B4galt3	0.203771	NA	NA	0.261008	NA	NA	0.184582	NA	NA	0.262246	NA	NA	0.149117	NA	NA	0.285531	NA	NA	0.191977	NA	NA	0.136872	NA	NA	0.171469	NA	NA	0.261376	NA	NA	0.242235	NA	NA	0.0898179	NA	NA
1955	B4galt4	0.0456826	NA	NA	0.0534849	NA	NA	0.047002	NA	NA	0.0634317	NA	NA	0.0904724	NA	NA	0.0597544	NA	NA	0.0141033	NA	NA	0.0686928	NA	NA	0.0401763	NA	NA	0.0861357	NA	NA	0.148566	NA	NA	NA	NA	NA
1956	B4galt5	0.0967404	NA	NA	0.112404	NA	NA	0.084598	NA	NA	0.117707	NA	NA	0.0989372	NA	NA	0.203612	NA	NA	0.0437193	NA	NA	0.0773761	NA	NA	0.07839	NA	NA	0.0262087	NA	NA	0.196483	NA	NA	0.0565287	NA	NA
1957	B4galt6	0.211479	NA	NA	0.249278	NA	NA	0.166584	NA	NA	0.193542	NA	NA	0.183773	NA	NA	0.156795	NA	NA	0.0939098	NA	NA	0.208067	NA	NA	0.129315	NA	NA	0.101333	NA	NA	0.133713	NA	NA	0.197284	NA	NA
1958	B4galt7	0.101539	NA	NA	0.170005	NA	NA	0.11393	NA	NA	0.118296	NA	NA	0.0599529	NA	NA	0.0760843	NA	NA	0.0743653	NA	NA	0.0716623	NA	NA	0.132411	NA	NA	0.0453017	NA	NA	0.0344879	NA	NA	NA	NA	NA
1959	B4gat1	0.0959853	NA	NA	0.0977349	NA	NA	0.0619062	NA	NA	0.143049	NA	NA	0.169892	NA	NA	0.108172	NA	NA	0.0356368	NA	NA	0.0331101	NA	NA	0.116254	NA	NA	0.106375	NA	NA	0.0999905	NA	NA	0.0490258	NA	NA
1960	B630005N14Rik	0.130274	NA	NA	0.0930747	NA	NA	0.122141	NA	NA	0.148841	NA	NA	0.235491	NA	NA	0.184065	NA	NA	0.117432	NA	NA	0.123781	NA	NA	0.10505	NA	NA	0.158443	NA	NA	0.126248	NA	NA	0.180306	NA	NA
1961	B630019K06Rik	0.846231	0.623951	1.35067e-88	0.598205	NA	NA	0.205397	-0.47879	6.18032e-17	0.447081	NA	NA	0.139279	-0.554136	2.48849e-17	0.225966	-0.433891	2.46819e-05	0.415651	NA	NA	0.172674	-0.492702	6.88581e-05	0.0817748	-0.680308	6.67854e-08	0.0773007	-0.666135	0.00645126	0.0571643	NA	NA	0.108585	NA	NA
1962	B830012L14Rik	0.11882	NA	NA	0.0880294	NA	NA	0.0368504	NA	NA	0.0799282	NA	NA	0.223018	NA	NA	0.216275	NA	NA	0.168979	NA	NA	0.028493	NA	NA	0.225331	NA	NA	0.200689	NA	NA	NA	NA	NA	NA	NA	NA
1963	B930036N10Rik	0.0818872	NA	NA	0.0605224	NA	NA	0.0382651	NA	NA	0.0504958	NA	NA	0.102762	NA	NA	0.152002	NA	NA	0.0548669	NA	NA	0.0988019	NA	NA	0.132476	NA	NA	0.146495	NA	NA	0.152872	NA	NA	0.22031	NA	NA
1964	B930041F14Rik	0.0436504	NA	NA	0.0561332	NA	NA	0.0325438	NA	NA	0.110258	NA	NA	0.0316912	NA	NA	0.0215299	NA	NA	0.00351025	NA	NA	0.0484138	NA	NA	0.0387189	NA	NA	0.0208908	NA	NA	0.0414671	NA	NA	NA	NA	NA
1965	B930082K07Rik	0.0049807	NA	NA	0.00998095	NA	NA	0.0041983	NA	NA	0.0162898	NA	NA	0.00907924	NA	NA	0.0185294	NA	NA	NA	NA	NA	0.0156482	NA	NA	0.0161001	NA	NA	0.0301108	NA	NA	NA	NA	NA	NA	NA	NA
1966	B930094E09Rik	0.00110915	NA	NA	NA	NA	NA	NA	NA	NA	0.00165823	NA	NA	NA	NA	NA	0.00296896	NA	NA	NA	NA	NA	NA	NA	NA	NA	NA	NA	NA	NA	NA	NA	NA	NA	NA	NA	NA
1967	B9d1	0.183744	NA	NA	0.111775	NA	NA	0.212034	NA	NA	0.156625	NA	NA	0.42555	0.386482	7.36921e-11	0.398154	NA	NA	0.148844	NA	NA	0.346882	NA	NA	0.184105	NA	NA	0.27479	NA	NA	0.042949	NA	NA	0.0701166	NA	NA
1968	B9d1os	0.00445233	NA	NA	0.00499583	NA	NA	0.00348571	NA	NA	NA	NA	NA	NA	NA	NA	0.00145629	NA	NA	NA	NA	NA	NA	NA	NA	0.0104046	NA	NA	0.0210543	NA	NA	NA	NA	NA	NA	NA	NA
1969	B9d2	0.196952	NA	NA	0.155397	NA	NA	0.126297	NA	NA	0.14392	NA	NA	0.182772	NA	NA	0.199037	NA	NA	0.118715	NA	NA	0.167932	NA	NA	0.111602	NA	NA	0.165475	NA	NA	0.133944	NA	NA	0.284076	NA	NA
1970	BB019430	0.000991889	NA	NA	0.00200453	NA	NA	NA	NA	NA	NA	NA	NA	NA	NA	NA	NA	NA	NA	NA	NA	NA	NA	NA	NA	NA	NA	NA	NA	NA	NA	NA	NA	NA	NA	NA	NA
1971	BC001981	0.0033987	NA	NA	0.00599204	NA	NA	0.00398912	NA	NA	0.00497379	NA	NA	0.00183578	NA	NA	0.00696657	NA	NA	NA	NA	NA	0.00615166	NA	NA	NA	NA	NA	NA	NA	NA	NA	NA	NA	NA	NA	NA
1972	BC002059	0.0337166	NA	NA	0.0227325	NA	NA	0.0200105	NA	NA	0.0347669	NA	NA	0.0151674	NA	NA	0.0241306	NA	NA	0.0297185	NA	NA	0.0381686	NA	NA	0.00581804	NA	NA	0.0371238	NA	NA	NA	NA	NA	0.0782894	NA	NA
1973	BC003331	0.0893749	NA	NA	0.0800666	NA	NA	0.0784639	NA	NA	0.0762812	NA	NA	0.0916959	NA	NA	0.163909	NA	NA	0.0965673	NA	NA	0.094634	NA	NA	0.087424	NA	NA	0.0327562	NA	NA	0.046277	NA	NA	0.176211	NA	NA
1974	BC003965	0.13268	NA	NA	0.203798	NA	NA	0.231978	NA	NA	0.237486	NA	NA	0.151159	NA	NA	0.250059	NA	NA	0.148161	NA	NA	0.215101	NA	NA	0.135317	NA	NA	0.222722	NA	NA	0.108097	NA	NA	0.0628353	NA	NA
1975	BC004004	0.343343	NA	NA	0.394929	NA	NA	0.317896	NA	NA	0.369411	NA	NA	0.276216	NA	NA	0.337576	NA	NA	0.242798	NA	NA	0.276423	NA	NA	0.302387	NA	NA	0.365072	NA	NA	0.436796	NA	NA	0.402897	NA	NA
1976	BC005537	0.701974	NA	NA	0.804375	NA	NA	0.968352	NA	NA	0.917033	NA	NA	0.636448	NA	NA	0.760061	NA	NA	0.570833	NA	NA	0.576606	NA	NA	0.633038	NA	NA	0.6888	NA	NA	0.810723	NA	NA	0.653031	NA	NA
1977	BC005561	0.235369	NA	NA	0.180736	NA	NA	0.11938	NA	NA	0.121643	NA	NA	0.239042	NA	NA	0.366043	NA	NA	0.185334	NA	NA	0.298723	NA	NA	0.213536	NA	NA	0.215885	NA	NA	0.221416	NA	NA	0.208728	NA	NA
1978	BC005624	0.205474	NA	NA	0.260083	NA	NA	0.289394	NA	NA	0.291909	NA	NA	0.184319	NA	NA	0.265448	NA	NA	0.180943	NA	NA	0.265004	NA	NA	0.210313	NA	NA	0.156857	NA	NA	0.0818706	NA	NA	0.276399	NA	NA
1979	BC016579	0.00147235	NA	NA	NA	NA	NA	0.00195795	NA	NA	NA	NA	NA	NA	NA	NA	NA	NA	NA	NA	NA	NA	NA	NA	NA	NA	NA	NA	NA	NA	NA	NA	NA	NA	NA	NA	NA
1980	BC017158	0.0159105	NA	NA	0.0157866	NA	NA	0.0156944	NA	NA	0.015096	NA	NA	0.0226109	NA	NA	0.0355838	NA	NA	0.00486078	NA	NA	0.0263947	NA	NA	0.0410701	NA	NA	0.0205513	NA	NA	0.0351285	NA	NA	0.0302954	NA	NA
1981	BC017643	0.0451655	NA	NA	0.0770539	NA	NA	0.0273478	NA	NA	0.0587113	NA	NA	0.0206308	NA	NA	0.0341547	NA	NA	0.0138495	NA	NA	0.0206159	NA	NA	0.0641632	NA	NA	0.0389845	NA	NA	0.0927884	NA	NA	0.162359	NA	NA
1982	BC018473	0.00103634	NA	NA	0.000900501	NA	NA	NA	NA	NA	NA	NA	NA	NA	NA	NA	0.00341177	NA	NA	NA	NA	NA	NA	NA	NA	NA	NA	NA	NA	NA	NA	NA	NA	NA	NA	NA	NA
1983	BC021891	NA	NA	NA	0.00102543	NA	NA	NA	NA	NA	NA	NA	NA	NA	NA	NA	0.00261963	NA	NA	NA	NA	NA	NA	NA	NA	NA	NA	NA	NA	NA	NA	NA	NA	NA	NA	NA	NA
1984	BC022687	0.0818555	NA	NA	0.0681216	NA	NA	0.0803671	NA	NA	0.0837691	NA	NA	0.139459	NA	NA	0.0975109	NA	NA	0.0274285	NA	NA	0.0539509	NA	NA	0.0388597	NA	NA	0.0712885	NA	NA	NA	NA	NA	NA	NA	NA
1985	BC023829	0.0717033	NA	NA	0.085245	NA	NA	0.097097	NA	NA	0.110598	NA	NA	0.15644	NA	NA	0.13719	NA	NA	0.0870112	NA	NA	0.0529254	NA	NA	0.0427687	NA	NA	0.118361	NA	NA	0.0761521	NA	NA	NA	NA	NA
1986	BC024139	0.14399	NA	NA	0.0600407	NA	NA	0.00850353	NA	NA	0.0401844	NA	NA	0.0273885	NA	NA	0.0165382	NA	NA	0.0179116	NA	NA	0.0146152	NA	NA	NA	NA	NA	0.0147535	NA	NA	0.0344879	NA	NA	NA	NA	NA
1987	BC024978	0.0321555	NA	NA	0.0304484	NA	NA	0.0269898	NA	NA	0.0328443	NA	NA	0.057423	NA	NA	0.0497853	NA	NA	0.037053	NA	NA	0.0293314	NA	NA	0.0438259	NA	NA	0.0659953	NA	NA	NA	NA	NA	NA	NA	NA
1988	BC025920	0.0255757	NA	NA	0.0325773	NA	NA	0.0528761	NA	NA	0.0267796	NA	NA	0.0348567	NA	NA	0.036038	NA	NA	0.0236336	NA	NA	0.0437747	NA	NA	0.0264811	NA	NA	0.0230905	NA	NA	0.0226764	NA	NA	NA	NA	NA
1989	BC026585	0.0174915	NA	NA	0.0124041	NA	NA	0.0359894	NA	NA	0.0210192	NA	NA	0.10441	NA	NA	0.105942	NA	NA	0.0490725	NA	NA	0.0997473	NA	NA	0.0684632	NA	NA	0.0393927	NA	NA	0.0339996	NA	NA	0.0532677	NA	NA
1990	BC028528	0.00826809	NA	NA	0.00485363	NA	NA	0.00478987	NA	NA	0.00954395	NA	NA	0.00264657	NA	NA	0.00448158	NA	NA	NA	NA	NA	0.00541926	NA	NA	0.223085	0.382586	1.76589e-81	0.0253273	NA	NA	0.592023	0.819481	1.41307e-90	0.156396	0.28345	1
1991	BC029214	0.372589	NA	NA	0.42947	NA	NA	0.351648	NA	NA	0.480295	NA	NA	0.222616	NA	NA	0.248761	NA	NA	0.238109	NA	NA	0.148045	-0.317433	0.0799795	0.138468	-0.327175	0.436665	0.0569615	-0.462325	0.150182	0.134878	NA	NA	NA	NA	NA
1992	BC029722	0.198042	NA	NA	0.134485	NA	NA	0.204152	NA	NA	0.184643	NA	NA	0.0910146	NA	NA	0.142788	NA	NA	0.0913133	NA	NA	0.0733385	NA	NA	0.132621	NA	NA	0.0173873	-0.269972	1	0.100446	NA	NA	NA	NA	NA
1993	BC030336	0.0922678	NA	NA	0.0970326	NA	NA	0.0888151	NA	NA	0.0866177	NA	NA	0.12396	NA	NA	0.121172	NA	NA	0.0674596	NA	NA	0.139721	NA	NA	0.0837926	NA	NA	0.115629	NA	NA	0.0579781	NA	NA	0.0832562	NA	NA
1994	BC030343	0.00247219	NA	NA	0.0066851	NA	NA	0.00408008	NA	NA	0.00466284	NA	NA	0.0035947	NA	NA	0.0134258	NA	NA	0.00469688	NA	NA	0.0112591	NA	NA	NA	NA	NA	NA	NA	NA	NA	NA	NA	NA	NA	NA
1995	BC030499	0.00125191	NA	NA	0.000968209	NA	NA	0.0039798	NA	NA	0.00487178	NA	NA	0.00371782	NA	NA	0.00716299	NA	NA	0.00475822	NA	NA	0.00346752	NA	NA	0.0177416	NA	NA	NA	NA	NA	NA	NA	NA	NA	NA	NA
1996	BC030500	0.0180487	NA	NA	0.0268117	NA	NA	0.0193334	NA	NA	0.0447354	NA	NA	NA	NA	NA	0.0016764	NA	NA	NA	NA	NA	0.0124321	NA	NA	NA	NA	NA	0.0156218	NA	NA	NA	NA	NA	NA	NA	NA
1997	BC030867	NA	NA	NA	NA	NA	NA	NA	NA	NA	NA	NA	NA	0.0069566	NA	NA	0.0109623	NA	NA	NA	NA	NA	0.0179359	NA	NA	0.0224921	NA	NA	0.071004	NA	NA	0.0305089	NA	NA	NA	NA	NA
1998	BC030870	NA	NA	NA	NA	NA	NA	NA	NA	NA	NA	NA	NA	NA	NA	NA	0.00801464	NA	NA	0.00146086	NA	NA	NA	NA	NA	NA	NA	NA	NA	NA	NA	NA	NA	NA	NA	NA	NA
[truncated: 15,165 more rows]

## Sheet: c0-sst
cluster	0	0	0
gene	expression	log2FC	pval_adj
Sst	0.434065	1.46892	2.59645e-65
Cited1	0.836505	1.37443	3.52269e-193
Otp	0.987756	1.37385	4.25242e-187
Npy	0.253466	1.28946	1.5853e-23
Peg10	1.28839	1.12684	1.06275e-185
Isl1	1.14952	1.05588	3.44084e-190
Lhx1os	0.441945	1.04323	1.65248e-87
Nap1l5	1.43154	0.985097	2.14546e-190
Hap1	1.59204	0.928318	1.4004e-210
Ghrh	0.166138	0.914901	4.03175e-17
Ahi1	1.43302	0.868859	3.07621e-170
Nrxn3	0.750914	0.858834	3.06761e-156
Pou2f2	1.33981	0.853942	9.38162e-123
Resp18	0.84322	0.834203	1.68567e-98
Bex2	3.07805	0.803042	5.5663e-289
Pcsk1n	2.80348	0.7965	4.59325e-174
Ndn	2.79791	0.763397	1.28005e-205
Zcchc12	0.95168	0.753574	9.32974e-104
Zdbf2	1.07916	0.727986	6.95578e-100
Caly	0.809305	0.727863	1.97494e-101
Fxyd6	1.9093	0.689739	8.16683e-148
Dlx1	0.402248	0.688052	2.46185e-122
Ly6h	2.4587	0.682178	5.04013e-177
Tox2	0.850941	0.655123	1.0266e-72
Celf6	0.598208	0.651482	5.73287e-97
Asb4	0.467361	0.645958	6.94684e-80
B630019K06Rik	0.846231	0.623951	1.35067e-88
Lhx1	0.263025	0.62259	2.63981e-89
Ecel1	0.34932	0.622034	3.12192e-137
Celf4	1.86309	0.620239	1.69437e-132
A730017C20Rik	0.730513	0.603928	5.21675e-58
Dbpht2	0.460909	0.583338	3.88317e-77
Calcr	0.283353	0.582542	1.72977e-88
Dlx2	0.376712	0.576959	2.32755e-95
Rit2	0.462555	0.566078	1.70004e-57
Rgs4	0.400637	0.562995	2.43393e-64
AW551984	0.551101	0.560408	1.28659e-56
Ap1s2	0.703037	0.555945	3.13483e-17
Celf3	1.05623	0.553051	4.2763e-80
Slc32a1	0.310177	0.54703	1.29657e-129
Syt1	0.767672	0.546165	2.83079e-52
Fam183b	0.448304	0.542264	1.50306e-79
Gprasp2	0.75917	0.535999	1.08582e-50
Gria2	1.09202	0.53318	6.68051e-62
Arx	0.213974	0.527195	4.72774e-80
Dlx5	0.272109	0.518525	5.08151e-95
Efnb3	0.913983	0.518511	3.8966e-57
Magel2	0.636257	0.517059	1.45074e-51
Eef1a2	0.528783	0.511632	4.20681e-53
Usp29	1.07688	0.508069	2.98818e-55
Nrsn2	0.489919	0.502459	9.33593e-56
Pnmal2	0.813102	0.497471	3.37394e-50
Tbx3	0.371193	0.496695	2.01316e-57
Chd3os	1.23362	0.494241	3.51075e-62
Tshz2	0.899441	0.492504	1.97873e-41
Hmx2	0.221308	0.48982	9.34192e-71
Pgrmc1	1.33274	0.482722	1.42931e-54
Gpx3	0.347236	0.479607	5.82417e-47
Tbca	1.83539	0.47889	6.19158e-35
Pcdh7	0.32652	0.47195	1.39712e-53
Cnih2	1.83044	0.468868	4.11569e-83
Tmem130	0.738689	0.467461	1.84806e-46
Calm2	2.95226	0.465802	2.26322e-128
Tub	0.616881	0.462266	1.5137e-41
Six6	0.988727	0.461942	6.81454e-36
Ngfrap1	2.46316	0.460609	6.59209e-111
Cxx1a	1.55771	0.454329	5.46443e-62
Th	0.195835	0.453899	1.10877e-66
Cirbp	2.06121	0.452693	2.53999e-81
Bex1	1.41255	0.444913	2.11838e-51
Grin2b	0.47871	0.443651	9.32916e-38
Maged1	1.53032	0.441552	2.37187e-53
Serp2	0.783671	0.436434	7.26043e-39
Pcdh17	0.496426	0.431985	1.79619e-18
Pik3r1	0.542174	0.427099	2.3909e-05
Gm1673	2.54882	0.424898	1.11523e-95
Pnck	0.483499	0.422197	2.7095e-32
Ank3	1.15228	0.419638	4.46696e-51
RP24-236C17.2	0.412545	0.417284	1.63486e-44
Nav1	0.698309	0.415979	1.00448e-25
Fxyd7	0.559258	0.415842	2.22408e-28
Tagln3	1.42571	0.413154	6.23861e-55
Fabp3	0.519938	0.409517	4.14986e-27
Tmx4	0.850757	0.409175	5.22746e-30
Cdk5r1	1.2379	0.409151	5.72995e-42
Tro	0.494224	0.40771	1.09234e-24
Celf5	0.783036	0.407399	1.74341e-34
Mad2l2	0.618576	0.40468	2.31808e-19
Cbarp	0.78607	0.404083	8.73133e-28
C77370	0.310938	0.403513	1.74737e-26
Gnaz	0.569131	0.403203	3.12384e-25
Malat1	5.98025	0.402507	1.6605e-95
Cmip	0.806055	0.39798	2.62933e-29
Tbx3os1	0.21422	0.396901	4.33264e-31
Negr1	0.803587	0.395197	1.53072e-29
Gng3	1.83421	0.384218	3.73909e-57
Peg3	1.42729	0.383812	3.96777e-64
6330403K07Rik	2.12231	0.381612	1.40494e-57
Actl6b	0.78065	0.379269	5.35869e-32
Cbln4	0.218671	0.37858	2.18192e-21
Gad2	0.227165	0.377885	3.91245e-45
Prkacb	0.695545	0.377674	2.05845e-22
Dynll2	1.51385	0.37717	3.25612e-44
Gabrb3	0.406579	0.377065	5.55139e-23
Dlx6os1	0.209662	0.376115	2.98822e-53
Ctxn1	1.36227	0.366362	4.76174e-38
Jph4	0.54352	0.364033	2.23151e-20
Gprasp1	0.807651	0.363628	8.90179e-22
1500035N22Rik	0.247196	0.363008	9.92235e-45
Scg5	0.683706	0.362973	5.93266e-22
Baiap3	0.204447	0.360465	1.15261e-68
Chd5	0.438508	0.360353	1.78318e-17
Hist3h2ba	2.05085	0.359149	3.71793e-44
Dpf1	0.506778	0.358535	2.28936e-17
Wbp5	1.96321	0.358406	6.81712e-43
PISD	0.902554	0.357744	1.21762e-19
Dusp26	0.689564	0.356326	2.84552e-15
Snap25	0.642534	0.355038	9.70004e-18
Nrxn2	1.03982	0.354827	1.68161e-28
Wdr6	0.88421	0.353207	3.29025e-25
Scn3a	0.580993	0.348825	1.08057e-20
Inpp5f	0.676989	0.348316	2.86808e-19
Ptprn	0.278236	0.347701	2.97264e-25
Tecr	1.30526	0.340687	1.83404e-27
Prmt2	1.06066	0.340595	2.74792e-25
C1qtnf4	0.586725	0.336506	9.3969e-17
Gad1	0.179385	0.336008	1.23002e-66
Cxx1b	0.902866	0.336004	2.57714e-21
Nudt11	0.468141	0.331797	2.62478e-13
Syt5	0.409873	0.329628	1.87467e-15
Stmn4	1.49186	0.327705	2.04146e-35
Map2	1.35839	0.326627	6.98179e-34
2900055J20Rik	0.188958	0.320536	8.92062e-29
Tmem108	0.357884	0.317371	2.37137e-18
Gpm6a	1.24511	0.315268	6.30198e-32
Psd	0.432716	0.311133	2.19147e-13
Dbn1	1.2491	0.310982	9.13413e-25
Pak6	0.281392	0.310866	4.26806e-17
Gkap1	0.424366	0.308443	1.03935e-12
Rogdi	0.379378	0.307663	5.01522e-10
Podxl2	1.11192	0.307347	4.4019e-20
Rem2	0.303692	0.305879	6.38599e-17
Scn9a	0.32564	0.305186	1.85561e-12
Gck	0.237704	0.304647	1.16594e-20
L1cam	0.490786	0.304129	2.43588e-15
Zfhx3	1.04066	0.303688	2.21482e-06
Kcnip1	0.273475	0.303595	4.59583e-16
Pja1	0.684751	0.302625	7.27844e-10
1500011B03Rik	0.777328	0.302319	2.73881e-14
Pde2a	0.240008	0.300676	1.30351e-27
Csrnp3	0.528462	0.300542	3.34366e-13
Tspyl4	0.636515	0.300082	2.8628e-14
Sgip1	0.301965	0.299875	3.2768e-13
Aplp1	1.32871	0.297704	2.86293e-26
Ube3a	1.31673	0.29709	9.39799e-22
Trank1	0.215288	0.296086	1.03636e-26
Zfos1	1.0463	0.295952	8.69929e-10
Pfdn2	1.11194	0.295247	6.53834e-22
Araf	0.812027	0.292784	2.80534e-15
Dcx	1.32223	0.291636	5.92676e-27
Stmn1	3.60095	0.290844	4.69425e-62
Klhdc10	0.375008	0.290446	2.40865e-08
Agrp	0.0874222	0.289459	5.12574e-18
Scg2	0.431364	0.288662	3.38269e-11
D430019H16Rik	0.424525	0.287493	2.04812e-10
Rgag4	0.28641	0.286393	2.72344e-12
Ak1	0.372372	0.283373	1.19928e-10
Kcnq2	0.278226	0.281612	8.68306e-15
Rufy3	1.2608	0.280776	1.20454e-28
Nat14	0.338482	0.279923	3.663e-10
Shank1	0.708806	0.279148	2.1421e-11
Zwint	1.17591	0.279084	6.34548e-18
Tubb4a	0.745094	0.278395	6.96068e-12
RP23-407N2.2	0.176019	0.278037	3.95504e-25
Ssbp4	0.630951	0.277863	2.00713e-07
Tubb2a	1.60256	0.27711	4.02308e-39
Hdgfrp3	0.978054	0.276202	1.23289e-15
Ccl27a	0.857278	0.276049	1.8181e-13
Dlg4	0.417993	0.274116	6.43518e-10
Chgb	0.438143	0.273674	6.67575e-10
Uchl1	1.85159	0.273416	8.35984e-31
Tmsb10	4.66337	0.273356	1.89792e-46
Zcchc18	0.650754	0.272481	1.40489e-11
Nme1	2.0031	0.272423	5.3177e-35
Ptov1	1.98501	0.26995	1.15423e-28
Insm1	0.327315	0.26938	0.000189695
Kcnc1	0.243337	0.267741	4.83005e-13
Eif1b	1.28476	0.267496	2.79085e-17
Ssbp2	0.763815	0.267121	5.22127e-06
Dnajb6	1.41507	0.266004	2.13679e-21
Nenf	1.00977	0.265801	1.05537e-12
Hnrnpk	2.33956	0.265357	2.70099e-27
1500009C09Rik	0.373493	0.265032	3.27198e-11
Ywhah	1.46747	0.26404	9.08947e-22
Klhdc8b	0.674584	0.263385	4.39282e-10
Tle4	0.513711	0.263141	0.00429556
Dlx6	0.126352	0.262752	1.19448e-48
Ubb	3.62813	0.261785	4.57573e-57
Sub1	2.40052	0.261481	1.81861e-38
Kif5c	0.913995	0.260416	3.2752e-14
Pnmal1	0.308738	0.259919	4.17926e-14
Nyap1	0.448383	0.25947	5.67342e-07
Apbb1	0.745555	0.258681	1.04338e-08
Vamp2	0.86584	0.257704	2.33399e-12
Gnb2	2.06675	0.257025	3.27086e-31
Gabra5	0.219588	0.255612	3.58604e-09
Slc12a5	0.177721	0.254345	3.80151e-18
Ttc9b	0.753532	0.254273	1.87742e-12
Neto2	0.335633	0.25302	1.2761e-05
Rab3a	1.1082	0.252684	8.14667e-19
Dnm1	0.225915	0.25054	4.65012e-12
Ccdc184	0.449743	0.250349	1.37826e-08
Bex4	0.880545	0.250242	1.15546e-08
Prox1os	0.159453	0.250182	1.68443e-13
Rcn3	0.0345716	-0.250201	1.14154e-17
Tsc22d4	0.133114	-0.250837	1.40774e-13
Gng11	0.0232199	-0.251806	2.27664e-10
Ppp1r15a	0.157389	-0.251907	3.51769e-09
Rpsa	2.26345	-0.252696	2.2231e-27
Birc5	0.0191952	-0.254664	1.72165e-13
Krcc1	0.119078	-0.255457	4.71316e-18
Ehbp1	0.0857581	-0.257068	3.91049e-12
Igfbp4	0.102593	-0.257963	1.24942e-08
Spry2	0.0811984	-0.25829	2.97245e-10
Rpl10a	2.14148	-0.258896	8.29595e-27
Slc39a1	0.103386	-0.261289	1.02298e-12
Mmd2	0.0593841	-0.261698	4.29998e-14
Eif1ax	0.264625	-0.262484	1.46004e-20
Rps8	3.25705	-0.265007	3.31506e-53
Snx3	0.491899	-0.265379	8.77886e-20
Rps29	3.62888	-0.266456	4.98546e-76
Phactr2	0.0490338	-0.266937	1.22076e-14
1810037I17Rik	0.490665	-0.268776	3.08122e-08
E130114P18Rik	0.00643542	-0.268821	6.98398e-17
Irx5	0.00221015	-0.268868	8.52428e-25
B2m	0.0235056	-0.269537	9.05456e-15
Gm29478	0.00366832	-0.269613	1.549e-14
Tcf3	0.245354	-0.269624	5.73377e-19
Frzb	0.0132516	-0.270104	2.44416e-09
Klf13	0.166122	-0.270376	1.70581e-22
Nbl1	0.0210875	-0.270518	1.96845e-11
Vamp8	0.0164339	-0.270791	8.76701e-26
Pitx2	0.0226079	-0.270858	3.71748e-15
Rps26	2.68387	-0.273808	2.91764e-48
Rpl18a	3.09103	-0.275312	1.59739e-32
Pdha1	0.12163	-0.275917	1.93794e-24
Cenpf	0.0278667	-0.277429	3.92318e-09
Ap3s1	0.723783	-0.277873	6.21498e-21
Rsrc1	0.0990499	-0.279048	4.65694e-25
Timp3	0.0366802	-0.279451	4.4555e-14
Maf	0.0339624	-0.280004	4.48477e-12
Pou3f2	0.0355574	-0.280068	7.55243e-20
Cks1b	0.18875	-0.280807	1.45985e-16
Hes6	0.389432	-0.281984	2.40385e-10
Cdca3	0.0129844	-0.283205	1.68379e-15
Tcf12	0.345512	-0.285122	1.04179e-11
Anxa5	0.073921	-0.286331	5.48962e-18
Hmgcs1	0.511578	-0.28642	6.07176e-17
Tpi1	0.571714	-0.287737	3.88363e-16
Peg12	0.0128667	-0.288018	2.72944e-24
Pdcd4	0.404994	-0.28828	4.3403e-12
Arf6	0.252579	-0.289066	3.18881e-20
Pax6	0.00843833	-0.289112	1.63921e-19
Igsf3	0.130442	-0.290739	5.84432e-24
Ddah1	0.106883	-0.290763	5.41157e-20
Rps19	3.14394	-0.292004	2.63168e-41
Nptx2	0.0466926	-0.292162	3.13243e-23
Syt13	0.107311	-0.293442	8.90116e-10
Sep15	0.652692	-0.295629	3.91017e-20
Mfng	0.0245093	-0.295951	1.44285e-18
Cplx2	0.217411	-0.296027	7.61829e-11
Zfp422	0.615949	-0.296058	1.2598e-20
Fezf1	0.00765561	-0.297362	7.2e-18
Bgn	0.00947876	-0.297625	2.19383e-08
Lockd	0.0311915	-0.29769	2.38766e-11
Insig1	0.159453	-0.29775	8.81501e-17
Aldoa	0.76884	-0.298124	2.87146e-11
Tmem256	0.767789	-0.298373	1.14448e-27
Fgfr1	0.111943	-0.298562	5.53837e-13
Pou3f1	0.0326916	-0.299101	2.9482e-20
Cd63	0.242989	-0.299344	5.94118e-13
Serp1	0.27797	-0.301	3.55348e-23
Six1	0.0135853	-0.301009	9.46634e-20
H1f0	0.580958	-0.301925	2.17886e-16
Rps12-ps3	0.86967	-0.302632	2.10541e-19
Rpl23	2.73114	-0.303264	1.35781e-60
Lhfp	0.0121834	-0.303315	6.43869e-25
Shox2	0.00748583	-0.3054	8.1482e-21
Mgp	0.0107564	-0.305847	0.000304387
Ctnnbip1	0.522321	-0.306051	2.79225e-13
Mfap4	0.019676	-0.306456	2.18175e-17
Dek	0.363038	-0.306528	5.11179e-14
Hmga2	0.011385	-0.306768	8.58636e-21
Robo3	0.013571	-0.307206	5.08979e-19
Pole4	0.166037	-0.308196	1.13316e-25
Vav3	0.0138191	-0.308746	3.00884e-27
Lgr4	0.0645413	-0.309277	3.94744e-19
Pnrc1	0.275717	-0.309654	3.26156e-19
Rps15a	2.8897	-0.310595	7.6726e-56
Eef1d	0.389098	-0.311939	2.92968e-18
Rgma	0.0603702	-0.312321	1.6288e-25
Socs2	0.129994	-0.312637	3.01737e-19
Anxa2	0.0152484	-0.314437	2.0915e-25
Pcca	0.040962	-0.314474	3.21757e-21
Rpl5	1.47121	-0.315496	4.1117e-35
Irx1	0.00837731	-0.316583	3.1385e-29
Col4a1	0.0127525	-0.317454	4.98547e-09
Col2a1	0.0366416	-0.317519	9.92779e-27
Gpm6b	0.405784	-0.319797	8.07644e-15
Tox3	0.277399	-0.319937	2.07652e-18
Nfix	0.0527578	-0.320693	2.84135e-21
Rps3a1	2.62246	-0.321841	5.20095e-56
Mfge8	0.0100307	-0.323864	5.95475e-24
Cacna2d1	0.138609	-0.324929	1.73096e-21
Grb10	0.156322	-0.32601	1.88571e-24
Rbm3	0.901512	-0.326923	3.18621e-34
Slit2	0.105202	-0.327063	1.24399e-26
Rps20	2.09462	-0.327606	1.88522e-38
Pfn1	1.33484	-0.331199	8.37687e-33
Pitx1	0.0128802	-0.331461	4.94437e-20
Id1	0.0174009	-0.331616	1.53637e-24
Hmg20b	0.0864508	-0.332634	7.14833e-30
Slc17a6	0.0298183	-0.333486	2.09336e-34
Rpl39	2.73019	-0.333799	6.98347e-40
Neurod1	0.0120862	-0.334869	5.15626e-25
Cenpa	0.0304753	-0.335713	5.7677e-12
Rpl12	1.46672	-0.336457	5.25246e-29
Clybl	0.0167754	-0.337728	6.06044e-29
2610001J05Rik	0.175587	-0.338095	1.71449e-31
Irx3	0.00954726	-0.338112	1.13876e-27
Socs3	0.0495826	-0.340065	8.1403e-19
Tuba1b	1.29905	-0.342528	6.63142e-12
Gpx8	0.002396	-0.342599	2.82194e-32
Gm3764	0.0800444	-0.343117	1.31509e-14
Tspan12	0.0588916	-0.343721	1.79479e-27
Cited2	0.323146	-0.343891	1.38855e-21
Rcn1	0.0805908	-0.344632	1.59174e-31
Cks2	0.0546591	-0.344825	6.74594e-12
Ndrg2	0.121036	-0.344888	7.1723e-14
Elavl1	0.33626	-0.345363	4.26969e-26
Prdx1	1.0317	-0.350781	1.62728e-21
Sox14	0.0539239	-0.353437	2.39193e-20
Siva1	0.191093	-0.356464	3.02967e-23
Epha7	0.0358944	-0.35713	1.95273e-31
Ppib	0.377317	-0.3578	1.27568e-27
Rplp1	2.4486	-0.360125	1.57161e-68
Rhoc	0.0379163	-0.361257	1.48966e-31
Mast4	0.0890572	-0.365295	3.87273e-23
Igfbp2	0.333347	-0.367803	6.20203e-16
Top2a	0.0189164	-0.369568	1.98952e-13
Cnr1	0.106179	-0.37261	9.40594e-26
Mt2	0.0142472	-0.373132	1.89628e-20
Gm8730	0.494371	-0.374597	5.16056e-32
Rps12	1.8526	-0.37733	2.40706e-46
Serf2	1.592	-0.378491	1.59148e-59
Ptprz1	0.116054	-0.378513	1.52834e-09
Cbln1	0.0711574	-0.378567	1.10673e-26
Tpbg	0.0447541	-0.380798	4.50139e-30
Egr1	0.428798	-0.38089	2.93069e-08
Wls	0.0074121	-0.38316	4.59581e-41
Lhx2	0.0411242	-0.383449	7.26857e-21
Klf6	0.25899	-0.385526	7.09306e-31
Mgst1	0.00943826	-0.386047	2.5695e-33
H2afv	1.1223	-0.386274	5.55684e-23
Ndufa4l2	0.0137907	-0.386974	3.25104e-14
Col1a2	0.0181387	-0.3897	4.74641e-09
Col18a1	0.015353	-0.392309	1.77414e-27
Rps4x	2.74934	-0.393951	8.16815e-68
Tesc	0.0378236	-0.394389	1.2152e-21
Cd164	0.14218	-0.395451	2.47298e-27
Tpm4	0.293216	-0.398961	2.05795e-28
Chd7	0.198206	-0.403231	1.71718e-35
Zic3	0.0143138	-0.40463	4.25227e-36
Hnrnpf	0.490574	-0.406249	1.19363e-32
Mir124-2hg	0.0954556	-0.406336	4.02115e-27
Acot1	0.0344601	-0.407393	1.79027e-24
Rbms3	0.0683651	-0.407754	3.01885e-28
Lef1	0.0196374	-0.409951	3.866e-37
Sox2	0.279916	-0.410886	9.35792e-29
Plpp3	0.0236053	-0.412779	8.3982e-31
Klf2	0.0614121	-0.415067	5.07974e-16
Nr2f1	0.0261564	-0.418663	2.62179e-33
Gja1	0.0100634	-0.419163	4.37991e-26
Etv1	0.0546319	-0.419912	4.93332e-20
Ube2c	0.0162179	-0.422532	6.09578e-13
Cald1	0.128432	-0.427792	2.80256e-26
Tcf4	0.373661	-0.428176	1.06718e-31
Rpl22	1.35251	-0.431096	1.3707e-54
Pdpn	0.00363893	-0.431677	1.43935e-28
Phgdh	0.0294333	-0.432739	1.16504e-37
Col3a1	0.0162268	-0.433589	6.36852e-07
Fstl1	0.0480724	-0.434274	3.95765e-38
Rpl36a	2.0297	-0.435329	2.20606e-73
Klf4	0.0647676	-0.437455	3.62207e-29
Plagl1	0.129052	-0.438563	2.46766e-24
Gng5	0.988615	-0.441097	2.49246e-33
Metrn	0.0281903	-0.441955	2.4508e-26
Epcam	0.0134281	-0.444735	4.84188e-24
Ccnd3	0.0828334	-0.447744	8.48234e-38
Nkd1	0.021953	-0.449757	1.58153e-32
Igfbp7	0.0318397	-0.450233	0.000133875
Mfap2	0.556179	-0.458346	1.61192e-24
Psat1	0.0275733	-0.459908	1.74582e-37
Enc1	0.14196	-0.463413	6.50612e-41
Tac1	0.0243218	-0.466409	1.4234e-18
Nr4a1	0.104351	-0.476644	1.08494e-24
Rplp0	2.74936	-0.476651	7.78677e-98
Col1a1	0.0121574	-0.477534	1.73324e-05
Kitl	0.0306166	-0.477619	1.80841e-24
S100a10	0.186513	-0.480163	5.60743e-20
Ifitm2	0.0590831	-0.48135	1.56199e-39
Slc1a3	0.00728068	-0.491084	8.08341e-30
Fos	1.01026	-0.493518	0.000222489
Atf3	0.0866175	-0.497911	2.45956e-16
Cenpw	0.100424	-0.498373	3.26419e-25
Notch2	0.0191275	-0.498597	2.04903e-27
Tmem47	0.117015	-0.498614	9.3576e-28
Ost4	0.314393	-0.501143	4.37705e-52
Ccnd1	0.0329742	-0.501388	5.74635e-35
2810417H13Rik	0.0164132	-0.512736	2.05651e-19
Fosb	0.238604	-0.515617	4.54674e-26
S100a11	0.045455	-0.5157	3.23551e-44
Robo1	0.0857849	-0.516144	3.58745e-52
Lmo1	0.112737	-0.517929	6.03026e-11
Foxp2	0.0851552	-0.519656	7.60435e-38
Myl12a	0.127178	-0.521983	2.99907e-46
Rmst	0.233747	-0.525886	1.21567e-31
Ckb	0.628437	-0.527694	1.1511e-38
Btg2	0.386643	-0.533873	8.28057e-21
Irx2	0.0209456	-0.545016	1.13297e-47
Chst2	0.0729332	-0.547031	2.08632e-35
H19	0.0360765	-0.548557	7.36498e-20
Msi2	0.337234	-0.555415	3.26253e-51
Islr2	0.281672	-0.558302	3.62838e-42
Rnd3	0.178717	-0.559258	7.45165e-51
Lgals1	0.0311285	-0.572206	3.10351e-17
Ttyh1	0.0450278	-0.575163	7.81052e-30
Sox9	0.0684456	-0.579517	3.22144e-34
Igfbpl1	0.476811	-0.587862	9.62932e-18
Sepp1	0.0239739	-0.591421	1.90847e-32
Cyr61	0.0216508	-0.598503	1.98823e-38
Pou1f1	0.01851	-0.61253	6.04098e-12
Lmo4	0.336855	-0.613429	2.46734e-49
Nrn1	0.0196865	-0.613542	4.45379e-55
Clic1	0.095018	-0.619616	7.19184e-64
Serpinh1	0.106108	-0.622595	9.20164e-36
Id2	0.168742	-0.628	1.07202e-35
Chchd10	0.264831	-0.632274	2.93553e-17
Tead2	0.0455646	-0.634709	1.39927e-63
Zic5	0.0555793	-0.673569	5.03175e-51
Mest	0.464295	-0.683488	2.25541e-27
Gm2694	0.220277	-0.692767	6.33895e-50
Cst3	0.845904	-0.702645	1.38206e-16
Cnn3	0.282085	-0.707459	1.10793e-83
Pantr1	0.0210227	-0.770475	1.45554e-64
Necab2	0.223422	-0.780502	1.04905e-10
Qk	0.21008	-0.784278	1.16319e-51
Apoe	0.0427918	-0.789409	1.24977e-14
Nr4a2	0.0380856	-0.793901	9.72874e-49
Ldha	0.268827	-0.818168	8.6703e-82
Nr2f2	0.144511	-0.825583	9.46054e-65
Cdkn1c	0.628692	-0.829404	6.62437e-50
Nhlh2	0.177859	-0.831912	1.60186e-64
Id3	0.0476665	-0.836449	9.4098e-56
Ccnd2	0.0642578	-0.840211	1.28617e-65
Rspo3	0.0144745	-0.840747	8.01799e-47
Hes5	0.0492193	-0.846473	6.79847e-28
Zfp36l1	0.0360577	-0.875696	3.19781e-73
Sparc	0.0499093	-0.877473	2.29484e-65
Nfib	0.169422	-0.889998	2.62564e-85
Hmgb2	0.204572	-0.895921	5.509e-31
Ebf1	0.0227198	-0.920811	6.23866e-69
Macrod2	0.276225	-0.920998	1.82296e-18
Nfia	0.140505	-0.926285	5.18254e-65
Hes1	0.0276874	-0.938773	7.72523e-63
Mt1	0.0392171	-0.956145	8.98366e-47
Zic4	0.0649995	-0.984432	4.61972e-83
Lhx9	0.04649	-0.9898	1.56605e-64
Nwd2	0.0519048	-0.994994	2.47364e-29
Mdk	0.30538	-1.02554	4.5282e-75
Zic1	0.142836	-1.12778	3.58108e-89
Gng8	0.0493795	-1.15323	1.88125e-55
Cbln2	0.085865	-1.21348	6.15943e-58
Vim	0.301429	-1.21468	1.42553e-89
Mt3	0.288957	-1.27205	2.01988e-17
Pou4f1	0.020724	-1.31359	2.38642e-61
Dbi	0.496025	-1.36571	1.35501e-43
Ptn	0.488932	-1.58915	6.63984e-62
Fabp7	0.0839534	-1.61131	1.98345e-53
Tcf7l2	0.302876	-1.82644	1.86504e-169

## Sheet: c1-Chchd10
cluster	1	1	1
gene	expression	log2FC	pval_adj
Chchd10	1.62225	1.63386	0
Gm2694	1.57919	1.3273	2.11912e-282
S100a10	1.15727	1.24944	1.17532e-216
Sox14	0.872015	1.1765	0
Syt4	1.17459	1.12524	1.02913e-205
Stmn2	3.47748	0.945285	6.38848e-266
Nr2f2	0.9873	0.924541	3.95225e-49
Cbln1	0.781674	0.91817	1.36046e-239
Fezf1	0.507821	0.86891	1.45259e-247
Tubb2a	2.14205	0.861268	1.20627e-161
Ndn	2.95159	0.841905	6.37355e-189
Gap43	2.68013	0.820797	2.10544e-160
Rac3	1.419	0.775413	6.17212e-131
Mapt	2.16357	0.756671	9.10185e-165
Stmn3	2.74258	0.75531	5.15941e-182
Nell2	0.707174	0.750459	3.15202e-181
Rbfox1	0.554606	0.73808	1.79958e-246
Shtn1	0.790809	0.730509	4.70927e-150
Rtn1	3.27338	0.721448	6.23272e-164
Cnr1	0.739699	0.721062	1.4512e-156
Tubb2b	3.74974	0.718751	1.32514e-196
Cacna2d1	0.771394	0.711469	1.59431e-152
Fabp5	2.07272	0.691077	2.90799e-141
Nptx2	0.554153	0.687162	2.09464e-159
Nkx2-1	1.11742	0.684274	8.48461e-120
Tuba1a	4.63437	0.681922	7.84213e-195
Lmo3	0.626845	0.672455	1.98176e-81
Stmn4	1.82248	0.653541	2.889e-91
Brinp3	0.420946	0.648838	2.17152e-147
Uchl1	2.29459	0.646141	6.16867e-134
Dpysl3	1.94324	0.643836	1.34493e-129
Vgll2	0.182002	0.643464	1.98029e-53
Stmn1	3.91804	0.635888	1.89224e-190
Crmp1	1.86524	0.614936	9.44497e-116
Rab3a	1.48098	0.595811	2.26187e-95
Snca	0.494166	0.594711	4.30156e-49
Plp1	0.470954	0.592517	4.50207e-137
Nr5a1	0.372443	0.585582	3.18648e-213
Smpd3	1.13609	0.583082	1.86434e-91
Tenm2	0.775899	0.580185	9.70438e-59
Rnd3	0.877674	0.579392	3.32926e-72
Robo2	0.521987	0.578127	2.95851e-133
Arxes2	1.11297	0.575692	1.64975e-78
Sms	1.56447	0.571891	6.06006e-93
Nsg1	1.99409	0.566706	1.36174e-105
Dpysl4	0.799092	0.56458	3.05383e-86
Dpysl2	3.09496	0.558471	1.35482e-93
Xpr1	1.27034	0.556119	9.1499e-82
Dner	0.937242	0.551487	2.34204e-83
Car10	0.464351	0.543789	1.66404e-111
Arhgdig	0.530301	0.539828	2.25884e-86
Gng2	1.6089	0.537523	1.62411e-91
Mif	2.55594	0.52821	1.57984e-118
Acot7	0.901506	0.527887	2.22599e-70
Mllt11	2.3044	0.524633	9.75828e-100
Tubb3	3.13553	0.523096	2.47715e-106
Myt1l	0.572391	0.521832	3.34959e-96
Thra	1.77792	0.519019	4.74982e-87
Camkv	0.389238	0.507596	1.5461e-122
L1cam	0.693275	0.494114	7.36275e-79
Mgst3	0.746576	0.490487	1.75411e-56
Reep5	1.03478	0.489186	5.51718e-60
Pid1	0.401836	0.487637	1.24037e-80
Celf2	1.87554	0.486989	1.02693e-73
Rbp1	0.712463	0.485216	5.16346e-32
Serpine2	0.426833	0.48368	5.92599e-56
Hmgb3	2.0119	0.47908	1.82476e-80
Ina	2.01724	0.475983	5.38608e-98
Arxes1	0.716796	0.468452	1.39208e-59
Bcl11a	0.8084	0.467183	2.37473e-45
Fxyd7	0.670869	0.464616	5.41411e-60
Fez1	1.31719	0.452194	2.73646e-58
Nnat	4.39571	0.450213	3.44709e-147
Cd200	1.11726	0.448759	1.09608e-55
Nrxn1	0.857223	0.447207	2.84369e-50
Fam19a2	0.480263	0.445913	1.88906e-67
Tmsb10	4.81891	0.445491	2.81339e-110
Sox2	0.903121	0.443721	1.74241e-65
Tubb5	3.95774	0.443384	2.2132e-116
Gnao1	1.07849	0.442639	7.82709e-57
Fdps	0.778793	0.439181	7.68888e-45
Basp1	2.42137	0.437382	4.06501e-81
Vstm2a	0.296758	0.433388	1.71469e-82
Hn1	2.74829	0.43156	5.80085e-99
Gm27199	0.26412	0.430978	2.80727e-108
Ppp3ca	1.0495	0.43083	1.88795e-47
Rap2b	0.49778	0.430333	7.53413e-46
Idh1	1.08036	0.430122	4.77358e-48
Islr2	0.978757	0.426392	8.67193e-52
Calm2	2.99622	0.425617	9.28142e-104
Pak3	1.0734	0.42449	1.93643e-46
[truncated: 494 more rows]

## Sheet: c2-Gng8
cluster	2	2	2
[truncated: 481 more rows]

## Sheet: c3-Cbln2
cluster	3	3	3
[truncated: 645 more rows]

[truncated: 8 more sheets: c4-Mt3, c5-Pou1f1, c6-Slc25a5, c7-Ptn, c8-Col1a1, c9-Hmgb2, c10-Col4a1, c11-Apoe]
