# Supplementary material for: Single cell transcriptome analysis of developing arcuate nucleus neurons uncovers their key developmental regulators
Source: Nat Commun. 2019 Aug 16;10:3696. doi: 10.1038/s41467-019-11667-y (PMC6697706; doi:10.1038/s41467-019-11667-y)
Supplement: Supplementary file 5 — Supplementary Data 2 [file 41467_2019_11667_MOESM5_ESM.xlsx]

## Sheet: all
	cluster	0	0	0	1	1	1	2	2	2	3	3	3	4	4	4	5	5	5	6	6	6
serial no.	gene	expression	log2FC	pval_adj	expression	log2FC	pval_adj	expression	log2FC	pval_adj	expression	log2FC	pval_adj	expression	log2FC	pval_adj	expression	log2FC	pval_adj	expression	log2FC	pval_adj
1	0610007P14Rik	0.194488	NA	NA	0.232694	NA	NA	0.259542	NA	NA	0.167632	NA	NA	0.23311	NA	NA	0.205872	NA	NA	0.49066	0.400254	1
2	0610009B22Rik	0.190788	NA	NA	0.210898	NA	NA	0.152228	NA	NA	0.203503	NA	NA	0.287386	NA	NA	0.336456	NA	NA	0.123022	NA	NA
3	0610009L18Rik	0.129843	NA	NA	0.156923	NA	NA	0.0873457	NA	NA	0.150958	NA	NA	0.101765	NA	NA	0.117762	NA	NA	0.0872784	NA	NA
4	0610009O20Rik	0.0865369	NA	NA	0.0961047	NA	NA	0.0730084	NA	NA	0.0886274	NA	NA	0.129385	NA	NA	0.0774484	NA	NA	0.148623	NA	NA
5	0610010F05Rik	0.307328	NA	NA	0.309809	NA	NA	0.275437	NA	NA	0.207009	NA	NA	0.280961	NA	NA	0.310375	NA	NA	0.229206	NA	NA
6	0610010K14Rik	0.0882345	NA	NA	0.130307	NA	NA	0.16218	NA	NA	0.103073	NA	NA	0.0712227	NA	NA	0.120986	NA	NA	NA	NA	NA
7	0610011F06Rik	0.420921	NA	NA	0.425518	NA	NA	0.317167	NA	NA	0.378229	NA	NA	0.374289	NA	NA	0.538882	NA	NA	0.302572	NA	NA
8	0610012G03Rik	0.69054	NA	NA	0.784256	NA	NA	0.820537	NA	NA	0.721857	NA	NA	0.824153	NA	NA	0.933983	NA	NA	0.604172	NA	NA
9	0610030E20Rik	0.115858	NA	NA	0.105531	NA	NA	0.110159	NA	NA	0.0418095	NA	NA	0.0565016	NA	NA	0.0669956	NA	NA	0.0434063	NA	NA
10	0610037L13Rik	0.150665	NA	NA	0.189421	NA	NA	0.106916	NA	NA	0.13012	NA	NA	0.207466	NA	NA	0.0811335	NA	NA	0.210384	NA	NA
11	0610040B10Rik	0.197235	NA	NA	0.149421	NA	NA	0.176863	NA	NA	0.213709	NA	NA	0.144461	NA	NA	0.0897374	NA	NA	0.206044	NA	NA
12	1110001J03Rik	0.56353	NA	NA	0.640513	NA	NA	0.545251	NA	NA	0.557518	NA	NA	0.774696	NA	NA	0.598936	NA	NA	0.536805	NA	NA
13	1110002L01Rik	0.0329007	NA	NA	0.0233893	NA	NA	0.0281527	NA	NA	0.0377786	NA	NA	0.0971024	NA	NA	0.0397444	NA	NA	NA	NA	NA
14	1110004E09Rik	0.0853915	NA	NA	0.163847	NA	NA	0.160104	NA	NA	0.140908	NA	NA	0.114115	NA	NA	0.182892	NA	NA	0.186092	NA	NA
15	1110004F10Rik	1.56172	NA	NA	1.37035	NA	NA	1.28607	NA	NA	1.48597	NA	NA	1.48432	NA	NA	1.41965	NA	NA	1.46258	NA	NA
16	1110006O24Rik	0.023095	NA	NA	0.00711657	NA	NA	0.0213428	NA	NA	NA	NA	NA	0.026261	NA	NA	0.019847	NA	NA	0.0389484	NA	NA
17	1110008F13Rik	0.273584	NA	NA	0.324781	NA	NA	0.353254	NA	NA	0.22199	NA	NA	0.337659	NA	NA	0.380692	NA	NA	0.287353	NA	NA
18	1110008L16Rik	0.0357784	NA	NA	0.0187562	NA	NA	0.0534569	NA	NA	0.032107	NA	NA	0.0520013	NA	NA	0.0459177	NA	NA	NA	NA	NA
19	1110008P14Rik	0.406787	NA	NA	0.372274	NA	NA	0.333089	NA	NA	0.38289	NA	NA	0.413366	NA	NA	0.318706	NA	NA	0.634755	NA	NA
20	1110012L19Rik	0.1426	NA	NA	0.0955032	NA	NA	0.0788735	NA	NA	0.107318	NA	NA	0.146982	NA	NA	0.114415	NA	NA	0.0428912	NA	NA
21	1110017D15Rik	0.0575434	NA	NA	0.163663	NA	NA	0.102725	NA	NA	0.0507396	NA	NA	0.0416847	NA	NA	0.103273	NA	NA	0.0484343	NA	NA
22	1110019D14Rik	0.0194585	NA	NA	0.0109326	NA	NA	0.0156405	NA	NA	0.00886653	NA	NA	0.0311629	NA	NA	NA	NA	NA	NA	NA	NA
23	1110020A21Rik	0.0146352	NA	NA	0.0215979	NA	NA	NA	NA	NA	0.00750206	NA	NA	0.0213911	NA	NA	NA	NA	NA	NA	NA	NA
24	1110032A03Rik	0.2638	NA	NA	0.243243	NA	NA	0.226614	NA	NA	0.322363	NA	NA	0.334838	NA	NA	0.298671	NA	NA	0.233647	NA	NA
25	1110032F04Rik	0.00389047	NA	NA	0.00565328	NA	NA	0.0158001	NA	NA	NA	NA	NA	0.0676618	NA	NA	NA	NA	NA	NA	NA	NA
26	1110034G24Rik	0.0905344	NA	NA	0.0801225	NA	NA	0.0663447	NA	NA	0.065674	NA	NA	0.116906	NA	NA	0.128732	NA	NA	0.182885	NA	NA
27	1110035H17Rik	0.0145328	NA	NA	0.00524605	NA	NA	NA	NA	NA	NA	NA	NA	NA	NA	NA	NA	NA	NA	NA	NA	NA
28	1110037F02Rik	0.0322884	NA	NA	0.0672613	NA	NA	0.0539461	NA	NA	0.0688393	NA	NA	0.0646678	NA	NA	0.0445043	NA	NA	0.0947175	NA	NA
29	1110038F14Rik	0.36538	NA	NA	0.226315	NA	NA	0.27276	NA	NA	0.240223	NA	NA	0.231951	NA	NA	0.274122	NA	NA	0.167198	NA	NA
30	1110046J04Rik	0.0138735	NA	NA	0.0179291	NA	NA	NA	NA	NA	0.0116753	NA	NA	0.0176059	NA	NA	0.0181191	NA	NA	NA	NA	NA
31	1110051M20Rik	0.210728	NA	NA	0.258326	NA	NA	0.249652	NA	NA	0.287138	NA	NA	0.203286	NA	NA	0.33364	NA	NA	0.211108	NA	NA
32	1110059E24Rik	0.395795	NA	NA	0.342155	NA	NA	0.327112	NA	NA	0.52036	NA	NA	0.442428	NA	NA	0.362071	NA	NA	0.612329	NA	NA
33	1110059G10Rik	0.18395	NA	NA	0.180878	NA	NA	0.131934	NA	NA	0.143555	NA	NA	0.156778	NA	NA	0.192668	NA	NA	0.112384	NA	NA
34	1110065P20Rik	0.554774	NA	NA	0.473963	NA	NA	0.454628	NA	NA	0.397251	NA	NA	0.595042	NA	NA	0.301755	NA	NA	0.406803	NA	NA
35	1190002N15Rik	0.053256	NA	NA	0.0599542	NA	NA	0.0717084	NA	NA	0.0601784	NA	NA	0.041814	NA	NA	0.151104	NA	NA	0.0646794	NA	NA
36	1190005I06Rik	0.0511069	NA	NA	0.0282	NA	NA	0.0439627	NA	NA	0.068382	NA	NA	0.132868	NA	NA	0.121353	NA	NA	0.0500309	NA	NA
37	1190007I07Rik	0.164043	NA	NA	0.117109	NA	NA	0.0962152	NA	NA	0.198712	NA	NA	0.103178	NA	NA	0.290613	0.252852	1	0.155571	NA	NA
38	1300002E11Rik	0.0617685	NA	NA	0.153431	NA	NA	0.0770584	NA	NA	0.0755733	NA	NA	0.0841431	NA	NA	0.221671	NA	NA	0.179939	NA	NA
39	1500002C15Rik	0.033512	NA	NA	0.0352194	NA	NA	0.00706939	NA	NA	0.0113971	NA	NA	0.00649112	NA	NA	NA	NA	NA	NA	NA	NA
40	1500002F19Rik	NA	NA	NA	NA	NA	NA	NA	NA	NA	0.0154253	NA	NA	0.0168215	NA	NA	NA	NA	NA	NA	NA	NA
41	1500009C09Rik	0.371743	NA	NA	0.320311	NA	NA	0.405394	NA	NA	0.404361	NA	NA	0.375234	NA	NA	0.41097	NA	NA	0.323653	NA	NA
42	1500009L16Rik	0.0965732	NA	NA	0.186048	NA	NA	0.218377	NA	NA	0.109327	NA	NA	0.185314	NA	NA	0.432505	0.397216	0.0861284	0.144381	NA	NA
43	1500011B03Rik	0.815925	NA	NA	0.690436	NA	NA	0.810545	NA	NA	0.77447	NA	NA	0.697534	NA	NA	1.0899	0.307778	1	0.608081	NA	NA
44	1500011K16Rik	0.162346	NA	NA	0.243725	NA	NA	0.165111	NA	NA	0.0854613	NA	NA	0.266828	NA	NA	0.161401	NA	NA	0.0408109	NA	NA
45	1500015A07Rik	0.0531076	NA	NA	0.0752031	NA	NA	0.0637051	NA	NA	0.0835418	NA	NA	0.0738713	NA	NA	0.0403026	NA	NA	0.128002	NA	NA
46	1500026H17Rik	0.0679585	NA	NA	0.0384807	NA	NA	0.0542622	NA	NA	0.0901637	NA	NA	0.139674	NA	NA	0.140701	NA	NA	0.0880959	NA	NA
47	1500035N22Rik	0.305272	NA	NA	0.0894131	-0.343036	0.0039829	0.160337	NA	NA	0.424947	0.336424	0.142906	0.315188	NA	NA	0.202041	NA	NA	0.30655	NA	NA
48	1600002D24Rik	0.00416215	NA	NA	NA	NA	NA	0.00607309	NA	NA	NA	NA	NA	0.0167619	NA	NA	NA	NA	NA	NA	NA	NA
49	1600002H07Rik	0.0371536	NA	NA	0.0225929	NA	NA	0.0111844	NA	NA	0.0574888	NA	NA	0.0825553	NA	NA	0.057763	NA	NA	NA	NA	NA
50	1600002K03Rik	0.0494521	NA	NA	0.025417	NA	NA	0.0647554	NA	NA	0.0429167	NA	NA	0.0384496	NA	NA	0.0561089	NA	NA	0.0516727	NA	NA
51	1600012H06Rik	0.0601156	NA	NA	0.0533382	NA	NA	0.0440419	NA	NA	0.0750295	NA	NA	0.0757376	NA	NA	0.0674206	NA	NA	NA	NA	NA
52	1600014C10Rik	0.0548576	NA	NA	0.032423	NA	NA	0.048603	NA	NA	0.0424622	NA	NA	0.0674461	NA	NA	0.0387589	NA	NA	NA	NA	NA
53	1600020E01Rik	0.13643	NA	NA	0.176836	NA	NA	0.221915	NA	NA	0.163856	NA	NA	0.226812	NA	NA	0.175481	NA	NA	0.214323	NA	NA
54	1700001L19Rik	0.0517825	NA	NA	0.11041	NA	NA	0.0364921	NA	NA	0.13267	NA	NA	0.104006	NA	NA	0.0235413	NA	NA	0.123892	NA	NA
55	1700003E16Rik	0.0176504	NA	NA	0.0453943	NA	NA	NA	NA	NA	0.0232356	NA	NA	NA	NA	NA	0.0206152	NA	NA	NA	NA	NA
56	1700007K13Rik	0.0192272	NA	NA	0.0316806	NA	NA	0.0113814	NA	NA	0.0316692	NA	NA	NA	NA	NA	NA	NA	NA	0.0434063	NA	NA
57	1700007L15Rik	0.00463211	NA	NA	0.0119587	NA	NA	NA	NA	NA	0.00700733	NA	NA	0.00883988	NA	NA	NA	NA	NA	NA	NA	NA
58	1700008J07Rik	0.0204391	NA	NA	0.0335661	NA	NA	0.0403393	NA	NA	0.0685486	NA	NA	0.0565947	NA	NA	0.0418806	NA	NA	0.0839786	NA	NA
59	1700008O03Rik	0.0154205	NA	NA	0.0282328	NA	NA	0.0161028	NA	NA	0.0250706	NA	NA	0.0367692	NA	NA	0.0216252	NA	NA	0.0853872	NA	NA
60	1700010I14Rik	0.0371315	NA	NA	0.0183516	NA	NA	0.0180129	NA	NA	0.030588	NA	NA	0.0472834	NA	NA	0.044207	NA	NA	0.0985511	NA	NA
61	1700012C14Rik	NA	NA	NA	0.00535622	NA	NA	0.00642374	NA	NA	0.00804152	NA	NA	0.0148012	NA	NA	NA	NA	NA	0.0428912	NA	NA
62	1700013F07Rik	0.00286502	NA	NA	0.0104626	NA	NA	NA	NA	NA	NA	NA	NA	NA	NA	NA	NA	NA	NA	NA	NA	NA
63	1700016K19Rik	0.010864	NA	NA	NA	NA	NA	NA	NA	NA	0.0313082	NA	NA	NA	NA	NA	0.0209857	NA	NA	NA	NA	NA
64	1700017B05Rik	0.00285085	NA	NA	0.00597638	NA	NA	NA	NA	NA	NA	NA	NA	NA	NA	NA	0.0150708	NA	NA	NA	NA	NA
65	1700018L02Rik	0.00503401	NA	NA	0.00586002	NA	NA	0.00644196	NA	NA	0.0086548	NA	NA	0.00683282	NA	NA	0.0219009	NA	NA	NA	NA	NA
66	1700019D03Rik	0.00382534	NA	NA	0.00453618	NA	NA	NA	NA	NA	0.0145988	NA	NA	0.00722265	NA	NA	0.0193952	NA	NA	0.0500309	NA	NA
67	1700019G17Rik	0.0143489	NA	NA	0.0189526	NA	NA	0.00594773	NA	NA	0.0213725	NA	NA	0.0186656	NA	NA	NA	NA	NA	0.0438756	NA	NA
68	1700020I14Rik	0.112225	NA	NA	0.0838033	NA	NA	0.0848812	NA	NA	0.173451	NA	NA	0.0934713	NA	NA	0.124667	NA	NA	0.0934663	NA	NA
69	1700020L24Rik	NA	NA	NA	0.00667982	NA	NA	NA	NA	NA	0.0164044	NA	NA	NA	NA	NA	NA	NA	NA	NA	NA	NA
70	1700021F05Rik	0.132388	NA	NA	0.151588	NA	NA	0.104571	NA	NA	0.0843247	NA	NA	0.136509	NA	NA	0.126283	NA	NA	0.234865	NA	NA
71	1700021N21Rik	0.00564499	NA	NA	0.00649944	NA	NA	0.0209932	NA	NA	0.0151849	NA	NA	NA	NA	NA	NA	NA	NA	NA	NA	NA
72	1700023F06Rik	0.0509696	NA	NA	0.0356651	NA	NA	0.0189629	NA	NA	0.0345258	NA	NA	0.0411909	NA	NA	0.0246574	NA	NA	0.0441415	NA	NA
73	1700025G04Rik	0.0918609	NA	NA	0.141719	NA	NA	0.32108	0.360753	7.95047e-05	0.156295	NA	NA	0.0723339	NA	NA	0.120311	NA	NA	0.122263	NA	NA
74	1700026L06Rik	0.0169759	NA	NA	0.0176634	NA	NA	NA	NA	NA	0.0213085	NA	NA	NA	NA	NA	0.0403503	NA	NA	NA	NA	NA
75	1700028J19Rik	0.00559068	NA	NA	0.00656427	NA	NA	NA	NA	NA	NA	NA	NA	0.00965596	NA	NA	NA	NA	NA	NA	NA	NA
76	1700028K03Rik	0.0150682	NA	NA	NA	NA	NA	0.0146199	NA	NA	NA	NA	NA	NA	NA	NA	NA	NA	NA	NA	NA	NA
77	1700029J07Rik	0.00343766	NA	NA	0.0188217	NA	NA	0.00799134	NA	NA	0.0143899	NA	NA	0.0177682	NA	NA	0.0258544	NA	NA	NA	NA	NA
78	1700030C14Rik	0.0194745	NA	NA	0.0274117	NA	NA	NA	NA	NA	0.00813106	NA	NA	0.0068663	NA	NA	0.0193952	NA	NA	NA	NA	NA
79	1700030J22Rik	0.0236669	NA	NA	0.0183731	NA	NA	NA	NA	NA	0.0162569	NA	NA	0.00646802	NA	NA	NA	NA	NA	NA	NA	NA
80	1700030K09Rik	0.0282732	NA	NA	0.0468913	NA	NA	0.0587953	NA	NA	0.0879332	NA	NA	0.0148151	NA	NA	0.0583301	NA	NA	NA	NA	NA
81	1700034H15Rik	0.00557367	NA	NA	NA	NA	NA	NA	NA	NA	0.00770683	NA	NA	NA	NA	NA	0.0207123	NA	NA	NA	NA	NA
82	1700037C18Rik	0.0202712	NA	NA	0.0687213	NA	NA	0.0266603	NA	NA	0.0767805	NA	NA	0.0303557	NA	NA	0.0235732	NA	NA	0.0440651	NA	NA
83	1700037H04Rik	0.390938	NA	NA	0.465082	NA	NA	0.316617	NA	NA	0.427187	NA	NA	0.456887	NA	NA	0.679282	0.301159	1	0.276898	NA	NA
84	1700039M10Rik	0.00628016	NA	NA	0.00657267	NA	NA	0.00678443	NA	NA	0.00643274	NA	NA	NA	NA	NA	0.0220633	NA	NA	NA	NA	NA
85	1700040D17Rik	0.00821866	NA	NA	NA	NA	NA	0.0125497	NA	NA	0.00792377	NA	NA	0.0151512	NA	NA	0.0422333	NA	NA	NA	NA	NA
86	1700047I17Rik2	0.0126049	NA	NA	0.025082	NA	NA	0.0100496	NA	NA	NA	NA	NA	NA	NA	NA	0.0423697	NA	NA	NA	NA	NA
87	1700048O20Rik	0.0331491	NA	NA	0.0739761	NA	NA	0.0873719	NA	NA	0.0429889	NA	NA	0.0936755	NA	NA	0.0187461	NA	NA	0.028167	NA	NA
88	1700049G17Rik	0.0351307	NA	NA	0.0230042	NA	NA	0.0251266	NA	NA	NA	NA	NA	0.0396406	NA	NA	0.0635746	NA	NA	NA	NA	NA
89	1700052K11Rik	0.0622917	NA	NA	0.0311276	NA	NA	0.0439887	NA	NA	0.0428186	NA	NA	0.105274	NA	NA	0.0471741	NA	NA	0.163198	NA	NA
90	1700056E22Rik	0.0116086	NA	NA	0.0133721	NA	NA	NA	NA	NA	NA	NA	NA	0.0256679	NA	NA	0.0447989	NA	NA	0.0389484	NA	NA
91	1700064M15Rik	0.00911591	NA	NA	NA	NA	NA	0.011782	NA	NA	NA	NA	NA	0.0189369	NA	NA	NA	NA	NA	NA	NA	NA
92	1700065D16Rik	0.00876777	NA	NA	NA	NA	NA	NA	NA	NA	0.00768926	NA	NA	NA	NA	NA	0.0206152	NA	NA	NA	NA	NA
93	1700066B17Rik	0.0052782	NA	NA	0.00548185	NA	NA	NA	NA	NA	0.0165413	NA	NA	0.0329483	NA	NA	NA	NA	NA	NA	NA	NA
94	1700066B19Rik	0.00773115	NA	NA	0.0199076	NA	NA	NA	NA	NA	0.0144639	NA	NA	0.042564	NA	NA	0.0179617	NA	NA	0.0396507	NA	NA
95	1700066M21Rik	0.00372516	NA	NA	0.0127293	NA	NA	0.0178885	NA	NA	0.017712	NA	NA	NA	NA	NA	0.0462193	NA	NA	NA	NA	NA
96	1700084C06Rik	0.0179075	NA	NA	NA	NA	NA	0.0104553	NA	NA	0.0232398	NA	NA	NA	NA	NA	NA	NA	NA	NA	NA	NA
97	1700084E18Rik	0.00480748	NA	NA	0.0120938	NA	NA	0.0132159	NA	NA	0.0299799	NA	NA	0.00963997	NA	NA	NA	NA	NA	NA	NA	NA
98	1700086L19Rik	0.286741	NA	NA	0.175819	NA	NA	0.129269	NA	NA	0.132446	NA	NA	0.251516	NA	NA	0.111725	NA	NA	0.0723928	NA	NA
99	1700086O06Rik	0.0226502	NA	NA	0.0285029	NA	NA	0.0383575	NA	NA	0.104732	NA	NA	0.0706789	NA	NA	0.0447518	NA	NA	0.0419635	NA	NA
100	1700086P04Rik	0.0281984	NA	NA	0.0221617	NA	NA	0.0203299	NA	NA	0.0625996	NA	NA	0.0493	NA	NA	NA	NA	NA	0.134376	NA	NA
101	1700088E04Rik	0.0761517	NA	NA	0.13954	NA	NA	0.0353275	NA	NA	0.145185	NA	NA	0.0140168	NA	NA	0.0952704	NA	NA	0.0919945	NA	NA
102	1700095J03Rik	0.0168294	NA	NA	0.00656427	NA	NA	0.00680127	NA	NA	0.0373991	NA	NA	0.041396	NA	NA	0.0606925	NA	NA	NA	NA	NA
103	1700096K18Rik	0.0980678	NA	NA	0.0520458	NA	NA	0.0919587	NA	NA	0.0934949	NA	NA	0.0723612	NA	NA	0.0452246	NA	NA	NA	NA	NA
104	1700104B16Rik	NA	NA	NA	NA	NA	NA	0.00679348	NA	NA	0.0136985	NA	NA	NA	NA	NA	NA	NA	NA	0.0434063	NA	NA
105	1700105P06Rik	0.0142392	NA	NA	0.0117967	NA	NA	0.0127481	NA	NA	0.00831265	NA	NA	NA	NA	NA	NA	NA	NA	0.0957378	NA	NA
106	1700109G15Rik	NA	NA	NA	0.0131713	NA	NA	NA	NA	NA	NA	NA	NA	NA	NA	NA	NA	NA	NA	0.0990305	NA	NA
107	1700112E06Rik	NA	NA	NA	NA	NA	NA	NA	NA	NA	NA	NA	NA	0.00905501	NA	NA	0.175293	0.338764	2.16095e-24	NA	NA	NA
108	1700112J16Rik	NA	NA	NA	NA	NA	NA	NA	NA	NA	NA	NA	NA	0.0163981	NA	NA	0.0187461	NA	NA	NA	NA	NA
109	1700113A16Rik	0.0343625	NA	NA	0.0347164	NA	NA	0.0277617	NA	NA	0.0402024	NA	NA	0.0226837	NA	NA	0.079372	NA	NA	0.0942568	NA	NA
110	1700113H08Rik	0.00622485	NA	NA	NA	NA	NA	NA	NA	NA	0.0156646	NA	NA	NA	NA	NA	NA	NA	NA	NA	NA	NA
111	1700123O20Rik	0.160325	NA	NA	0.151399	NA	NA	0.234806	NA	NA	0.170947	NA	NA	0.236786	NA	NA	0.340303	NA	NA	0.130141	NA	NA
112	1700124L16Rik	0.0262205	NA	NA	0.00625494	NA	NA	0.0190762	NA	NA	0.0403081	NA	NA	0.0159972	NA	NA	NA	NA	NA	0.0430854	NA	NA
113	1700125H20Rik	0.0130255	NA	NA	NA	NA	NA	0.00675871	NA	NA	0.0161635	NA	NA	NA	NA	NA	NA	NA	NA	NA	NA	NA
114	1810009A15Rik	NA	NA	NA	0.00562996	NA	NA	NA	NA	NA	0.00904934	NA	NA	NA	NA	NA	0.0235413	NA	NA	NA	NA	NA
115	1810010H24Rik	0.00895966	NA	NA	0.00684198	NA	NA	0.00953024	NA	NA	0.0495669	NA	NA	0.0184958	NA	NA	0.0165257	NA	NA	0.0515835	NA	NA
116	1810011O10Rik	0.00529522	NA	NA	0.0227814	NA	NA	0.0214395	NA	NA	0.0314603	NA	NA	0.0143319	NA	NA	0.0258544	NA	NA	NA	NA	NA
117	1810013L24Rik	0.105148	NA	NA	0.0863123	NA	NA	0.128648	NA	NA	0.122427	NA	NA	0.126721	NA	NA	0.039948	NA	NA	0.0389484	NA	NA
118	1810014B01Rik	0.0163283	NA	NA	0.0123534	NA	NA	0.024098	NA	NA	0.0376571	NA	NA	0.0111165	NA	NA	0.0280925	NA	NA	NA	NA	NA
119	1810022K09Rik	0.758666	NA	NA	0.565068	NA	NA	0.705997	NA	NA	0.714568	NA	NA	0.801065	NA	NA	0.803336	NA	NA	0.659574	NA	NA
120	1810024B03Rik	0.0386888	NA	NA	0.0483916	NA	NA	0.0204787	NA	NA	0.0376328	NA	NA	0.0377815	NA	NA	0.037824	NA	NA	NA	NA	NA
121	1810026J23Rik	0.314443	NA	NA	0.277231	NA	NA	0.321701	NA	NA	0.303795	NA	NA	0.372369	NA	NA	0.262486	NA	NA	0.198772	NA	NA
122	1810030O07Rik	0.0766408	NA	NA	0.018492	NA	NA	0.0606598	NA	NA	0.053503	NA	NA	0.057193	NA	NA	0.0963445	NA	NA	0.0745329	NA	NA
123	1810032O08Rik	0.073995	NA	NA	0.0916208	NA	NA	0.0707629	NA	NA	0.0736553	NA	NA	0.0732612	NA	NA	0.117997	NA	NA	0.0438756	NA	NA
124	1810037I17Rik	0.510553	NA	NA	0.485444	NA	NA	0.497203	NA	NA	0.453675	NA	NA	0.486672	NA	NA	0.451198	NA	NA	0.619061	NA	NA
125	1810041L15Rik	0.0974726	NA	NA	0.0202385	NA	NA	0.0475387	NA	NA	0.0386843	NA	NA	0.193716	0.251835	4.39719e-05	0.0216252	NA	NA	NA	NA	NA
126	1810043G02Rik	0.203556	NA	NA	0.180439	NA	NA	0.143649	NA	NA	0.142858	NA	NA	0.139416	NA	NA	0.144371	NA	NA	0.181473	NA	NA
127	1810043H04Rik	0.255492	NA	NA	0.221541	NA	NA	0.256788	NA	NA	0.167709	NA	NA	0.238731	NA	NA	0.264018	NA	NA	0.303503	NA	NA
128	1810044D09Rik	0.0642454	NA	NA	0.0354974	NA	NA	0.0330759	NA	NA	0.0524222	NA	NA	0.0674683	NA	NA	0.0908339	NA	NA	0.131971	NA	NA
129	1810055G02Rik	0.0420628	NA	NA	0.0402289	NA	NA	0.0806737	NA	NA	0.0150705	NA	NA	0.0564109	NA	NA	0.0217829	NA	NA	0.0794036	NA	NA
130	1810058I24Rik	0.495012	NA	NA	0.497921	NA	NA	0.385525	NA	NA	0.46691	NA	NA	0.426103	NA	NA	0.593142	NA	NA	0.475774	NA	NA
131	1810062O18Rik	0.0098948	NA	NA	0.0059465	NA	NA	NA	NA	NA	0.0285785	NA	NA	NA	NA	NA	NA	NA	NA	NA	NA	NA
132	2010015M23Rik	0.0640106	NA	NA	0.0261191	NA	NA	0.0394536	NA	NA	0.032672	NA	NA	0.0434525	NA	NA	0.107826	NA	NA	NA	NA	NA
133	2010107E04Rik	1.41666	NA	NA	1.408	NA	NA	1.35536	NA	NA	1.46696	NA	NA	1.48511	NA	NA	1.49222	NA	NA	1.60572	NA	NA
134	2010107G23Rik	0.29399	NA	NA	0.494774	NA	NA	0.336408	NA	NA	0.326883	NA	NA	0.509347	NA	NA	0.35469	NA	NA	0.414068	NA	NA
135	2010109A12Rik	0.0242954	NA	NA	0.0102646	NA	NA	NA	NA	NA	0.00817907	NA	NA	NA	NA	NA	NA	NA	NA	NA	NA	NA
136	2010111I01Rik	0.00935839	NA	NA	0.0258965	NA	NA	0.00372989	NA	NA	0.00680354	NA	NA	NA	NA	NA	NA	NA	NA	NA	NA	NA
137	2010300C02Rik	0.0125631	NA	NA	0.0117988	NA	NA	0.00657178	NA	NA	NA	NA	NA	NA	NA	NA	0.037008	NA	NA	NA	NA	NA
138	2010308F09Rik	0.0114658	NA	NA	0.00369246	NA	NA	NA	NA	NA	0.00794117	NA	NA	0.0247366	NA	NA	0.0193836	NA	NA	NA	NA	NA
139	2010315B03Rik	0.0446479	NA	NA	0.0697667	NA	NA	0.0132088	NA	NA	0.0510194	NA	NA	0.0629554	NA	NA	0.0190463	NA	NA	0.0438756	NA	NA
140	2010320M18Rik	0.212044	NA	NA	0.185536	NA	NA	0.202108	NA	NA	0.189425	NA	NA	0.192819	NA	NA	0.144203	NA	NA	0.212155	NA	NA
141	2210008F06Rik	0.0052782	NA	NA	0.00849373	NA	NA	0.0248516	NA	NA	0.0496766	NA	NA	0.0250447	NA	NA	0.0194387	NA	NA	NA	NA	NA
142	2210013O21Rik	0.693427	NA	NA	0.500338	NA	NA	0.460787	NA	NA	0.470195	NA	NA	0.676605	NA	NA	0.260542	-0.417501	1	0.731075	NA	NA
143	2210016F16Rik	0.162393	NA	NA	0.112407	NA	NA	0.078211	NA	NA	0.181	NA	NA	0.0791676	NA	NA	0.158744	NA	NA	0.318256	NA	NA
144	2210016L21Rik	0.437948	NA	NA	0.380904	NA	NA	0.369752	NA	NA	0.336341	NA	NA	0.620418	NA	NA	0.595314	NA	NA	0.327216	NA	NA
145	2210404O09Rik	0.00855296	NA	NA	0.0230519	NA	NA	0.0145996	NA	NA	0.00532702	NA	NA	0.0376576	NA	NA	NA	NA	NA	NA	NA	NA
146	2210406O10Rik	NA	NA	NA	0.0117665	NA	NA	NA	NA	NA	0.0221502	NA	NA	0.00851749	NA	NA	NA	NA	NA	NA	NA	NA
147	2210408I21Rik	0.00831663	NA	NA	0.00713713	NA	NA	NA	NA	NA	0.00765175	NA	NA	0.0114169	NA	NA	NA	NA	NA	NA	NA	NA
148	2300009A05Rik	0.244802	NA	NA	0.278981	NA	NA	0.249182	NA	NA	0.258105	NA	NA	0.382965	NA	NA	0.14407	NA	NA	0.329893	NA	NA
149	2310009B15Rik	0.359634	NA	NA	0.171037	NA	NA	0.23926	NA	NA	0.363113	NA	NA	0.3276	NA	NA	0.474877	NA	NA	0.366321	NA	NA
150	2310010G23Rik	NA	NA	NA	0.0122503	NA	NA	0.00473694	NA	NA	NA	NA	NA	NA	NA	NA	NA	NA	NA	NA	NA	NA
151	2310011J03Rik	0.0720037	NA	NA	0.0699819	NA	NA	0.134218	NA	NA	0.0613729	NA	NA	0.105389	NA	NA	0.0738625	NA	NA	0.028167	NA	NA
152	2310015A10Rik	0.0250454	NA	NA	0.0168888	NA	NA	0.0183203	NA	NA	0.0145112	NA	NA	0.027647	NA	NA	0.0628742	NA	NA	NA	NA	NA
153	2310022A10Rik	0.133324	NA	NA	0.100546	NA	NA	0.11901	NA	NA	0.114141	NA	NA	0.105648	NA	NA	0.08224	NA	NA	0.0932436	NA	NA
154	2310022B05Rik	0.122535	NA	NA	0.17298	NA	NA	0.0871382	NA	NA	0.101175	NA	NA	0.176114	NA	NA	0.109401	NA	NA	0.171644	NA	NA
155	2310030G06Rik	0.00440614	NA	NA	NA	NA	NA	0.0143173	NA	NA	0.0149943	NA	NA	NA	NA	NA	0.0150708	NA	NA	NA	NA	NA
156	2310033P09Rik	0.161266	NA	NA	0.154868	NA	NA	0.149818	NA	NA	0.220324	NA	NA	0.237594	NA	NA	0.0707188	NA	NA	0.328332	NA	NA
157	2310035C23Rik	0.256672	NA	NA	0.189214	NA	NA	0.265686	NA	NA	0.260347	NA	NA	0.236593	NA	NA	0.17443	NA	NA	0.180254	NA	NA
158	2310036O22Rik	1.08498	NA	NA	1.12978	NA	NA	1.03955	NA	NA	1.09698	NA	NA	1.13313	NA	NA	0.998834	NA	NA	0.818646	NA	NA
159	2310039H08Rik	0.222073	NA	NA	0.204427	NA	NA	0.162109	NA	NA	0.121508	NA	NA	0.245235	NA	NA	0.222181	NA	NA	0.221879	NA	NA
160	2310040G07Rik	0.0316844	NA	NA	NA	NA	NA	NA	NA	NA	0.0306312	NA	NA	NA	NA	NA	0.0454973	NA	NA	NA	NA	NA
161	2310040G24Rik	0.0106119	NA	NA	0.0301196	NA	NA	0.00632129	NA	NA	NA	NA	NA	0.0372084	NA	NA	0.0194387	NA	NA	NA	NA	NA
162	2310047D07Rik	0.0044882	NA	NA	NA	NA	NA	NA	NA	NA	0.0084516	NA	NA	0.00988482	NA	NA	NA	NA	NA	0.028167	NA	NA
163	2310057M21Rik	0.0663387	NA	NA	0.0520149	NA	NA	0.0644552	NA	NA	0.0431876	NA	NA	0.0435424	NA	NA	0.0412724	NA	NA	0.069827	NA	NA
164	2310061I04Rik	0.20728	NA	NA	0.152159	NA	NA	0.102948	NA	NA	0.100229	NA	NA	0.220347	NA	NA	0.17219	NA	NA	0.196943	NA	NA
165	2310068J16Rik	0.0186434	NA	NA	0.0306755	NA	NA	0.0327762	NA	NA	0.0377498	NA	NA	0.0462607	NA	NA	NA	NA	NA	NA	NA	NA
166	2310069G16Rik	0.00370207	NA	NA	0.0180062	NA	NA	0.011559	NA	NA	0.00791222	NA	NA	0.0345629	NA	NA	0.0521346	NA	NA	NA	NA	NA
167	2310074N15Rik	0.00290178	NA	NA	NA	NA	NA	NA	NA	NA	0.00710559	NA	NA	0.0145998	NA	NA	NA	NA	NA	NA	NA	NA
168	2410002F23Rik	0.441114	NA	NA	0.437788	NA	NA	0.400907	NA	NA	0.395174	NA	NA	0.433735	NA	NA	0.311999	NA	NA	0.344641	NA	NA
169	2410004B18Rik	0.284996	NA	NA	0.291593	NA	NA	0.253443	NA	NA	0.20953	NA	NA	0.38117	NA	NA	0.388565	NA	NA	0.158057	NA	NA
170	2410004I01Rik	0.00516768	NA	NA	0.00559254	NA	NA	0.00765035	NA	NA	0.0139704	NA	NA	NA	NA	NA	NA	NA	NA	NA	NA	NA
171	2410015M20Rik	0.956042	NA	NA	0.963023	NA	NA	0.753766	NA	NA	1.13279	NA	NA	1.08525	NA	NA	1.1778	NA	NA	0.958099	NA	NA
172	2410016O06Rik	0.0644965	NA	NA	0.0280948	NA	NA	0.0401814	NA	NA	0.0207072	NA	NA	0.032777	NA	NA	0.0689742	NA	NA	NA	NA	NA
173	2410018L13Rik	0.0583235	NA	NA	0.0432483	NA	NA	0.0492107	NA	NA	0.0921517	NA	NA	0.066298	NA	NA	0.0880773	NA	NA	0.0500309	NA	NA
174	2410022M11Rik	0.030014	NA	NA	0.0355996	NA	NA	0.0543755	NA	NA	0.013303	NA	NA	0.0345124	NA	NA	NA	NA	NA	0.0907073	NA	NA
175	2410089E03Rik	0.181634	NA	NA	0.138705	NA	NA	0.117331	NA	NA	0.158586	NA	NA	0.136426	NA	NA	0.0995018	NA	NA	0.138042	NA	NA
176	2410131K14Rik	0.123239	NA	NA	0.0616881	NA	NA	0.0991991	NA	NA	0.0572328	NA	NA	0.172628	NA	NA	0.0392329	NA	NA	0.054195	NA	NA
177	2500002B13Rik	0.00439027	NA	NA	NA	NA	NA	NA	NA	NA	0.00779469	NA	NA	0.00908413	NA	NA	NA	NA	NA	NA	NA	NA
178	2510002D24Rik	0.23696	NA	NA	0.176154	NA	NA	0.165471	NA	NA	0.274507	NA	NA	0.262977	NA	NA	0.336031	NA	NA	0.269847	NA	NA
179	2510009E07Rik	0.0565229	NA	NA	0.0865402	NA	NA	0.0823943	NA	NA	0.078331	NA	NA	0.0380224	NA	NA	0.143748	NA	NA	NA	NA	NA
180	2510017J16Rik	0.0158078	NA	NA	0.0109195	NA	NA	0.0137146	NA	NA	0.00710559	NA	NA	NA	NA	NA	NA	NA	NA	NA	NA	NA
181	2510039O18Rik	0.0824279	NA	NA	0.0332613	NA	NA	0.0698336	NA	NA	0.044295	NA	NA	0.056364	NA	NA	0.0769526	NA	NA	0.0945639	NA	NA
182	2510046G10Rik	0.0969979	NA	NA	0.0969945	NA	NA	0.0495612	NA	NA	0.14961	NA	NA	0.106889	NA	NA	0.0412846	NA	NA	0.093901	NA	NA
183	2600006K01Rik	NA	NA	NA	0.0172553	NA	NA	0.00396816	NA	NA	0.00532702	NA	NA	NA	NA	NA	0.0472049	NA	NA	0.0413221	NA	NA
184	2600014E21Rik	0.00515463	NA	NA	0.0211327	NA	NA	NA	NA	NA	NA	NA	NA	NA	NA	NA	NA	NA	NA	NA	NA	NA
185	2610001J05Rik	0.172456	NA	NA	0.151466	NA	NA	0.144067	NA	NA	0.123093	NA	NA	0.236787	NA	NA	0.311226	NA	NA	0.372555	NA	NA
186	2610002M06Rik	0.101092	NA	NA	0.0717	NA	NA	0.0968847	NA	NA	0.108429	NA	NA	0.0912931	NA	NA	0.221734	NA	NA	0.0935471	NA	NA
187	2610008E11Rik	0.0996959	NA	NA	0.0986562	NA	NA	0.0792792	NA	NA	0.102224	NA	NA	0.114851	NA	NA	0.100826	NA	NA	0.0933327	NA	NA
188	2610020C07Rik	0.00786512	NA	NA	0.03625	NA	NA	NA	NA	NA	0.0363131	NA	NA	0.0182457	NA	NA	0.0216252	NA	NA	NA	NA	NA
189	2610021A01Rik	0.0321498	NA	NA	0.0183699	NA	NA	0.0420733	NA	NA	0.026869	NA	NA	NA	NA	NA	0.0638575	NA	NA	NA	NA	NA
190	2610035D17Rik	0.0690572	NA	NA	0.0925777	NA	NA	0.0403092	NA	NA	0.0242048	NA	NA	0.0327041	NA	NA	0.0668113	NA	NA	0.054195	NA	NA
191	2610037D02Rik	0.0444502	NA	NA	0.0270511	NA	NA	0.042425	NA	NA	0.0819223	NA	NA	0.0285326	NA	NA	0.0203818	NA	NA	NA	NA	NA
192	2610042L04Rik	0.00428408	NA	NA	0.0126984	NA	NA	0.00661766	NA	NA	0.00693221	NA	NA	0.00823379	NA	NA	0.0432451	NA	NA	0.0438756	NA	NA
193	2610044O15Rik8	0.0635861	NA	NA	0.0549412	NA	NA	0.0393445	NA	NA	0.0545264	NA	NA	0.085866	NA	NA	0.0323619	NA	NA	0.111639	NA	NA
194	2610301B20Rik	0.165484	NA	NA	0.14734	NA	NA	0.138126	NA	NA	0.209045	NA	NA	0.114614	NA	NA	0.169173	NA	NA	0.235429	NA	NA
195	2610305D13Rik	0.00485814	NA	NA	0.0104197	NA	NA	NA	NA	NA	0.00810044	NA	NA	NA	NA	NA	0.0206485	NA	NA	0.0516727	NA	NA
196	2610318N02Rik	0.03121	NA	NA	0.0445435	NA	NA	0.0594599	NA	NA	0.0371978	NA	NA	0.0394728	NA	NA	0.0634863	NA	NA	0.0484343	NA	NA
197	2610507B11Rik	0.0880828	NA	NA	0.0856388	NA	NA	0.067817	NA	NA	0.124961	NA	NA	0.0967662	NA	NA	0.153848	NA	NA	0.04166	NA	NA
198	2610524H06Rik	0.296594	NA	NA	0.299414	NA	NA	0.256722	NA	NA	0.305165	NA	NA	0.299866	NA	NA	0.379012	NA	NA	0.446182	NA	NA
199	2700016F22Rik	0.00547192	NA	NA	0.00565133	NA	NA	NA	NA	NA	0.00837813	NA	NA	0.0192388	NA	NA	NA	NA	NA	NA	NA	NA
200	2700029M09Rik	0.255363	NA	NA	0.313257	NA	NA	0.242224	NA	NA	0.340593	NA	NA	0.435596	NA	NA	0.296937	NA	NA	0.276993	NA	NA
201	2700038G22Rik	0.0252141	NA	NA	0.0374015	NA	NA	0.0594644	NA	NA	0.0595152	NA	NA	0.0295564	NA	NA	0.0165257	NA	NA	0.0997222	NA	NA
202	2700046G09Rik	0.0375244	NA	NA	0.0422068	NA	NA	0.0318235	NA	NA	0.0243312	NA	NA	0.0288352	NA	NA	0.0833007	NA	NA	0.0441415	NA	NA
203	2700049A03Rik	0.0400844	NA	NA	0.0747452	NA	NA	0.0710074	NA	NA	0.047873	NA	NA	0.0503871	NA	NA	0.055189	NA	NA	NA	NA	NA
204	2700060E02Rik	0.89091	NA	NA	0.921367	NA	NA	1.02113	NA	NA	1.04991	NA	NA	0.853106	NA	NA	1.01454	NA	NA	1.27342	NA	NA
205	2700062C07Rik	0.0912363	NA	NA	0.150191	NA	NA	0.130046	NA	NA	0.201909	NA	NA	0.207452	NA	NA	0.218224	NA	NA	0.0830136	NA	NA
206	2700069I18Rik	0.0111018	NA	NA	0.0310596	NA	NA	NA	NA	NA	0.0525999	NA	NA	0.0283497	NA	NA	NA	NA	NA	NA	NA	NA
207	2700081O15Rik	0.332703	NA	NA	0.322056	NA	NA	0.290658	NA	NA	0.269991	NA	NA	0.165764	NA	NA	0.184083	NA	NA	0.253411	NA	NA
208	2700094K13Rik	0.811762	NA	NA	0.836083	NA	NA	0.719322	NA	NA	0.735742	NA	NA	0.877158	NA	NA	0.882342	NA	NA	0.912318	NA	NA
209	2700097O09Rik	0.107298	NA	NA	0.193639	NA	NA	0.152383	NA	NA	0.145698	NA	NA	0.138334	NA	NA	0.13665	NA	NA	0.237213	NA	NA
210	2810001G20Rik	0.0982579	NA	NA	0.155989	NA	NA	0.143505	NA	NA	0.167467	NA	NA	0.174841	NA	NA	0.0853674	NA	NA	0.203837	NA	NA
211	2810004N23Rik	0.230736	NA	NA	0.316232	NA	NA	0.197684	NA	NA	0.193886	NA	NA	0.243149	NA	NA	0.264298	NA	NA	0.279951	NA	NA
212	2810006K23Rik	0.0319771	NA	NA	0.0297264	NA	NA	0.0324193	NA	NA	0.0257321	NA	NA	0.0317627	NA	NA	0.0616899	NA	NA	0.0940617	NA	NA
213	2810021J22Rik	0.050223	NA	NA	0.0244929	NA	NA	0.0134839	NA	NA	0.0582275	NA	NA	0.0529924	NA	NA	NA	NA	NA	0.0701184	NA	NA
214	2810029C07Rik	0.0728324	NA	NA	0.0724702	NA	NA	0.0899577	NA	NA	0.068599	NA	NA	0.0550535	NA	NA	0.210063	NA	NA	0.135944	NA	NA
215	2810032G03Rik	NA	NA	NA	0.0181441	NA	NA	0.00954382	NA	NA	0.00627182	NA	NA	0.0160105	NA	NA	0.135289	0.265817	3.66908e-05	0.0494012	NA	NA
216	2810402E24Rik	0.0612952	NA	NA	0.0642941	NA	NA	0.0594873	NA	NA	0.0593906	NA	NA	0.051233	NA	NA	0.0213503	NA	NA	0.114446	NA	NA
217	2810403A07Rik	0.156272	NA	NA	0.190628	NA	NA	0.191767	NA	NA	0.178777	NA	NA	0.195674	NA	NA	0.249811	NA	NA	0.157316	NA	NA
218	2810405F17Rik	0.00599352	NA	NA	0.00580434	NA	NA	0.00660309	NA	NA	0.00503852	NA	NA	0.0153236	NA	NA	0.0177788	NA	NA	NA	NA	NA
219	2810408A11Rik	0.0199964	NA	NA	0.0185946	NA	NA	0.0712919	NA	NA	0.0607717	NA	NA	0.0288673	NA	NA	0.0409959	NA	NA	NA	NA	NA
220	2810414N06Rik	0.00463211	NA	NA	NA	NA	NA	NA	NA	NA	0.0151056	NA	NA	0.0169295	NA	NA	0.0826061	NA	NA	NA	NA	NA
221	2810417H13Rik	0.00558216	NA	NA	0.0175545	NA	NA	0.013242	NA	NA	0.0396177	NA	NA	0.0122695	NA	NA	0.0236236	NA	NA	NA	NA	NA
222	2810428I15Rik	0.590995	NA	NA	0.694526	NA	NA	0.524924	NA	NA	0.642215	NA	NA	0.726941	NA	NA	0.73943	NA	NA	0.485552	NA	NA
223	2810429I04Rik	0.00570061	NA	NA	0.0133143	NA	NA	NA	NA	NA	0.0155586	NA	NA	0.0338123	NA	NA	0.0236328	NA	NA	NA	NA	NA
224	2810454H06Rik	0.0799022	NA	NA	0.0353173	NA	NA	0.033064	NA	NA	0.0345403	NA	NA	0.0640533	NA	NA	0.0601127	NA	NA	0.0890823	NA	NA
225	2810455O05Rik	NA	NA	NA	0.00611245	NA	NA	0.00744126	NA	NA	NA	NA	NA	0.0189951	NA	NA	NA	NA	NA	NA	NA	NA
226	2810474O19Rik	0.125326	NA	NA	0.0873553	NA	NA	0.0815724	NA	NA	0.0939133	NA	NA	0.0931589	NA	NA	0.109058	NA	NA	0.0953806	NA	NA
227	2900009J06Rik	0.0512809	NA	NA	0.0241188	NA	NA	0.0581668	NA	NA	0.0522654	NA	NA	0.0620232	NA	NA	0.0393778	NA	NA	0.129987	NA	NA
228	2900011O08Rik	0.326846	NA	NA	0.401996	NA	NA	0.364765	NA	NA	0.329228	NA	NA	0.429138	NA	NA	0.526562	NA	NA	0.546574	NA	NA
229	2900026A02Rik	0.0278996	NA	NA	NA	NA	NA	NA	NA	NA	0.0133902	NA	NA	0.0432046	NA	NA	NA	NA	NA	0.0440651	NA	NA
230	2900055J20Rik	0.479341	0.642549	3.87936e-24	0.0523854	-0.355844	0.0264861	0.115313	NA	NA	0.0923038	NA	NA	0.160391	NA	NA	0.0150708	-0.399699	1	0.10549	NA	NA
231	2900060B14Rik	0.0960088	NA	NA	0.109865	NA	NA	0.0913448	NA	NA	0.106071	NA	NA	0.105069	NA	NA	0.114921	NA	NA	0.0304678	NA	NA
232	2900076A07Rik	0.13422	NA	NA	0.0573792	NA	NA	0.088362	NA	NA	0.104638	NA	NA	0.108738	NA	NA	0.195452	NA	NA	0.0803879	NA	NA
233	2900079G21Rik	0.0206485	NA	NA	0.0185608	NA	NA	0.0398644	NA	NA	0.0141191	NA	NA	0.014237	NA	NA	NA	NA	NA	NA	NA	NA
234	2900089D17Rik	NA	NA	NA	0.0114861	NA	NA	0.00387104	NA	NA	0.0255035	NA	NA	NA	NA	NA	0.0400534	NA	NA	0.054486	NA	NA
235	2900093K20Rik	0.125821	NA	NA	0.152045	NA	NA	0.0675398	NA	NA	0.14384	NA	NA	0.137164	NA	NA	0.18061	NA	NA	0.175203	NA	NA
236	3010003L21Rik	0.107755	NA	NA	0.115039	NA	NA	0.0800746	NA	NA	0.111123	NA	NA	0.0803659	NA	NA	0.166294	NA	NA	0.102366	NA	NA
237	3010026O09Rik	0.155456	NA	NA	0.10361	NA	NA	0.1173	NA	NA	0.244037	NA	NA	0.177078	NA	NA	0.126157	NA	NA	0.254567	NA	NA
238	3110001I22Rik	0.00912995	NA	NA	0.0244082	NA	NA	0.00732552	NA	NA	0.0076451	NA	NA	0.0076903	NA	NA	NA	NA	NA	NA	NA	NA
239	3110002H16Rik	0.00854449	NA	NA	0.0358647	NA	NA	0.0171922	NA	NA	0.00658526	NA	NA	0.0175016	NA	NA	NA	NA	NA	0.0873113	NA	NA
240	3110009E18Rik	0.0466087	NA	NA	0.0684922	NA	NA	0.0433386	NA	NA	0.0390417	NA	NA	0.0892955	NA	NA	NA	NA	NA	NA	NA	NA
241	3110021N24Rik	0.0110165	NA	NA	NA	NA	NA	NA	NA	NA	0.0417974	NA	NA	0.0116068	NA	NA	0.0246574	NA	NA	NA	NA	NA
242	3110035E14Rik	0.0536762	NA	NA	0.0875434	NA	NA	0.0745347	NA	NA	0.0790117	NA	NA	0.0816694	NA	NA	0.0428536	NA	NA	0.0887259	NA	NA
243	3110040N11Rik	0.10343	NA	NA	0.0450738	NA	NA	0.0432833	NA	NA	0.0599298	NA	NA	0.0763735	NA	NA	0.0741188	NA	NA	NA	NA	NA
244	3110043O21Rik	0.101246	NA	NA	0.133985	NA	NA	0.207771	NA	NA	0.120988	NA	NA	0.114969	NA	NA	0.0722633	NA	NA	0.0697903	NA	NA
245	3110045C21Rik	0.0175961	NA	NA	0.0103183	NA	NA	0.0130357	NA	NA	0.034573	NA	NA	0.0438148	NA	NA	0.019847	NA	NA	NA	NA	NA
246	3110052M02Rik	0.0101933	NA	NA	0.0164607	NA	NA	0.026627	NA	NA	0.0070412	NA	NA	0.0161823	NA	NA	NA	NA	NA	0.0365123	NA	NA
247	3110056K07Rik	0.0044013	NA	NA	0.0280699	NA	NA	0.0163704	NA	NA	0.0160905	NA	NA	NA	NA	NA	0.020343	NA	NA	NA	NA	NA
248	3110062M04Rik	0.0426737	NA	NA	0.107301	NA	NA	0.0389411	NA	NA	0.0722105	NA	NA	0.0835772	NA	NA	0.0610903	NA	NA	0.0442258	NA	NA
249	3110070M22Rik	0.00713188	NA	NA	0.0061936	NA	NA	NA	NA	NA	NA	NA	NA	0.0182952	NA	NA	NA	NA	NA	NA	NA	NA
250	3110079O15Rik	0.00948567	NA	NA	0.00427683	NA	NA	NA	NA	NA	NA	NA	NA	0.0101736	NA	NA	0.0179617	NA	NA	NA	NA	NA
251	3110082I17Rik	0.051431	NA	NA	0.0505923	NA	NA	0.0308825	NA	NA	0.0413406	NA	NA	0.0594128	NA	NA	0.0590395	NA	NA	NA	NA	NA
252	3110082J24Rik	0.0084693	NA	NA	0.00521021	NA	NA	0.0190099	NA	NA	0.00815886	NA	NA	NA	NA	NA	NA	NA	NA	NA	NA	NA
253	3110083C13Rik	0.0148214	NA	NA	0.0123504	NA	NA	0.0236589	NA	NA	0.0401552	NA	NA	0.00865467	NA	NA	0.0664102	NA	NA	NA	NA	NA
254	3222401L13Rik	0.0277354	NA	NA	0.0252573	NA	NA	0.0175255	NA	NA	0.0522431	NA	NA	0.061496	NA	NA	0.0885781	NA	NA	NA	NA	NA
255	3300002I08Rik	0.00514067	NA	NA	0.0397418	NA	NA	0.0249191	NA	NA	0.0232284	NA	NA	0.00650773	NA	NA	0.0213503	NA	NA	NA	NA	NA
256	3632451O06Rik	0.032586	NA	NA	0.0306805	NA	NA	0.0592129	NA	NA	0.0248766	NA	NA	0.0468157	NA	NA	NA	NA	NA	0.302602	0.461652	2.21796e-05
257	3830406C13Rik	0.015374	NA	NA	0.0486435	NA	NA	0.0411149	NA	NA	0.029591	NA	NA	0.0650729	NA	NA	0.043495	NA	NA	0.054195	NA	NA
258	3930402G23Rik	0.00452026	NA	NA	0.0104689	NA	NA	NA	NA	NA	NA	NA	NA	NA	NA	NA	NA	NA	NA	NA	NA	NA
259	4430402I18Rik	0.058494	NA	NA	0.0371639	NA	NA	0.0566397	NA	NA	0.0215347	NA	NA	0.0515899	NA	NA	0.0515775	NA	NA	NA	NA	NA
260	4632404H12Rik	0.0184093	NA	NA	0.0130678	NA	NA	0.0256322	NA	NA	0.0237281	NA	NA	NA	NA	NA	0.0708506	NA	NA	0.0637021	NA	NA
261	4632411P08Rik	NA	NA	NA	0.0118317	NA	NA	NA	NA	NA	NA	NA	NA	0.0076903	NA	NA	NA	NA	NA	NA	NA	NA
262	4632415L05Rik	0.0657078	NA	NA	0.0802797	NA	NA	0.0979523	NA	NA	0.0806312	NA	NA	0.0278978	NA	NA	0.0418783	NA	NA	0.0419635	NA	NA
263	4732414G09Rik	0.0045291	NA	NA	0.00653097	NA	NA	0.0256521	NA	NA	NA	NA	NA	0.0117455	NA	NA	0.022079	NA	NA	NA	NA	NA
264	4732440D04Rik	0.0139877	NA	NA	0.00697345	NA	NA	0.0121365	NA	NA	0.0141284	NA	NA	0.011944	NA	NA	NA	NA	NA	NA	NA	NA
265	4732456N10Rik	0.0376158	NA	NA	0.010452	NA	NA	NA	NA	NA	0.0148836	NA	NA	0.0490446	NA	NA	0.340268	0.578242	1.59148e-21	NA	NA	NA
266	4732463B04Rik	0.00416215	NA	NA	0.0159065	NA	NA	NA	NA	NA	0.0079836	NA	NA	0.0173725	NA	NA	NA	NA	NA	NA	NA	NA
267	4732491K20Rik	0.0243246	NA	NA	0.0341364	NA	NA	0.051719	NA	NA	0.0355007	NA	NA	0.0754167	NA	NA	NA	NA	NA	0.0434505	NA	NA
268	4831440E17Rik	NA	NA	NA	NA	NA	NA	0.00372989	NA	NA	NA	NA	NA	0.0184823	NA	NA	NA	NA	NA	NA	NA	NA
269	4833413G10Rik	0.00461046	NA	NA	NA	NA	NA	0.00689774	NA	NA	NA	NA	NA	0.00883988	NA	NA	NA	NA	NA	NA	NA	NA
270	4833418N02Rik	NA	NA	NA	NA	NA	NA	0.00584817	NA	NA	0.0229051	NA	NA	0.0187603	NA	NA	0.0235186	NA	NA	NA	NA	NA
271	4833420G17Rik	0.151767	NA	NA	0.209491	NA	NA	0.241576	NA	NA	0.261353	NA	NA	0.140297	NA	NA	0.191979	NA	NA	0.218181	NA	NA
272	4833439L19Rik	0.500849	NA	NA	0.405255	NA	NA	0.513308	NA	NA	0.465368	NA	NA	0.619767	NA	NA	0.321247	NA	NA	0.554597	NA	NA
273	4921504A21Rik	0.0143839	NA	NA	NA	NA	NA	NA	NA	NA	NA	NA	NA	NA	NA	NA	NA	NA	NA	NA	NA	NA
274	4921507P07Rik	0.0192103	NA	NA	NA	NA	NA	0.0269501	NA	NA	0.0151207	NA	NA	0.0141722	NA	NA	NA	NA	NA	NA	NA	NA
275	4921523L03Rik	0.00473746	NA	NA	0.0133269	NA	NA	0.00567278	NA	NA	NA	NA	NA	NA	NA	NA	NA	NA	NA	0.0438756	NA	NA
276	4921524J17Rik	0.191279	NA	NA	0.191439	NA	NA	0.326194	NA	NA	0.192888	NA	NA	0.253316	NA	NA	0.266888	NA	NA	0.352157	NA	NA
277	4930402H24Rik	0.344318	NA	NA	0.383143	NA	NA	0.426786	NA	NA	0.396798	NA	NA	0.323933	NA	NA	0.299065	NA	NA	0.391326	NA	NA
278	4930403P22Rik	0.00484255	NA	NA	NA	NA	NA	0.00594773	NA	NA	NA	NA	NA	NA	NA	NA	0.019939	NA	NA	NA	NA	NA
279	4930427A07Rik	NA	NA	NA	NA	NA	NA	NA	NA	NA	0.0226354	NA	NA	0.00683282	NA	NA	NA	NA	NA	NA	NA	NA
280	4930430F08Rik	0.0445914	NA	NA	0.0286832	NA	NA	0.0103194	NA	NA	0.0539872	NA	NA	0.0856332	NA	NA	0.0209857	NA	NA	0.0935426	NA	NA
281	4930432K21Rik	0.0175196	NA	NA	0.0180917	NA	NA	0.0105892	NA	NA	NA	NA	NA	0.00978615	NA	NA	NA	NA	NA	0.0434063	NA	NA
282	4930444P10Rik	0.029147	NA	NA	0.0267849	NA	NA	0.0298059	NA	NA	0.0866127	NA	NA	NA	NA	NA	0.140709	NA	NA	NA	NA	NA
283	4930447C04Rik	0.196177	NA	NA	0.237271	NA	NA	0.0878812	NA	NA	0.13615	NA	NA	0.265404	NA	NA	0.0194387	-0.308123	1	0.0859767	NA	NA
284	4930451G09Rik	0.00945558	NA	NA	0.0068158	NA	NA	0.0322573	NA	NA	0.0203023	NA	NA	0.00675172	NA	NA	NA	NA	NA	NA	NA	NA
285	4930452B06Rik	0.0150164	NA	NA	0.00546284	NA	NA	0.0268032	NA	NA	0.0375635	NA	NA	0.0340074	NA	NA	NA	NA	NA	0.0441415	NA	NA
286	4930453N24Rik	0.139242	NA	NA	0.0985768	NA	NA	0.102234	NA	NA	0.129612	NA	NA	0.0832412	NA	NA	0.0956941	NA	NA	NA	NA	NA
287	4930463O16Rik	0.00937986	NA	NA	NA	NA	NA	NA	NA	NA	NA	NA	NA	0.00965596	NA	NA	NA	NA	NA	NA	NA	NA
288	4930469G21Rik	NA	NA	NA	NA	NA	NA	NA	NA	NA	0.0142707	NA	NA	NA	NA	NA	0.0435012	NA	NA	NA	NA	NA
289	4930480K23Rik	NA	NA	NA	NA	NA	NA	0.0144139	NA	NA	0.00758843	NA	NA	NA	NA	NA	NA	NA	NA	NA	NA	NA
290	4930481A15Rik	0.035845	NA	NA	0.0244533	NA	NA	0.012025	NA	NA	0.0381727	NA	NA	0.0459674	NA	NA	0.0396131	NA	NA	0.0875478	NA	NA
291	4930502E18Rik	NA	NA	NA	0.0059965	NA	NA	NA	NA	NA	0.0163007	NA	NA	NA	NA	NA	0.0179617	NA	NA	NA	NA	NA
292	4930503L19Rik	NA	NA	NA	0.0134728	NA	NA	0.00516313	NA	NA	0.0261618	NA	NA	0.0194192	NA	NA	0.0181191	NA	NA	NA	NA	NA
293	4930507D05Rik	0.00973079	NA	NA	NA	NA	NA	0.0144191	NA	NA	0.00839137	NA	NA	NA	NA	NA	NA	NA	NA	NA	NA	NA
294	4930518I15Rik	0.00527714	NA	NA	0.0224463	NA	NA	NA	NA	NA	0.022171	NA	NA	NA	NA	NA	0.0165257	NA	NA	NA	NA	NA
295	4930522L14Rik	0.00827481	NA	NA	0.00956979	NA	NA	0.00788592	NA	NA	0.0138296	NA	NA	0.0164888	NA	NA	NA	NA	NA	NA	NA	NA
296	4930524B15Rik	0.00502081	NA	NA	NA	NA	NA	0.00664457	NA	NA	NA	NA	NA	NA	NA	NA	NA	NA	NA	0.0461911	NA	NA
297	4930524J08Rik	0.0161256	NA	NA	0.00902445	NA	NA	0.0123054	NA	NA	0.0342014	NA	NA	0.0557609	NA	NA	0.0471513	NA	NA	NA	NA	NA
298	4930524O07Rik	0.00437727	NA	NA	NA	NA	NA	0.012218	NA	NA	0.00785506	NA	NA	NA	NA	NA	NA	NA	NA	NA	NA	NA
299	4930532G15Rik	0.00984812	NA	NA	0.0116503	NA	NA	0.0253606	NA	NA	0.0149639	NA	NA	0.0251779	NA	NA	0.041352	NA	NA	0.0498359	NA	NA
300	4930539E08Rik	0.00446236	NA	NA	0.00598754	NA	NA	0.00592036	NA	NA	NA	NA	NA	NA	NA	NA	NA	NA	NA	NA	NA	NA
301	4930539J05Rik	0.0331707	NA	NA	0.015816	NA	NA	0.0289667	NA	NA	0.0402729	NA	NA	0.0243211	NA	NA	0.0241319	NA	NA	0.0978514	NA	NA
302	4930547M16Rik	0.00987225	NA	NA	0.00514566	NA	NA	NA	NA	NA	NA	NA	NA	NA	NA	NA	NA	NA	NA	NA	NA	NA
303	4930548H24Rik	0.0122342	NA	NA	0.00635621	NA	NA	NA	NA	NA	NA	NA	NA	NA	NA	NA	NA	NA	NA	NA	NA	NA
304	4930553P18Rik	0.0077291	NA	NA	0.0242263	NA	NA	0.00651489	NA	NA	0.0196379	NA	NA	0.0295988	NA	NA	0.0150708	NA	NA	0.0855347	NA	NA
305	4930570G19Rik	0.100478	NA	NA	0.102962	NA	NA	0.0320257	NA	NA	0.0517034	NA	NA	0.0697561	NA	NA	0.0671235	NA	NA	0.185237	NA	NA
306	4930578M01Rik	0.0232084	NA	NA	0.041208	NA	NA	0.0314136	NA	NA	0.0217729	NA	NA	0.0374069	NA	NA	NA	NA	NA	0.0947581	NA	NA
307	4930579G24Rik	0.00770465	NA	NA	0.0059148	NA	NA	0.0044257	NA	NA	NA	NA	NA	0.012618	NA	NA	NA	NA	NA	NA	NA	NA
308	4930590J08Rik	0.0126778	NA	NA	0.00274079	NA	NA	NA	NA	NA	NA	NA	NA	0.0175858	NA	NA	NA	NA	NA	NA	NA	NA
309	4930593C16Rik	NA	NA	NA	0.012212	NA	NA	NA	NA	NA	0.00734205	NA	NA	NA	NA	NA	NA	NA	NA	NA	NA	NA
310	4931406C07Rik	0.104414	NA	NA	0.0865375	NA	NA	0.0854707	NA	NA	0.0768973	NA	NA	0.125058	NA	NA	0.0828968	NA	NA	0.181382	NA	NA
311	4931406P16Rik	0.126746	NA	NA	0.107582	NA	NA	0.158799	NA	NA	0.129591	NA	NA	0.126271	NA	NA	0.0859455	NA	NA	NA	NA	NA
312	4931414P19Rik	0.0140923	NA	NA	0.0186289	NA	NA	0.0180821	NA	NA	0.0199081	NA	NA	0.0186876	NA	NA	0.0741364	NA	NA	0.0500309	NA	NA
313	4931428F04Rik	0.139247	NA	NA	0.224875	NA	NA	0.236668	NA	NA	0.186516	NA	NA	0.260916	NA	NA	0.205178	NA	NA	0.255306	NA	NA
314	4931429I11Rik	0.0232094	NA	NA	0.00674921	NA	NA	0.0132894	NA	NA	0.0187986	NA	NA	0.0343547	NA	NA	NA	NA	NA	0.121803	NA	NA
315	4931440F15Rik	0.00509541	NA	NA	0.00542351	NA	NA	0.00621733	NA	NA	NA	NA	NA	0.00892987	NA	NA	0.0441912	NA	NA	NA	NA	NA
316	4932422M17Rik	0.100533	NA	NA	0.109153	NA	NA	0.0815878	NA	NA	0.0511006	NA	NA	0.0714297	NA	NA	0.0413836	NA	NA	0.225556	NA	NA
317	4932438A13Rik	0.0896481	NA	NA	0.10012	NA	NA	0.0772118	NA	NA	0.150116	NA	NA	0.10137	NA	NA	0.0594269	NA	NA	0.0561392	NA	NA
318	4932438H23Rik	0.0096176	NA	NA	0.00565523	NA	NA	NA	NA	NA	NA	NA	NA	NA	NA	NA	0.0179617	NA	NA	NA	NA	NA
319	4932443I19Rik	0.0318402	NA	NA	0.0315349	NA	NA	0.0285758	NA	NA	0.0410631	NA	NA	0.0329411	NA	NA	0.0414712	NA	NA	0.0500309	NA	NA
320	4933404O12Rik	0.00326469	NA	NA	0.0169435	NA	NA	0.0105577	NA	NA	0.0232163	NA	NA	0.0268908	NA	NA	NA	NA	NA	NA	NA	NA
321	4933406C10Rik	0.00559068	NA	NA	NA	NA	NA	NA	NA	NA	0.00670956	NA	NA	NA	NA	NA	0.0206485	NA	NA	NA	NA	NA
322	4933406P04Rik	0.00935072	NA	NA	NA	NA	NA	NA	NA	NA	0.00837813	NA	NA	0.00712476	NA	NA	NA	NA	NA	NA	NA	NA
323	4933407L21Rik	0.0397967	NA	NA	0.087667	NA	NA	0.0502047	NA	NA	0.0859008	NA	NA	0.047422	NA	NA	0.0150708	NA	NA	0.0440651	NA	NA
324	4933408B17Rik	0.0141991	NA	NA	0.0176752	NA	NA	NA	NA	NA	0.0224593	NA	NA	0.00892987	NA	NA	NA	NA	NA	NA	NA	NA
325	4933415A04Rik	0.00530378	NA	NA	NA	NA	NA	NA	NA	NA	0.0144214	NA	NA	0.0104251	NA	NA	NA	NA	NA	NA	NA	NA
326	4933424G06Rik	0.0139974	NA	NA	NA	NA	NA	0.00313368	NA	NA	NA	NA	NA	0.012423	NA	NA	NA	NA	NA	NA	NA	NA
327	4933427D14Rik	0.0364304	NA	NA	0.0759434	NA	NA	0.0409915	NA	NA	0.107186	NA	NA	0.0629292	NA	NA	0.0444997	NA	NA	0.0573098	NA	NA
328	4933428P19Rik	NA	NA	NA	0.00384918	NA	NA	0.00350121	NA	NA	NA	NA	NA	NA	NA	NA	NA	NA	NA	0.028167	NA	NA
329	4933431E20Rik	0.0327215	NA	NA	0.0293388	NA	NA	0.0063093	NA	NA	0.00787353	NA	NA	0.0383273	NA	NA	0.0845838	NA	NA	0.0573098	NA	NA
330	4933434E20Rik	0.476588	NA	NA	0.402425	NA	NA	0.404379	NA	NA	0.461634	NA	NA	0.505794	NA	NA	0.567661	NA	NA	0.597087	NA	NA
331	4933438B17Rik	0.00793602	NA	NA	NA	NA	NA	NA	NA	NA	NA	NA	NA	0.0231697	NA	NA	NA	NA	NA	0.0396507	NA	NA
332	5031425E22Rik	0.271315	NA	NA	0.165963	NA	NA	0.21024	NA	NA	0.263356	NA	NA	0.237567	NA	NA	0.206987	NA	NA	0.215779	NA	NA
333	5031439G07Rik	0.160477	NA	NA	0.143342	NA	NA	0.10244	NA	NA	0.260601	NA	NA	0.0866483	NA	NA	0.058015	NA	NA	0.093627	NA	NA
334	5033430I15Rik	0.0330252	NA	NA	0.0121687	NA	NA	0.0238137	NA	NA	0.0119369	NA	NA	0.0326755	NA	NA	0.0206485	NA	NA	NA	NA	NA
335	5330416C01Rik	0.0140088	NA	NA	0.00549918	NA	NA	0.0284681	NA	NA	NA	NA	NA	NA	NA	NA	NA	NA	NA	NA	NA	NA
336	5330417C22Rik	0.114216	NA	NA	0.129244	NA	NA	0.115186	NA	NA	0.0978352	NA	NA	0.10487	NA	NA	0.219442	NA	NA	NA	NA	NA
337	5330434G04Rik	0.241398	NA	NA	0.127186	NA	NA	0.213943	NA	NA	0.224166	NA	NA	0.193008	NA	NA	0.271002	NA	NA	0.197924	NA	NA
338	5330439K02Rik	NA	NA	NA	NA	NA	NA	0.00417982	NA	NA	0.00796305	NA	NA	0.0169799	NA	NA	NA	NA	NA	NA	NA	NA
339	5430402O13Rik	0.0048512	NA	NA	NA	NA	NA	0.0103209	NA	NA	0.0086548	NA	NA	0.0363724	NA	NA	0.0187541	NA	NA	NA	NA	NA
340	5430403G16Rik	NA	NA	NA	0.0155092	NA	NA	0.00678443	NA	NA	0.0331618	NA	NA	NA	NA	NA	0.0371624	NA	NA	NA	NA	NA
341	5430416N02Rik	0.189427	NA	NA	0.182727	NA	NA	0.217471	NA	NA	0.121428	NA	NA	0.175043	NA	NA	0.205063	NA	NA	0.209664	NA	NA
342	5730409E04Rik	0.045606	NA	NA	0.0799656	NA	NA	0.0867896	NA	NA	0.0223686	NA	NA	0.0783855	NA	NA	0.0461116	NA	NA	0.0304678	NA	NA
343	5730422E09Rik	0.00734842	NA	NA	0.00586853	NA	NA	NA	NA	NA	0.00705331	NA	NA	0.0115512	NA	NA	NA	NA	NA	NA	NA	NA
344	5730455P16Rik	0.0842874	NA	NA	0.0919684	NA	NA	0.0814196	NA	NA	0.105958	NA	NA	0.196005	NA	NA	0.208647	NA	NA	0.0500309	NA	NA
345	5730507C01Rik	0.00527714	NA	NA	0.00344993	NA	NA	0.00584817	NA	NA	NA	NA	NA	0.00986962	NA	NA	NA	NA	NA	NA	NA	NA
346	5730508B09Rik	0.0197698	NA	NA	0.0179944	NA	NA	0.00993358	NA	NA	0.0128757	NA	NA	0.0162156	NA	NA	0.0209857	NA	NA	NA	NA	NA
347	5730522E02Rik	NA	NA	NA	0.0183722	NA	NA	0.00960925	NA	NA	NA	NA	NA	NA	NA	NA	NA	NA	NA	NA	NA	NA
348	5730559C18Rik	0.00735106	NA	NA	0.00697345	NA	NA	0.0150519	NA	NA	0.0071112	NA	NA	NA	NA	NA	NA	NA	NA	0.0438756	NA	NA
349	5830454E08Rik	0.00341515	NA	NA	0.00638999	NA	NA	0.0179	NA	NA	NA	NA	NA	0.0153156	NA	NA	0.0677893	NA	NA	NA	NA	NA
350	5930430L01Rik	0.0504953	NA	NA	0.00482443	NA	NA	0.033397	NA	NA	0.0153254	NA	NA	0.0267961	NA	NA	0.0637973	NA	NA	0.0430854	NA	NA
351	6030419C18Rik	0.0136716	NA	NA	0.00480752	NA	NA	0.0132278	NA	NA	0.00670956	NA	NA	0.00618712	NA	NA	NA	NA	NA	0.0442258	NA	NA
352	6030458C11Rik	0.0381049	NA	NA	0.0190122	NA	NA	0.0659324	NA	NA	0.0200015	NA	NA	0.0458438	NA	NA	0.0207123	NA	NA	NA	NA	NA
353	6030498E09Rik	NA	NA	NA	0.0106588	NA	NA	NA	NA	NA	NA	NA	NA	0.00922727	NA	NA	0.0258544	NA	NA	NA	NA	NA
354	6230400D17Rik	0.0125519	NA	NA	0.00565231	NA	NA	NA	NA	NA	0.0268196	NA	NA	0.00650906	NA	NA	NA	NA	NA	NA	NA	NA
355	6330403A02Rik	0.0077025	NA	NA	0.00559254	NA	NA	NA	NA	NA	NA	NA	NA	0.00762858	NA	NA	NA	NA	NA	NA	NA	NA
356	6330403K07Rik	2.11992	NA	NA	2.24834	NA	NA	1.98029	NA	NA	2.09807	NA	NA	2.02746	NA	NA	2.37557	0.286217	1	2.21888	NA	NA
357	6330403L08Rik	0.00435826	NA	NA	NA	NA	NA	0.0118524	NA	NA	0.00795136	NA	NA	0.00948337	NA	NA	NA	NA	NA	0.0434063	NA	NA
358	6330408A02Rik	0.070767	NA	NA	0.0536747	NA	NA	0.0239402	NA	NA	0.0385053	NA	NA	0.0423799	NA	NA	0.0421386	NA	NA	0.0365123	NA	NA
359	6330409D20Rik	0.0564175	NA	NA	0.0931308	NA	NA	0.0536225	NA	NA	0.015564	NA	NA	0.0314967	NA	NA	0.0427884	NA	NA	NA	NA	NA
360	6330416G13Rik	0.0152453	NA	NA	0.00648179	NA	NA	0.0435565	NA	NA	0.0236655	NA	NA	0.0310018	NA	NA	0.0181191	NA	NA	0.0413221	NA	NA
361	6330418K02Rik	0.0817491	NA	NA	0.104282	NA	NA	0.129291	NA	NA	0.0934427	NA	NA	0.0307221	NA	NA	0.109334	NA	NA	0.0494012	NA	NA
362	6330562C20Rik	0.00512679	NA	NA	0.00562996	NA	NA	0.00580294	NA	NA	NA	NA	NA	NA	NA	NA	NA	NA	NA	0.0428912	NA	NA
363	6430548M08Rik	0.108623	NA	NA	0.0304078	NA	NA	0.0303626	NA	NA	0.0961418	NA	NA	0.0280139	NA	NA	0.109461	NA	NA	0.12979	NA	NA
364	6430550D23Rik	NA	NA	NA	0.0117868	NA	NA	0.00632676	NA	NA	0.00792377	NA	NA	NA	NA	NA	NA	NA	NA	NA	NA	NA
365	6430571L13Rik	NA	NA	NA	0.0113781	NA	NA	NA	NA	NA	0.0153051	NA	NA	0.0146914	NA	NA	NA	NA	NA	NA	NA	NA
366	6430573P05Rik	0.0093097	NA	NA	NA	NA	NA	NA	NA	NA	0.00830617	NA	NA	0.0104328	NA	NA	NA	NA	NA	NA	NA	NA
367	6530409C15Rik	0.0048932	NA	NA	0.00274079	NA	NA	NA	NA	NA	0.0121196	NA	NA	NA	NA	NA	NA	NA	NA	NA	NA	NA
368	6720427I07Rik	0.0317898	NA	NA	0.0185462	NA	NA	0.0194678	NA	NA	0.0418256	NA	NA	0.0400675	NA	NA	0.020343	NA	NA	NA	NA	NA
369	6720489N17Rik	NA	NA	NA	0.0280993	NA	NA	0.00661766	NA	NA	0.00815886	NA	NA	NA	NA	NA	0.0207123	NA	NA	NA	NA	NA
370	6820408C15Rik	0.00893854	NA	NA	NA	NA	NA	0.00880983	NA	NA	0.0147287	NA	NA	NA	NA	NA	NA	NA	NA	NA	NA	NA
371	9030407P20Rik	0.0272362	NA	NA	0.0366225	NA	NA	0.025462	NA	NA	0.0223886	NA	NA	0.0240395	NA	NA	NA	NA	NA	0.0500309	NA	NA
372	9030612E09Rik	0.00874202	NA	NA	0.00979899	NA	NA	0.012993	NA	NA	0.00785931	NA	NA	0.0192763	NA	NA	NA	NA	NA	NA	NA	NA
373	9030617O03Rik	0.0201434	NA	NA	0.0385509	NA	NA	0.0195367	NA	NA	NA	NA	NA	0.0243438	NA	NA	NA	NA	NA	0.0438756	NA	NA
374	9030624J02Rik	0.200936	NA	NA	0.204079	NA	NA	0.241606	NA	NA	0.200006	NA	NA	0.221677	NA	NA	0.124366	NA	NA	0.195401	NA	NA
375	9130011E15Rik	NA	NA	NA	NA	NA	NA	0.0129564	NA	NA	NA	NA	NA	0.00699917	NA	NA	NA	NA	NA	NA	NA	NA
376	9130019O22Rik	0.00809274	NA	NA	0.00510672	NA	NA	0.0127117	NA	NA	0.0162049	NA	NA	0.0179185	NA	NA	NA	NA	NA	NA	NA	NA
377	9130023H24Rik	0.0255762	NA	NA	0.0243783	NA	NA	0.0382472	NA	NA	0.0384057	NA	NA	0.0369529	NA	NA	NA	NA	NA	0.028167	NA	NA
378	9130221H12Rik	0.00476967	NA	NA	NA	NA	NA	0.0122234	NA	NA	NA	NA	NA	0.016279	NA	NA	NA	NA	NA	NA	NA	NA
379	9130401M01Rik	0.218272	NA	NA	0.161233	NA	NA	0.189732	NA	NA	0.133536	NA	NA	0.212676	NA	NA	0.143987	NA	NA	0.237344	NA	NA
380	9130604C24Rik	0.00527714	NA	NA	0.0365068	NA	NA	0.0131489	NA	NA	0.0135896	NA	NA	0.00883988	NA	NA	0.0381294	NA	NA	0.028167	NA	NA
381	9230110C19Rik	0.00565751	NA	NA	0.0330231	NA	NA	0.0124814	NA	NA	0.029669	NA	NA	NA	NA	NA	NA	NA	NA	NA	NA	NA
382	9330020H09Rik	0.0451935	NA	NA	0.0611716	NA	NA	0.0372354	NA	NA	0.0355214	NA	NA	0.0731736	NA	NA	0.124101	NA	NA	0.261115	0.463153	1
383	9330104G04Rik	0.0219917	NA	NA	NA	NA	NA	0.0320422	NA	NA	0.00815886	NA	NA	NA	NA	NA	0.0252546	NA	NA	NA	NA	NA
384	9330136K24Rik	0.00874229	NA	NA	0.0101033	NA	NA	NA	NA	NA	0.0128398	NA	NA	0.0204386	NA	NA	NA	NA	NA	NA	NA	NA
385	9330151L19Rik	0.0611718	NA	NA	0.0731319	NA	NA	0.0993999	NA	NA	0.0768021	NA	NA	0.0971931	NA	NA	0.158352	NA	NA	0.133967	NA	NA
386	9330159F19Rik	0.353569	NA	NA	0.493439	NA	NA	0.436235	NA	NA	0.394187	NA	NA	0.393715	NA	NA	0.275768	NA	NA	0.0978354	NA	NA
387	9330160F10Rik	0.0196497	NA	NA	0.0178854	NA	NA	0.012427	NA	NA	0.00830617	NA	NA	NA	NA	NA	NA	NA	NA	NA	NA	NA
388	9330182L06Rik	0.0236199	NA	NA	0.0263022	NA	NA	0.017422	NA	NA	0.0199844	NA	NA	0.016422	NA	NA	0.0187541	NA	NA	NA	NA	NA
389	9430015G10Rik	0.0420278	NA	NA	0.041158	NA	NA	0.0462635	NA	NA	0.0608472	NA	NA	0.0559245	NA	NA	0.0414983	NA	NA	0.087002	NA	NA
390	9430016H08Rik	0.0917924	NA	NA	0.0830581	NA	NA	0.106331	NA	NA	0.11215	NA	NA	0.124496	NA	NA	0.205587	NA	NA	0.0710583	NA	NA
391	9430038I01Rik	0.088422	NA	NA	0.0704824	NA	NA	0.0729302	NA	NA	0.0502691	NA	NA	0.0769613	NA	NA	0.0871393	NA	NA	NA	NA	NA
392	9430060I03Rik	0.0233002	NA	NA	0.0233607	NA	NA	0.0232311	NA	NA	0.0352732	NA	NA	0.00908413	NA	NA	0.0469173	NA	NA	NA	NA	NA
393	9430065F17Rik	0.00488702	NA	NA	0.0060338	NA	NA	NA	NA	NA	0.0124663	NA	NA	0.00649112	NA	NA	NA	NA	NA	NA	NA	NA
394	9530026P05Rik	NA	NA	NA	NA	NA	NA	NA	NA	NA	NA	NA	NA	0.0290388	NA	NA	NA	NA	NA	NA	NA	NA
395	9530034E10Rik	0.0198279	NA	NA	0.00925527	NA	NA	0.0193466	NA	NA	0.0257397	NA	NA	0.010741	NA	NA	NA	NA	NA	NA	NA	NA
396	9530036O11Rik	0.0137563	NA	NA	NA	NA	NA	0.0147197	NA	NA	NA	NA	NA	0.00951422	NA	NA	NA	NA	NA	0.0304678	NA	NA
397	9530059O14Rik	0.0110515	NA	NA	NA	NA	NA	0.0392908	NA	NA	0.0246964	NA	NA	0.0255878	NA	NA	NA	NA	NA	NA	NA	NA
398	9530068E07Rik	0.219944	NA	NA	0.259667	NA	NA	0.295069	NA	NA	0.166371	NA	NA	0.32766	NA	NA	0.334383	NA	NA	0.3347	NA	NA
399	9530077C05Rik	0.0324215	NA	NA	0.0192403	NA	NA	0.0124339	NA	NA	0.0228274	NA	NA	0.0320482	NA	NA	0.0196211	NA	NA	0.0498359	NA	NA
400	9530082P21Rik	0.0106347	NA	NA	0.0115592	NA	NA	NA	NA	NA	0.00525259	NA	NA	0.00766833	NA	NA	NA	NA	NA	NA	NA	NA
401	9630001P10Rik	0.00360746	NA	NA	NA	NA	NA	NA	NA	NA	0.00896068	NA	NA	0.00845191	NA	NA	0.0206485	NA	NA	NA	NA	NA
402	9830147E19Rik	0.0191698	NA	NA	NA	NA	NA	0.0052688	NA	NA	NA	NA	NA	NA	NA	NA	NA	NA	NA	NA	NA	NA
403	9930012K11Rik	0.0167874	NA	NA	NA	NA	NA	0.00681821	NA	NA	0.00829648	NA	NA	0.00879177	NA	NA	NA	NA	NA	0.0573098	NA	NA
404	9930021J03Rik	0.153986	NA	NA	0.112493	NA	NA	0.133249	NA	NA	0.0991471	NA	NA	0.183411	NA	NA	0.0544013	NA	NA	0.0498359	NA	NA
405	A130010J15Rik	0.0377155	NA	NA	0.0489254	NA	NA	0.0298567	NA	NA	0.0315397	NA	NA	0.076257	NA	NA	0.0870201	NA	NA	0.0434505	NA	NA
406	A130014A01Rik	0.0146855	NA	NA	0.016993	NA	NA	0.0162158	NA	NA	0.01282	NA	NA	0.0138765	NA	NA	0.0185973	NA	NA	0.0408109	NA	NA
407	A130057D12Rik	0.00446951	NA	NA	0.0133137	NA	NA	NA	NA	NA	NA	NA	NA	NA	NA	NA	NA	NA	NA	NA	NA	NA
408	A230006K03Rik	0.0311333	NA	NA	0.0179369	NA	NA	0.0202084	NA	NA	0.0158429	NA	NA	0.0373719	NA	NA	NA	NA	NA	0.0550669	NA	NA
409	A230046K03Rik	0.0861862	NA	NA	0.0973966	NA	NA	0.0534389	NA	NA	0.0893288	NA	NA	0.0487869	NA	NA	0.0739493	NA	NA	0.0935471	NA	NA
410	A230050P20Rik	0.0104047	NA	NA	0.0107312	NA	NA	NA	NA	NA	0.0071281	NA	NA	NA	NA	NA	NA	NA	NA	NA	NA	NA
411	A230052G05Rik	0.0120814	NA	NA	NA	NA	NA	0.0056289	NA	NA	0.01529	NA	NA	NA	NA	NA	NA	NA	NA	NA	NA	NA
412	A230065H16Rik	0.0496049	NA	NA	0.0278737	NA	NA	0.0188163	NA	NA	0.055401	NA	NA	0.0234789	NA	NA	NA	NA	NA	0.073359	NA	NA
413	A230077H06Rik	NA	NA	NA	0.00544309	NA	NA	NA	NA	NA	NA	NA	NA	0.00846019	NA	NA	0.0235277	NA	NA	NA	NA	NA
414	A230083N12Rik	0.00924199	NA	NA	NA	NA	NA	NA	NA	NA	0.0146591	NA	NA	NA	NA	NA	NA	NA	NA	0.0440651	NA	NA
415	A230087F16Rik	NA	NA	NA	0.0172853	NA	NA	0.00396816	NA	NA	NA	NA	NA	0.0301284	NA	NA	NA	NA	NA	NA	NA	NA
416	A330008L17Rik	0.00542952	NA	NA	NA	NA	NA	NA	NA	NA	0.00859453	NA	NA	0.0145467	NA	NA	NA	NA	NA	0.0802705	NA	NA
417	A330009N23Rik	0.00708937	NA	NA	0.00546555	NA	NA	0.00681821	NA	NA	NA	NA	NA	0.00725537	NA	NA	NA	NA	NA	NA	NA	NA
418	A330017A19Rik	0.045981	NA	NA	0.0536919	NA	NA	0.0325763	NA	NA	0.0295339	NA	NA	0.0446991	NA	NA	0.0217187	NA	NA	NA	NA	NA
419	A330033J07Rik	NA	NA	NA	0.0067657	NA	NA	0.0202519	NA	NA	0.00729402	NA	NA	0.00725537	NA	NA	NA	NA	NA	NA	NA	NA
420	A330041J22Rik	0.00769498	NA	NA	0.00668274	NA	NA	NA	NA	NA	NA	NA	NA	0.0300577	NA	NA	NA	NA	NA	NA	NA	NA
421	A330048O09Rik	NA	NA	NA	0.0115435	NA	NA	NA	NA	NA	0.00748431	NA	NA	NA	NA	NA	NA	NA	NA	0.0438756	NA	NA
422	A330069E16Rik	0.160159	NA	NA	0.0867946	NA	NA	0.0894623	NA	NA	0.0939635	NA	NA	0.0937857	NA	NA	0.038391	NA	NA	0.105868	NA	NA
423	A330102I10Rik	0.0111116	NA	NA	0.0323966	NA	NA	0.0211676	NA	NA	0.0233506	NA	NA	0.0362833	NA	NA	NA	NA	NA	NA	NA	NA
424	A430005L14Rik	0.0834783	NA	NA	0.13505	NA	NA	0.0905014	NA	NA	0.106059	NA	NA	0.161921	NA	NA	0.0613076	NA	NA	0.176634	NA	NA
425	A430027H14Rik	0.0147649	NA	NA	0.0558806	NA	NA	0.00550653	NA	NA	0.0142388	NA	NA	0.0206866	NA	NA	0.0444749	NA	NA	0.182113	0.298088	0.140104
426	A430033K04Rik	0.019325	NA	NA	0.0120888	NA	NA	0.0287041	NA	NA	0.0179692	NA	NA	0.0595721	NA	NA	NA	NA	NA	NA	NA	NA
427	A430046D13Rik	0.0168593	NA	NA	NA	NA	NA	0.0110703	NA	NA	0.0142681	NA	NA	0.00769222	NA	NA	0.0150708	NA	NA	NA	NA	NA
428	A430073D23Rik	0.00892252	NA	NA	NA	NA	NA	0.00698783	NA	NA	0.0159396	NA	NA	0.0136586	NA	NA	NA	NA	NA	NA	NA	NA
429	A430105I19Rik	0.00469771	NA	NA	0.0244583	NA	NA	NA	NA	NA	NA	NA	NA	0.00664817	NA	NA	0.0189606	NA	NA	NA	NA	NA
430	A430105J06Rik	0.0242738	NA	NA	0.0450793	NA	NA	0.031132	NA	NA	0.0464987	NA	NA	0.0244997	NA	NA	NA	NA	NA	0.0440651	NA	NA
431	A430106G13Rik	0.0135986	NA	NA	0.0183399	NA	NA	0.011296	NA	NA	0.0171351	NA	NA	0.00729267	NA	NA	NA	NA	NA	0.04166	NA	NA
432	A530017D24Rik	NA	NA	NA	0.00649536	NA	NA	0.00700396	NA	NA	NA	NA	NA	0.0368542	NA	NA	NA	NA	NA	NA	NA	NA
433	A530083I20Rik	0.00285085	NA	NA	0.0151665	NA	NA	NA	NA	NA	0.00680354	NA	NA	0.00766833	NA	NA	0.0185973	NA	NA	NA	NA	NA
434	A630072M18Rik	0.00846353	NA	NA	0.0129212	NA	NA	0.00372989	NA	NA	0.00820726	NA	NA	0.0328019	NA	NA	0.0206152	NA	NA	0.0484343	NA	NA
435	A730015C16Rik	0.00398385	NA	NA	0.010779	NA	NA	NA	NA	NA	0.00792377	NA	NA	0.010772	NA	NA	NA	NA	NA	NA	NA	NA
436	A730017C20Rik	0.624535	NA	NA	0.600723	NA	NA	0.669801	NA	NA	0.82387	NA	NA	0.684197	NA	NA	1.74819	0.949935	3.34616e-16	0.757956	NA	NA
437	A730046J19Rik	0.00486772	NA	NA	0.00680205	NA	NA	0.0075265	NA	NA	NA	NA	NA	0.00958606	NA	NA	NA	NA	NA	NA	NA	NA
438	A730056A06Rik	0.00471627	NA	NA	0.0122086	NA	NA	0.00679867	NA	NA	NA	NA	NA	NA	NA	NA	NA	NA	NA	0.0304678	NA	NA
439	A730071L15Rik	0.012478	NA	NA	0.0068158	NA	NA	0.0102601	NA	NA	0.00532702	NA	NA	0.0132721	NA	NA	NA	NA	NA	NA	NA	NA
440	A730098A19Rik	0.00857785	NA	NA	NA	NA	NA	0.0328805	NA	NA	0.0142065	NA	NA	0.0243487	NA	NA	0.034391	NA	NA	NA	NA	NA
441	A830009L08Rik	0.00408941	NA	NA	NA	NA	NA	0.0144479	NA	NA	NA	NA	NA	0.00965596	NA	NA	NA	NA	NA	0.04166	NA	NA
442	A830010M20Rik	0.0748012	NA	NA	0.065935	NA	NA	0.0926424	NA	NA	0.0594882	NA	NA	0.0519566	NA	NA	0.0616463	NA	NA	NA	NA	NA
443	A830011K09Rik	0.0392602	NA	NA	0.0168633	NA	NA	NA	NA	NA	0.0491099	NA	NA	0.00675172	NA	NA	NA	NA	NA	NA	NA	NA
444	A830018L16Rik	0.00966259	NA	NA	0.018564	NA	NA	0.0262845	NA	NA	0.00817907	NA	NA	0.0141548	NA	NA	0.0179617	NA	NA	NA	NA	NA
445	A830039N20Rik	0.0528199	NA	NA	0.046503	NA	NA	0.0656564	NA	NA	0.0317487	NA	NA	0.0267616	NA	NA	0.0431943	NA	NA	NA	NA	NA
446	A830052D11Rik	0.011267	NA	NA	0.00590072	NA	NA	NA	NA	NA	0.0143598	NA	NA	NA	NA	NA	0.020343	NA	NA	NA	NA	NA
447	A830080D01Rik	0.0464434	NA	NA	0.0543168	NA	NA	0.0672897	NA	NA	0.059102	NA	NA	0.0756535	NA	NA	0.085786	NA	NA	0.0500309	NA	NA
448	A830082K12Rik	0.0148663	NA	NA	0.00369246	NA	NA	0.0178704	NA	NA	0.00859453	NA	NA	0.0205747	NA	NA	0.0206485	NA	NA	NA	NA	NA
449	A830092H15Rik	0.00449617	NA	NA	0.00793465	NA	NA	0.0133407	NA	NA	NA	NA	NA	0.0157601	NA	NA	NA	NA	NA	NA	NA	NA
450	A930004D18Rik	NA	NA	NA	0.00545474	NA	NA	0.00638879	NA	NA	0.00693221	NA	NA	0.00921575	NA	NA	NA	NA	NA	NA	NA	NA
451	A930011G23Rik	0.0154153	NA	NA	0.0357256	NA	NA	0.0116158	NA	NA	0.0069954	NA	NA	NA	NA	NA	0.0193202	NA	NA	NA	NA	NA
452	A930015D03Rik	0.017087	NA	NA	0.0167033	NA	NA	0.0105258	NA	NA	0.0151675	NA	NA	NA	NA	NA	0.0165257	NA	NA	NA	NA	NA
453	A930019D19Rik	0.00540582	NA	NA	0.00661929	NA	NA	NA	NA	NA	NA	NA	NA	0.00656083	NA	NA	NA	NA	NA	NA	NA	NA
454	A930024E05Rik	0.00495877	NA	NA	0.00939018	NA	NA	NA	NA	NA	0.00779469	NA	NA	NA	NA	NA	NA	NA	NA	NA	NA	NA
455	A930024N18Rik	0.0175369	NA	NA	NA	NA	NA	0.0116618	NA	NA	0.0187868	NA	NA	NA	NA	NA	NA	NA	NA	NA	NA	NA
456	A930029G22Rik	0.00485814	NA	NA	0.0127424	NA	NA	0.00681821	NA	NA	0.0145187	NA	NA	0.0248458	NA	NA	0.0206485	NA	NA	NA	NA	NA
457	A930033H14Rik	0.0221842	NA	NA	0.0104544	NA	NA	0.00468854	NA	NA	0.0226443	NA	NA	0.0380925	NA	NA	0.019847	NA	NA	NA	NA	NA
458	A930041C12Rik	NA	NA	NA	0.00548185	NA	NA	0.00396816	NA	NA	NA	NA	NA	0.00836543	NA	NA	NA	NA	NA	NA	NA	NA
459	AA386476	0.0112074	NA	NA	NA	NA	NA	NA	NA	NA	0.00770683	NA	NA	0.0111255	NA	NA	0.0217829	NA	NA	NA	NA	NA
460	AA387200	0.0122041	NA	NA	0.0172136	NA	NA	0.0141624	NA	NA	0.0238304	NA	NA	0.0259483	NA	NA	NA	NA	NA	NA	NA	NA
461	AA415398	0.00517778	NA	NA	0.00889588	NA	NA	0.00679737	NA	NA	0.0257752	NA	NA	0.0330421	NA	NA	NA	NA	NA	NA	NA	NA
462	AA467197	0.00408824	NA	NA	NA	NA	NA	0.00474435	NA	NA	NA	NA	NA	NA	NA	NA	NA	NA	NA	0.0442258	NA	NA
463	AA474331	0.0137487	NA	NA	0.00823997	NA	NA	0.0171084	NA	NA	0.0146586	NA	NA	0.0421272	NA	NA	NA	NA	NA	NA	NA	NA
464	AA474408	0.00527926	NA	NA	NA	NA	NA	NA	NA	NA	0.0149103	NA	NA	NA	NA	NA	NA	NA	NA	0.028167	NA	NA
465	AB041806	0.00880208	NA	NA	NA	NA	NA	NA	NA	NA	0.00792377	NA	NA	0.0139092	NA	NA	NA	NA	NA	NA	NA	NA
466	AI314180	0.142182	NA	NA	0.100572	NA	NA	0.0867053	NA	NA	0.0990336	NA	NA	0.0673927	NA	NA	0.170066	NA	NA	0.0304678	NA	NA
467	AI413582	0.110122	NA	NA	0.140634	NA	NA	0.102283	NA	NA	0.0608025	NA	NA	0.247042	NA	NA	0.160089	NA	NA	0.33204	NA	NA
468	AI464131	0.018799	NA	NA	NA	NA	NA	NA	NA	NA	NA	NA	NA	NA	NA	NA	NA	NA	NA	NA	NA	NA
469	AI480526	0.122681	NA	NA	0.189226	NA	NA	0.163381	NA	NA	0.229877	NA	NA	0.130828	NA	NA	0.0770694	NA	NA	0.236034	NA	NA
470	AI504432	0.173198	NA	NA	0.0375773	NA	NA	0.106306	NA	NA	0.129945	NA	NA	0.123124	NA	NA	0.109276	NA	NA	0.128311	NA	NA
471	AI593442	0.0865784	NA	NA	0.0496798	NA	NA	0.0169415	NA	NA	0.0840228	NA	NA	0.273215	0.350838	8.0208e-08	0.0957625	NA	NA	0.319752	0.397294	1
472	AI597479	0.120891	NA	NA	0.163159	NA	NA	0.129961	NA	NA	0.132115	NA	NA	0.200755	NA	NA	0.127205	NA	NA	0.0874714	NA	NA
473	AI606181	0.00885429	NA	NA	0.0329469	NA	NA	0.0392322	NA	NA	0.00807312	NA	NA	0.0169938	NA	NA	NA	NA	NA	NA	NA	NA
474	AI837181	0.0292187	NA	NA	0.0249992	NA	NA	0.0338662	NA	NA	0.016006	NA	NA	0.0296871	NA	NA	0.0209857	NA	NA	NA	NA	NA
475	AI839979	0.00374569	NA	NA	NA	NA	NA	NA	NA	NA	NA	NA	NA	0.00628564	NA	NA	0.0213503	NA	NA	NA	NA	NA
476	AI846148	0.122393	NA	NA	0.0899339	NA	NA	0.0865481	NA	NA	0.132922	NA	NA	0.151876	NA	NA	0.130236	NA	NA	NA	NA	NA
477	AI854517	0.0555011	NA	NA	0.0747645	NA	NA	0.132339	NA	NA	0.0658782	NA	NA	0.0362954	NA	NA	0.0194387	NA	NA	NA	NA	NA
478	AI854703	0.00685676	NA	NA	0.0176458	NA	NA	0.0278499	NA	NA	0.0305158	NA	NA	0.0400696	NA	NA	0.0411244	NA	NA	NA	NA	NA
479	AI987944	0.00408415	NA	NA	0.0119225	NA	NA	0.00474435	NA	NA	NA	NA	NA	0.0177667	NA	NA	NA	NA	NA	0.0550669	NA	NA
480	AK010878	0.21847	NA	NA	0.273447	NA	NA	0.316889	NA	NA	0.311904	NA	NA	0.334176	NA	NA	0.421621	NA	NA	0.263328	NA	NA
481	AK157302	0.014653	NA	NA	0.033238	NA	NA	0.0133879	NA	NA	NA	NA	NA	0.0400122	NA	NA	0.0189523	NA	NA	NA	NA	NA
482	AU019823	0.233378	NA	NA	0.137832	NA	NA	0.107817	NA	NA	0.196211	NA	NA	0.157243	NA	NA	0.190069	NA	NA	0.193501	NA	NA
483	AU022252	0.0974908	NA	NA	0.089633	NA	NA	0.10561	NA	NA	0.118619	NA	NA	0.124743	NA	NA	0.0604384	NA	NA	0.1375	NA	NA
484	AU040320	0.0889067	NA	NA	0.0268578	NA	NA	0.0843928	NA	NA	0.0683368	NA	NA	0.081196	NA	NA	0.112195	NA	NA	0.0365123	NA	NA
485	AU041133	0.0236663	NA	NA	0.034642	NA	NA	0.0126461	NA	NA	0.00863341	NA	NA	0.0230488	NA	NA	NA	NA	NA	0.0550669	NA	NA
486	AW121686	NA	NA	NA	NA	NA	NA	0.0111871	NA	NA	0.0281773	NA	NA	0.00683282	NA	NA	NA	NA	NA	NA	NA	NA
487	AW146154	NA	NA	NA	0.011523	NA	NA	NA	NA	NA	NA	NA	NA	0.00938019	NA	NA	0.0207123	NA	NA	NA	NA	NA
488	AW209491	0.126249	NA	NA	0.089368	NA	NA	0.090756	NA	NA	0.191262	NA	NA	0.169071	NA	NA	0.125523	NA	NA	0.177743	NA	NA
489	AW549877	0.0571397	NA	NA	0.0907793	NA	NA	0.0654024	NA	NA	0.081576	NA	NA	0.101315	NA	NA	0.0435718	NA	NA	0.086961	NA	NA
490	AW551984	0.497233	NA	NA	0.477953	NA	NA	0.315566	-0.383852	0.0103405	0.588814	NA	NA	0.707125	NA	NA	1.37303	0.797405	7.18548e-13	0.693534	NA	NA
491	AW554918	0.0237332	NA	NA	0.0232968	NA	NA	0.0232311	NA	NA	0.0822296	NA	NA	0.0153585	NA	NA	0.0407435	NA	NA	0.0581808	NA	NA
492	AY036118	0.0187924	NA	NA	NA	NA	NA	NA	NA	NA	0.0146625	NA	NA	NA	NA	NA	NA	NA	NA	NA	NA	NA
493	AY074887	0.0083414	NA	NA	NA	NA	NA	0.0134797	NA	NA	NA	NA	NA	NA	NA	NA	NA	NA	NA	NA	NA	NA
494	Aaas	0.0140676	NA	NA	0.0158107	NA	NA	0.0326022	NA	NA	0.0231755	NA	NA	0.0116769	NA	NA	NA	NA	NA	0.04166	NA	NA
495	Aacs	0.0305919	NA	NA	NA	NA	NA	0.0580227	NA	NA	0.0152702	NA	NA	0.086741	NA	NA	0.0505118	NA	NA	NA	NA	NA
496	Aagab	0.0924784	NA	NA	0.077041	NA	NA	0.0628807	NA	NA	0.0224052	NA	NA	0.0562023	NA	NA	0.0810008	NA	NA	NA	NA	NA
497	Aak1	0.158834	NA	NA	0.0912709	NA	NA	0.121707	NA	NA	0.0537309	NA	NA	0.0928151	NA	NA	0.100948	NA	NA	0.143383	NA	NA
498	Aamdc	0.128373	NA	NA	0.10163	NA	NA	0.081189	NA	NA	0.115549	NA	NA	0.103725	NA	NA	0.147329	NA	NA	0.0906748	NA	NA
499	Aamp	0.587346	NA	NA	0.512388	NA	NA	0.479919	NA	NA	0.532167	NA	NA	0.531694	NA	NA	0.62795	NA	NA	0.490269	NA	NA
500	Aar2	0.0920055	NA	NA	0.0768794	NA	NA	0.0871385	NA	NA	0.0661901	NA	NA	0.104201	NA	NA	0.103995	NA	NA	NA	NA	NA
501	Aard	0.0144149	NA	NA	0.00567387	NA	NA	0.00600529	NA	NA	0.0399266	NA	NA	0.0345787	NA	NA	NA	NA	NA	NA	NA	NA
502	Aars	0.216483	NA	NA	0.235326	NA	NA	0.243147	NA	NA	0.19219	NA	NA	0.244884	NA	NA	0.374405	NA	NA	0.267019	NA	NA
503	Aars2	0.00968939	NA	NA	0.0167644	NA	NA	0.0294359	NA	NA	0.0292844	NA	NA	0.0102117	NA	NA	0.0187541	NA	NA	0.0304678	NA	NA
504	Aarsd1	0.0179147	NA	NA	0.0255573	NA	NA	0.0335736	NA	NA	0.0251695	NA	NA	0.0353276	NA	NA	NA	NA	NA	NA	NA	NA
505	Aasdh	0.00285085	NA	NA	0.0117551	NA	NA	0.023918	NA	NA	NA	NA	NA	0.00575172	NA	NA	0.0386944	NA	NA	NA	NA	NA
506	Aasdhppt	0.137623	NA	NA	0.116593	NA	NA	0.17869	NA	NA	0.169684	NA	NA	0.173102	NA	NA	0.103203	NA	NA	0.101138	NA	NA
507	Aatf	0.0560457	NA	NA	0.118737	NA	NA	0.103244	NA	NA	0.0565575	NA	NA	0.0935966	NA	NA	0.0213503	NA	NA	NA	NA	NA
508	Aatk	0.050804	NA	NA	0.0503542	NA	NA	0.0460369	NA	NA	0.0617217	NA	NA	0.110522	NA	NA	0.107408	NA	NA	0.04166	NA	NA
509	Abat	0.265392	NA	NA	0.21157	NA	NA	0.211342	NA	NA	0.272646	NA	NA	0.210079	NA	NA	0.186806	NA	NA	0.17896	NA	NA
510	Abca1	0.0299274	NA	NA	0.00649808	NA	NA	0.00591286	NA	NA	0.00831103	NA	NA	0.0116769	NA	NA	NA	NA	NA	NA	NA	NA
511	Abca2	0.0630275	NA	NA	0.0471047	NA	NA	0.0437118	NA	NA	0.0723629	NA	NA	0.0463728	NA	NA	0.113674	NA	NA	NA	NA	NA
512	Abca3	0.141798	NA	NA	0.073717	NA	NA	0.106859	NA	NA	0.0968675	NA	NA	0.159739	NA	NA	0.110829	NA	NA	0.1561	NA	NA
513	Abca5	0.0442629	NA	NA	0.0289321	NA	NA	0.0123337	NA	NA	NA	NA	NA	0.060138	NA	NA	0.0452408	NA	NA	0.0882314	NA	NA
514	Abca7	0.0343388	NA	NA	0.0232703	NA	NA	0.0180816	NA	NA	0.0319187	NA	NA	NA	NA	NA	0.023281	NA	NA	0.0490147	NA	NA
515	Abca8b	0.02159	NA	NA	0.00628115	NA	NA	0.0061839	NA	NA	0.0241629	NA	NA	0.0281568	NA	NA	NA	NA	NA	NA	NA	NA
516	Abcb10	0.0568146	NA	NA	0.0659105	NA	NA	0.0246198	NA	NA	0.0205633	NA	NA	0.0598135	NA	NA	0.0807299	NA	NA	0.0671155	NA	NA
517	Abcb4	0.00903187	NA	NA	NA	NA	NA	0.00662986	NA	NA	NA	NA	NA	0.0100154	NA	NA	0.0209857	NA	NA	NA	NA	NA
518	Abcb6	0.0334754	NA	NA	0.0146311	NA	NA	0.0288267	NA	NA	0.0375469	NA	NA	0.0333933	NA	NA	0.0413606	NA	NA	NA	NA	NA
519	Abcb7	0.0848799	NA	NA	0.0611121	NA	NA	0.0890292	NA	NA	0.0765732	NA	NA	0.111063	NA	NA	0.0217829	NA	NA	0.123663	NA	NA
520	Abcb8	0.0994861	NA	NA	0.0990459	NA	NA	0.086603	NA	NA	0.0915233	NA	NA	0.071675	NA	NA	NA	NA	NA	0.19629	NA	NA
521	Abcb9	0.0124077	NA	NA	NA	NA	NA	0.0111892	NA	NA	0.0148965	NA	NA	0.0320015	NA	NA	0.0424497	NA	NA	NA	NA	NA
522	Abcc1	0.00334462	NA	NA	0.00492731	NA	NA	0.0144167	NA	NA	NA	NA	NA	0.0199179	NA	NA	0.0210833	NA	NA	0.0462679	NA	NA
523	Abcc10	0.0214553	NA	NA	0.0307689	NA	NA	0.0142227	NA	NA	0.0167216	NA	NA	0.0274151	NA	NA	0.086778	NA	NA	NA	NA	NA
524	Abcc4	NA	NA	NA	NA	NA	NA	0.0195908	NA	NA	NA	NA	NA	0.00819387	NA	NA	NA	NA	NA	NA	NA	NA
525	Abcc5	0.275299	NA	NA	0.208664	NA	NA	0.210802	NA	NA	0.223424	NA	NA	0.203213	NA	NA	0.331167	NA	NA	0.22959	NA	NA
526	Abcc8	NA	NA	NA	0.00674921	NA	NA	0.0133056	NA	NA	NA	NA	NA	NA	NA	NA	NA	NA	NA	NA	NA	NA
527	Abcd1	0.053523	NA	NA	0.0460528	NA	NA	0.0175934	NA	NA	0.030152	NA	NA	0.0569983	NA	NA	0.0903714	NA	NA	NA	NA	NA
528	Abcd3	0.134409	NA	NA	0.120307	NA	NA	0.15147	NA	NA	0.146388	NA	NA	0.190236	NA	NA	0.0763904	NA	NA	0.117011	NA	NA
529	Abcd4	0.0287909	NA	NA	0.0258018	NA	NA	0.0451977	NA	NA	0.0308885	NA	NA	0.0325627	NA	NA	0.133601	NA	NA	0.0716175	NA	NA
530	Abce1	0.176763	NA	NA	0.0838298	NA	NA	0.107016	NA	NA	0.0701335	NA	NA	0.152566	NA	NA	0.139923	NA	NA	0.160262	NA	NA
531	Abcf1	0.502332	NA	NA	0.424712	NA	NA	0.497488	NA	NA	0.508694	NA	NA	0.418295	NA	NA	0.557971	NA	NA	0.431156	NA	NA
532	Abcf2	0.0726502	NA	NA	0.109568	NA	NA	0.0851056	NA	NA	0.113262	NA	NA	0.114431	NA	NA	0.0258544	NA	NA	0.0413221	NA	NA
533	Abcf3	0.104507	NA	NA	0.0761343	NA	NA	0.0752801	NA	NA	0.0891048	NA	NA	0.179445	NA	NA	0.0921795	NA	NA	0.0413221	NA	NA
534	Abcg1	0.0515641	NA	NA	0.0433228	NA	NA	0.031589	NA	NA	0.0594698	NA	NA	0.100476	NA	NA	NA	NA	NA	0.0874714	NA	NA
535	Abcg2	0.0590446	NA	NA	0.0641972	NA	NA	0.0190782	NA	NA	0.0619489	NA	NA	0.053024	NA	NA	0.0664753	NA	NA	0.0585679	NA	NA
536	Abcg4	0.0363716	NA	NA	0.0306988	NA	NA	0.0341302	NA	NA	0.0145562	NA	NA	0.0625002	NA	NA	0.0225106	NA	NA	NA	NA	NA
537	Abhd10	0.199224	NA	NA	0.13747	NA	NA	0.139808	NA	NA	0.164518	NA	NA	0.193814	NA	NA	0.270828	NA	NA	0.245941	NA	NA
538	Abhd11	0.146876	NA	NA	0.19963	NA	NA	0.14292	NA	NA	0.0827558	NA	NA	0.11291	NA	NA	0.0769916	NA	NA	NA	NA	NA
539	Abhd12	0.141648	NA	NA	0.156803	NA	NA	0.140566	NA	NA	0.159144	NA	NA	0.0878443	NA	NA	0.195028	NA	NA	0.145982	NA	NA
540	Abhd13	0.0955761	NA	NA	0.0877015	NA	NA	0.054224	NA	NA	0.10029	NA	NA	0.0983303	NA	NA	0.0430843	NA	NA	0.0498359	NA	NA
541	Abhd14a	0.120098	NA	NA	0.145425	NA	NA	0.103815	NA	NA	0.0842828	NA	NA	0.194398	NA	NA	0.169399	NA	NA	0.0923099	NA	NA
542	Abhd14b	0.0516169	NA	NA	0.0314705	NA	NA	0.0160716	NA	NA	0.0229622	NA	NA	0.0598822	NA	NA	0.0206485	NA	NA	0.0573098	NA	NA
543	Abhd16a	0.140324	NA	NA	0.154459	NA	NA	0.144789	NA	NA	0.229428	NA	NA	0.210258	NA	NA	0.151665	NA	NA	0.0861606	NA	NA
544	Abhd17a	0.288043	NA	NA	0.287775	NA	NA	0.252964	NA	NA	0.287141	NA	NA	0.272764	NA	NA	0.256924	NA	NA	0.082824	NA	NA
545	Abhd17b	0.21319	NA	NA	0.20925	NA	NA	0.165096	NA	NA	0.128011	NA	NA	0.209574	NA	NA	0.141864	NA	NA	0.0945639	NA	NA
546	Abhd17c	0.2575	NA	NA	0.229424	NA	NA	0.278673	NA	NA	0.296429	NA	NA	0.309551	NA	NA	0.332835	NA	NA	0.127623	NA	NA
547	Abhd18	0.0803156	NA	NA	0.0581257	NA	NA	0.0378742	NA	NA	0.138221	NA	NA	0.0859136	NA	NA	0.0865297	NA	NA	0.122398	NA	NA
548	Abhd2	0.243405	NA	NA	0.205861	NA	NA	0.248846	NA	NA	0.233588	NA	NA	0.193831	NA	NA	0.156581	NA	NA	0.068666	NA	NA
549	Abhd4	0.0215335	NA	NA	0.0155747	NA	NA	0.0191923	NA	NA	0.0411861	NA	NA	0.0134271	NA	NA	NA	NA	NA	0.0955733	NA	NA
550	Abhd5	0.0270645	NA	NA	0.0230693	NA	NA	0.0420839	NA	NA	0.0217999	NA	NA	0.0397306	NA	NA	0.0190463	NA	NA	NA	NA	NA
551	Abhd6	0.0275491	NA	NA	0.0186229	NA	NA	0.0167454	NA	NA	0.0358085	NA	NA	0.022964	NA	NA	0.0196211	NA	NA	0.0957378	NA	NA
552	Abhd8	0.500967	NA	NA	0.533509	NA	NA	0.471879	NA	NA	0.477177	NA	NA	0.508533	NA	NA	0.654351	NA	NA	0.412492	NA	NA
553	Abi1	0.260386	NA	NA	0.240791	NA	NA	0.282263	NA	NA	0.26246	NA	NA	0.224168	NA	NA	0.310137	NA	NA	0.247928	NA	NA
554	Abi2	0.539243	NA	NA	0.472864	NA	NA	0.443184	NA	NA	0.549605	NA	NA	0.611699	NA	NA	0.604533	NA	NA	0.51182	NA	NA
555	Abl1	0.0688785	NA	NA	0.0495113	NA	NA	0.0511516	NA	NA	0.0960392	NA	NA	0.116751	NA	NA	0.0685527	NA	NA	0.0550669	NA	NA
556	Abl2	0.0841304	NA	NA	0.0386964	NA	NA	0.0593047	NA	NA	0.0900674	NA	NA	0.0934175	NA	NA	0.08447	NA	NA	0.028167	NA	NA
557	Ablim1	0.0285072	NA	NA	0.0453979	NA	NA	0.0174089	NA	NA	0.0126757	NA	NA	0.0966784	NA	NA	NA	NA	NA	0.0941724	NA	NA
558	Ablim2	0.0426466	NA	NA	0.0208452	NA	NA	0.0245948	NA	NA	0.0129456	NA	NA	0.0411277	NA	NA	0.0206485	NA	NA	NA	NA	NA
559	Ablim3	0.0514877	NA	NA	0.157488	NA	NA	0.0960602	NA	NA	0.120392	NA	NA	0.207653	NA	NA	0.136506	NA	NA	0.0396507	NA	NA
560	Abr	0.364789	NA	NA	0.321899	NA	NA	0.396351	NA	NA	0.450865	NA	NA	0.239457	NA	NA	0.47063	NA	NA	0.172574	NA	NA
561	Abracl	0.140371	NA	NA	0.187272	NA	NA	0.16563	NA	NA	0.241336	NA	NA	0.15452	NA	NA	0.0206485	-0.312112	1	0.319099	NA	NA
562	Abt1	0.0424533	NA	NA	0.0456787	NA	NA	0.0692662	NA	NA	0.0569952	NA	NA	0.0865795	NA	NA	0.0608399	NA	NA	0.0837158	NA	NA
563	Abtb1	0.0741467	NA	NA	0.0706188	NA	NA	0.0777043	NA	NA	0.0369536	NA	NA	0.0754406	NA	NA	0.0179617	NA	NA	NA	NA	NA
564	Abtb2	0.0224223	NA	NA	NA	NA	NA	NA	NA	NA	NA	NA	NA	NA	NA	NA	0.0185973	NA	NA	NA	NA	NA
565	Acaa1a	0.307734	NA	NA	0.319854	NA	NA	0.311234	NA	NA	0.314861	NA	NA	0.29215	NA	NA	0.410159	NA	NA	0.239294	NA	NA
566	Acaa1b	0.00962087	NA	NA	0.0109574	NA	NA	NA	NA	NA	NA	NA	NA	NA	NA	NA	NA	NA	NA	NA	NA	NA
567	Acaa2	0.0151874	NA	NA	0.0399272	NA	NA	0.0649452	NA	NA	0.00692268	NA	NA	0.0624066	NA	NA	0.065959	NA	NA	NA	NA	NA
568	Acaca	0.11821	NA	NA	0.167099	NA	NA	0.127951	NA	NA	0.0661949	NA	NA	0.132218	NA	NA	0.138248	NA	NA	0.165116	NA	NA
569	Acacb	0.00455136	NA	NA	0.0123706	NA	NA	0.0072111	NA	NA	0.0357996	NA	NA	0.0367378	NA	NA	0.0451666	NA	NA	NA	NA	NA
570	Acad10	0.00529522	NA	NA	NA	NA	NA	0.00997824	NA	NA	NA	NA	NA	0.0187698	NA	NA	0.0206152	NA	NA	NA	NA	NA
571	Acad11	0.0261313	NA	NA	0.00546284	NA	NA	NA	NA	NA	0.0413505	NA	NA	0.0323725	NA	NA	0.0409582	NA	NA	0.0389484	NA	NA
572	Acad12	0.0142311	NA	NA	0.00641891	NA	NA	0.00313368	NA	NA	NA	NA	NA	NA	NA	NA	NA	NA	NA	NA	NA	NA
573	Acad8	0.0440643	NA	NA	0.0458012	NA	NA	0.0507093	NA	NA	0.0288903	NA	NA	0.0247139	NA	NA	0.0658975	NA	NA	NA	NA	NA
574	Acad9	0.0331207	NA	NA	0.045611	NA	NA	0.0643635	NA	NA	0.0669954	NA	NA	0.0626602	NA	NA	0.065832	NA	NA	NA	NA	NA
575	Acadl	0.00387021	NA	NA	0.00754832	NA	NA	NA	NA	NA	0.00834851	NA	NA	NA	NA	NA	0.022079	NA	NA	NA	NA	NA
576	Acadm	0.131397	NA	NA	0.047709	NA	NA	0.0661767	NA	NA	0.0510527	NA	NA	0.111751	NA	NA	0.236246	0.253244	1	0.182403	NA	NA
577	Acads	0.126102	NA	NA	0.052931	NA	NA	0.0626558	NA	NA	0.0739306	NA	NA	0.0988519	NA	NA	0.105156	NA	NA	0.178223	NA	NA
578	Acadsb	0.10098	NA	NA	0.158675	NA	NA	0.112569	NA	NA	0.0964462	NA	NA	0.125431	NA	NA	0.11787	NA	NA	0.0396507	NA	NA
579	Acadvl	0.16291	NA	NA	0.10876	NA	NA	0.101486	NA	NA	0.0888006	NA	NA	0.142681	NA	NA	0.101224	NA	NA	0.352247	0.34941	1
580	Acap2	0.0306328	NA	NA	0.0154534	NA	NA	0.0339319	NA	NA	0.0127913	NA	NA	0.0675992	NA	NA	0.0235277	NA	NA	0.0561392	NA	NA
581	Acap3	0.194019	NA	NA	0.117494	NA	NA	0.100726	NA	NA	0.207989	NA	NA	0.199732	NA	NA	0.199892	NA	NA	0.123803	NA	NA
582	Acat1	0.388181	NA	NA	0.397339	NA	NA	0.506593	NA	NA	0.414179	NA	NA	0.528524	NA	NA	0.349684	NA	NA	0.632937	NA	NA
583	Acat2	0.498242	NA	NA	0.376033	NA	NA	0.52192	NA	NA	0.411379	NA	NA	0.431724	NA	NA	0.321015	NA	NA	0.420923	NA	NA
584	Acbd3	0.107841	NA	NA	0.0598641	NA	NA	0.113181	NA	NA	0.103634	NA	NA	0.104689	NA	NA	0.043263	NA	NA	0.262294	0.287832	1
585	Acbd5	0.213297	NA	NA	0.184884	NA	NA	0.157683	NA	NA	0.141234	NA	NA	0.25771	NA	NA	0.178096	NA	NA	0.323452	NA	NA
586	Acbd6	0.388065	NA	NA	0.396455	NA	NA	0.418612	NA	NA	0.362771	NA	NA	0.419619	NA	NA	0.573195	NA	NA	0.473899	NA	NA
587	Acbd7	0.0244894	NA	NA	0.0122356	NA	NA	0.0165171	NA	NA	0.023216	NA	NA	0.0700246	NA	NA	0.0670372	NA	NA	0.127427	NA	NA
588	Accs	0.0514453	NA	NA	0.0362775	NA	NA	0.0472945	NA	NA	0.0598144	NA	NA	0.0449009	NA	NA	0.0517364	NA	NA	NA	NA	NA
589	Acd	0.468274	NA	NA	0.430155	NA	NA	0.481122	NA	NA	0.371528	NA	NA	0.436832	NA	NA	0.420865	NA	NA	0.561294	NA	NA
590	Acer2	0.085914	NA	NA	0.149276	NA	NA	0.0386775	NA	NA	0.129692	NA	NA	0.0512855	NA	NA	0.0922494	NA	NA	0.0396507	NA	NA
591	Acer3	0.0305813	NA	NA	0.0218012	NA	NA	0.00938554	NA	NA	0.0217338	NA	NA	0.0453838	NA	NA	0.0425495	NA	NA	NA	NA	NA
592	Ache	0.0235868	NA	NA	0.0385339	NA	NA	0.024609	NA	NA	0.016205	NA	NA	0.093104	NA	NA	0.019939	NA	NA	NA	NA	NA
593	Acin1	0.666573	NA	NA	0.603025	NA	NA	0.76258	NA	NA	0.590379	NA	NA	0.620292	NA	NA	0.577318	NA	NA	0.607885	NA	NA
594	Ackr1	0.0230075	NA	NA	0.0244266	NA	NA	0.0235958	NA	NA	0.0414804	NA	NA	0.0272788	NA	NA	NA	NA	NA	0.0396507	NA	NA
595	Ackr3	0.0039168	NA	NA	0.0100667	NA	NA	NA	NA	NA	NA	NA	NA	NA	NA	NA	NA	NA	NA	NA	NA	NA
596	Acly	0.466938	NA	NA	0.334198	NA	NA	0.391467	NA	NA	0.390818	NA	NA	0.355216	NA	NA	0.417575	NA	NA	0.463034	NA	NA
597	Aco1	0.0569959	NA	NA	0.0360199	NA	NA	0.0942756	NA	NA	0.0677077	NA	NA	0.049925	NA	NA	0.0210833	NA	NA	0.0430854	NA	NA
598	Aco2	0.501862	NA	NA	0.49045	NA	NA	0.54725	NA	NA	0.504094	NA	NA	0.471484	NA	NA	0.443985	NA	NA	0.333955	NA	NA
599	Acot1	0.0246243	NA	NA	0.0513683	NA	NA	0.0529335	NA	NA	0.0127063	NA	NA	0.0198677	NA	NA	0.0165257	NA	NA	0.0928517	NA	NA
600	Acot10	0.0138354	NA	NA	0.00609723	NA	NA	0.0179137	NA	NA	NA	NA	NA	0.00713369	NA	NA	NA	NA	NA	NA	NA	NA
601	Acot11	0.0232888	NA	NA	0.02484	NA	NA	0.0155716	NA	NA	0.0211583	NA	NA	0.0174511	NA	NA	0.0392125	NA	NA	NA	NA	NA
602	Acot13	0.131355	NA	NA	0.143979	NA	NA	0.122596	NA	NA	0.0802348	NA	NA	0.18534	NA	NA	0.229035	NA	NA	0.125544	NA	NA
603	Acot2	0.0202973	NA	NA	0.0157477	NA	NA	0.0136295	NA	NA	0.0128533	NA	NA	0.0159834	NA	NA	0.025126	NA	NA	NA	NA	NA
604	Acot6	0.0154394	NA	NA	NA	NA	NA	NA	NA	NA	NA	NA	NA	0.0236035	NA	NA	NA	NA	NA	NA	NA	NA
605	Acot7	0.471972	NA	NA	0.54531	NA	NA	0.460587	NA	NA	0.531994	NA	NA	0.660363	NA	NA	0.500072	NA	NA	0.415933	NA	NA
606	Acot8	0.0778391	NA	NA	0.0420642	NA	NA	0.100356	NA	NA	0.0212226	NA	NA	0.100478	NA	NA	0.101548	NA	NA	0.0462679	NA	NA
607	Acot9	0.0285576	NA	NA	0.03885	NA	NA	0.0415802	NA	NA	0.0768412	NA	NA	0.0653848	NA	NA	0.0436664	NA	NA	0.0494012	NA	NA
608	Acox1	0.0996218	NA	NA	0.0744722	NA	NA	0.144671	NA	NA	0.0525942	NA	NA	0.160453	NA	NA	0.119181	NA	NA	0.0430854	NA	NA
609	Acox3	0.0388127	NA	NA	0.0409062	NA	NA	0.0375383	NA	NA	0.00698029	NA	NA	0.0250068	NA	NA	NA	NA	NA	NA	NA	NA
610	Acp1	0.864385	NA	NA	0.826223	NA	NA	0.703409	NA	NA	0.808253	NA	NA	0.80398	NA	NA	0.786451	NA	NA	0.671569	NA	NA
611	Acp2	0.116012	NA	NA	0.0921424	NA	NA	0.161705	NA	NA	0.105174	NA	NA	0.204723	NA	NA	0.0781615	NA	NA	0.180358	NA	NA
612	Acp6	0.0242261	NA	NA	0.0173102	NA	NA	0.0441276	NA	NA	0.01316	NA	NA	0.054324	NA	NA	0.034391	NA	NA	0.127854	NA	NA
613	Acr	0.0147754	NA	NA	0.0356832	NA	NA	0.00678443	NA	NA	0.00820569	NA	NA	NA	NA	NA	NA	NA	NA	NA	NA	NA
614	Acrbp	0.0403478	NA	NA	0.0326267	NA	NA	0.0249501	NA	NA	0.0608546	NA	NA	0.0714189	NA	NA	0.0910551	NA	NA	0.0490147	NA	NA
615	Acsf3	0.0394481	NA	NA	0.0114639	NA	NA	0.0112132	NA	NA	0.00787353	NA	NA	0.0558771	NA	NA	0.0217829	NA	NA	NA	NA	NA
616	Acsl1	0.0131823	NA	NA	0.0175949	NA	NA	0.00303581	NA	NA	0.0243586	NA	NA	0.0429748	NA	NA	0.0225106	NA	NA	NA	NA	NA
617	Acsl3	0.138786	NA	NA	0.0599299	NA	NA	0.0737846	NA	NA	0.0955509	NA	NA	0.127821	NA	NA	0.158706	NA	NA	0.121162	NA	NA
618	Acsl4	0.0841761	NA	NA	0.0335914	NA	NA	0.0261193	NA	NA	0.0149723	NA	NA	0.103746	NA	NA	0.0632672	NA	NA	0.106324	NA	NA
619	Acsl5	0.0187934	NA	NA	0.0045191	NA	NA	NA	NA	NA	0.0132901	NA	NA	0.0463584	NA	NA	0.0570823	NA	NA	NA	NA	NA
620	Acsl6	0.0736176	NA	NA	0.0283397	NA	NA	0.0577164	NA	NA	0.0430472	NA	NA	0.0392683	NA	NA	0.0360009	NA	NA	0.0990457	NA	NA
621	Acss1	0.0260645	NA	NA	0.0122934	NA	NA	0.0170187	NA	NA	0.00778219	NA	NA	NA	NA	NA	NA	NA	NA	NA	NA	NA
622	Acss2	0.0183006	NA	NA	0.0119473	NA	NA	0.0128285	NA	NA	0.0381638	NA	NA	0.0341588	NA	NA	0.0430623	NA	NA	0.0500309	NA	NA
623	Acta1	0.079621	NA	NA	0.0267709	NA	NA	0.049287	NA	NA	0.120459	NA	NA	0.101974	NA	NA	0.130322	NA	NA	0.140283	NA	NA
624	Actb	3.89234	NA	NA	4.00899	NA	NA	4.15465	0.256869	0.653454	3.785	-0.304347	1	3.94927	NA	NA	4.05728	NA	NA	3.76942	NA	NA
625	Actg1	3.18814	NA	NA	3.38691	NA	NA	3.56577	0.253263	1.52289e-11	3.28673	NA	NA	3.2936	NA	NA	3.2147	NA	NA	3.28429	NA	NA
626	Actl6a	0.299319	NA	NA	0.214903	NA	NA	0.278071	NA	NA	0.311614	NA	NA	0.238959	NA	NA	0.278973	NA	NA	0.262218	NA	NA
627	Actl6b	0.786503	NA	NA	0.707315	NA	NA	0.892364	NA	NA	0.707165	NA	NA	0.709312	NA	NA	0.964862	NA	NA	0.895067	NA	NA
628	Actn1	0.0573904	NA	NA	0.0594175	NA	NA	0.0667969	NA	NA	0.104023	NA	NA	0.019299	NA	NA	0.0193836	NA	NA	0.0430854	NA	NA
629	Actn2	0.0043341	NA	NA	0.00514566	NA	NA	NA	NA	NA	0.00744783	NA	NA	NA	NA	NA	NA	NA	NA	NA	NA	NA
630	Actn4	0.0949048	NA	NA	0.157201	NA	NA	0.131976	NA	NA	0.076563	NA	NA	0.120557	NA	NA	0.0454755	NA	NA	0.281935	NA	NA
631	Actr10	0.271938	NA	NA	0.300239	NA	NA	0.291648	NA	NA	0.285002	NA	NA	0.375882	NA	NA	0.411851	NA	NA	0.387192	NA	NA
632	Actr1a	0.403923	NA	NA	0.543438	NA	NA	0.54255	NA	NA	0.430533	NA	NA	0.602121	NA	NA	0.454124	NA	NA	0.411728	NA	NA
633	Actr1b	0.354932	NA	NA	0.293138	NA	NA	0.257948	NA	NA	0.403668	NA	NA	0.364572	NA	NA	0.393226	NA	NA	0.313487	NA	NA
634	Actr2	0.512307	NA	NA	0.541057	NA	NA	0.519368	NA	NA	0.414612	NA	NA	0.534279	NA	NA	0.36112	NA	NA	0.785852	NA	NA
635	Actr3	0.650196	NA	NA	0.644938	NA	NA	0.571442	NA	NA	0.510102	NA	NA	0.655437	NA	NA	0.604643	NA	NA	0.430255	NA	NA
636	Actr3b	0.0689833	NA	NA	0.0059148	NA	NA	0.0277777	NA	NA	0.0330333	NA	NA	0.0623949	NA	NA	0.0375113	NA	NA	NA	NA	NA
637	Actr5	0.0479348	NA	NA	0.0537637	NA	NA	0.0519796	NA	NA	0.0290355	NA	NA	0.0278921	NA	NA	0.0917366	NA	NA	0.0516727	NA	NA
638	Actr6	0.101769	NA	NA	0.115502	NA	NA	0.0689727	NA	NA	0.103716	NA	NA	0.139838	NA	NA	0.180106	NA	NA	0.147246	NA	NA
639	Actr8	0.0921359	NA	NA	0.0986153	NA	NA	0.110232	NA	NA	0.0864606	NA	NA	0.155167	NA	NA	0.125375	NA	NA	0.154062	NA	NA
640	Acvr1	0.0531887	NA	NA	0.0185539	NA	NA	0.0515039	NA	NA	0.0457447	NA	NA	0.0298927	NA	NA	0.0630198	NA	NA	0.0462679	NA	NA
641	Acvr1b	0.0908208	NA	NA	0.0907532	NA	NA	0.0547608	NA	NA	0.138122	NA	NA	0.0813349	NA	NA	0.0554772	NA	NA	0.193636	NA	NA
642	Acvr1c	0.00498632	NA	NA	NA	NA	NA	NA	NA	NA	NA	NA	NA	0.00905501	NA	NA	0.0179617	NA	NA	NA	NA	NA
643	Acvr2a	0.176766	NA	NA	0.148193	NA	NA	0.210201	NA	NA	0.190563	NA	NA	0.229926	NA	NA	0.231471	NA	NA	0.137847	NA	NA
644	Acvr2b	0.225683	NA	NA	0.235102	NA	NA	0.150734	NA	NA	0.238999	NA	NA	0.202099	NA	NA	0.186068	NA	NA	0.120866	NA	NA
645	Acy1	0.0320315	NA	NA	0.0282057	NA	NA	NA	NA	NA	0.00784516	NA	NA	0.00942539	NA	NA	NA	NA	NA	NA	NA	NA
646	Acyp1	0.144638	NA	NA	0.160133	NA	NA	0.159827	NA	NA	0.183727	NA	NA	0.249198	NA	NA	0.267761	NA	NA	0.38159	NA	NA
647	Acyp2	0.0647289	NA	NA	0.0436818	NA	NA	0.0183991	NA	NA	0.0722641	NA	NA	0.14507	NA	NA	0.0165257	NA	NA	0.213577	NA	NA
648	Adal	0.0361181	NA	NA	0.0548729	NA	NA	0.0335105	NA	NA	0.0610329	NA	NA	0.0285443	NA	NA	0.0252546	NA	NA	NA	NA	NA
649	Adam10	0.270712	NA	NA	0.199059	NA	NA	0.165613	NA	NA	0.362056	NA	NA	0.351109	NA	NA	0.483514	0.318217	1	0.166439	NA	NA
650	Adam11	0.0677634	NA	NA	0.0557655	NA	NA	0.087057	NA	NA	0.0802356	NA	NA	0.103909	NA	NA	0.0181191	NA	NA	0.0441415	NA	NA
651	Adam12	NA	NA	NA	0.00575294	NA	NA	0.00562389	NA	NA	NA	NA	NA	NA	NA	NA	0.0652708	NA	NA	NA	NA	NA
652	Adam15	0.0233861	NA	NA	0.039336	NA	NA	0.0226562	NA	NA	NA	NA	NA	0.0152119	NA	NA	NA	NA	NA	0.0428912	NA	NA
653	Adam17	0.00853462	NA	NA	0.0229876	NA	NA	0.0181324	NA	NA	0.0157006	NA	NA	0.00979939	NA	NA	0.0406119	NA	NA	0.0669801	NA	NA
654	Adam19	0.00940673	NA	NA	0.00731326	NA	NA	0.0229157	NA	NA	0.0315385	NA	NA	0.042137	NA	NA	NA	NA	NA	0.0724313	NA	NA
655	Adam1a	0.00437727	NA	NA	NA	NA	NA	0.0159074	NA	NA	0.0115905	NA	NA	0.00848277	NA	NA	0.0177788	NA	NA	NA	NA	NA
656	Adam22	0.145102	NA	NA	0.056078	NA	NA	0.130285	NA	NA	0.151812	NA	NA	0.137692	NA	NA	0.183515	NA	NA	0.165598	NA	NA
657	Adam23	0.186653	NA	NA	0.0771924	NA	NA	0.180039	NA	NA	0.190583	NA	NA	0.209866	NA	NA	0.100278	NA	NA	0.407655	0.353931	1
658	Adam28	0.0485845	NA	NA	0.0574054	NA	NA	0.0412835	NA	NA	0.0595	NA	NA	0.0367415	NA	NA	0.0212712	NA	NA	0.0854768	NA	NA
659	Adam32	NA	NA	NA	NA	NA	NA	NA	NA	NA	0.00769736	NA	NA	0.00908413	NA	NA	0.0225106	NA	NA	NA	NA	NA
660	Adam5	NA	NA	NA	NA	NA	NA	NA	NA	NA	NA	NA	NA	0.015021	NA	NA	NA	NA	NA	0.0573098	NA	NA
661	Adam8	0.0128884	NA	NA	0.0100184	NA	NA	0.0136097	NA	NA	0.00851632	NA	NA	0.0165971	NA	NA	NA	NA	NA	0.04166	NA	NA
662	Adam9	0.0287057	NA	NA	0.023247	NA	NA	0.0155541	NA	NA	0.0193141	NA	NA	0.0652534	NA	NA	0.0197017	NA	NA	NA	NA	NA
663	Adamts1	NA	NA	NA	0.00636138	NA	NA	0.00679219	NA	NA	NA	NA	NA	NA	NA	NA	0.0236328	NA	NA	NA	NA	NA
664	Adamts10	0.0359249	NA	NA	0.0310698	NA	NA	0.0649871	NA	NA	0.0149524	NA	NA	0.0367149	NA	NA	0.0207123	NA	NA	0.0671155	NA	NA
665	Adamts13	NA	NA	NA	0.00608558	NA	NA	0.00762278	NA	NA	0.0120796	NA	NA	0.0102282	NA	NA	NA	NA	NA	NA	NA	NA
666	Adamts15	NA	NA	NA	NA	NA	NA	0.00651489	NA	NA	0.00829648	NA	NA	0.00929566	NA	NA	NA	NA	NA	NA	NA	NA
667	Adamts17	NA	NA	NA	0.0060879	NA	NA	0.0136362	NA	NA	NA	NA	NA	NA	NA	NA	NA	NA	NA	NA	NA	NA
668	Adamts18	0.0221508	NA	NA	0.00344993	NA	NA	NA	NA	NA	0.00484768	NA	NA	0.0307066	NA	NA	NA	NA	NA	NA	NA	NA
669	Adamts5	0.0154933	NA	NA	0.012783	NA	NA	0.0127908	NA	NA	NA	NA	NA	NA	NA	NA	NA	NA	NA	NA	NA	NA
670	Adamts7	0.00758774	NA	NA	0.0131227	NA	NA	0.046289	NA	NA	NA	NA	NA	NA	NA	NA	NA	NA	NA	0.0500309	NA	NA
671	Adamts9	0.00757895	NA	NA	0.0318717	NA	NA	NA	NA	NA	NA	NA	NA	0.0320333	NA	NA	0.0210833	NA	NA	NA	NA	NA
672	Adamtsl1	NA	NA	NA	0.0184642	NA	NA	0.0044257	NA	NA	NA	NA	NA	NA	NA	NA	NA	NA	NA	NA	NA	NA
673	Adamtsl2	0.0169827	NA	NA	0.0526418	NA	NA	0.0126664	NA	NA	0.00482229	NA	NA	0.00769222	NA	NA	0.0193836	NA	NA	NA	NA	NA
674	Adap1	0.0215183	NA	NA	0.0154691	NA	NA	0.0189438	NA	NA	0.00860157	NA	NA	0.09392	NA	NA	0.0402248	NA	NA	0.0304678	NA	NA
675	Adar	0.0687287	NA	NA	0.0928732	NA	NA	0.112655	NA	NA	0.0574436	NA	NA	0.114031	NA	NA	0.11553	NA	NA	0.068978	NA	NA
676	Adarb1	0.014863	NA	NA	0.0236206	NA	NA	0.0171148	NA	NA	0.00784516	NA	NA	0.00796726	NA	NA	0.0434521	NA	NA	NA	NA	NA
677	Adat1	0.0690197	NA	NA	0.0315113	NA	NA	0.0357164	NA	NA	0.0489901	NA	NA	0.033997	NA	NA	0.0200103	NA	NA	0.0419635	NA	NA
678	Adat2	0.010004	NA	NA	0.0111263	NA	NA	0.00303581	NA	NA	NA	NA	NA	0.00713369	NA	NA	NA	NA	NA	NA	NA	NA
679	Adat3	0.0136886	NA	NA	0.022872	NA	NA	0.00649735	NA	NA	0.0224046	NA	NA	0.00802997	NA	NA	NA	NA	NA	NA	NA	NA
680	Adck1	0.0636388	NA	NA	0.0529461	NA	NA	0.0534074	NA	NA	0.0707195	NA	NA	0.0937732	NA	NA	0.0853397	NA	NA	0.0304678	NA	NA
681	Adck2	0.0499185	NA	NA	0.0586744	NA	NA	0.0479559	NA	NA	0.072806	NA	NA	0.0811461	NA	NA	0.083437	NA	NA	0.149295	NA	NA
682	Adck4	0.0469454	NA	NA	0.0647177	NA	NA	0.037592	NA	NA	0.0494009	NA	NA	0.0675283	NA	NA	0.0861899	NA	NA	0.0389484	NA	NA
683	Adck5	0.0413708	NA	NA	0.0693083	NA	NA	0.110359	NA	NA	0.100319	NA	NA	0.121662	NA	NA	0.0403776	NA	NA	0.131731	NA	NA
684	Adcy1	0.00724698	NA	NA	0.0177898	NA	NA	0.0349093	NA	NA	0.0098867	NA	NA	0.0649745	NA	NA	0.0250781	NA	NA	0.22662	0.3811	0.00260831
685	Adcy10	0.028378	NA	NA	0.00706413	NA	NA	0.0139982	NA	NA	0.0053621	NA	NA	0.0284922	NA	NA	0.0345095	NA	NA	NA	NA	NA
686	Adcy2	0.0108111	NA	NA	0.0194698	NA	NA	0.006529	NA	NA	NA	NA	NA	0.0079281	NA	NA	NA	NA	NA	NA	NA	NA
687	Adcy3	0.0280988	NA	NA	0.0288823	NA	NA	0.024354	NA	NA	NA	NA	NA	0.0185432	NA	NA	0.0246574	NA	NA	NA	NA	NA
688	Adcy5	0.038718	NA	NA	0.0391036	NA	NA	0.0353447	NA	NA	0.0424707	NA	NA	0.041451	NA	NA	0.118739	NA	NA	0.0956487	NA	NA
689	Adcy6	0.0436452	NA	NA	0.0246521	NA	NA	0.0474502	NA	NA	0.0379594	NA	NA	0.0474184	NA	NA	0.0888169	NA	NA	NA	NA	NA
690	Adcy9	0.0211223	NA	NA	0.00629372	NA	NA	NA	NA	NA	0.0154137	NA	NA	0.0206593	NA	NA	0.0219009	NA	NA	NA	NA	NA
691	Adcyap1r1	0.100568	NA	NA	0.0328331	NA	NA	0.0507372	NA	NA	0.100679	NA	NA	0.0824816	NA	NA	0.195205	NA	NA	0.241153	NA	NA
692	Add1	0.304284	NA	NA	0.347363	NA	NA	0.28685	NA	NA	0.382156	NA	NA	0.543745	0.286573	0.558142	0.236401	NA	NA	0.119744	NA	NA
693	Add2	0.333255	NA	NA	0.3058	NA	NA	0.381958	NA	NA	0.325057	NA	NA	0.322453	NA	NA	0.169942	NA	NA	0.179959	NA	NA
694	Add3	0.0493715	NA	NA	0.0332704	NA	NA	0.0196868	NA	NA	0.0227877	NA	NA	NA	NA	NA	0.0394698	NA	NA	0.0462679	NA	NA
695	Adgra1	0.179818	NA	NA	0.055988	NA	NA	0.126513	NA	NA	0.100857	NA	NA	0.110239	NA	NA	0.28393	0.276302	1	0.0924589	NA	NA
696	Adgra2	0.0044588	NA	NA	0.00483259	NA	NA	0.00663598	NA	NA	NA	NA	NA	NA	NA	NA	NA	NA	NA	NA	NA	NA
697	Adgra3	0.0786258	NA	NA	0.0252133	NA	NA	0.0335158	NA	NA	0.0536385	NA	NA	0.0599046	NA	NA	0.0800599	NA	NA	0.073359	NA	NA
698	Adgrb1	0.15766	NA	NA	0.154738	NA	NA	0.148201	NA	NA	0.134428	NA	NA	0.156208	NA	NA	0.0845753	NA	NA	0.105457	NA	NA
699	Adgrb2	0.11984	NA	NA	0.0947446	NA	NA	0.100879	NA	NA	0.0316424	NA	NA	0.0986505	NA	NA	0.120607	NA	NA	0.140706	NA	NA
700	Adgrb3	0.193873	NA	NA	0.237068	NA	NA	0.295209	NA	NA	0.357895	NA	NA	0.211744	NA	NA	0.441009	NA	NA	0.165484	NA	NA
701	Adgre1	NA	NA	NA	0.00514409	NA	NA	NA	NA	NA	0.0222429	NA	NA	0.0188665	NA	NA	NA	NA	NA	0.0601942	NA	NA
702	Adgrg1	0.312039	NA	NA	0.296192	NA	NA	0.370179	NA	NA	0.306311	NA	NA	0.314424	NA	NA	0.332925	NA	NA	0.0994321	NA	NA
703	Adgrg2	0.00285085	NA	NA	0.00589857	NA	NA	NA	NA	NA	0.0172364	NA	NA	0.00642104	NA	NA	NA	NA	NA	NA	NA	NA
704	Adgrl1	0.485076	NA	NA	0.359306	NA	NA	0.457212	NA	NA	0.476424	NA	NA	0.478155	NA	NA	0.302127	NA	NA	0.287319	NA	NA
705	Adgrl2	0.0607774	NA	NA	0.0721218	NA	NA	0.0695141	NA	NA	0.130822	NA	NA	0.0505681	NA	NA	0.0387343	NA	NA	NA	NA	NA
706	Adgrl3	0.315963	NA	NA	0.330447	NA	NA	0.556204	NA	NA	0.401326	NA	NA	0.564391	NA	NA	0.563618	NA	NA	1.17544	0.828367	0.00141443
707	Adgrv1	0.00955739	NA	NA	0.00565523	NA	NA	0.00660309	NA	NA	NA	NA	NA	NA	NA	NA	0.0373453	NA	NA	NA	NA	NA
708	Adh5	0.35648	NA	NA	0.281546	NA	NA	0.460066	NA	NA	0.501426	NA	NA	0.418409	NA	NA	0.331583	NA	NA	0.210939	NA	NA
709	Adh7	0.0129234	NA	NA	NA	NA	NA	NA	NA	NA	0.0127723	NA	NA	0.0173816	NA	NA	NA	NA	NA	NA	NA	NA
710	Adi1	0.0111341	NA	NA	0.0163258	NA	NA	0.0150512	NA	NA	0.034132	NA	NA	0.0309605	NA	NA	0.0177788	NA	NA	0.0430854	NA	NA
711	Adipor1	0.327173	NA	NA	0.32648	NA	NA	0.209629	NA	NA	0.226917	NA	NA	0.317492	NA	NA	0.281196	NA	NA	0.207605	NA	NA
712	Adipor2	0.0943483	NA	NA	0.0718434	NA	NA	0.0256399	NA	NA	0.0407409	NA	NA	0.0782491	NA	NA	0.0632584	NA	NA	0.0872784	NA	NA
713	Adk	0.0176138	NA	NA	0.0236998	NA	NA	0.0158334	NA	NA	0.0249078	NA	NA	0.0171611	NA	NA	0.0806026	NA	NA	0.100301	NA	NA
714	Adnp2	0.0195501	NA	NA	0.0420089	NA	NA	0.026907	NA	NA	0.0373796	NA	NA	0.0692837	NA	NA	0.0416027	NA	NA	NA	NA	NA
715	Ado	0.0656185	NA	NA	0.0888045	NA	NA	0.0613112	NA	NA	0.0787404	NA	NA	0.111395	NA	NA	0.045258	NA	NA	0.0855479	NA	NA
716	Adora1	NA	NA	NA	NA	NA	NA	0.0210156	NA	NA	NA	NA	NA	NA	NA	NA	NA	NA	NA	NA	NA	NA
717	Adpgk	0.0378211	NA	NA	0.0286874	NA	NA	0.0165137	NA	NA	0.0257361	NA	NA	0.0313516	NA	NA	0.0452374	NA	NA	0.0428912	NA	NA
718	Adprh	0.362794	NA	NA	0.37033	NA	NA	0.336263	NA	NA	0.376748	NA	NA	0.360821	NA	NA	0.312834	NA	NA	0.552235	NA	NA
719	Adprhl2	0.154013	NA	NA	0.152822	NA	NA	0.120425	NA	NA	0.163913	NA	NA	0.0716735	NA	NA	0.148719	NA	NA	0.182154	NA	NA
720	Adprm	0.0615482	NA	NA	0.0708882	NA	NA	0.0370766	NA	NA	0.0335906	NA	NA	0.0991784	NA	NA	0.0369717	NA	NA	0.091691	NA	NA
721	Adra1a	0.0137668	NA	NA	NA	NA	NA	0.0173765	NA	NA	NA	NA	NA	0.00958606	NA	NA	0.0193836	NA	NA	0.0434505	NA	NA
722	Adra1b	0.00341515	NA	NA	0.0143565	NA	NA	0.0132798	NA	NA	NA	NA	NA	0.0562441	NA	NA	0.0187461	NA	NA	NA	NA	NA
723	Adra2a	0.00540582	NA	NA	NA	NA	NA	NA	NA	NA	0.00740312	NA	NA	NA	NA	NA	0.0193952	NA	NA	0.0490147	NA	NA
724	Adra2c	0.00915444	NA	NA	NA	NA	NA	0.020128	NA	NA	NA	NA	NA	NA	NA	NA	0.0421006	NA	NA	NA	NA	NA
725	Adrb1	0.00395217	NA	NA	0.00565328	NA	NA	0.00646375	NA	NA	NA	NA	NA	0.00522264	NA	NA	0.019939	NA	NA	NA	NA	NA
726	Adrbk1	0.128703	NA	NA	0.107337	NA	NA	0.0874805	NA	NA	0.0831415	NA	NA	0.0927318	NA	NA	0.10283	NA	NA	0.124484	NA	NA
727	Adrbk2	0.100784	NA	NA	0.0477691	NA	NA	0.0673464	NA	NA	0.0375181	NA	NA	0.143546	NA	NA	0.0315965	NA	NA	0.0550669	NA	NA
728	Adrm1	0.283555	NA	NA	0.253943	NA	NA	0.229058	NA	NA	0.334185	NA	NA	0.43317	NA	NA	0.307072	NA	NA	0.186737	NA	NA
729	Adsl	0.107578	NA	NA	0.0663511	NA	NA	0.0826139	NA	NA	0.0523086	NA	NA	0.114006	NA	NA	0.0238042	NA	NA	0.0803879	NA	NA
730	Adss	0.100547	NA	NA	0.226744	NA	NA	0.146623	NA	NA	0.155	NA	NA	0.187128	NA	NA	0.0741501	NA	NA	0.028167	NA	NA
731	Adssl1	0.00435826	NA	NA	NA	NA	NA	NA	NA	NA	0.01528	NA	NA	NA	NA	NA	NA	NA	NA	NA	NA	NA
732	Aebp2	0.130339	NA	NA	0.0754411	NA	NA	0.0733393	NA	NA	0.0622209	NA	NA	0.0566556	NA	NA	0.0776875	NA	NA	0.0797506	NA	NA
733	Aen	0.0627668	NA	NA	0.0600887	NA	NA	0.144155	NA	NA	0.084414	NA	NA	0.103347	NA	NA	0.0604305	NA	NA	0.181659	NA	NA
734	Aes	0.732372	NA	NA	0.898748	NA	NA	0.869948	NA	NA	0.801938	NA	NA	0.565413	-0.304732	1	0.441841	-0.375285	1	0.967824	NA	NA
735	Afap1	0.188555	NA	NA	0.233411	NA	NA	0.237937	NA	NA	0.209856	NA	NA	0.20425	NA	NA	0.0893988	NA	NA	0.259995	NA	NA
736	Afap1l1	0.0230219	NA	NA	0.0392911	NA	NA	0.0170528	NA	NA	0.0284822	NA	NA	0.04836	NA	NA	0.0193836	NA	NA	NA	NA	NA
737	Aff1	NA	NA	NA	0.00694922	NA	NA	NA	NA	NA	0.00831103	NA	NA	NA	NA	NA	0.0200103	NA	NA	NA	NA	NA
738	Aff2	0.00471627	NA	NA	NA	NA	NA	0.014025	NA	NA	NA	NA	NA	NA	NA	NA	NA	NA	NA	NA	NA	NA
739	Aff3	0.0298869	NA	NA	0.0160533	NA	NA	0.00387104	NA	NA	0.0777936	NA	NA	0.038093	NA	NA	0.0193202	NA	NA	NA	NA	NA
740	Aff4	0.484049	NA	NA	0.319274	NA	NA	0.345655	NA	NA	0.430322	NA	NA	0.41332	NA	NA	0.396982	NA	NA	0.489333	NA	NA
741	Afg3l1	0.238811	NA	NA	0.275587	NA	NA	0.246722	NA	NA	0.235527	NA	NA	0.249965	NA	NA	0.276189	NA	NA	0.207266	NA	NA
742	Afg3l2	0.088168	NA	NA	0.0176691	NA	NA	0.046258	NA	NA	0.0667281	NA	NA	0.0410602	NA	NA	0.0630943	NA	NA	0.0410874	NA	NA
743	Aftph	0.0905576	NA	NA	0.0721672	NA	NA	0.101176	NA	NA	0.0849024	NA	NA	0.0783077	NA	NA	0.0684298	NA	NA	0.121821	NA	NA
744	Aga	0.0656197	NA	NA	0.0316377	NA	NA	0.0212397	NA	NA	0.0481557	NA	NA	0.0585531	NA	NA	0.0206485	NA	NA	0.115128	NA	NA
745	Agap1	0.266032	NA	NA	0.247655	NA	NA	0.199145	NA	NA	0.271328	NA	NA	0.217157	NA	NA	0.240754	NA	NA	0.250414	NA	NA
746	Agap2	0.0640915	NA	NA	0.0922913	NA	NA	0.0437185	NA	NA	0.0847026	NA	NA	0.0918927	NA	NA	0.0887117	NA	NA	NA	NA	NA
747	Agap3	0.149856	NA	NA	0.122391	NA	NA	0.208247	NA	NA	0.176968	NA	NA	0.226916	NA	NA	0.255765	NA	NA	0.259908	NA	NA
748	Agbl3	0.0275636	NA	NA	0.0361092	NA	NA	0.0283393	NA	NA	0.0480979	NA	NA	0.0720921	NA	NA	0.022079	NA	NA	0.0462679	NA	NA
749	Agbl4	0.00483824	NA	NA	0.00677777	NA	NA	NA	NA	NA	0.0142167	NA	NA	0.00913457	NA	NA	NA	NA	NA	NA	NA	NA
750	Agbl5	0.0408793	NA	NA	0.0690985	NA	NA	0.0525283	NA	NA	0.0917258	NA	NA	0.0527057	NA	NA	0.0572056	NA	NA	0.102628	NA	NA
751	Ager	0.014985	NA	NA	NA	NA	NA	0.00649852	NA	NA	NA	NA	NA	0.00963997	NA	NA	0.0165257	NA	NA	0.0434505	NA	NA
752	Agfg1	0.183631	NA	NA	0.158383	NA	NA	0.180969	NA	NA	0.169851	NA	NA	0.187241	NA	NA	0.130707	NA	NA	0.0494012	NA	NA
753	Agfg2	0.0460363	NA	NA	0.0457458	NA	NA	0.029267	NA	NA	0.0360366	NA	NA	0.0302769	NA	NA	0.0659704	NA	NA	NA	NA	NA
754	Aggf1	0.138859	NA	NA	0.0914488	NA	NA	0.0974002	NA	NA	0.131096	NA	NA	0.147837	NA	NA	0.110167	NA	NA	0.158209	NA	NA
755	Agk	0.0739627	NA	NA	0.046868	NA	NA	0.0735163	NA	NA	0.0589718	NA	NA	0.0697052	NA	NA	0.0580477	NA	NA	0.129189	NA	NA
756	Agl	0.102435	NA	NA	0.116885	NA	NA	0.113953	NA	NA	0.115744	NA	NA	0.111237	NA	NA	0.147388	NA	NA	0.139685	NA	NA
757	Ago1	0.131397	NA	NA	0.0595066	NA	NA	0.127081	NA	NA	0.081781	NA	NA	0.12405	NA	NA	0.0464519	NA	NA	0.0900943	NA	NA
758	Ago2	0.437199	NA	NA	0.252471	NA	NA	0.239564	NA	NA	0.387805	NA	NA	0.40915	NA	NA	0.415098	NA	NA	0.514403	NA	NA
759	Ago3	0.0445686	NA	NA	0.0403454	NA	NA	0.027263	NA	NA	NA	NA	NA	0.0369973	NA	NA	0.0469462	NA	NA	NA	NA	NA
760	Ago4	0.0808759	NA	NA	0.0978288	NA	NA	0.104343	NA	NA	0.0910068	NA	NA	0.133637	NA	NA	0.083724	NA	NA	NA	NA	NA
761	Agpat1	0.203171	NA	NA	0.144804	NA	NA	0.188628	NA	NA	0.161385	NA	NA	0.300894	NA	NA	0.198001	NA	NA	0.514276	0.558555	1
762	Agpat2	0.00336613	NA	NA	0.00660508	NA	NA	NA	NA	NA	NA	NA	NA	0.0102282	NA	NA	0.0209857	NA	NA	0.0484343	NA	NA
763	Agpat3	0.0856851	NA	NA	0.0426367	NA	NA	0.107183	NA	NA	0.0752098	NA	NA	0.0883785	NA	NA	0.0605032	NA	NA	0.209292	NA	NA
764	Agpat4	0.315416	NA	NA	0.23488	NA	NA	0.207454	NA	NA	0.277696	NA	NA	0.283896	NA	NA	0.276219	NA	NA	0.183215	NA	NA
765	Agpat5	0.145227	NA	NA	0.148059	NA	NA	0.122036	NA	NA	0.150454	NA	NA	0.219379	NA	NA	0.226604	NA	NA	0.191189	NA	NA
766	Agps	0.0727078	NA	NA	0.0639928	NA	NA	0.0718209	NA	NA	0.0661139	NA	NA	0.101376	NA	NA	0.125835	NA	NA	0.0516727	NA	NA
767	Agrn	0.25508	NA	NA	0.268826	NA	NA	0.213342	NA	NA	0.2468	NA	NA	0.283176	NA	NA	0.221456	NA	NA	0.0992733	NA	NA
768	Agrp	0.321608	0.836046	1.05932e-24	NA	-0.371258	1	0.00664457	-0.344771	1	0.0245469	NA	NA	0.00978615	NA	NA	0.0189606	NA	NA	NA	NA	NA
769	Agtpbp1	0.0927856	NA	NA	0.105161	NA	NA	0.0608194	NA	NA	0.124664	NA	NA	0.154033	NA	NA	0.241282	0.258378	1	NA	NA	NA
770	Agtr2	NA	NA	NA	0.0116478	NA	NA	NA	NA	NA	NA	NA	NA	0.0114169	NA	NA	NA	NA	NA	NA	NA	NA
771	Agtrap	NA	NA	NA	0.0120699	NA	NA	NA	NA	NA	NA	NA	NA	NA	NA	NA	NA	NA	NA	0.0490147	NA	NA
772	Ahctf1	0.147381	NA	NA	0.179973	NA	NA	0.168705	NA	NA	0.125531	NA	NA	0.136001	NA	NA	0.0589045	NA	NA	0.116548	NA	NA
773	Ahcy	0.0280212	NA	NA	0.010265	NA	NA	0.0122474	NA	NA	0.0233314	NA	NA	0.0177662	NA	NA	0.0235732	NA	NA	NA	NA	NA
774	Ahcyl1	0.274357	NA	NA	0.211412	NA	NA	0.197195	NA	NA	0.308203	NA	NA	0.21562	NA	NA	0.240224	NA	NA	0.429199	NA	NA
775	Ahcyl2	0.21773	NA	NA	0.227939	NA	NA	0.142661	NA	NA	0.138328	NA	NA	0.210651	NA	NA	0.217022	NA	NA	0.223173	NA	NA
776	Ahdc1	0.182217	NA	NA	0.117964	NA	NA	0.122125	NA	NA	0.177004	NA	NA	0.203749	NA	NA	0.0818733	NA	NA	0.154452	NA	NA
777	Ahi1	1.41797	NA	NA	1.3977	NA	NA	1.24313	NA	NA	1.47093	NA	NA	1.5885	NA	NA	1.80919	0.301736	1	1.51655	NA	NA
778	Ahnak	0.00527714	NA	NA	NA	NA	NA	0.00695337	NA	NA	0.00813106	NA	NA	NA	NA	NA	NA	NA	NA	NA	NA	NA
779	Ahr	0.00540582	NA	NA	0.0206815	NA	NA	NA	NA	NA	0.0160913	NA	NA	0.00729267	NA	NA	0.0451746	NA	NA	NA	NA	NA
780	Ahsa1	0.417633	NA	NA	0.436279	NA	NA	0.354854	NA	NA	0.561088	NA	NA	0.515279	NA	NA	0.463366	NA	NA	0.520196	NA	NA
781	Ahsa2	0.193212	NA	NA	0.295155	NA	NA	0.253877	NA	NA	0.222718	NA	NA	0.239969	NA	NA	0.310743	NA	NA	0.0789021	NA	NA
782	Aicda	NA	NA	NA	0.0118099	NA	NA	NA	NA	NA	0.00455847	NA	NA	NA	NA	NA	NA	NA	NA	NA	NA	NA
783	Aida	0.194242	NA	NA	0.215096	NA	NA	0.137748	NA	NA	0.178184	NA	NA	0.211399	NA	NA	0.36502	0.273095	1	0.264651	NA	NA
784	Aif1l	0.0283646	NA	NA	0.0636438	NA	NA	0.0586801	NA	NA	0.0365157	NA	NA	0.0361704	NA	NA	0.0207123	NA	NA	NA	NA	NA
785	Aifm1	0.0361196	NA	NA	0.0620766	NA	NA	0.0736715	NA	NA	0.0535925	NA	NA	0.0801964	NA	NA	0.0371742	NA	NA	0.0428912	NA	NA
786	Aifm2	0.0184786	NA	NA	0.0169154	NA	NA	0.0427757	NA	NA	0.0263585	NA	NA	0.0258772	NA	NA	0.0375828	NA	NA	NA	NA	NA
787	Aifm3	0.22165	NA	NA	0.118244	NA	NA	0.0660589	NA	NA	0.254299	NA	NA	0.0564157	NA	NA	0.228332	NA	NA	0.203563	NA	NA
788	Aig1	0.282001	NA	NA	0.280569	NA	NA	0.214594	NA	NA	0.223777	NA	NA	0.29072	NA	NA	0.437965	NA	NA	0.399675	NA	NA
789	Aim1l	NA	NA	NA	0.0118914	NA	NA	NA	NA	NA	NA	NA	NA	0.00895	NA	NA	0.0248786	NA	NA	NA	NA	NA
790	Aim2	0.00485814	NA	NA	0.0160494	NA	NA	0.00682214	NA	NA	NA	NA	NA	0.0094497	NA	NA	NA	NA	NA	NA	NA	NA
791	Aimp1	0.500029	NA	NA	0.442981	NA	NA	0.458013	NA	NA	0.57829	NA	NA	0.615344	NA	NA	0.421889	NA	NA	0.615195	NA	NA
792	Aimp2	0.131285	NA	NA	0.0776829	NA	NA	0.11673	NA	NA	0.105592	NA	NA	0.152198	NA	NA	0.199217	NA	NA	NA	NA	NA
793	Aip	0.277818	NA	NA	0.220736	NA	NA	0.189781	NA	NA	0.144623	NA	NA	0.267358	NA	NA	0.281621	NA	NA	0.028167	NA	NA
794	Ajap1	0.00511989	NA	NA	0.0396422	NA	NA	0.0471091	NA	NA	0.00484768	NA	NA	0.0310651	NA	NA	NA	NA	NA	0.0701305	NA	NA
795	Ajuba	0.00519097	NA	NA	0.0067507	NA	NA	0.00593448	NA	NA	NA	NA	NA	NA	NA	NA	NA	NA	NA	NA	NA	NA
796	Ak1	0.363897	NA	NA	0.4285	NA	NA	0.287721	NA	NA	0.407679	NA	NA	0.355096	NA	NA	0.454477	NA	NA	0.314322	NA	NA
797	Ak2	0.299692	NA	NA	0.273064	NA	NA	0.260207	NA	NA	0.335975	NA	NA	0.317007	NA	NA	0.202903	NA	NA	0.16924	NA	NA
798	Ak3	0.041691	NA	NA	0.0714955	NA	NA	0.0859319	NA	NA	0.0274487	NA	NA	0.094233	NA	NA	0.124916	NA	NA	0.0936362	NA	NA
799	Ak4	0.0113577	NA	NA	0.00571159	NA	NA	NA	NA	NA	NA	NA	NA	0.0260101	NA	NA	NA	NA	NA	NA	NA	NA
800	Ak5	0.00550337	NA	NA	0.00867633	NA	NA	0.0179318	NA	NA	NA	NA	NA	0.0156368	NA	NA	0.0193952	NA	NA	NA	NA	NA
801	Ak6	0.215287	NA	NA	0.225626	NA	NA	0.254484	NA	NA	0.29465	NA	NA	0.246483	NA	NA	0.108635	NA	NA	0.136712	NA	NA
802	Ak8	0.00482537	NA	NA	0.00581579	NA	NA	0.0065898	NA	NA	0.00830941	NA	NA	0.0122212	NA	NA	0.0455271	NA	NA	NA	NA	NA
803	Akap1	0.0380412	NA	NA	0.0427755	NA	NA	0.0727062	NA	NA	0.0878332	NA	NA	0.0624589	NA	NA	0.0457407	NA	NA	0.0701184	NA	NA
804	Akap10	0.0226456	NA	NA	0.0161407	NA	NA	0.0320312	NA	NA	0.0296201	NA	NA	0.00978615	NA	NA	0.106284	NA	NA	NA	NA	NA
805	Akap11	0.249445	NA	NA	0.251635	NA	NA	0.215459	NA	NA	0.300562	NA	NA	0.338081	NA	NA	0.291961	NA	NA	0.134582	NA	NA
806	Akap12	0.0992703	NA	NA	0.106509	NA	NA	0.0719164	NA	NA	0.156055	NA	NA	0.137226	NA	NA	0.244558	NA	NA	0.127689	NA	NA
807	Akap13	0.072852	NA	NA	0.0604344	NA	NA	0.0654348	NA	NA	0.0550747	NA	NA	0.0751398	NA	NA	0.0401391	NA	NA	0.0515835	NA	NA
808	Akap17b	0.0980963	NA	NA	0.089404	NA	NA	0.0370251	NA	NA	0.0509205	NA	NA	0.141146	NA	NA	0.0424792	NA	NA	NA	NA	NA
809	Akap5	0.0448408	NA	NA	0.0370737	NA	NA	0.0127745	NA	NA	0.069306	NA	NA	0.0521068	NA	NA	0.0830091	NA	NA	0.028167	NA	NA
810	Akap6	0.238111	NA	NA	0.164473	NA	NA	0.235509	NA	NA	0.249303	NA	NA	0.282211	NA	NA	0.204245	NA	NA	0.307321	NA	NA
811	Akap7	0.0669687	NA	NA	0.0806984	NA	NA	0.120755	NA	NA	0.0452996	NA	NA	0.158832	NA	NA	0.108588	NA	NA	0.190773	NA	NA
812	Akap8	0.143178	NA	NA	0.155542	NA	NA	0.165265	NA	NA	0.154873	NA	NA	0.162099	NA	NA	0.0368732	NA	NA	0.0896816	NA	NA
813	Akap8l	0.193805	NA	NA	0.199211	NA	NA	0.205525	NA	NA	0.183965	NA	NA	0.252468	NA	NA	0.19793	NA	NA	0.0877776	NA	NA
814	Akap9	0.68605	NA	NA	0.853632	NA	NA	0.898118	NA	NA	0.862876	NA	NA	0.753186	NA	NA	0.548144	NA	NA	0.508985	NA	NA
815	Akip1	NA	NA	NA	0.0240446	NA	NA	0.0140344	NA	NA	0.0142024	NA	NA	0.0294789	NA	NA	0.0236328	NA	NA	0.0490147	NA	NA
816	Akirin1	0.426985	NA	NA	0.418837	NA	NA	0.374122	NA	NA	0.38329	NA	NA	0.460631	NA	NA	0.307318	NA	NA	0.41949	NA	NA
817	Akirin2	0.756431	NA	NA	0.783623	NA	NA	0.785546	NA	NA	0.722137	NA	NA	0.908805	NA	NA	0.733255	NA	NA	0.885272	NA	NA
818	Akna	0.00373182	NA	NA	0.0271516	NA	NA	0.0147967	NA	NA	NA	NA	NA	NA	NA	NA	NA	NA	NA	NA	NA	NA
819	Akr1a1	1.39643	NA	NA	0.963605	-0.290587	0.00462084	1.13572	NA	NA	1.33089	NA	NA	1.31409	NA	NA	1.54278	0.315234	1	1.11159	NA	NA
820	Akr1b3	0.14258	NA	NA	0.176716	NA	NA	0.102766	NA	NA	0.168607	NA	NA	0.259312	NA	NA	0.278528	NA	NA	0.0500309	NA	NA
821	Akr1b8	NA	NA	NA	0.0124054	NA	NA	0.0180428	NA	NA	0.0170066	NA	NA	0.0227007	NA	NA	NA	NA	NA	NA	NA	NA
822	Akr1c13	0.0334781	NA	NA	0.00685283	NA	NA	0.00533233	NA	NA	0.00727976	NA	NA	0.00884773	NA	NA	NA	NA	NA	NA	NA	NA
823	Akr1c19	0.0164352	NA	NA	0.0176778	NA	NA	0.0236654	NA	NA	0.0443662	NA	NA	0.0667615	NA	NA	NA	NA	NA	0.0413221	NA	NA
824	Akr1e1	0.0759317	NA	NA	0.0503644	NA	NA	0.0591287	NA	NA	0.100326	NA	NA	0.0996612	NA	NA	0.0789081	NA	NA	0.0365123	NA	NA
825	Akr7a5	0.226656	NA	NA	0.138885	NA	NA	0.157448	NA	NA	0.202769	NA	NA	0.205755	NA	NA	0.237736	NA	NA	0.198678	NA	NA
826	Akt1	0.227591	NA	NA	0.183218	NA	NA	0.186684	NA	NA	0.243133	NA	NA	0.264051	NA	NA	0.236361	NA	NA	0.131993	NA	NA
827	Akt1s1	0.386439	NA	NA	0.358711	NA	NA	0.299894	NA	NA	0.467303	NA	NA	0.332253	NA	NA	0.488883	NA	NA	0.442849	NA	NA
828	Akt2	0.0682961	NA	NA	0.0862211	NA	NA	0.112097	NA	NA	0.0628445	NA	NA	0.141366	NA	NA	0.109217	NA	NA	NA	NA	NA
829	Akt3	0.109676	NA	NA	0.067728	NA	NA	0.0305728	NA	NA	0.129923	NA	NA	0.0591468	NA	NA	0.0405108	NA	NA	0.0500309	NA	NA
830	Aktip	0.320486	NA	NA	0.325341	NA	NA	0.366404	NA	NA	0.246736	NA	NA	0.287859	NA	NA	0.299702	NA	NA	0.330855	NA	NA
831	Alad	0.138311	NA	NA	0.165323	NA	NA	0.186716	NA	NA	0.179145	NA	NA	0.184854	NA	NA	0.0913885	NA	NA	0.200075	NA	NA
832	Alas1	0.0483339	NA	NA	0.0538922	NA	NA	0.0567687	NA	NA	0.0904472	NA	NA	0.0656039	NA	NA	0.0434253	NA	NA	0.0442258	NA	NA
833	Alcam	0.0794312	-0.290099	0.183329	0.229767	NA	NA	0.112625	NA	NA	0.183883	NA	NA	0.455913	0.472608	5.02526e-07	0.318909	NA	NA	NA	NA	NA
834	Aldh16a1	0.0201384	NA	NA	0.0153367	NA	NA	0.0128186	NA	NA	0.0468756	NA	NA	0.00766833	NA	NA	0.0384621	NA	NA	NA	NA	NA
835	Aldh18a1	0.0660794	NA	NA	0.0511135	NA	NA	0.0513185	NA	NA	0.0520112	NA	NA	0.054943	NA	NA	NA	NA	NA	0.0408109	NA	NA
836	Aldh1a2	0.0200603	NA	NA	0.012618	NA	NA	0.0107633	NA	NA	NA	NA	NA	0.0150533	NA	NA	NA	NA	NA	NA	NA	NA
837	Aldh1a3	0.0124103	NA	NA	NA	NA	NA	0.0208448	NA	NA	0.028131	NA	NA	0.0200972	NA	NA	NA	NA	NA	0.0515835	NA	NA
838	Aldh1b1	0.0208296	NA	NA	0.0404368	NA	NA	0.018795	NA	NA	0.0280863	NA	NA	0.0281455	NA	NA	NA	NA	NA	NA	NA	NA
839	Aldh1l2	0.0343362	NA	NA	0.0615157	NA	NA	0.0371315	NA	NA	0.0330088	NA	NA	0.0610749	NA	NA	NA	NA	NA	NA	NA	NA
840	Aldh2	0.123411	NA	NA	0.061465	NA	NA	0.215325	NA	NA	0.113901	NA	NA	0.218059	NA	NA	0.258648	NA	NA	0.265129	NA	NA
841	Aldh3a2	0.0279295	NA	NA	0.036757	NA	NA	0.024464	NA	NA	0.0309922	NA	NA	0.0081511	NA	NA	NA	NA	NA	0.0410874	NA	NA
842	Aldh3b2	0.0185769	NA	NA	NA	NA	NA	NA	NA	NA	NA	NA	NA	0.0191691	NA	NA	0.0198684	NA	NA	NA	NA	NA
843	Aldh4a1	0.0143094	NA	NA	0.0183961	NA	NA	0.0405605	NA	NA	NA	NA	NA	0.0261346	NA	NA	0.037609	NA	NA	0.0410874	NA	NA
844	Aldh5a1	0.0963165	NA	NA	0.0592008	NA	NA	0.0542905	NA	NA	0.0969481	NA	NA	0.0922368	NA	NA	0.154857	NA	NA	0.069827	NA	NA
845	Aldh6a1	0.0344002	NA	NA	0.068282	NA	NA	0.0342122	NA	NA	0.0554113	NA	NA	0.0328243	NA	NA	0.117097	NA	NA	0.0434505	NA	NA
846	Aldh7a1	0.0460025	NA	NA	0.0624068	NA	NA	0.0601038	NA	NA	0.0579576	NA	NA	0.0744333	NA	NA	0.0773991	NA	NA	0.0837158	NA	NA
847	Aldh9a1	0.0257896	NA	NA	0.0581539	NA	NA	0.0703174	NA	NA	0.0312117	NA	NA	0.0623653	NA	NA	0.108932	NA	NA	0.0950059	NA	NA
848	Aldoa	0.869689	NA	NA	0.685086	NA	NA	0.606239	NA	NA	0.842995	NA	NA	0.840507	NA	NA	0.845505	NA	NA	0.723938	NA	NA
849	Aldoc	0.0249729	NA	NA	NA	NA	NA	NA	NA	NA	0.00827075	NA	NA	0.0168633	NA	NA	0.0198684	NA	NA	NA	NA	NA
850	Alg1	0.0560802	NA	NA	0.0424833	NA	NA	0.0275045	NA	NA	0.019934	NA	NA	0.0457037	NA	NA	0.0446313	NA	NA	NA	NA	NA
851	Alg10b	0.0165361	NA	NA	0.00682501	NA	NA	0.00629519	NA	NA	0.0207895	NA	NA	0.00884773	NA	NA	NA	NA	NA	NA	NA	NA
852	Alg11	0.118186	NA	NA	0.161471	NA	NA	0.130391	NA	NA	0.154198	NA	NA	0.179965	NA	NA	0.202391	NA	NA	0.246673	NA	NA
853	Alg12	0.0139368	NA	NA	0.0293393	NA	NA	0.0187294	NA	NA	0.0158972	NA	NA	0.0152345	NA	NA	0.0193836	NA	NA	0.0365123	NA	NA
854	Alg13	0.0239008	NA	NA	0.0346668	NA	NA	0.0221585	NA	NA	0.0641604	NA	NA	0.016964	NA	NA	0.0844119	NA	NA	NA	NA	NA
855	Alg14	0.0509441	NA	NA	0.111852	NA	NA	0.0538869	NA	NA	0.0495701	NA	NA	0.0966014	NA	NA	0.0393903	NA	NA	0.082653	NA	NA
856	Alg2	0.588013	NA	NA	0.410509	NA	NA	0.449999	NA	NA	0.569967	NA	NA	0.624748	NA	NA	0.595097	NA	NA	0.449116	NA	NA
857	Alg3	0.0827268	NA	NA	0.0559905	NA	NA	0.0503792	NA	NA	0.0814317	NA	NA	0.07492	NA	NA	0.107403	NA	NA	0.0714972	NA	NA
858	Alg5	0.12098	NA	NA	0.107758	NA	NA	0.0923937	NA	NA	0.144082	NA	NA	0.125723	NA	NA	0.102804	NA	NA	0.217758	NA	NA
859	Alg6	NA	NA	NA	0.021101	NA	NA	0.0444669	NA	NA	0.0474252	NA	NA	0.0757623	NA	NA	NA	NA	NA	0.0442258	NA	NA
860	Alg8	0.0187131	NA	NA	0.0294018	NA	NA	NA	NA	NA	0.0142286	NA	NA	0.018563	NA	NA	NA	NA	NA	NA	NA	NA
861	Alg9	0.0573208	NA	NA	0.05181	NA	NA	0.0576463	NA	NA	0.0868461	NA	NA	0.0750905	NA	NA	0.0606126	NA	NA	0.0878511	NA	NA
862	Alkbh1	0.444751	NA	NA	0.439657	NA	NA	0.392475	NA	NA	0.431542	NA	NA	0.425241	NA	NA	0.463325	NA	NA	0.461473	NA	NA
863	Alkbh2	0.0452919	NA	NA	0.0370922	NA	NA	0.0333896	NA	NA	0.0141444	NA	NA	0.00729267	NA	NA	0.0897819	NA	NA	NA	NA	NA
864	Alkbh3	0.0495501	NA	NA	0.0378997	NA	NA	0.0701335	NA	NA	0.0563928	NA	NA	0.0743705	NA	NA	0.121073	NA	NA	NA	NA	NA
865	Alkbh4	0.0141406	NA	NA	0.0257571	NA	NA	0.0454173	NA	NA	0.0257981	NA	NA	0.042791	NA	NA	0.0441988	NA	NA	0.0992733	NA	NA
866	Alkbh5	0.409616	NA	NA	0.362884	NA	NA	0.362219	NA	NA	0.42702	NA	NA	0.261079	NA	NA	0.29833	NA	NA	0.31254	NA	NA
867	Alkbh6	0.256427	NA	NA	0.240085	NA	NA	0.202113	NA	NA	0.267615	NA	NA	0.259694	NA	NA	0.404474	NA	NA	0.297179	NA	NA
868	Alkbh7	0.216067	NA	NA	0.232372	NA	NA	0.134582	NA	NA	0.181006	NA	NA	0.338825	NA	NA	0.456705	0.32513	1	0.16442	NA	NA
869	Alkbh8	0.103023	NA	NA	0.0943582	NA	NA	0.0796752	NA	NA	0.119106	NA	NA	0.0954413	NA	NA	0.136596	NA	NA	0.0804616	NA	NA
870	Alms1	0.0410413	NA	NA	0.0854805	NA	NA	0.0602815	NA	NA	0.0480172	NA	NA	0.0263292	NA	NA	NA	NA	NA	0.0908419	NA	NA
871	Alox5ap	0.0537438	NA	NA	0.0239891	NA	NA	0.0462873	NA	NA	0.0159392	NA	NA	0.0403021	NA	NA	0.0178818	NA	NA	0.08759	NA	NA
872	Aloxe3	0.00412959	NA	NA	NA	NA	NA	NA	NA	NA	0.00892196	NA	NA	0.00908413	NA	NA	0.0150708	NA	NA	NA	NA	NA
873	Alpk2	0.00445098	NA	NA	0.00274079	NA	NA	0.00659101	NA	NA	NA	NA	NA	NA	NA	NA	0.025126	NA	NA	NA	NA	NA
874	Als2	0.0103855	NA	NA	0.0125271	NA	NA	0.0163921	NA	NA	0.0139286	NA	NA	0.0159217	NA	NA	NA	NA	NA	0.102629	NA	NA
875	Alyref	0.259256	NA	NA	0.236308	NA	NA	0.293705	NA	NA	0.296474	NA	NA	0.296965	NA	NA	0.378903	NA	NA	0.289773	NA	NA
876	Alyref2	0.10593	NA	NA	0.110545	NA	NA	0.133872	NA	NA	0.122077	NA	NA	0.112568	NA	NA	0.0940844	NA	NA	0.0985174	NA	NA
877	Amacr	0.0208859	NA	NA	0.0120689	NA	NA	0.0208539	NA	NA	0.00811113	NA	NA	0.0229123	NA	NA	0.0622938	NA	NA	NA	NA	NA
878	Ambra1	0.0253324	NA	NA	0.0598351	NA	NA	0.0640172	NA	NA	0.0472588	NA	NA	0.0325617	NA	NA	0.0859392	NA	NA	0.0396507	NA	NA
879	Amd1	0.194897	NA	NA	0.182388	NA	NA	0.0936336	NA	NA	0.100936	NA	NA	0.173821	NA	NA	0.172187	NA	NA	0.0934663	NA	NA
880	Amd2	0.0214153	NA	NA	0.0126265	NA	NA	0.0215575	NA	NA	0.00831265	NA	NA	0.0148183	NA	NA	NA	NA	NA	NA	NA	NA
881	Amdhd2	0.127783	NA	NA	0.115055	NA	NA	0.130138	NA	NA	0.12905	NA	NA	0.135874	NA	NA	0.148874	NA	NA	0.0813107	NA	NA
882	Amer1	0.0797715	NA	NA	0.0859666	NA	NA	0.0416618	NA	NA	0.0365049	NA	NA	0.051584	NA	NA	0.144557	NA	NA	0.0803879	NA	NA
883	Amer2	0.222561	NA	NA	0.311205	NA	NA	0.257056	NA	NA	0.21917	NA	NA	0.225508	NA	NA	0.163927	NA	NA	NA	NA	NA
884	Amer3	0.0534008	NA	NA	0.0616904	NA	NA	0.046145	NA	NA	0.0556962	NA	NA	0.0627654	NA	NA	0.0440387	NA	NA	NA	NA	NA
885	Amfr	0.251366	NA	NA	0.217036	NA	NA	0.241675	NA	NA	0.114537	NA	NA	0.283599	NA	NA	0.259732	NA	NA	0.140832	NA	NA
886	Amigo1	0.031528	NA	NA	0.0267251	NA	NA	0.0319321	NA	NA	0.0450903	NA	NA	0.0603351	NA	NA	0.0989632	NA	NA	0.0428912	NA	NA
887	Amigo2	0.109511	NA	NA	0.0396717	NA	NA	0.0918133	NA	NA	0.114621	NA	NA	0.027596	NA	NA	0.0198623	NA	NA	NA	NA	NA
888	Ammecr1	0.243625	0.280117	1	0.0418809	-0.265525	0.610888	0.0626332	NA	NA	0.110662	NA	NA	0.283692	NA	NA	0.118371	NA	NA	0.202908	NA	NA
889	Ammecr1l	0.242679	NA	NA	0.175801	NA	NA	0.188502	NA	NA	0.154459	NA	NA	0.235728	NA	NA	0.116904	NA	NA	0.201181	NA	NA
890	Amn	0.00828073	NA	NA	NA	NA	NA	0.0263708	NA	NA	NA	NA	NA	0.0169647	NA	NA	0.0655212	NA	NA	NA	NA	NA
891	Amn1	0.47797	NA	NA	0.476296	NA	NA	0.518759	NA	NA	0.572604	NA	NA	0.573403	NA	NA	0.499833	NA	NA	0.452119	NA	NA
892	Amot	0.0292324	NA	NA	0.0755355	NA	NA	0.0101903	NA	NA	0.0390293	NA	NA	0.00772206	NA	NA	0.0398928	NA	NA	0.0896742	NA	NA
893	Amotl1	0.0860738	NA	NA	0.0604475	NA	NA	0.128552	NA	NA	0.145496	NA	NA	0.0533573	NA	NA	0.131951	NA	NA	0.102085	NA	NA
894	Amotl2	0.109012	NA	NA	0.133216	NA	NA	0.185069	NA	NA	0.21121	NA	NA	0.0762255	NA	NA	0.137503	NA	NA	0.0919945	NA	NA
895	Ampd2	0.136091	NA	NA	0.0685144	NA	NA	0.0786232	NA	NA	0.138857	NA	NA	0.120566	NA	NA	0.210154	NA	NA	NA	NA	NA
896	Ampd3	0.0158073	NA	NA	NA	NA	NA	NA	NA	NA	0.00484768	NA	NA	0.0114169	NA	NA	0.0369075	NA	NA	NA	NA	NA
897	Amph	0.167125	NA	NA	0.0957554	NA	NA	0.0863462	NA	NA	0.191056	NA	NA	0.229712	NA	NA	0.081623	NA	NA	0.188018	NA	NA
898	Amt	0.160365	NA	NA	0.102102	NA	NA	0.0662344	NA	NA	0.091242	NA	NA	0.123525	NA	NA	0.110782	NA	NA	0.080912	NA	NA
899	Amy1	0.00446951	NA	NA	0.00548185	NA	NA	0.00642034	NA	NA	0.0160955	NA	NA	0.0171532	NA	NA	NA	NA	NA	0.0365123	NA	NA
900	Amz1	0.0106811	NA	NA	NA	NA	NA	0.0129795	NA	NA	NA	NA	NA	0.0174623	NA	NA	NA	NA	NA	NA	NA	NA
901	Amz2	0.375963	NA	NA	0.496571	NA	NA	0.388717	NA	NA	0.434995	NA	NA	0.388219	NA	NA	0.341643	NA	NA	0.366853	NA	NA
902	Anapc1	0.0842832	NA	NA	0.0606141	NA	NA	0.135622	NA	NA	0.201184	NA	NA	0.162775	NA	NA	0.159888	NA	NA	0.141102	NA	NA
903	Anapc10	0.086397	NA	NA	0.123109	NA	NA	0.119546	NA	NA	0.105737	NA	NA	0.123903	NA	NA	0.0693603	NA	NA	0.0978923	NA	NA
904	Anapc11	0.843531	NA	NA	1.04466	NA	NA	0.834895	NA	NA	0.92894	NA	NA	1.0131	NA	NA	1.01309	NA	NA	0.863462	NA	NA
905	Anapc13	1.04421	NA	NA	0.996872	NA	NA	0.965078	NA	NA	1.01378	NA	NA	0.970865	NA	NA	1.2613	NA	NA	0.856805	NA	NA
906	Anapc15	0.125368	NA	NA	0.185197	NA	NA	0.17742	NA	NA	0.110529	NA	NA	0.0812287	NA	NA	0.0818592	NA	NA	0.0585679	NA	NA
907	Anapc16	0.440203	NA	NA	0.475917	NA	NA	0.423873	NA	NA	0.514335	NA	NA	0.463404	NA	NA	0.464388	NA	NA	0.0735532	-0.635575	1
908	Anapc2	0.154878	NA	NA	0.147197	NA	NA	0.11832	NA	NA	0.14683	NA	NA	0.191052	NA	NA	0.0928852	NA	NA	0.133969	NA	NA
909	Anapc4	0.130812	NA	NA	0.115212	NA	NA	0.154151	NA	NA	0.141359	NA	NA	0.0877964	NA	NA	0.126831	NA	NA	0.123473	NA	NA
910	Anapc5	1.12008	NA	NA	1.08376	NA	NA	1.17006	NA	NA	1.10822	NA	NA	1.15392	NA	NA	1.17614	NA	NA	1.02004	NA	NA
911	Anapc7	0.0781591	NA	NA	0.0881178	NA	NA	0.0893602	NA	NA	0.0641183	NA	NA	0.0878799	NA	NA	0.119697	NA	NA	0.153018	NA	NA
912	Angel1	0.0091445	NA	NA	NA	NA	NA	NA	NA	NA	NA	NA	NA	NA	NA	NA	0.0177788	NA	NA	NA	NA	NA
913	Angel2	0.241031	NA	NA	0.31631	NA	NA	0.285668	NA	NA	0.23052	NA	NA	0.25918	NA	NA	0.113191	NA	NA	0.343633	NA	NA
914	Angpt1	0.00436503	NA	NA	0.00514409	NA	NA	0.0355015	NA	NA	0.00769736	NA	NA	0.0160976	NA	NA	NA	NA	NA	0.0500309	NA	NA
915	Angpt2	0.00979005	NA	NA	0.00585683	NA	NA	0.017998	NA	NA	0.00784233	NA	NA	0.0147369	NA	NA	0.0235186	NA	NA	NA	NA	NA
916	Angptl2	0.0044013	NA	NA	0.0128115	NA	NA	NA	NA	NA	0.00617705	NA	NA	NA	NA	NA	NA	NA	NA	NA	NA	NA
917	Angptl6	0.101001	NA	NA	0.0990683	NA	NA	0.0509106	NA	NA	0.0984892	NA	NA	0.0739657	NA	NA	0.142555	NA	NA	0.101704	NA	NA
918	Ank	0.017427	NA	NA	0.0231214	NA	NA	0.0279259	NA	NA	0.0367255	NA	NA	0.0434734	NA	NA	0.0648637	NA	NA	NA	NA	NA
919	Ank1	0.00357247	NA	NA	0.00981125	NA	NA	NA	NA	NA	NA	NA	NA	0.0117304	NA	NA	0.0194387	NA	NA	0.0410874	NA	NA
920	Ank2	0.625457	NA	NA	0.684716	NA	NA	0.504103	NA	NA	0.55354	NA	NA	0.818599	NA	NA	0.723154	NA	NA	0.862406	NA	NA
921	Ank3	1.11666	NA	NA	1.12353	NA	NA	1.19772	NA	NA	1.29288	NA	NA	1.10242	NA	NA	1.16042	NA	NA	0.794007	NA	NA
922	Ankef1	0.0149822	NA	NA	NA	NA	NA	0.0198613	NA	NA	0.00455847	NA	NA	NA	NA	NA	0.0179617	NA	NA	0.04166	NA	NA
923	Ankfy1	0.14537	NA	NA	0.164068	NA	NA	0.131359	NA	NA	0.0845512	NA	NA	0.120006	NA	NA	0.129405	NA	NA	0.237318	NA	NA
924	Ankhd1	0.100434	NA	NA	0.104735	NA	NA	0.106271	NA	NA	0.120186	NA	NA	0.0860306	NA	NA	0.193432	NA	NA	0.196409	NA	NA
925	Ankib1	0.108341	NA	NA	0.0833223	NA	NA	0.0901836	NA	NA	0.0704321	NA	NA	0.105968	NA	NA	0.122524	NA	NA	0.141937	NA	NA
926	Ankle2	0.0793558	NA	NA	0.0548181	NA	NA	0.111895	NA	NA	0.0934901	NA	NA	0.0888963	NA	NA	0.0687822	NA	NA	0.160497	NA	NA
927	Ankmy2	0.14857	NA	NA	0.134044	NA	NA	0.139681	NA	NA	0.122482	NA	NA	0.124007	NA	NA	0.208661	NA	NA	0.344594	NA	NA
928	Ankra2	0.720801	NA	NA	0.702498	NA	NA	0.658694	NA	NA	0.794297	NA	NA	0.782944	NA	NA	0.582229	NA	NA	0.736725	NA	NA
929	Ankrd10	0.235841	NA	NA	0.256262	NA	NA	0.212184	NA	NA	0.188728	NA	NA	0.161634	NA	NA	0.256508	NA	NA	0.351022	NA	NA
930	Ankrd11	0.30906	NA	NA	0.321643	NA	NA	0.304957	NA	NA	0.299914	NA	NA	0.324993	NA	NA	0.307114	NA	NA	0.200168	NA	NA
931	Ankrd12	0.381407	NA	NA	0.490415	NA	NA	0.469781	NA	NA	0.300961	NA	NA	0.401923	NA	NA	0.48806	NA	NA	0.406641	NA	NA
932	Ankrd13a	0.176397	NA	NA	0.0819652	NA	NA	0.133322	NA	NA	0.193345	NA	NA	0.256255	NA	NA	0.201199	NA	NA	0.189464	NA	NA
933	Ankrd13b	0.226195	NA	NA	0.174628	NA	NA	0.155799	NA	NA	0.136071	NA	NA	0.144495	NA	NA	0.0896483	NA	NA	0.184957	NA	NA
934	Ankrd13c	0.0964262	NA	NA	0.0764662	NA	NA	0.0875862	NA	NA	0.0855916	NA	NA	0.0585791	NA	NA	0.112612	NA	NA	0.0924866	NA	NA
935	Ankrd13d	0.158573	NA	NA	0.0783183	NA	NA	0.114256	NA	NA	0.178663	NA	NA	0.152871	NA	NA	0.0624885	NA	NA	0.0428912	NA	NA
936	Ankrd16	0.0880194	NA	NA	0.0665734	NA	NA	0.118393	NA	NA	0.0849366	NA	NA	0.082901	NA	NA	0.063384	NA	NA	0.0976455	NA	NA
937	Ankrd17	0.428149	NA	NA	0.343604	NA	NA	0.360118	NA	NA	0.374718	NA	NA	0.37036	NA	NA	0.388684	NA	NA	0.310909	NA	NA
938	Ankrd2	NA	NA	NA	NA	NA	NA	0.00567278	NA	NA	NA	NA	NA	0.0178958	NA	NA	NA	NA	NA	NA	NA	NA
939	Ankrd24	0.0731924	NA	NA	0.0550006	NA	NA	0.0549895	NA	NA	0.0687857	NA	NA	0.0927521	NA	NA	0.112765	NA	NA	0.0979365	NA	NA
940	Ankrd26	0.0806239	NA	NA	0.0315553	NA	NA	0.0565329	NA	NA	0.085429	NA	NA	0.0529323	NA	NA	0.0253686	NA	NA	0.0498359	NA	NA
941	Ankrd27	0.0364974	NA	NA	0.0229036	NA	NA	0.00705943	NA	NA	0.0268648	NA	NA	0.0349714	NA	NA	0.0197017	NA	NA	0.0430854	NA	NA
942	Ankrd28	0.0158912	NA	NA	0.00590072	NA	NA	0.0242511	NA	NA	0.017199	NA	NA	NA	NA	NA	NA	NA	NA	NA	NA	NA
943	Ankrd29	0.01853	NA	NA	0.0338265	NA	NA	0.0106345	NA	NA	0.00744533	NA	NA	0.0382311	NA	NA	0.0394457	NA	NA	NA	NA	NA
944	Ankrd34a	0.0140792	NA	NA	NA	NA	NA	0.0180042	NA	NA	NA	NA	NA	0.0162148	NA	NA	NA	NA	NA	NA	NA	NA
945	Ankrd34b	0.0335893	NA	NA	0.0282243	NA	NA	NA	NA	NA	0.0131722	NA	NA	0.00772206	NA	NA	NA	NA	NA	0.0500309	NA	NA
946	Ankrd35	0.0216993	NA	NA	0.0190505	NA	NA	0.0768162	NA	NA	0.058915	NA	NA	0.0407437	NA	NA	0.0189606	NA	NA	NA	NA	NA
947	Ankrd37	0.122823	NA	NA	0.0922536	NA	NA	0.0801445	NA	NA	0.102273	NA	NA	0.161775	NA	NA	0.142018	NA	NA	0.153893	NA	NA
948	Ankrd39	0.109729	NA	NA	0.100184	NA	NA	0.0741924	NA	NA	0.0613131	NA	NA	0.102481	NA	NA	0.0417832	NA	NA	NA	NA	NA
949	Ankrd40	0.0803648	NA	NA	0.0292481	NA	NA	0.0644033	NA	NA	0.0715518	NA	NA	0.0126551	NA	NA	0.0443134	NA	NA	0.028167	NA	NA
950	Ankrd42	0.00977776	NA	NA	0.0158455	NA	NA	0.0141563	NA	NA	0.0306084	NA	NA	0.0532053	NA	NA	0.0376471	NA	NA	NA	NA	NA
951	Ankrd44	0.0939503	NA	NA	0.19701	NA	NA	0.129758	NA	NA	0.183627	NA	NA	0.134571	NA	NA	0.540385	0.56943	1.56255e-06	0.128507	NA	NA
952	Ankrd45	0.0967106	NA	NA	0.0920782	NA	NA	0.0917487	NA	NA	0.113579	NA	NA	0.0889656	NA	NA	0.0761866	NA	NA	NA	NA	NA
953	Ankrd46	0.147273	NA	NA	0.164973	NA	NA	0.154873	NA	NA	0.0533114	NA	NA	0.220797	NA	NA	0.186924	NA	NA	0.0720426	NA	NA
954	Ankrd49	0.0590267	NA	NA	0.0573863	NA	NA	0.0361991	NA	NA	0.0611766	NA	NA	0.0405889	NA	NA	0.0178818	NA	NA	0.0766589	NA	NA
955	Ankrd50	0.102841	NA	NA	0.0982792	NA	NA	0.0894831	NA	NA	0.121724	NA	NA	0.0945744	NA	NA	0.156143	NA	NA	0.166688	NA	NA
956	Ankrd54	0.0810724	NA	NA	0.105083	NA	NA	0.14572	NA	NA	0.101683	NA	NA	0.157616	NA	NA	0.243364	NA	NA	0.171787	NA	NA
957	Ankrd55	0.0458732	NA	NA	0.01804	NA	NA	0.0073135	NA	NA	0.0145653	NA	NA	0.0359898	NA	NA	NA	NA	NA	0.0304678	NA	NA
958	Ankrd6	0.155795	NA	NA	0.0455095	NA	NA	0.133215	NA	NA	0.15376	NA	NA	0.100207	NA	NA	0.221126	NA	NA	0.223771	NA	NA
959	Ankrd63	0.00558216	NA	NA	0.0128372	NA	NA	NA	NA	NA	NA	NA	NA	NA	NA	NA	NA	NA	NA	NA	NA	NA
960	Ankrd9	0.04334	NA	NA	0.0218616	NA	NA	0.00576645	NA	NA	NA	NA	NA	0.0498728	NA	NA	0.0626301	NA	NA	NA	NA	NA
961	Anks1	0.0885858	NA	NA	0.0811399	NA	NA	0.0680622	NA	NA	0.11038	NA	NA	0.108075	NA	NA	NA	NA	NA	0.0389484	NA	NA
962	Anks1b	0.135879	NA	NA	0.0883179	NA	NA	0.189569	NA	NA	0.165695	NA	NA	0.128561	NA	NA	0.281985	NA	NA	NA	NA	NA
963	Anks3	0.117755	NA	NA	0.112471	NA	NA	0.137184	NA	NA	0.114098	NA	NA	0.107857	NA	NA	0.0696264	NA	NA	0.251065	NA	NA
964	Anks6	0.00432943	NA	NA	NA	NA	NA	0.0144716	NA	NA	NA	NA	NA	NA	NA	NA	NA	NA	NA	NA	NA	NA
965	Ankzf1	0.0346375	NA	NA	0.0134799	NA	NA	0.0524794	NA	NA	0.033932	NA	NA	0.0187666	NA	NA	0.0216252	NA	NA	NA	NA	NA
966	Anln	0.0040038	NA	NA	NA	NA	NA	0.0146108	NA	NA	NA	NA	NA	NA	NA	NA	NA	NA	NA	NA	NA	NA
967	Ano1	0.00382534	NA	NA	0.018481	NA	NA	NA	NA	NA	NA	NA	NA	0.0105279	NA	NA	NA	NA	NA	NA	NA	NA
968	Ano10	0.0504004	NA	NA	0.0352249	NA	NA	0.0427749	NA	NA	0.0274425	NA	NA	0.0842566	NA	NA	0.0563668	NA	NA	NA	NA	NA
969	Ano4	0.00802103	NA	NA	NA	NA	NA	NA	NA	NA	0.00729164	NA	NA	0.00958606	NA	NA	NA	NA	NA	NA	NA	NA
970	Ano6	0.0940526	NA	NA	0.065869	NA	NA	0.0957345	NA	NA	0.100572	NA	NA	0.0592231	NA	NA	0.065986	NA	NA	0.0365123	NA	NA
971	Ano8	0.0450096	NA	NA	0.0684296	NA	NA	0.0667541	NA	NA	0.0479934	NA	NA	0.0575279	NA	NA	0.022079	NA	NA	0.083057	NA	NA
972	Anp32a	0.58624	NA	NA	0.58183	NA	NA	0.649386	NA	NA	0.472742	NA	NA	0.6603	NA	NA	0.547169	NA	NA	0.802232	NA	NA
973	Anp32b	0.592685	NA	NA	0.535329	NA	NA	0.544045	NA	NA	0.58465	NA	NA	0.671664	NA	NA	0.756499	NA	NA	0.747303	NA	NA
974	Anp32e	0.341973	NA	NA	0.436256	NA	NA	0.452184	NA	NA	0.467169	NA	NA	0.374328	NA	NA	0.250332	NA	NA	0.593682	NA	NA
975	Antxr2	0.00613402	NA	NA	NA	NA	NA	NA	NA	NA	NA	NA	NA	0.0212263	NA	NA	NA	NA	NA	NA	NA	NA
976	Anxa2	0.0128783	NA	NA	0.0161847	NA	NA	0.0118099	NA	NA	0.0149904	NA	NA	0.0173431	NA	NA	0.0185973	NA	NA	0.0396507	NA	NA
977	Anxa5	0.0798018	NA	NA	0.0628412	NA	NA	0.0535538	NA	NA	0.0464308	NA	NA	0.10231	NA	NA	0.111994	NA	NA	0.204624	NA	NA
978	Anxa6	0.0167121	NA	NA	0.0567045	NA	NA	0.0370397	NA	NA	NA	NA	NA	0.0252239	NA	NA	0.0709187	NA	NA	0.0419635	NA	NA
979	Anxa7	0.0345539	NA	NA	0.0162551	NA	NA	0.01699	NA	NA	0.0300374	NA	NA	0.029451	NA	NA	0.0196211	NA	NA	NA	NA	NA
980	Aoc2	0.00533945	NA	NA	0.00611128	NA	NA	NA	NA	NA	NA	NA	NA	0.00575172	NA	NA	NA	NA	NA	NA	NA	NA
981	Ap1ar	0.197709	NA	NA	0.250987	NA	NA	0.228989	NA	NA	0.235992	NA	NA	0.274775	NA	NA	0.177656	NA	NA	0.346876	NA	NA
982	Ap1b1	0.176647	NA	NA	0.158218	NA	NA	0.217177	NA	NA	0.127577	NA	NA	0.201418	NA	NA	0.179034	NA	NA	0.0410874	NA	NA
983	Ap1g1	0.218863	NA	NA	0.162758	NA	NA	0.146368	NA	NA	0.152029	NA	NA	0.207635	NA	NA	0.116909	NA	NA	NA	NA	NA
984	Ap1g2	NA	NA	NA	NA	NA	NA	0.0144902	NA	NA	0.00700516	NA	NA	0.0289305	NA	NA	NA	NA	NA	NA	NA	NA
985	Ap1m1	0.371428	NA	NA	0.331866	NA	NA	0.435123	NA	NA	0.371523	NA	NA	0.450336	NA	NA	0.57682	NA	NA	0.539695	NA	NA
986	Ap1m2	NA	NA	NA	0.00872833	NA	NA	0.0145585	NA	NA	NA	NA	NA	NA	NA	NA	NA	NA	NA	NA	NA	NA
987	Ap1s1	0.562846	NA	NA	0.694763	NA	NA	0.663791	NA	NA	0.502805	NA	NA	0.544002	NA	NA	0.631754	NA	NA	0.777633	NA	NA
988	Ap1s2	0.281183	-0.847513	3.2947e-15	1.05222	0.409364	1.59459e-07	0.728585	NA	NA	0.321149	-0.67516	1.28824e-05	0.82883	NA	NA	1.12701	0.273934	0.692997	2.53127	1.8929	7.84746e-13
989	Ap1s3	0.00759708	NA	NA	0.0068158	NA	NA	NA	NA	NA	0.00788209	NA	NA	0.0198503	NA	NA	0.0209857	NA	NA	NA	NA	NA
990	Ap2a1	0.237408	NA	NA	0.256569	NA	NA	0.196632	NA	NA	0.202367	NA	NA	0.235595	NA	NA	0.283176	NA	NA	0.143853	NA	NA
991	Ap2a2	0.485611	NA	NA	0.494134	NA	NA	0.423387	NA	NA	0.523496	NA	NA	0.558537	NA	NA	0.49676	NA	NA	0.183208	NA	NA
992	Ap2b1	0.596946	NA	NA	0.49503	NA	NA	0.572121	NA	NA	0.618269	NA	NA	0.60876	NA	NA	0.384742	NA	NA	0.255824	NA	NA
993	Ap2m1	1.35317	NA	NA	1.41676	NA	NA	1.35351	NA	NA	1.25088	NA	NA	1.4934	NA	NA	1.4282	NA	NA	1.33354	NA	NA
994	Ap2s1	0.79155	NA	NA	0.972379	NA	NA	0.894929	NA	NA	0.837424	NA	NA	1.0186	NA	NA	0.925302	NA	NA	1.083	NA	NA
995	Ap3b1	0.442958	0.605467	4.10138e-18	0.0681503	-0.284975	0.528627	0.185101	NA	NA	0.0540763	-0.318183	1	0.0633106	-0.284805	1	0.0974641	NA	NA	0.0979405	NA	NA
996	Ap3b2	0.200889	NA	NA	0.201676	NA	NA	0.306136	NA	NA	0.209276	NA	NA	0.204451	NA	NA	0.143147	NA	NA	0.136359	NA	NA
997	Ap3d1	0.161846	NA	NA	0.113797	NA	NA	0.21428	NA	NA	0.142685	NA	NA	0.192636	NA	NA	0.125974	NA	NA	NA	NA	NA
998	Ap3m1	0.0991944	NA	NA	0.104651	NA	NA	0.0839951	NA	NA	0.09214	NA	NA	0.142274	NA	NA	0.180372	NA	NA	0.160081	NA	NA
999	Ap3m2	0.0401527	NA	NA	0.0522124	NA	NA	0.0350001	NA	NA	0.0806905	NA	NA	0.0613505	NA	NA	0.0179617	NA	NA	NA	NA	NA
1000	Ap3s1	0.715282	NA	NA	0.797533	NA	NA	0.798458	NA	NA	0.621506	NA	NA	0.747647	NA	NA	0.546359	NA	NA	0.563751	NA	NA
1001	Ap3s2	0.145451	NA	NA	0.222956	NA	NA	0.256261	NA	NA	0.229081	NA	NA	0.235751	NA	NA	0.153785	NA	NA	0.0995456	NA	NA
1002	Ap4b1	0.037699	NA	NA	0.00543061	NA	NA	0.022945	NA	NA	0.00766777	NA	NA	0.0549477	NA	NA	0.0248786	NA	NA	NA	NA	NA
1003	Ap4e1	0.0169659	NA	NA	0.0194881	NA	NA	0.0193215	NA	NA	0.0192368	NA	NA	0.0275341	NA	NA	NA	NA	NA	0.0500309	NA	NA
1004	Ap4m1	0.126434	NA	NA	0.107261	NA	NA	0.0957981	NA	NA	0.120831	NA	NA	0.09253	NA	NA	0.0865713	NA	NA	0.054195	NA	NA
1005	Ap4s1	0.144514	NA	NA	0.24552	NA	NA	0.183247	NA	NA	0.168586	NA	NA	0.314873	NA	NA	0.0379909	-0.32778	1	0.371042	NA	NA
1006	Ap5m1	0.00483996	NA	NA	0.0428784	NA	NA	0.0193765	NA	NA	0.0285086	NA	NA	0.016906	NA	NA	0.0414949	NA	NA	0.0500309	NA	NA
1007	Ap5s1	0.148993	NA	NA	0.141231	NA	NA	0.0927352	NA	NA	0.115679	NA	NA	0.104707	NA	NA	0.0860632	NA	NA	0.20286	NA	NA
1008	Ap5z1	0.0359107	NA	NA	0.0288648	NA	NA	0.0379251	NA	NA	0.0480851	NA	NA	0.0309672	NA	NA	0.0187461	NA	NA	0.0389484	NA	NA
1009	Apaf1	0.0358484	NA	NA	0.0268218	NA	NA	0.0405655	NA	NA	0.0360448	NA	NA	0.0345122	NA	NA	0.0206485	NA	NA	NA	NA	NA
1010	Apba1	0.0422947	NA	NA	0.0587587	NA	NA	0.027459	NA	NA	0.0597306	NA	NA	0.0707386	NA	NA	0.0487109	NA	NA	NA	NA	NA
1011	Apba2	0.470837	NA	NA	0.340459	NA	NA	0.41985	NA	NA	0.279483	NA	NA	0.283033	NA	NA	0.220627	NA	NA	0.21589	NA	NA
1012	Apba3	0.0136039	NA	NA	0.0125361	NA	NA	0.0358197	NA	NA	0.0290953	NA	NA	0.0408759	NA	NA	NA	NA	NA	NA	NA	NA
1013	Apbb1	0.804419	NA	NA	0.633015	NA	NA	0.727423	NA	NA	0.773646	NA	NA	0.811518	NA	NA	0.629619	NA	NA	0.991062	NA	NA
1014	Apbb2	0.399328	NA	NA	0.389036	NA	NA	0.321466	NA	NA	0.339057	NA	NA	0.276409	NA	NA	0.131955	-0.350376	1	0.138787	NA	NA
1015	Apc	0.494462	NA	NA	0.490938	NA	NA	0.487861	NA	NA	0.4654	NA	NA	0.49158	NA	NA	0.320517	NA	NA	0.281382	NA	NA
1016	Apc2	0.301056	NA	NA	0.344516	NA	NA	0.299607	NA	NA	0.416235	NA	NA	0.271053	NA	NA	0.26089	NA	NA	0.261012	NA	NA
1017	Apeh	0.0653865	NA	NA	0.063339	NA	NA	0.0441604	NA	NA	0.118306	NA	NA	0.0845125	NA	NA	0.0426941	NA	NA	0.0716175	NA	NA
1018	Apela	0.0105241	NA	NA	0.00433294	NA	NA	NA	NA	NA	NA	NA	NA	0.00849112	NA	NA	NA	NA	NA	NA	NA	NA
1019	Apex1	0.457762	NA	NA	0.368862	NA	NA	0.361747	NA	NA	0.527105	NA	NA	0.534647	NA	NA	0.515059	NA	NA	0.536074	NA	NA
1020	Apex2	0.0273012	NA	NA	0.0345495	NA	NA	0.0451345	NA	NA	0.0439515	NA	NA	0.0354922	NA	NA	0.0430072	NA	NA	0.0484343	NA	NA
1021	Aph1a	0.169776	NA	NA	0.188527	NA	NA	0.123196	NA	NA	0.123176	NA	NA	0.165948	NA	NA	0.142356	NA	NA	0.220186	NA	NA
1022	Aph1b	0.0438905	NA	NA	0.0770876	NA	NA	0.114255	NA	NA	0.0583975	NA	NA	0.0691713	NA	NA	0.0205092	NA	NA	0.142092	NA	NA
1023	Api5	0.191052	NA	NA	0.164364	NA	NA	0.210972	NA	NA	0.145609	NA	NA	0.183552	NA	NA	0.187824	NA	NA	0.253878	NA	NA
1024	Apip	0.108202	NA	NA	0.196367	NA	NA	0.123578	NA	NA	0.118765	NA	NA	0.186489	NA	NA	0.115396	NA	NA	0.028167	NA	NA
1025	Apitd1	0.0410812	NA	NA	0.134193	NA	NA	0.0730812	NA	NA	0.0794616	NA	NA	0.0775074	NA	NA	0.0724487	NA	NA	NA	NA	NA
1026	Aplf	NA	NA	NA	0.0219351	NA	NA	NA	NA	NA	0.0161681	NA	NA	0.0161483	NA	NA	NA	NA	NA	NA	NA	NA
1027	Aplp1	1.25405	NA	NA	1.37522	NA	NA	1.34971	NA	NA	1.32908	NA	NA	1.27642	NA	NA	1.5493	NA	NA	1.31089	NA	NA
1028	Aplp2	0.303976	NA	NA	0.217575	NA	NA	0.248999	NA	NA	0.225964	NA	NA	0.362152	NA	NA	0.329297	NA	NA	0.296841	NA	NA
1029	Apmap	0.0915172	NA	NA	0.0553764	NA	NA	0.0844965	NA	NA	0.0867441	NA	NA	0.0512863	NA	NA	0.0578847	NA	NA	0.15677	NA	NA
1030	Apoa1	0.0239975	NA	NA	0.0224141	NA	NA	0.0681651	NA	NA	0.036565	NA	NA	0.0550629	NA	NA	0.0437606	NA	NA	NA	NA	NA
1031	Apoa1bp	0.308755	NA	NA	0.404278	NA	NA	0.420532	NA	NA	0.398335	NA	NA	0.389949	NA	NA	0.495479	NA	NA	0.296774	NA	NA
1032	Apoa2	0.0172044	NA	NA	NA	NA	NA	0.00387104	NA	NA	0.00803703	NA	NA	0.0237549	NA	NA	0.0427565	NA	NA	NA	NA	NA
1033	Apobec3	0.0176077	NA	NA	0.0131813	NA	NA	NA	NA	NA	NA	NA	NA	NA	NA	NA	NA	NA	NA	NA	NA	NA
1034	Apoc3	0.00480918	NA	NA	NA	NA	NA	NA	NA	NA	0.0053621	NA	NA	0.0076903	NA	NA	NA	NA	NA	NA	NA	NA
1035	Apoc4	0.00984442	NA	NA	0.0068158	NA	NA	0.00723816	NA	NA	NA	NA	NA	0.00642104	NA	NA	0.0235186	NA	NA	NA	NA	NA
1036	Apod	0.00550689	NA	NA	0.00616946	NA	NA	0.00303581	NA	NA	0.00503852	NA	NA	NA	NA	NA	NA	NA	NA	NA	NA	NA
1037	Apoe	0.0532662	NA	NA	0.021977	NA	NA	0.0623608	NA	NA	0.015489	NA	NA	0.0479154	NA	NA	0.0700939	NA	NA	0.0516727	NA	NA
1038	Apold1	0.0135079	NA	NA	0.006229	NA	NA	0.0044257	NA	NA	0.00532702	NA	NA	0.0260823	NA	NA	0.0235732	NA	NA	NA	NA	NA
1039	Apoo	0.148293	NA	NA	0.135314	NA	NA	0.134927	NA	NA	0.16857	NA	NA	0.150805	NA	NA	0.158465	NA	NA	0.169444	NA	NA
1040	Apoo-ps	0.010197	NA	NA	NA	NA	NA	0.0103386	NA	NA	NA	NA	NA	0.00849112	NA	NA	NA	NA	NA	NA	NA	NA
1041	Apool	0.0489986	NA	NA	0.0554633	NA	NA	0.0297086	NA	NA	0.0305626	NA	NA	0.0279454	NA	NA	0.063221	NA	NA	0.151388	NA	NA
1042	Apopt1	0.249609	NA	NA	0.231527	NA	NA	0.224115	NA	NA	0.330027	NA	NA	0.175741	NA	NA	0.32286	NA	NA	0.231554	NA	NA
1043	App	0.434658	NA	NA	0.475568	NA	NA	0.386192	NA	NA	0.40438	NA	NA	0.515005	NA	NA	0.268581	NA	NA	1.2914	0.936932	1.86364e-05
1044	Appbp2	0.296364	NA	NA	0.221427	NA	NA	0.141112	NA	NA	0.300292	NA	NA	0.203461	NA	NA	0.225877	NA	NA	0.17807	NA	NA
1045	Appl1	0.188818	NA	NA	0.213678	NA	NA	0.197184	NA	NA	0.178324	NA	NA	0.143289	NA	NA	0.263833	NA	NA	0.156431	NA	NA
1046	Appl2	0.0117142	NA	NA	0.0227067	NA	NA	0.00695474	NA	NA	0.0150767	NA	NA	0.0159519	NA	NA	0.0659666	NA	NA	NA	NA	NA
1047	Aprt	0.630896	NA	NA	0.569999	NA	NA	0.501757	NA	NA	0.642066	NA	NA	0.708617	NA	NA	0.622286	NA	NA	0.865219	NA	NA
1048	Aptx	0.136655	NA	NA	0.126761	NA	NA	0.183824	NA	NA	0.205135	NA	NA	0.177346	NA	NA	0.146572	NA	NA	0.0938221	NA	NA
1049	Aqp11	0.0044882	NA	NA	0.018464	NA	NA	0.0394063	NA	NA	0.00692268	NA	NA	0.0379968	NA	NA	0.0588476	NA	NA	NA	NA	NA
1050	Aqr	0.10107	NA	NA	0.15998	NA	NA	0.146128	NA	NA	0.102452	NA	NA	0.0895023	NA	NA	0.184036	NA	NA	0.131871	NA	NA
1051	Ar	0.00707859	NA	NA	0.00647503	NA	NA	0.0120735	NA	NA	0.00732095	NA	NA	0.0842386	NA	NA	NA	NA	NA	0.594979	0.923648	5.97523e-37
1052	Araf	0.865836	NA	NA	0.863691	NA	NA	0.727114	NA	NA	0.694935	NA	NA	0.903783	NA	NA	0.82299	NA	NA	0.76022	NA	NA
1053	Arap1	0.00812919	NA	NA	0.0097092	NA	NA	0.0236059	NA	NA	0.0382522	NA	NA	NA	NA	NA	0.0252546	NA	NA	NA	NA	NA
1054	Arap2	NA	NA	NA	NA	NA	NA	0.00659101	NA	NA	0.00768926	NA	NA	0.00729267	NA	NA	NA	NA	NA	NA	NA	NA
1055	Arc	0.0626608	NA	NA	0.105598	NA	NA	0.0418813	NA	NA	0.0714864	NA	NA	0.0536093	NA	NA	0.0423576	NA	NA	0.0575939	NA	NA
1056	Arcn1	0.221196	NA	NA	0.237696	NA	NA	0.187355	NA	NA	0.21836	NA	NA	0.196701	NA	NA	0.26109	NA	NA	0.327028	NA	NA
1057	Arel1	0.0928256	NA	NA	0.115237	NA	NA	0.046059	NA	NA	0.0671444	NA	NA	0.0891495	NA	NA	0.0426941	NA	NA	NA	NA	NA
1058	Arf1	0.810992	NA	NA	0.634508	NA	NA	0.812181	NA	NA	0.712205	NA	NA	0.823882	NA	NA	1.16723	0.341561	1	0.507926	NA	NA
1059	Arf2	0.223482	NA	NA	0.345946	NA	NA	0.345492	NA	NA	0.371842	NA	NA	0.24983	NA	NA	0.339456	NA	NA	0.267829	NA	NA
1060	Arf3	0.34783	NA	NA	0.394438	NA	NA	0.39344	NA	NA	0.274365	NA	NA	0.350495	NA	NA	0.440142	NA	NA	0.405406	NA	NA
1061	Arf4	0.985223	NA	NA	0.976932	NA	NA	1.07505	NA	NA	0.93773	NA	NA	1.03411	NA	NA	1.11307	NA	NA	1.12989	NA	NA
1062	Arf5	1.4912	NA	NA	1.45291	NA	NA	1.64138	NA	NA	1.4073	NA	NA	1.4856	NA	NA	1.39399	NA	NA	1.36897	NA	NA
1063	Arf6	0.211226	NA	NA	0.257154	NA	NA	0.275732	NA	NA	0.196553	NA	NA	0.306033	NA	NA	0.294849	NA	NA	0.445756	NA	NA
1064	Arfgap1	0.190196	NA	NA	0.152055	NA	NA	0.196767	NA	NA	0.148259	NA	NA	0.217774	NA	NA	0.236894	NA	NA	0.143729	NA	NA
1065	Arfgap2	0.184506	NA	NA	0.230552	NA	NA	0.1531	NA	NA	0.190417	NA	NA	0.121399	NA	NA	0.257572	NA	NA	0.10554	NA	NA
1066	Arfgap3	0.0892883	NA	NA	0.089409	NA	NA	0.0567325	NA	NA	0.0517173	NA	NA	0.0340009	NA	NA	0.103684	NA	NA	0.0789021	NA	NA
1067	Arfgef1	0.15037	NA	NA	0.0894447	NA	NA	0.0917071	NA	NA	0.147781	NA	NA	0.197504	NA	NA	0.127954	NA	NA	0.220834	NA	NA
1068	Arfgef2	0.0239306	NA	NA	0.0113601	NA	NA	0.0131112	NA	NA	0.0326262	NA	NA	NA	NA	NA	NA	NA	NA	0.0408109	NA	NA
1069	Arfgef3	0.0316577	NA	NA	0.0109169	NA	NA	0.0398448	NA	NA	0.0307216	NA	NA	0.111505	NA	NA	0.0177788	NA	NA	0.0940153	NA	NA
1070	Arfip1	0.0888942	NA	NA	0.0921493	NA	NA	0.0581632	NA	NA	0.0747364	NA	NA	0.0380411	NA	NA	0.217081	NA	NA	0.0979405	NA	NA
1071	Arfip2	0.226798	NA	NA	0.163223	NA	NA	0.235277	NA	NA	0.154777	NA	NA	0.144148	NA	NA	0.148994	NA	NA	NA	NA	NA
1072	Arfrp1	0.249658	NA	NA	0.294786	NA	NA	0.331039	NA	NA	0.341509	NA	NA	0.345472	NA	NA	0.258183	NA	NA	0.330001	NA	NA
1073	Arg2	0.0539681	NA	NA	0.0289922	NA	NA	0.057902	NA	NA	0.084003	NA	NA	0.0405917	NA	NA	NA	NA	NA	0.120149	NA	NA
1074	Arglu1	0.713373	NA	NA	0.747229	NA	NA	0.781174	NA	NA	0.699779	NA	NA	0.781212	NA	NA	0.671868	NA	NA	0.937977	NA	NA
1075	Arhgap1	0.151534	NA	NA	0.0703692	NA	NA	0.0947799	NA	NA	0.107898	NA	NA	0.0977065	NA	NA	0.162672	NA	NA	0.212004	NA	NA
1076	Arhgap10	0.00970473	NA	NA	NA	NA	NA	NA	NA	NA	NA	NA	NA	0.00982768	NA	NA	0.0217829	NA	NA	NA	NA	NA
1077	Arhgap11a	NA	NA	NA	0.00605668	NA	NA	0.0188928	NA	NA	0.0231266	NA	NA	NA	NA	NA	NA	NA	NA	NA	NA	NA
1078	Arhgap12	0.182519	NA	NA	0.185342	NA	NA	0.101708	NA	NA	0.195816	NA	NA	0.202371	NA	NA	0.142319	NA	NA	0.273786	NA	NA
1079	Arhgap17	0.0456216	NA	NA	0.0289304	NA	NA	0.0206522	NA	NA	0.0623204	NA	NA	0.0402708	NA	NA	NA	NA	NA	0.0408109	NA	NA
1080	Arhgap18	0.0201081	NA	NA	0.00539882	NA	NA	0.0188318	NA	NA	0.0224031	NA	NA	0.0372214	NA	NA	0.0185973	NA	NA	0.054486	NA	NA
1081	Arhgap19	0.0280384	NA	NA	NA	NA	NA	0.00412129	NA	NA	0.030658	NA	NA	NA	NA	NA	NA	NA	NA	NA	NA	NA
1082	Arhgap20	0.0461097	NA	NA	0.0123638	NA	NA	0.101147	NA	NA	0.020324	NA	NA	0.0290813	NA	NA	NA	NA	NA	0.0410874	NA	NA
1083	Arhgap21	0.147243	NA	NA	0.118702	NA	NA	0.0815551	NA	NA	0.119811	NA	NA	0.132367	NA	NA	0.103179	NA	NA	0.134064	NA	NA
1084	Arhgap23	0.0470328	NA	NA	0.0192323	NA	NA	0.0133268	NA	NA	0.0255122	NA	NA	0.0240166	NA	NA	0.0623763	NA	NA	0.028167	NA	NA
1085	Arhgap24	0.00661089	NA	NA	NA	NA	NA	0.00372989	NA	NA	0.0223165	NA	NA	0.0313205	NA	NA	NA	NA	NA	NA	NA	NA
1086	Arhgap26	0.0230326	NA	NA	0.0231721	NA	NA	NA	NA	NA	0.0201926	NA	NA	0.0299506	NA	NA	0.0210833	NA	NA	NA	NA	NA
1087	Arhgap27	NA	NA	NA	NA	NA	NA	0.00588586	NA	NA	NA	NA	NA	0.00649112	NA	NA	NA	NA	NA	0.0438756	NA	NA
1088	Arhgap27os2	0.00374569	NA	NA	NA	NA	NA	NA	NA	NA	NA	NA	NA	0.00905639	NA	NA	0.0213503	NA	NA	NA	NA	NA
1089	Arhgap29	0.00460278	NA	NA	NA	NA	NA	NA	NA	NA	0.0062407	NA	NA	NA	NA	NA	0.0396091	NA	NA	NA	NA	NA
1090	Arhgap31	0.0186337	NA	NA	0.00553981	NA	NA	NA	NA	NA	NA	NA	NA	0.0343046	NA	NA	0.0165257	NA	NA	0.028167	NA	NA
1091	Arhgap32	0.126689	NA	NA	0.0984865	NA	NA	0.111961	NA	NA	0.111076	NA	NA	0.0654358	NA	NA	0.14485	NA	NA	0.199316	NA	NA
1092	Arhgap33	0.298972	NA	NA	0.3468	NA	NA	0.290915	NA	NA	0.323971	NA	NA	0.275711	NA	NA	0.210768	NA	NA	0.191947	NA	NA
1093	Arhgap35	0.302448	NA	NA	0.276445	NA	NA	0.28153	NA	NA	0.293877	NA	NA	0.356184	NA	NA	0.469474	NA	NA	0.232754	NA	NA
1094	Arhgap36	0.0136714	NA	NA	0.011407	NA	NA	0.0331748	NA	NA	0.019605	NA	NA	0.0405665	NA	NA	0.0451666	NA	NA	0.0882909	NA	NA
1095	Arhgap39	0.132411	NA	NA	0.132687	NA	NA	0.118037	NA	NA	0.130051	NA	NA	0.183738	NA	NA	0.0408803	NA	NA	0.0484343	NA	NA
1096	Arhgap4	NA	NA	NA	0.0181071	NA	NA	0.00637538	NA	NA	0.0127058	NA	NA	NA	NA	NA	NA	NA	NA	NA	NA	NA
1097	Arhgap42	0.0224843	NA	NA	0.0184733	NA	NA	0.0179389	NA	NA	0.00863341	NA	NA	NA	NA	NA	NA	NA	NA	NA	NA	NA
1098	Arhgap44	0.0502559	NA	NA	0.0361132	NA	NA	0.0416454	NA	NA	0.0264974	NA	NA	0.0546057	NA	NA	0.0862381	NA	NA	0.206078	0.279004	1
1099	Arhgap5	0.091426	NA	NA	0.0644087	NA	NA	0.117954	NA	NA	0.0579744	NA	NA	0.110771	NA	NA	0.045982	NA	NA	0.143357	NA	NA
1100	Arhgap6	NA	NA	NA	0.0268383	NA	NA	0.00684316	NA	NA	0.00791943	NA	NA	NA	NA	NA	NA	NA	NA	NA	NA	NA
1101	Arhgdia	0.59753	NA	NA	0.555268	NA	NA	0.640972	NA	NA	0.582285	NA	NA	0.773971	NA	NA	0.658383	NA	NA	0.691838	NA	NA
1102	Arhgdib	0.0191938	NA	NA	NA	NA	NA	NA	NA	NA	NA	NA	NA	0.0149568	NA	NA	NA	NA	NA	NA	NA	NA
1103	Arhgdig	0.228625	NA	NA	0.215757	NA	NA	0.11412	-0.268695	1	0.188352	NA	NA	0.590834	0.553269	1.02203e-11	0.0902164	NA	NA	0.358537	NA	NA
1104	Arhgef1	0.0793496	NA	NA	0.0942813	NA	NA	0.100205	NA	NA	0.0454009	NA	NA	0.0229818	NA	NA	0.0445647	NA	NA	0.0983364	NA	NA
1105	Arhgef10	0.00943866	NA	NA	0.0106266	NA	NA	0.00689639	NA	NA	NA	NA	NA	0.00862238	NA	NA	0.0165257	NA	NA	NA	NA	NA
1106	Arhgef10l	0.107544	NA	NA	0.0440743	NA	NA	0.0590221	NA	NA	0.0708428	NA	NA	0.0990212	NA	NA	0.065581	NA	NA	0.090333	NA	NA
1107	Arhgef11	0.0285865	NA	NA	0.0576309	NA	NA	0.0625268	NA	NA	0.0476846	NA	NA	0.0133458	NA	NA	NA	NA	NA	0.054195	NA	NA
1108	Arhgef12	0.127057	NA	NA	0.120699	NA	NA	0.115432	NA	NA	0.15052	NA	NA	0.0981007	NA	NA	0.0615272	NA	NA	0.263217	NA	NA
1109	Arhgef15	0.149353	NA	NA	0.122305	NA	NA	0.100165	NA	NA	0.13628	NA	NA	0.138232	NA	NA	0.15308	NA	NA	0.275588	NA	NA
1110	Arhgef17	0.0568196	NA	NA	0.0636676	NA	NA	0.0182303	NA	NA	0.078219	NA	NA	0.0524254	NA	NA	0.176003	NA	NA	0.0977746	NA	NA
1111	Arhgef18	0.0501233	NA	NA	0.0458394	NA	NA	0.0253878	NA	NA	0.037486	NA	NA	0.0705432	NA	NA	0.0652343	NA	NA	0.0304678	NA	NA
1112	Arhgef2	0.20995	NA	NA	0.176667	NA	NA	0.249407	NA	NA	0.204054	NA	NA	0.133034	NA	NA	0.249117	NA	NA	0.145065	NA	NA
1113	Arhgef25	0.0443126	NA	NA	0.0580657	NA	NA	0.0219878	NA	NA	0.0399969	NA	NA	0.032769	NA	NA	0.0850212	NA	NA	NA	NA	NA
1114	Arhgef26	0.00901806	NA	NA	NA	NA	NA	NA	NA	NA	0.00617705	NA	NA	0.0165984	NA	NA	NA	NA	NA	NA	NA	NA
1115	Arhgef28	0.0666831	NA	NA	0.0348958	NA	NA	0.0366521	NA	NA	0.095456	NA	NA	0.0695207	NA	NA	0.246688	0.307176	0.00579734	0.028167	NA	NA
1116	Arhgef33	0.0148723	NA	NA	0.00689035	NA	NA	NA	NA	NA	0.0223057	NA	NA	0.027982	NA	NA	NA	NA	NA	0.028167	NA	NA
1117	Arhgef4	0.123151	NA	NA	0.0687196	NA	NA	0.131527	NA	NA	0.0795183	NA	NA	0.0523499	NA	NA	0.138794	NA	NA	0.152486	NA	NA
1118	Arhgef40	0.285001	NA	NA	0.156948	NA	NA	0.117862	NA	NA	0.194021	NA	NA	0.200272	NA	NA	0.184964	NA	NA	0.377387	NA	NA
1119	Arhgef6	0.0049993	NA	NA	0.00919523	NA	NA	NA	NA	NA	0.00695776	NA	NA	NA	NA	NA	0.0251633	NA	NA	NA	NA	NA
1120	Arhgef7	0.155392	NA	NA	0.185454	NA	NA	0.212292	NA	NA	0.230144	NA	NA	0.216161	NA	NA	0.212771	NA	NA	0.0440651	NA	NA
1121	Arhgef9	0.183166	NA	NA	0.124127	NA	NA	0.0861437	NA	NA	0.136308	NA	NA	0.141518	NA	NA	0.143766	NA	NA	0.149632	NA	NA
1122	Arid1a	0.626575	NA	NA	0.477144	NA	NA	0.592784	NA	NA	0.577389	NA	NA	0.492917	NA	NA	0.508046	NA	NA	0.532726	NA	NA
1123	Arid1b	0.293612	NA	NA	0.190303	NA	NA	0.318459	NA	NA	0.171862	NA	NA	0.194137	NA	NA	0.409897	NA	NA	0.355391	NA	NA
1124	Arid2	0.207355	NA	NA	0.221721	NA	NA	0.234194	NA	NA	0.286199	NA	NA	0.24297	NA	NA	0.243732	NA	NA	0.243297	NA	NA
1125	Arid3a	0.0664801	NA	NA	0.0441222	NA	NA	0.0575421	NA	NA	0.0379497	NA	NA	0.00646802	NA	NA	0.113144	NA	NA	0.0461911	NA	NA
1126	Arid3b	0.043272	NA	NA	0.053969	NA	NA	0.0207742	NA	NA	0.0401502	NA	NA	0.0452761	NA	NA	0.0471212	NA	NA	NA	NA	NA
1127	Arid4a	0.225778	NA	NA	0.22904	NA	NA	0.287015	NA	NA	0.230481	NA	NA	0.172986	NA	NA	0.0676499	NA	NA	0.17862	NA	NA
1128	Arid4b	0.527688	NA	NA	0.301129	NA	NA	0.398192	NA	NA	0.480935	NA	NA	0.350694	NA	NA	0.456265	NA	NA	0.327686	NA	NA
1129	Arid5a	0.0133691	NA	NA	0.0217473	NA	NA	0.0135923	NA	NA	NA	NA	NA	NA	NA	NA	NA	NA	NA	0.0408109	NA	NA
1130	Arid5b	0.201635	NA	NA	0.259242	NA	NA	0.180809	NA	NA	0.044955	-0.294012	1	0.129443	NA	NA	0.100033	NA	NA	0.04166	NA	NA
1131	Arih1	0.203377	NA	NA	0.226861	NA	NA	0.195112	NA	NA	0.203305	NA	NA	0.193719	NA	NA	0.226016	NA	NA	0.238392	NA	NA
1132	Arih2	0.0503881	NA	NA	0.119674	NA	NA	0.0968283	NA	NA	0.103266	NA	NA	0.152345	NA	NA	0.0968138	NA	NA	0.143511	NA	NA
1133	Arl1	0.302044	NA	NA	0.418258	NA	NA	0.412593	NA	NA	0.315273	NA	NA	0.433731	NA	NA	0.31701	NA	NA	0.304961	NA	NA
1134	Arl10	0.0144288	NA	NA	0.0230835	NA	NA	0.0324006	NA	NA	0.00784516	NA	NA	0.0270814	NA	NA	0.0235186	NA	NA	NA	NA	NA
1135	Arl13b	0.0344284	NA	NA	0.044797	NA	NA	0.0411534	NA	NA	0.0439659	NA	NA	0.0715825	NA	NA	NA	NA	NA	0.147311	NA	NA
1136	Arl14ep	0.0770351	NA	NA	0.0490036	NA	NA	0.0933412	NA	NA	0.119034	NA	NA	0.10815	NA	NA	0.104665	NA	NA	0.0842134	NA	NA
1137	Arl15	0.0377865	NA	NA	0.0554944	NA	NA	0.0415837	NA	NA	0.00895679	NA	NA	0.101666	NA	NA	NA	NA	NA	NA	NA	NA
1138	Arl16	0.184217	NA	NA	0.144943	NA	NA	0.108928	NA	NA	0.134102	NA	NA	0.258374	NA	NA	0.0847731	NA	NA	0.167135	NA	NA
1139	Arl2	0.44995	NA	NA	0.458617	NA	NA	0.416624	NA	NA	0.425782	NA	NA	0.551087	NA	NA	0.505461	NA	NA	0.591037	NA	NA
1140	Arl2bp	0.73719	NA	NA	0.741379	NA	NA	0.825721	NA	NA	0.758416	NA	NA	0.831429	NA	NA	0.688139	NA	NA	0.650001	NA	NA
1141	Arl3	0.771155	NA	NA	0.803427	NA	NA	0.849275	NA	NA	0.73252	NA	NA	0.843598	NA	NA	0.691019	NA	NA	0.582422	NA	NA
1142	Arl4a	0.575317	NA	NA	0.462439	NA	NA	0.321866	NA	NA	0.35923	NA	NA	0.596176	NA	NA	0.301301	NA	NA	0.711121	NA	NA
1143	Arl4c	0.480227	NA	NA	0.423599	NA	NA	0.554081	NA	NA	0.536214	NA	NA	0.582567	NA	NA	0.308568	NA	NA	0.487184	NA	NA
1144	Arl4d	0.00290178	NA	NA	0.00694922	NA	NA	0.0257974	NA	NA	NA	NA	NA	NA	NA	NA	0.0235413	NA	NA	NA	NA	NA
1145	Arl5a	0.171506	NA	NA	0.136013	NA	NA	0.17584	NA	NA	0.118376	NA	NA	0.126485	NA	NA	0.244621	NA	NA	0.134055	NA	NA
1146	Arl5b	0.225976	NA	NA	0.291661	NA	NA	0.179943	NA	NA	0.183272	NA	NA	0.289036	NA	NA	0.233906	NA	NA	0.38541	NA	NA
1147	Arl6	0.116501	NA	NA	0.191457	NA	NA	0.077757	NA	NA	0.0689579	NA	NA	0.0898992	NA	NA	0.190557	NA	NA	0.206834	NA	NA
1148	Arl6ip1	0.529599	-0.261696	0.716595	0.712331	NA	NA	0.781319	NA	NA	0.682129	NA	NA	0.842143	NA	NA	0.834464	NA	NA	0.839261	NA	NA
1149	Arl6ip4	0.331495	NA	NA	0.284686	NA	NA	0.219541	NA	NA	0.205176	NA	NA	0.331318	NA	NA	0.202334	NA	NA	0.315488	NA	NA
1150	Arl6ip5	0.313592	NA	NA	0.367674	NA	NA	0.256184	NA	NA	0.285465	NA	NA	0.497148	NA	NA	0.573094	0.277257	1	0.472919	NA	NA
1151	Arl6ip6	0.39355	NA	NA	0.318359	NA	NA	0.435191	NA	NA	0.328111	NA	NA	0.310063	NA	NA	0.253369	NA	NA	0.721749	0.481921	1
1152	Arl8a	0.384466	NA	NA	0.259402	NA	NA	0.391867	NA	NA	0.271049	NA	NA	0.359469	NA	NA	0.388668	NA	NA	0.627387	0.314235	1
1153	Arl8b	0.298372	NA	NA	0.344293	NA	NA	0.298588	NA	NA	0.299551	NA	NA	0.340885	NA	NA	0.333071	NA	NA	0.304937	NA	NA
1154	Armc1	0.313055	NA	NA	0.388658	NA	NA	0.195682	NA	NA	0.360041	NA	NA	0.351911	NA	NA	0.162711	NA	NA	0.423447	NA	NA
1155	Armc10	0.0901066	NA	NA	0.15927	NA	NA	0.118879	NA	NA	0.143946	NA	NA	0.118517	NA	NA	0.0407996	NA	NA	0.309958	0.304871	1
1156	Armc2	0.00408415	NA	NA	0.0537957	NA	NA	0.0355008	NA	NA	0.0136586	NA	NA	0.00628564	NA	NA	0.087694	NA	NA	NA	NA	NA
1157	Armc5	0.0544572	NA	NA	0.0707234	NA	NA	0.051754	NA	NA	0.036672	NA	NA	0.0467977	NA	NA	0.0578753	NA	NA	0.0408109	NA	NA
1158	Armc6	0.0880831	NA	NA	0.116619	NA	NA	0.112508	NA	NA	0.0688182	NA	NA	0.171945	NA	NA	0.0667897	NA	NA	0.168473	NA	NA
1159	Armc7	0.0398561	NA	NA	0.0187439	NA	NA	0.0338644	NA	NA	0.00933541	NA	NA	0.0100469	NA	NA	0.0210833	NA	NA	0.0516727	NA	NA
1160	Armc8	0.257409	NA	NA	0.185228	NA	NA	0.130589	NA	NA	0.19031	NA	NA	0.239096	NA	NA	0.27929	NA	NA	0.191144	NA	NA
1161	Armc9	0.0836301	NA	NA	0.0504371	NA	NA	0.0956129	NA	NA	0.0692092	NA	NA	0.0730645	NA	NA	0.113221	NA	NA	0.0849466	NA	NA
1162	Armcx1	0.116856	NA	NA	0.177765	NA	NA	0.158357	NA	NA	0.192793	NA	NA	0.198909	NA	NA	0.327149	NA	NA	0.205281	NA	NA
1163	Armcx2	0.410421	NA	NA	0.329041	NA	NA	0.432046	NA	NA	0.407791	NA	NA	0.367632	NA	NA	0.450039	NA	NA	0.343353	NA	NA
1164	Armcx3	0.148185	NA	NA	0.140971	NA	NA	0.200303	NA	NA	0.136128	NA	NA	0.210816	NA	NA	0.128774	NA	NA	0.121088	NA	NA
1165	Armcx4	0.234545	NA	NA	0.315298	NA	NA	0.199927	NA	NA	0.24438	NA	NA	0.295369	NA	NA	0.235137	NA	NA	0.219246	NA	NA
1166	Armcx5	0.0633685	NA	NA	0.0911365	NA	NA	0.116077	NA	NA	0.0877195	NA	NA	0.095889	NA	NA	0.0949916	NA	NA	0.123901	NA	NA
1167	Armcx6	0.0730163	NA	NA	0.0681329	NA	NA	0.0453014	NA	NA	0.0585686	NA	NA	0.0949116	NA	NA	0.182345	NA	NA	NA	NA	NA
1168	Armt1	0.0125931	NA	NA	0.0412685	NA	NA	0.0264647	NA	NA	0.0502426	NA	NA	0.0094497	NA	NA	0.0179617	NA	NA	0.126736	NA	NA
1169	Arnt	0.0355806	NA	NA	0.0445905	NA	NA	0.0741066	NA	NA	0.0378532	NA	NA	0.0479301	NA	NA	0.0902333	NA	NA	0.0440651	NA	NA
1170	Arnt2	0.23885	NA	NA	0.197122	NA	NA	0.190646	NA	NA	0.267783	NA	NA	0.229313	NA	NA	0.129001	NA	NA	0.317459	NA	NA
1171	Arntl	0.0287472	NA	NA	0.108136	NA	NA	0.0318959	NA	NA	0.0377313	NA	NA	0.00951422	NA	NA	NA	NA	NA	NA	NA	NA
1172	Arntl2	0.01507	NA	NA	0.00545474	NA	NA	NA	NA	NA	0.00532702	NA	NA	0.00575172	NA	NA	NA	NA	NA	NA	NA	NA
1173	Arpc1a	1.01451	NA	NA	1.06715	NA	NA	0.935166	NA	NA	1.22036	NA	NA	1.16995	NA	NA	1.08094	NA	NA	1.54675	0.277391	1
1174	Arpc1b	0.0923322	NA	NA	0.0819568	NA	NA	0.0462028	NA	NA	0.0690007	NA	NA	0.0982467	NA	NA	0.104022	NA	NA	0.111352	NA	NA
1175	Arpc2	1.23945	NA	NA	1.08728	NA	NA	1.03838	NA	NA	1.15169	NA	NA	1.43495	NA	NA	1.35658	NA	NA	1.30681	NA	NA
1176	Arpc3	0.653049	NA	NA	0.694188	NA	NA	0.695718	NA	NA	0.597793	NA	NA	0.755607	NA	NA	0.896515	NA	NA	0.750745	NA	NA
1177	Arpc4	0.464331	NA	NA	0.572594	NA	NA	0.604515	NA	NA	0.45796	NA	NA	0.567338	NA	NA	0.547769	NA	NA	0.502299	NA	NA
1178	Arpc5	0.982233	NA	NA	1.0191	NA	NA	1.01036	NA	NA	0.855099	NA	NA	1.04875	NA	NA	0.837609	NA	NA	0.925856	NA	NA
1179	Arpc5l	0.618141	NA	NA	0.590281	NA	NA	0.678959	NA	NA	0.570528	NA	NA	0.734794	NA	NA	0.722841	NA	NA	0.443946	NA	NA
1180	Arpin	0.0560187	NA	NA	0.0202256	NA	NA	0.0379263	NA	NA	0.0653397	NA	NA	0.0230633	NA	NA	NA	NA	NA	NA	NA	NA
1181	Arpp19	0.886603	NA	NA	1.03318	NA	NA	0.892107	NA	NA	0.991835	NA	NA	0.860186	NA	NA	0.8098	NA	NA	1.04127	NA	NA
1182	Arpp21	0.0367653	NA	NA	0.0126792	NA	NA	0.018209	NA	NA	0.00831103	NA	NA	0.0420612	NA	NA	0.0254893	NA	NA	NA	NA	NA
1183	Arrb1	0.0338604	NA	NA	0.0787065	NA	NA	0.049562	NA	NA	0.068715	NA	NA	0.0539208	NA	NA	0.0425256	NA	NA	0.0438756	NA	NA
1184	Arrb2	0.103224	NA	NA	0.111644	NA	NA	0.131793	NA	NA	0.131484	NA	NA	0.132138	NA	NA	0.140692	NA	NA	0.185422	NA	NA
1185	Arrdc1	0.0389257	NA	NA	0.0314508	NA	NA	0.0247515	NA	NA	0.0266402	NA	NA	0.0418366	NA	NA	0.0205092	NA	NA	0.0396507	NA	NA
1186	Arrdc2	NA	NA	NA	0.00553981	NA	NA	0.0065898	NA	NA	NA	NA	NA	0.014159	NA	NA	NA	NA	NA	NA	NA	NA
1187	Arrdc3	0.133221	NA	NA	0.172133	NA	NA	0.20372	NA	NA	0.103743	NA	NA	0.110872	NA	NA	0.0973842	NA	NA	0.299355	NA	NA
1188	Arrdc4	0.0266921	NA	NA	0.0519573	NA	NA	0.13457	NA	NA	0.132798	NA	NA	0.125423	NA	NA	0.137612	NA	NA	NA	NA	NA
1189	Arsa	0.0231802	NA	NA	0.00483395	NA	NA	0.00501125	NA	NA	NA	NA	NA	0.00831836	NA	NA	NA	NA	NA	0.0304678	NA	NA
1190	Arsb	NA	NA	NA	0.0291409	NA	NA	0.0229721	NA	NA	0.0107992	NA	NA	0.0794381	NA	NA	NA	NA	NA	NA	NA	NA
1191	Arsk	NA	NA	NA	0.00611128	NA	NA	0.0111526	NA	NA	0.00725848	NA	NA	0.0373099	NA	NA	NA	NA	NA	0.0462679	NA	NA
1192	Arv1	0.0197469	NA	NA	0.0367892	NA	NA	0.0677334	NA	NA	0.0523744	NA	NA	0.0651734	NA	NA	0.0251633	NA	NA	0.0494012	NA	NA
1193	Arvcf	0.236387	NA	NA	0.19518	NA	NA	0.171562	NA	NA	0.196886	NA	NA	0.283388	NA	NA	0.290181	NA	NA	0.283189	NA	NA
1194	Arx	NA	-0.675673	3.55185e-09	0.948948	1.38961	5.94497e-103	NA	-0.637157	1.60912e-05	0.00495623	-0.610289	0.00241605	0.127778	NA	NA	NA	-0.568894	1	NA	NA	NA
1195	Arxes1	0.413881	NA	NA	0.341521	NA	NA	0.395852	NA	NA	0.330472	NA	NA	0.594529	0.270964	1	0.582249	NA	NA	0.462425	NA	NA
1196	Arxes2	0.694318	NA	NA	0.63157	NA	NA	0.642307	NA	NA	0.598329	NA	NA	0.984403	0.283148	0.377258	0.714556	NA	NA	0.829336	NA	NA
1197	As3mt	0.246494	NA	NA	0.152691	NA	NA	0.149578	NA	NA	0.226918	NA	NA	0.305511	NA	NA	0.25874	NA	NA	0.194491	NA	NA
1198	Asah1	0.123945	NA	NA	0.0947132	NA	NA	0.0480555	NA	NA	0.118751	NA	NA	0.105745	NA	NA	0.107307	NA	NA	0.211812	NA	NA
1199	Asap1	0.192762	NA	NA	0.119568	NA	NA	0.167926	NA	NA	0.125657	NA	NA	0.12817	NA	NA	0.226306	NA	NA	0.287627	NA	NA
1200	Asap2	0.0840224	NA	NA	0.114264	NA	NA	0.106071	NA	NA	0.118637	NA	NA	0.142482	NA	NA	0.208862	NA	NA	0.0425089	NA	NA
1201	Asb1	0.0922221	NA	NA	0.0389361	NA	NA	0.0630393	NA	NA	0.0418498	NA	NA	0.0212642	NA	NA	0.0229201	NA	NA	NA	NA	NA
1202	Asb13	0.055899	NA	NA	0.0479416	NA	NA	0.0433581	NA	NA	0.0890992	NA	NA	0.0486399	NA	NA	0.0746819	NA	NA	NA	NA	NA
1203	Asb3	0.0594844	NA	NA	0.0675677	NA	NA	0.0670586	NA	NA	0.0908247	NA	NA	0.0625357	NA	NA	0.0212712	NA	NA	0.124371	NA	NA
1204	Asb4	0.455814	NA	NA	0.348992	NA	NA	0.215546	-0.415497	0.000339958	0.800022	0.501997	9.18029e-06	0.434153	NA	NA	0.939181	0.463644	0.00292821	0.521151	NA	NA
1205	Asb5	0.0169798	NA	NA	0.00537612	NA	NA	0.0132603	NA	NA	0.0218872	NA	NA	0.031107	NA	NA	0.0453878	NA	NA	NA	NA	NA
1206	Asb6	0.0467594	NA	NA	0.0956892	NA	NA	0.0463864	NA	NA	0.0675443	NA	NA	0.0333672	NA	NA	0.0548913	NA	NA	NA	NA	NA
1207	Asb7	0.0750533	NA	NA	0.084921	NA	NA	0.110656	NA	NA	0.156445	NA	NA	0.0656383	NA	NA	0.126578	NA	NA	0.078198	NA	NA
1208	Asb8	0.107705	NA	NA	0.0980872	NA	NA	0.074544	NA	NA	0.102609	NA	NA	0.170724	NA	NA	0.118265	NA	NA	0.0837921	NA	NA
1209	Ascc1	0.112372	NA	NA	0.172641	NA	NA	0.181645	NA	NA	0.164155	NA	NA	0.146333	NA	NA	0.260628	NA	NA	0.218449	NA	NA
1210	Ascc2	0.0108276	NA	NA	0.034414	NA	NA	0.0451425	NA	NA	0.0356054	NA	NA	0.0497615	NA	NA	0.0213503	NA	NA	0.0802705	NA	NA
1211	Ascc3	0.0499923	NA	NA	0.0598123	NA	NA	0.0685606	NA	NA	0.0372638	NA	NA	0.0624974	NA	NA	0.0636022	NA	NA	0.0915407	NA	NA
1212	Ascl1	0.0120101	NA	NA	0.0850141	NA	NA	0.0196829	NA	NA	0.0289165	NA	NA	NA	NA	NA	NA	NA	NA	NA	NA	NA
1213	Asf1a	0.203563	NA	NA	0.134441	NA	NA	0.244014	NA	NA	0.256608	NA	NA	0.113947	NA	NA	0.121223	NA	NA	0.160463	NA	NA
1214	Ash1l	0.261771	NA	NA	0.251197	NA	NA	0.300385	NA	NA	0.303892	NA	NA	0.193548	NA	NA	0.247293	NA	NA	0.430747	NA	NA
1215	Ash2l	0.266422	NA	NA	0.224311	NA	NA	0.256648	NA	NA	0.275475	NA	NA	0.209448	NA	NA	0.128308	NA	NA	0.270397	NA	NA
1216	Asic1	0.0734028	NA	NA	0.0925794	NA	NA	0.0442992	NA	NA	0.0222762	NA	NA	0.104833	NA	NA	0.0235413	NA	NA	NA	NA	NA
1217	Asic2	0.0319095	NA	NA	0.032631	NA	NA	0.0105873	NA	NA	0.0695807	NA	NA	0.145006	NA	NA	0.239446	0.362093	0.00636129	0.0494012	NA	NA
1218	Asic4	NA	NA	NA	NA	NA	NA	NA	NA	NA	NA	NA	NA	0.0202313	NA	NA	NA	NA	NA	0.0410874	NA	NA
1219	Asl	0.0344741	NA	NA	0.0519484	NA	NA	0.0276165	NA	NA	0.0128627	NA	NA	0.0947432	NA	NA	0.0277185	NA	NA	0.114875	NA	NA
1220	Asna1	0.299132	NA	NA	0.337952	NA	NA	0.274505	NA	NA	0.216924	NA	NA	0.354391	NA	NA	0.262823	NA	NA	0.245361	NA	NA
1221	Asns	0.0577881	NA	NA	0.028562	NA	NA	0.0411195	NA	NA	0.0121515	NA	NA	0.115432	NA	NA	0.0881256	NA	NA	0.0931434	NA	NA
1222	Asnsd1	0.259951	NA	NA	0.285359	NA	NA	0.241823	NA	NA	0.308156	NA	NA	0.393902	NA	NA	0.430368	NA	NA	0.285101	NA	NA
1223	Aspdh	0.0376988	NA	NA	0.0292905	NA	NA	0.0202779	NA	NA	0.0134901	NA	NA	0.0154394	NA	NA	NA	NA	NA	NA	NA	NA
1224	Asph	0.0462234	NA	NA	0.00715784	NA	NA	0.03296	NA	NA	0.0842143	NA	NA	0.121644	NA	NA	0.0842608	NA	NA	NA	NA	NA
1225	Asphd1	0.0929867	NA	NA	0.108955	NA	NA	0.0387036	NA	NA	0.0782436	NA	NA	0.108976	NA	NA	0.0189606	NA	NA	0.166231	NA	NA
1226	Asphd2	0.204782	NA	NA	0.14257	NA	NA	0.0781255	NA	NA	0.18029	NA	NA	0.124919	NA	NA	0.247875	NA	NA	0.185544	NA	NA
1227	Asprv1	NA	NA	NA	0.00344993	NA	NA	0.0100009	NA	NA	0.00839137	NA	NA	0.0271426	NA	NA	0.0209857	NA	NA	0.0442258	NA	NA
1228	Aspscr1	0.239934	NA	NA	0.301704	NA	NA	0.219269	NA	NA	0.229118	NA	NA	0.250032	NA	NA	0.344243	NA	NA	0.27338	NA	NA
1229	Asrgl1	0.112702	NA	NA	0.0810158	NA	NA	0.08082	NA	NA	0.0623986	NA	NA	0.154564	NA	NA	0.100696	NA	NA	0.0754608	NA	NA
1230	Ass1	0.086427	NA	NA	0.00836828	NA	NA	0.00680127	NA	NA	0.0907721	NA	NA	0.0818056	NA	NA	0.0932517	NA	NA	0.0778344	NA	NA
1231	Aste1	0.0721831	NA	NA	0.0431009	NA	NA	0.027849	NA	NA	0.0545072	NA	NA	0.0167598	NA	NA	0.0472527	NA	NA	NA	NA	NA
1232	Astn1	0.250138	NA	NA	0.149943	NA	NA	0.225978	NA	NA	0.22734	NA	NA	0.368542	NA	NA	0.273961	NA	NA	0.342033	NA	NA
1233	Astn2	0.0418146	NA	NA	0.0172924	NA	NA	0.00649852	NA	NA	NA	NA	NA	0.0305989	NA	NA	NA	NA	NA	NA	NA	NA
1234	Asun	0.104361	NA	NA	0.10444	NA	NA	0.131848	NA	NA	0.128266	NA	NA	0.0777012	NA	NA	0.171909	NA	NA	0.0880171	NA	NA
1235	Asxl1	0.0794372	NA	NA	0.0598502	NA	NA	0.053362	NA	NA	0.0479269	NA	NA	0.0936363	NA	NA	0.0976845	NA	NA	0.028167	NA	NA
1236	Asxl2	0.145966	NA	NA	0.107178	NA	NA	0.0577071	NA	NA	0.131891	NA	NA	0.122544	NA	NA	0.12248	NA	NA	0.0573098	NA	NA
1237	Asxl3	0.0911366	NA	NA	0.0617902	NA	NA	0.0935396	NA	NA	0.0722122	NA	NA	0.13249	NA	NA	0.0890848	NA	NA	0.0906748	NA	NA
1238	Atad1	0.492512	NA	NA	0.459022	NA	NA	0.463862	NA	NA	0.548897	NA	NA	0.619504	NA	NA	0.390137	NA	NA	0.577771	NA	NA
1239	Atad2	0.00357291	NA	NA	0.0114275	NA	NA	NA	NA	NA	0.00810044	NA	NA	NA	NA	NA	NA	NA	NA	NA	NA	NA
1240	Atad2b	0.0758491	NA	NA	0.107762	NA	NA	0.03198	NA	NA	0.0762885	NA	NA	0.0678323	NA	NA	0.0607463	NA	NA	0.0419635	NA	NA
1241	Atad3a	0.115851	NA	NA	0.0719462	NA	NA	0.0949198	NA	NA	0.124681	NA	NA	0.113166	NA	NA	0.0985795	NA	NA	0.121931	NA	NA
1242	Atad3aos	0.0366369	NA	NA	0.0626804	NA	NA	0.0243218	NA	NA	0.0406825	NA	NA	0.0497427	NA	NA	0.0252546	NA	NA	0.04166	NA	NA
1243	Atad5	0.0235159	NA	NA	0.0433697	NA	NA	0.042254	NA	NA	0.0470451	NA	NA	0.00650906	NA	NA	NA	NA	NA	0.199433	0.34738	1
1244	Atat1	0.764001	NA	NA	0.898458	NA	NA	0.953592	NA	NA	0.656337	NA	NA	0.716369	NA	NA	0.41776	-0.516597	1	0.766897	NA	NA
1245	Atcay	0.321072	NA	NA	0.319918	NA	NA	0.311305	NA	NA	0.396261	NA	NA	0.35609	NA	NA	0.339331	NA	NA	0.367711	NA	NA
1246	Ate1	0.110499	NA	NA	0.100623	NA	NA	0.089463	NA	NA	0.114865	NA	NA	0.147546	NA	NA	0.0812539	NA	NA	0.188215	NA	NA
1247	Atf1	0.111827	NA	NA	0.117536	NA	NA	0.0712972	NA	NA	0.0385503	NA	NA	0.0903979	NA	NA	0.0219009	NA	NA	0.0847284	NA	NA
1248	Atf2	0.484415	NA	NA	0.421946	NA	NA	0.356026	NA	NA	0.424557	NA	NA	0.449334	NA	NA	0.18344	-0.361387	1	0.609148	NA	NA
1249	Atf3	0.165782	0.307697	1	0.0713619	NA	NA	0.0639988	NA	NA	0.0507288	NA	NA	0.0266545	NA	NA	0.0976501	NA	NA	0.0784759	NA	NA
1250	Atf4	0.623677	NA	NA	0.486036	NA	NA	0.518283	NA	NA	0.42954	NA	NA	0.674768	NA	NA	0.385254	NA	NA	0.570599	NA	NA
1251	Atf5	0.0652787	NA	NA	0.0978277	NA	NA	0.112699	NA	NA	0.0825815	NA	NA	0.128976	NA	NA	0.0858711	NA	NA	0.0419635	NA	NA
1252	Atf6	0.0262084	NA	NA	0.0088194	NA	NA	0.017345	NA	NA	0.047574	NA	NA	0.0605544	NA	NA	0.0189606	NA	NA	NA	NA	NA
1253	Atf6b	0.224838	NA	NA	0.266767	NA	NA	0.189804	NA	NA	0.151058	NA	NA	0.229601	NA	NA	0.114145	NA	NA	0.0500309	NA	NA
1254	Atf7	0.0406695	NA	NA	0.0456909	NA	NA	0.0252859	NA	NA	0.0303944	NA	NA	0.0712961	NA	NA	0.0459177	NA	NA	NA	NA	NA
1255	Atf7ip	0.245021	NA	NA	0.242117	NA	NA	0.3479	NA	NA	0.31842	NA	NA	0.23857	NA	NA	0.248189	NA	NA	0.560785	0.350225	1
1256	Atg10	0.0988096	NA	NA	0.0914295	NA	NA	0.0520657	NA	NA	0.114869	NA	NA	0.0663493	NA	NA	0.190843	NA	NA	0.0601942	NA	NA
1257	Atg101	0.170357	NA	NA	0.128273	NA	NA	0.187538	NA	NA	0.11331	NA	NA	0.129287	NA	NA	0.168233	NA	NA	0.267655	NA	NA
1258	Atg12	0.282804	NA	NA	0.272803	NA	NA	0.193912	NA	NA	0.254776	NA	NA	0.376226	NA	NA	0.18563	NA	NA	0.367387	NA	NA
1259	Atg13	0.0824794	NA	NA	0.0530909	NA	NA	0.112403	NA	NA	0.0723745	NA	NA	0.0427387	NA	NA	0.148973	NA	NA	NA	NA	NA
1260	Atg14	0.0818143	NA	NA	0.0754461	NA	NA	0.0582373	NA	NA	0.0325919	NA	NA	0.0446973	NA	NA	0.143673	NA	NA	0.10016	NA	NA
1261	Atg16l1	0.0758424	NA	NA	0.0757937	NA	NA	0.0699546	NA	NA	0.120919	NA	NA	0.106974	NA	NA	0.163015	NA	NA	0.0500309	NA	NA
1262	Atg16l2	0.0584261	NA	NA	0.0301191	NA	NA	0.0141221	NA	NA	0.0206214	NA	NA	0.0605417	NA	NA	0.0606106	NA	NA	0.0892452	NA	NA
1263	Atg2a	0.0299694	NA	NA	0.0286067	NA	NA	0.0321153	NA	NA	0.0221794	NA	NA	0.0295372	NA	NA	0.0645477	NA	NA	0.0877776	NA	NA
1264	Atg2b	0.0725669	NA	NA	0.0735894	NA	NA	0.0944078	NA	NA	0.140449	NA	NA	0.0952124	NA	NA	0.0813801	NA	NA	0.196359	NA	NA
1265	Atg3	0.201564	NA	NA	0.260148	NA	NA	0.246836	NA	NA	0.199305	NA	NA	0.238193	NA	NA	0.19057	NA	NA	0.157165	NA	NA
1266	Atg4a	0.00529309	NA	NA	0.0227045	NA	NA	NA	NA	NA	0.0166579	NA	NA	0.0163957	NA	NA	NA	NA	NA	NA	NA	NA
1267	Atg4b	0.180747	NA	NA	0.227226	NA	NA	0.189917	NA	NA	0.272399	NA	NA	0.228295	NA	NA	0.417939	0.259171	1	0.241018	NA	NA
1268	Atg4c	0.0363477	NA	NA	0.0418895	NA	NA	0.016235	NA	NA	0.0314024	NA	NA	0.0458253	NA	NA	0.13503	NA	NA	NA	NA	NA
1269	Atg4d	0.0866277	NA	NA	0.0487527	NA	NA	0.0976404	NA	NA	0.0521431	NA	NA	0.0779287	NA	NA	0.0422333	NA	NA	0.0872269	NA	NA
1270	Atg5	0.11184	NA	NA	0.170649	NA	NA	0.0735446	NA	NA	0.0914323	NA	NA	0.148736	NA	NA	NA	NA	NA	0.178426	NA	NA
1271	Atg7	0.0713906	NA	NA	0.0249301	NA	NA	0.0303463	NA	NA	0.0374789	NA	NA	0.0385438	NA	NA	0.0885383	NA	NA	NA	NA	NA
1272	Atg9a	0.0728983	NA	NA	0.118273	NA	NA	0.121741	NA	NA	0.0669548	NA	NA	0.100533	NA	NA	0.0936493	NA	NA	0.0831743	NA	NA
1273	Atg9b	0.00834623	NA	NA	NA	NA	NA	NA	NA	NA	0.00705331	NA	NA	0.0336651	NA	NA	NA	NA	NA	NA	NA	NA
1274	Atic	0.0405694	NA	NA	0.0662319	NA	NA	0.068803	NA	NA	0.0657857	NA	NA	0.143834	NA	NA	0.147583	NA	NA	0.0428912	NA	NA
1275	Atl1	0.15589	NA	NA	0.156368	NA	NA	0.129651	NA	NA	0.159525	NA	NA	0.174255	NA	NA	0.102093	NA	NA	0.233222	NA	NA
1276	Atl2	0.0736613	NA	NA	0.109225	NA	NA	0.0903813	NA	NA	0.0795742	NA	NA	0.113266	NA	NA	0.0467895	NA	NA	0.173998	NA	NA
1277	Atl3	0.00976043	NA	NA	0.0059454	NA	NA	NA	NA	NA	0.00958259	NA	NA	NA	NA	NA	NA	NA	NA	NA	NA	NA
1278	Atm	0.0157953	NA	NA	0.0231384	NA	NA	0.00654319	NA	NA	0.0225439	NA	NA	0.0276793	NA	NA	0.0406576	NA	NA	NA	NA	NA
1279	Atmin	0.0743205	NA	NA	0.0287715	NA	NA	0.0965291	NA	NA	0.0417495	NA	NA	0.0491867	NA	NA	0.109402	NA	NA	0.111268	NA	NA
1280	Atn1.1	0.228594	NA	NA	0.21721	NA	NA	0.154431	NA	NA	0.155614	NA	NA	0.293387	NA	NA	0.166032	NA	NA	0.0924836	NA	NA
1281	Atoh8	0.00635387	NA	NA	NA	NA	NA	0.00683789	NA	NA	0.00895679	NA	NA	NA	NA	NA	0.020343	NA	NA	NA	NA	NA
1282	Atox1	0.707187	NA	NA	0.90363	NA	NA	0.880153	NA	NA	0.611149	NA	NA	0.709289	NA	NA	1.00116	NA	NA	0.715232	NA	NA
1283	Atp10a	0.00529309	NA	NA	NA	NA	NA	0.00668668	NA	NA	NA	NA	NA	0.00905639	NA	NA	NA	NA	NA	NA	NA	NA
1284	Atp11a	0.0529318	NA	NA	0.0392629	NA	NA	0.0363105	NA	NA	0.0884182	NA	NA	0.0658395	NA	NA	0.0400407	NA	NA	0.18252	NA	NA
1285	Atp11b	0.105608	NA	NA	0.110117	NA	NA	0.0913081	NA	NA	0.100691	NA	NA	0.168192	NA	NA	0.131073	NA	NA	0.206705	NA	NA
1286	Atp11c	0.0355941	NA	NA	0.0259442	NA	NA	0.0599191	NA	NA	0.0398349	NA	NA	0.115523	NA	NA	0.142023	NA	NA	0.0434063	NA	NA
1287	Atp13a1	0.0819872	NA	NA	0.10198	NA	NA	0.0865565	NA	NA	0.106781	NA	NA	0.0887702	NA	NA	0.0387644	NA	NA	0.128031	NA	NA
1288	Atp13a2	0.382835	NA	NA	0.315244	NA	NA	0.350978	NA	NA	0.335064	NA	NA	0.351778	NA	NA	0.374864	NA	NA	0.146712	NA	NA
1289	Atp13a3	0.0741727	NA	NA	0.0620977	NA	NA	0.0344711	NA	NA	0.0587817	NA	NA	0.112825	NA	NA	0.0338169	NA	NA	0.0550669	NA	NA
1290	Atp1a1	0.289786	NA	NA	0.15656	NA	NA	0.2079	NA	NA	0.174828	NA	NA	0.369923	NA	NA	0.264765	NA	NA	0.526399	0.433043	1
1291	Atp1a2	0.0133895	NA	NA	0.00643482	NA	NA	0.0326123	NA	NA	0.00862631	NA	NA	NA	NA	NA	NA	NA	NA	NA	NA	NA
1292	Atp1a3	0.222336	NA	NA	0.240229	NA	NA	0.210006	NA	NA	0.320104	NA	NA	0.342096	NA	NA	0.221333	NA	NA	0.110503	NA	NA
1293	Atp1b1	0.665922	NA	NA	0.352814	-0.40547	0.00606822	0.379924	-0.344394	0.384681	0.57805	NA	NA	0.93931	0.373492	0.000463486	1.0432	0.49948	0.100069	0.743569	NA	NA
1294	Atp1b2	0.0513618	NA	NA	0.0730984	NA	NA	0.0553009	NA	NA	0.0509536	NA	NA	0.105169	NA	NA	0.22733	0.265462	0.359031	0.104517	NA	NA
1295	Atp1b3	0.187827	NA	NA	0.239004	NA	NA	0.171591	NA	NA	0.191585	NA	NA	0.242577	NA	NA	0.126166	NA	NA	0.0929222	NA	NA
1296	Atp2a2	0.301861	NA	NA	0.32719	NA	NA	0.275635	NA	NA	0.326486	NA	NA	0.345086	NA	NA	0.389244	NA	NA	0.319111	NA	NA
1297	Atp2b1	0.42198	NA	NA	0.240445	NA	NA	0.444442	NA	NA	0.277466	NA	NA	0.520988	NA	NA	0.202354	NA	NA	0.373626	NA	NA
1298	Atp2b2	0.035819	NA	NA	0.0467635	NA	NA	0.0441159	NA	NA	0.0223442	NA	NA	0.100459	NA	NA	0.0210833	NA	NA	0.0413221	NA	NA
1299	Atp2b3	0.00461817	NA	NA	NA	NA	NA	0.0120909	NA	NA	0.0225717	NA	NA	0.00831836	NA	NA	0.0857169	NA	NA	NA	NA	NA
1300	Atp2b4	0.0744885	NA	NA	0.0561696	NA	NA	0.0470635	NA	NA	0.054997	NA	NA	0.0235203	NA	NA	0.108938	NA	NA	0.126683	NA	NA
1301	Atp2c1	0.180516	NA	NA	0.24525	NA	NA	0.184838	NA	NA	0.0828919	NA	NA	0.27432	NA	NA	0.182317	NA	NA	0.15743	NA	NA
1302	Atp2c2	0.00408415	NA	NA	NA	NA	NA	NA	NA	NA	NA	NA	NA	0.0133999	NA	NA	NA	NA	NA	NA	NA	NA
1303	Atp5a1	1.2512	NA	NA	1.1836	NA	NA	1.27866	NA	NA	1.40253	NA	NA	1.40403	NA	NA	1.61584	NA	NA	1.36375	NA	NA
1304	Atp5b	1.80696	NA	NA	1.6852	NA	NA	1.87829	NA	NA	1.87517	NA	NA	1.82955	NA	NA	1.61955	NA	NA	1.92771	NA	NA
1305	Atp5c1	1.30881	NA	NA	1.10901	NA	NA	1.26136	NA	NA	1.34468	NA	NA	1.51446	NA	NA	1.48973	NA	NA	1.3681	NA	NA
1306	Atp5d	1.26505	NA	NA	1.39	NA	NA	1.17847	NA	NA	1.09054	NA	NA	1.33954	NA	NA	1.32452	NA	NA	1.18312	NA	NA
1307	Atp5e	2.23549	NA	NA	2.20124	NA	NA	2.09615	NA	NA	2.22908	NA	NA	2.22975	NA	NA	2.3777	NA	NA	2.26662	NA	NA
1308	Atp5f1	1.2769	NA	NA	1.12451	NA	NA	1.21029	NA	NA	1.28117	NA	NA	1.38894	NA	NA	1.13332	NA	NA	1.17496	NA	NA
1309	Atp5g1	1.54536	NA	NA	1.50621	NA	NA	1.48086	NA	NA	1.63671	NA	NA	1.69382	NA	NA	1.79855	NA	NA	1.18247	-0.385836	1
1310	Atp5g2	1.55685	NA	NA	1.2477	NA	NA	1.47483	NA	NA	1.60423	NA	NA	1.57227	NA	NA	1.97122	0.382329	0.0789275	1.65393	NA	NA
1311	Atp5g3	1.13007	NA	NA	1.06005	NA	NA	0.965519	NA	NA	1.06638	NA	NA	1.15217	NA	NA	1.09499	NA	NA	0.908322	NA	NA
1312	Atp5h	1.52832	NA	NA	1.52661	NA	NA	1.53824	NA	NA	1.68	NA	NA	1.65998	NA	NA	1.81881	NA	NA	1.67325	NA	NA
1313	Atp5j	1.83426	NA	NA	1.76994	NA	NA	1.72237	NA	NA	1.87902	NA	NA	2.01565	NA	NA	2.10906	NA	NA	1.94511	NA	NA
1314	Atp5j2	2.02073	NA	NA	1.90948	NA	NA	1.88086	NA	NA	2.02034	NA	NA	2.02056	NA	NA	2.22332	NA	NA	1.91072	NA	NA
1315	Atp5k	2.04606	NA	NA	1.95824	NA	NA	1.95334	NA	NA	1.93603	NA	NA	2.09668	NA	NA	2.21444	NA	NA	1.82311	NA	NA
1316	Atp5l	2.15976	NA	NA	2.02295	NA	NA	2.05814	NA	NA	2.05733	NA	NA	2.20011	NA	NA	2.30028	NA	NA	2.26094	NA	NA
1317	Atp5o	1.16466	NA	NA	1.20224	NA	NA	1.28254	NA	NA	1.21613	NA	NA	1.42438	NA	NA	1.42214	NA	NA	1.3392	NA	NA
1318	Atp5s	0.0354318	NA	NA	0.0410181	NA	NA	0.0687669	NA	NA	0.0231506	NA	NA	0.0362162	NA	NA	0.088886	NA	NA	0.04166	NA	NA
1319	Atp5sl	0.0704004	NA	NA	0.0770045	NA	NA	0.12319	NA	NA	0.0522671	NA	NA	0.0903542	NA	NA	0.14544	NA	NA	0.04166	NA	NA
1320	Atp6ap1	0.251461	NA	NA	0.262672	NA	NA	0.310374	NA	NA	0.263946	NA	NA	0.29618	NA	NA	0.415154	NA	NA	0.147061	NA	NA
1321	Atp6ap2	0.269291	NA	NA	0.291457	NA	NA	0.299553	NA	NA	0.264697	NA	NA	0.388631	NA	NA	0.337546	NA	NA	0.422672	NA	NA
1322	Atp6v0a1	0.259689	NA	NA	0.184669	NA	NA	0.177229	NA	NA	0.231572	NA	NA	0.256227	NA	NA	0.233577	NA	NA	0.122351	NA	NA
1323	Atp6v0a2	0.0391954	NA	NA	0.064745	NA	NA	0.0325468	NA	NA	0.0404749	NA	NA	0.0224224	NA	NA	0.0429599	NA	NA	NA	NA	NA
1324	Atp6v0b	0.961221	NA	NA	0.916865	NA	NA	0.960397	NA	NA	0.936586	NA	NA	1.25298	NA	NA	1.20266	NA	NA	1.22962	NA	NA
1325	Atp6v0d1	0.593887	NA	NA	0.581354	NA	NA	0.54192	NA	NA	0.591359	NA	NA	0.773326	NA	NA	0.725569	NA	NA	0.63706	NA	NA
1326	Atp6v0e	0.374247	NA	NA	0.298366	NA	NA	0.379964	NA	NA	0.268254	NA	NA	0.270429	NA	NA	0.315845	NA	NA	0.41921	NA	NA
1327	Atp6v0e2	0.489854	NA	NA	0.450502	NA	NA	0.421447	NA	NA	0.42587	NA	NA	0.658366	NA	NA	0.401258	NA	NA	0.402793	NA	NA
1328	Atp6v1a	0.277597	NA	NA	0.574892	0.359994	0.00240497	0.308832	NA	NA	0.264605	NA	NA	0.470327	NA	NA	0.379497	NA	NA	0.354527	NA	NA
1329	Atp6v1b2	0.555082	NA	NA	0.511756	NA	NA	0.417113	NA	NA	0.469714	NA	NA	0.647452	NA	NA	0.758427	NA	NA	0.41542	NA	NA
1330	Atp6v1c1	0.261408	NA	NA	0.253634	NA	NA	0.237223	NA	NA	0.227809	NA	NA	0.349841	NA	NA	0.379724	NA	NA	0.24347	NA	NA
1331	Atp6v1d	0.485604	NA	NA	0.421329	NA	NA	0.576415	NA	NA	0.542362	NA	NA	0.516282	NA	NA	0.597447	NA	NA	0.9247	0.390855	1
1332	Atp6v1e1	0.540575	NA	NA	0.492432	NA	NA	0.542149	NA	NA	0.404021	NA	NA	0.674031	NA	NA	0.345267	NA	NA	0.542215	NA	NA
1333	Atp6v1f	1.40522	NA	NA	1.25197	NA	NA	1.23678	NA	NA	1.3873	NA	NA	1.44415	NA	NA	1.64185	NA	NA	1.65305	NA	NA
1334	Atp6v1g1	1.38795	NA	NA	1.49262	NA	NA	1.42721	NA	NA	1.26899	NA	NA	1.62138	NA	NA	1.27189	NA	NA	1.54039	NA	NA
1335	Atp6v1g2	0.29103	NA	NA	0.280071	NA	NA	0.241314	NA	NA	0.360925	NA	NA	0.450597	NA	NA	0.331752	NA	NA	0.522697	NA	NA
1336	Atp6v1h	0.275454	NA	NA	0.28337	NA	NA	0.306349	NA	NA	0.298848	NA	NA	0.27665	NA	NA	0.100138	-0.337489	1	0.447318	NA	NA
1337	Atp7a	0.0306501	NA	NA	0.0198948	NA	NA	0.040571	NA	NA	0.0240066	NA	NA	0.0292719	NA	NA	NA	NA	NA	0.0494012	NA	NA
1338	Atp7b	0.00821982	NA	NA	0.00588887	NA	NA	0.00723816	NA	NA	0.0161177	NA	NA	0.0111255	NA	NA	NA	NA	NA	NA	NA	NA
1339	Atp8a1	0.179969	NA	NA	0.109823	NA	NA	0.117495	NA	NA	0.234003	NA	NA	0.257047	NA	NA	0.154809	NA	NA	0.318769	NA	NA
1340	Atp8a2	0.0109631	NA	NA	0.018373	NA	NA	0.0415246	NA	NA	0.0206065	NA	NA	0.0179148	NA	NA	0.0250781	NA	NA	NA	NA	NA
1341	Atp8b1	NA	NA	NA	NA	NA	NA	0.0182224	NA	NA	NA	NA	NA	NA	NA	NA	NA	NA	NA	NA	NA	NA
1342	Atp8b2	0.0104549	NA	NA	0.00627113	NA	NA	0.013602	NA	NA	0.0147194	NA	NA	0.0165089	NA	NA	NA	NA	NA	NA	NA	NA
1343	Atp8b3	0.00323512	NA	NA	NA	NA	NA	0.00723816	NA	NA	0.00484768	NA	NA	0.0129447	NA	NA	NA	NA	NA	NA	NA	NA
1344	Atp9a	0.247194	NA	NA	0.275464	NA	NA	0.287235	NA	NA	0.182681	NA	NA	0.259409	NA	NA	0.18817	NA	NA	0.3334	NA	NA
1345	Atp9b	0.0345063	NA	NA	0.0529023	NA	NA	0.0620402	NA	NA	0.103504	NA	NA	0.0580714	NA	NA	NA	NA	NA	NA	NA	NA
1346	Atpaf1	0.0534946	NA	NA	0.0185367	NA	NA	0.0138102	NA	NA	0.0316552	NA	NA	0.0363226	NA	NA	0.0882049	NA	NA	0.0880849	NA	NA
1347	Atpaf2	0.110348	NA	NA	0.0667727	NA	NA	0.101717	NA	NA	0.141102	NA	NA	0.0968833	NA	NA	0.12005	NA	NA	0.0879279	NA	NA
1348	Atpif1	2.75641	NA	NA	2.6573	NA	NA	2.79567	NA	NA	2.70958	NA	NA	2.8197	NA	NA	3.05633	NA	NA	2.55547	NA	NA
1349	Atr	0.0384946	NA	NA	0.0676201	NA	NA	0.0839286	NA	NA	0.118878	NA	NA	0.0936321	NA	NA	0.12767	NA	NA	0.0516727	NA	NA
1350	Atraid	0.461366	NA	NA	0.441007	NA	NA	0.366301	NA	NA	0.478321	NA	NA	0.46039	NA	NA	0.500357	NA	NA	0.234001	NA	NA
1351	Atrip	0.00785913	NA	NA	NA	NA	NA	0.0061839	NA	NA	NA	NA	NA	NA	NA	NA	NA	NA	NA	NA	NA	NA
1352	Atrn	0.0814609	NA	NA	0.111866	NA	NA	0.05487	NA	NA	0.096338	NA	NA	0.0393492	NA	NA	0.148016	NA	NA	0.250332	0.275543	1
1353	Atrnl1	0.0180138	NA	NA	0.0557238	NA	NA	0.0314821	NA	NA	0.0354916	NA	NA	0.0473952	NA	NA	0.156258	NA	NA	0.0550669	NA	NA
1354	Atrx	0.648635	NA	NA	0.650042	NA	NA	0.642799	NA	NA	0.703556	NA	NA	0.694465	NA	NA	0.658824	NA	NA	0.763503	NA	NA
1355	Atxn1	0.0856533	NA	NA	0.0444069	NA	NA	0.0745822	NA	NA	0.016248	NA	NA	0.024324	NA	NA	0.0622086	NA	NA	0.145464	NA	NA
1356	Atxn10	0.815678	NA	NA	0.741114	NA	NA	0.924158	NA	NA	0.801663	NA	NA	0.847582	NA	NA	1.05061	NA	NA	0.992557	NA	NA
1357	Atxn1l	0.0330023	NA	NA	0.0230294	NA	NA	0.0124895	NA	NA	0.0219142	NA	NA	0.0340052	NA	NA	NA	NA	NA	0.0975714	NA	NA
1358	Atxn2	0.165238	NA	NA	0.225235	NA	NA	0.154327	NA	NA	0.174805	NA	NA	0.119339	NA	NA	0.153761	NA	NA	0.182446	NA	NA
1359	Atxn2l	0.309203	NA	NA	0.244815	NA	NA	0.188459	NA	NA	0.336642	NA	NA	0.377287	NA	NA	0.289068	NA	NA	0.314715	NA	NA
1360	Atxn3	0.00492887	NA	NA	0.0172529	NA	NA	0.0205282	NA	NA	0.00700733	NA	NA	0.0111165	NA	NA	NA	NA	NA	NA	NA	NA
1361	Atxn7	0.0278655	NA	NA	0.0189107	NA	NA	0.020857	NA	NA	0.0455388	NA	NA	0.0145981	NA	NA	0.0444149	NA	NA	NA	NA	NA
1362	Atxn7l1	0.0795999	NA	NA	0.0665548	NA	NA	0.0872293	NA	NA	0.108418	NA	NA	0.136605	NA	NA	0.0811373	NA	NA	0.0490147	NA	NA
1363	Atxn7l2	0.0766079	NA	NA	0.0870202	NA	NA	0.0557784	NA	NA	0.100202	NA	NA	0.109737	NA	NA	0.0603179	NA	NA	NA	NA	NA
1364	Atxn7l3	0.0945184	NA	NA	0.0949087	NA	NA	0.165532	NA	NA	0.122386	NA	NA	0.121572	NA	NA	0.0901301	NA	NA	0.145845	NA	NA
1365	Atxn7l3b	2.12972	NA	NA	2.00834	NA	NA	2.22466	NA	NA	2.18566	NA	NA	2.19501	NA	NA	2.17265	NA	NA	2.30648	NA	NA
1366	Auh	0.125494	NA	NA	0.0975919	NA	NA	0.110753	NA	NA	0.151247	NA	NA	0.126331	NA	NA	0.320229	0.336263	1	0.0678177	NA	NA
1367	Aup1	0.141439	NA	NA	0.194506	NA	NA	0.0924721	NA	NA	0.0970811	NA	NA	0.159108	NA	NA	0.0344167	NA	NA	0.0827745	NA	NA
1368	Aurka	0.00395217	NA	NA	0.00482715	NA	NA	0.00723363	NA	NA	NA	NA	NA	NA	NA	NA	NA	NA	NA	NA	NA	NA
1369	Aurkaip1	0.631146	NA	NA	0.678814	NA	NA	0.647595	NA	NA	0.574062	NA	NA	0.737993	NA	NA	0.771286	NA	NA	0.663314	NA	NA
1370	Auts2	0.462336	NA	NA	0.770697	0.379838	0.00064247	0.510589	NA	NA	0.344653	-0.292318	1	0.415983	NA	NA	0.808109	0.277934	1	0.299714	NA	NA
1371	Aven	0.0243507	NA	NA	0.0190662	NA	NA	NA	NA	NA	0.0238814	NA	NA	0.0149013	NA	NA	0.0235186	NA	NA	NA	NA	NA
1372	Avl9	0.211727	NA	NA	0.255988	NA	NA	0.228292	NA	NA	0.248483	NA	NA	0.232644	NA	NA	0.102192	NA	NA	0.156508	NA	NA
1373	Avp	0.0211677	NA	NA	0.0296518	NA	NA	0.180063	NA	NA	0.0242163	NA	NA	0.0375967	NA	NA	NA	NA	NA	0.0462679	NA	NA
1374	Avpi1	0.0301484	NA	NA	0.0217131	NA	NA	NA	NA	NA	0.00820569	NA	NA	0.00649112	NA	NA	NA	NA	NA	NA	NA	NA
1375	Avpr1a	0.0122246	NA	NA	NA	NA	NA	NA	NA	NA	0.00779469	NA	NA	NA	NA	NA	NA	NA	NA	NA	NA	NA
1376	Axin1	0.0771449	NA	NA	0.0574499	NA	NA	0.0407092	NA	NA	0.0547589	NA	NA	0.0789885	NA	NA	0.0646078	NA	NA	0.0880849	NA	NA
1377	Axin2	0.0171064	NA	NA	0.0186928	NA	NA	0.0228571	NA	NA	0.0365607	NA	NA	0.0322946	NA	NA	0.0619187	NA	NA	NA	NA	NA
1378	Axl	0.00943671	NA	NA	NA	NA	NA	NA	NA	NA	NA	NA	NA	NA	NA	NA	0.0177788	NA	NA	0.0500309	NA	NA
1379	Azi2	0.180056	NA	NA	0.192151	NA	NA	0.148181	NA	NA	0.170534	NA	NA	0.218301	NA	NA	0.225705	NA	NA	0.0939774	NA	NA
1380	Azin1	0.340284	NA	NA	0.443559	NA	NA	0.418945	NA	NA	0.309427	NA	NA	0.32659	NA	NA	0.289786	NA	NA	0.7114	0.367387	1
1381	Azin2	0.0473556	NA	NA	0.0172426	NA	NA	0.0524182	NA	NA	0.0533001	NA	NA	0.0544917	NA	NA	0.0219009	NA	NA	NA	NA	NA
1382	B130006D01Rik	0.0278171	NA	NA	0.0117748	NA	NA	0.0341562	NA	NA	0.0237492	NA	NA	NA	NA	NA	NA	NA	NA	NA	NA	NA
1383	B230112J18Rik	0.00510322	NA	NA	NA	NA	NA	NA	NA	NA	0.00792377	NA	NA	0.00618712	NA	NA	NA	NA	NA	NA	NA	NA
1384	B230118H07Rik	0.0792993	NA	NA	0.144803	NA	NA	0.0634818	NA	NA	0.062623	NA	NA	0.0971322	NA	NA	0.235474	NA	NA	0.20314	NA	NA
1385	B230217C12Rik	0.104775	NA	NA	0.108152	NA	NA	0.116362	NA	NA	0.129995	NA	NA	0.120704	NA	NA	0.220301	NA	NA	0.259749	NA	NA
1386	B230217O12Rik	0.0225484	NA	NA	0.00561454	NA	NA	NA	NA	NA	NA	NA	NA	NA	NA	NA	0.022079	NA	NA	NA	NA	NA
1387	B230219D22Rik	0.954725	NA	NA	0.883313	NA	NA	0.864463	NA	NA	0.981043	NA	NA	0.951752	NA	NA	0.912876	NA	NA	0.774822	NA	NA
1388	B230303O12Rik	0.0193246	NA	NA	0.00571359	NA	NA	NA	NA	NA	0.00817907	NA	NA	0.00850309	NA	NA	NA	NA	NA	NA	NA	NA
1389	B230307C23Rik	0.0149606	NA	NA	0.0126624	NA	NA	0.00584817	NA	NA	0.0129219	NA	NA	0.00942539	NA	NA	NA	NA	NA	NA	NA	NA
1390	B230312C02Rik	0.0493527	NA	NA	0.0274497	NA	NA	0.0144729	NA	NA	0.0379378	NA	NA	0.0645677	NA	NA	NA	NA	NA	NA	NA	NA
1391	B230317F23Rik	0.00979732	NA	NA	0.00557735	NA	NA	NA	NA	NA	0.00455847	NA	NA	0.00562371	NA	NA	NA	NA	NA	NA	NA	NA
1392	B230322F03Rik	0.00509541	NA	NA	0.00578674	NA	NA	NA	NA	NA	NA	NA	NA	0.0104251	NA	NA	0.0177788	NA	NA	NA	NA	NA
1393	B230334C09Rik	0.0457776	NA	NA	0.0330275	NA	NA	0.0612837	NA	NA	0.110398	NA	NA	0.0431237	NA	NA	0.0634022	NA	NA	0.0434063	NA	NA
1394	B230354K17Rik	0.0863474	NA	NA	0.0667116	NA	NA	0.0961012	NA	NA	0.0789146	NA	NA	0.0666139	NA	NA	0.0341171	NA	NA	0.10321	NA	NA
1395	B230369F24Rik	0.0128463	NA	NA	0.061076	NA	NA	0.0219775	NA	NA	0.0360026	NA	NA	0.0503985	NA	NA	0.022079	NA	NA	NA	NA	NA
1396	B2m	0.0330539	NA	NA	0.0307901	NA	NA	NA	NA	NA	0.0134452	NA	NA	0.0079281	NA	NA	0.0150708	NA	NA	0.186393	0.329912	0.0587538
1397	B3galnt1	0.0791663	NA	NA	0.150914	NA	NA	0.0470709	NA	NA	0.055809	NA	NA	0.0927441	NA	NA	0.0796119	NA	NA	0.0913233	NA	NA
1398	B3galnt2	0.00532749	NA	NA	0.00354261	NA	NA	0.0188998	NA	NA	0.0449585	NA	NA	0.0154538	NA	NA	NA	NA	NA	0.054486	NA	NA
1399	B3galt1	0.110243	NA	NA	0.249517	0.268651	0.00553895	0.0916533	NA	NA	0.0892548	NA	NA	0.0973181	NA	NA	0.0780824	NA	NA	0.0396507	NA	NA
1400	B3galt2	0.0321505	NA	NA	0.045713	NA	NA	0.0442037	NA	NA	0.0226885	NA	NA	0.0175342	NA	NA	NA	NA	NA	NA	NA	NA
1401	B3galt4	0.0135875	NA	NA	0.00593882	NA	NA	0.019934	NA	NA	0.0624413	NA	NA	0.00921575	NA	NA	0.0424497	NA	NA	0.0929222	NA	NA
1402	B3galt5	0.0077349	NA	NA	NA	NA	NA	0.00745747	NA	NA	NA	NA	NA	0.0196518	NA	NA	NA	NA	NA	NA	NA	NA
1403	B3galt6	0.100748	NA	NA	0.112212	NA	NA	0.0741258	NA	NA	0.0933351	NA	NA	0.107195	NA	NA	0.0453443	NA	NA	0.101704	NA	NA
1404	B3gat1	0.226428	NA	NA	0.184641	NA	NA	0.26757	NA	NA	0.139953	NA	NA	0.219619	NA	NA	0.23264	NA	NA	0.028167	NA	NA
1405	B3gat2	0.0193405	NA	NA	0.0279755	NA	NA	0.022636	NA	NA	0.0281683	NA	NA	0.138523	NA	NA	NA	NA	NA	0.054486	NA	NA
1406	B3gat3	0.135991	NA	NA	0.156129	NA	NA	0.16519	NA	NA	0.185582	NA	NA	0.218749	NA	NA	0.207361	NA	NA	0.148447	NA	NA
1407	B3glct	0.109841	NA	NA	0.262774	0.348509	3.67306e-05	0.0729469	NA	NA	0.0473584	NA	NA	0.0981912	NA	NA	0.0436512	NA	NA	0.0462679	NA	NA
1408	B3gnt2	NA	NA	NA	0.0047471	NA	NA	NA	NA	NA	0.016832	NA	NA	NA	NA	NA	NA	NA	NA	NA	NA	NA
1409	B3gnt4	0.0126661	NA	NA	0.0118373	NA	NA	0.00607807	NA	NA	NA	NA	NA	0.00883988	NA	NA	NA	NA	NA	NA	NA	NA
1410	B3gnt5	0.149195	NA	NA	0.137253	NA	NA	0.130896	NA	NA	0.187866	NA	NA	0.0698303	NA	NA	0.0205092	NA	NA	0.1546	NA	NA
1411	B3gnt7	0.013423	NA	NA	0.00589964	NA	NA	NA	NA	NA	NA	NA	NA	0.0214257	NA	NA	NA	NA	NA	NA	NA	NA
1412	B3gnt9	0.0231069	NA	NA	0.00627864	NA	NA	NA	NA	NA	0.0161866	NA	NA	0.00762858	NA	NA	0.0380743	NA	NA	NA	NA	NA
1413	B3gntl1	0.00374569	NA	NA	0.00605668	NA	NA	0.0099578	NA	NA	0.00792811	NA	NA	0.00628564	NA	NA	NA	NA	NA	NA	NA	NA
1414	B4galnt1	0.172249	NA	NA	0.164339	NA	NA	0.148406	NA	NA	0.170549	NA	NA	0.249637	NA	NA	0.249793	NA	NA	0.0562563	NA	NA
1415	B4galnt4	NA	NA	NA	NA	NA	NA	0.0137855	NA	NA	0.00658055	NA	NA	0.0149822	NA	NA	NA	NA	NA	NA	NA	NA
1416	B4galt1	0.00529309	NA	NA	0.030762	NA	NA	0.0210345	NA	NA	0.0173692	NA	NA	0.0300176	NA	NA	0.0458711	NA	NA	NA	NA	NA
1417	B4galt2	0.143224	NA	NA	0.0955999	NA	NA	0.113901	NA	NA	0.0982609	NA	NA	0.0766657	NA	NA	0.0397705	NA	NA	0.112384	NA	NA
1418	B4galt3	0.20325	NA	NA	0.239727	NA	NA	0.249613	NA	NA	0.173116	NA	NA	0.125914	NA	NA	0.186702	NA	NA	0.168031	NA	NA
1419	B4galt4	0.0610676	NA	NA	0.02811	NA	NA	0.025913	NA	NA	0.04612	NA	NA	0.095962	NA	NA	0.0225106	NA	NA	NA	NA	NA
1420	B4galt5	0.100608	NA	NA	0.145915	NA	NA	0.0616442	NA	NA	0.0946324	NA	NA	0.0890414	NA	NA	0.0591254	NA	NA	0.0462679	NA	NA
1421	B4galt6	0.294847	NA	NA	0.176053	NA	NA	0.141839	NA	NA	0.195145	NA	NA	0.231204	NA	NA	0.229053	NA	NA	0.171494	NA	NA
1422	B4galt7	0.0882892	NA	NA	0.120518	NA	NA	0.121927	NA	NA	0.0622661	NA	NA	0.112994	NA	NA	0.112779	NA	NA	0.0900943	NA	NA
1423	B4gat1	0.110786	NA	NA	0.0757499	NA	NA	0.0706119	NA	NA	0.0867067	NA	NA	0.138307	NA	NA	0.109091	NA	NA	0.133952	NA	NA
1424	B630005N14Rik	0.138923	NA	NA	0.0997127	NA	NA	0.109096	NA	NA	0.17995	NA	NA	0.126649	NA	NA	0.0787119	NA	NA	0.270339	NA	NA
1425	B630019K06Rik	0.872718	NA	NA	0.832483	NA	NA	0.535384	-0.394035	0.000129033	0.953675	NA	NA	0.893777	NA	NA	1.24974	0.330692	1	1.23206	NA	NA
1426	B830012L14Rik	0.10235	NA	NA	0.0889557	NA	NA	0.177671	NA	NA	0.156535	NA	NA	0.0795589	NA	NA	0.0696805	NA	NA	0.151162	NA	NA
1427	B930036N10Rik	0.107936	NA	NA	0.0572845	NA	NA	0.0339391	NA	NA	0.108221	NA	NA	0.0759746	NA	NA	0.131312	NA	NA	0.139834	NA	NA
1428	B930041F14Rik	0.0499107	NA	NA	0.0337421	NA	NA	0.0223695	NA	NA	0.0326732	NA	NA	0.0774027	NA	NA	0.10555	NA	NA	NA	NA	NA
1429	B930082K07Rik	0.0114705	NA	NA	NA	NA	NA	NA	NA	NA	0.00815886	NA	NA	0.00722265	NA	NA	NA	NA	NA	NA	NA	NA
1430	B9d1	0.209772	NA	NA	0.228547	NA	NA	0.10998	NA	NA	0.159728	NA	NA	0.197589	NA	NA	0.187355	NA	NA	0.179686	NA	NA
1431	B9d1os	0.00464929	NA	NA	0.00668274	NA	NA	NA	NA	NA	NA	NA	NA	0.0160168	NA	NA	NA	NA	NA	NA	NA	NA
1432	B9d2	0.188182	NA	NA	0.212445	NA	NA	0.22712	NA	NA	0.159878	NA	NA	0.197095	NA	NA	0.188712	NA	NA	0.18069	NA	NA
1433	BC001981	0.00404781	NA	NA	0.00642288	NA	NA	0.00561972	NA	NA	NA	NA	NA	NA	NA	NA	NA	NA	NA	NA	NA	NA
1434	BC002059	0.0328596	NA	NA	0.0131045	NA	NA	0.0284806	NA	NA	0.0586689	NA	NA	0.0403904	NA	NA	0.0658397	NA	NA	NA	NA	NA
1435	BC003331	0.106185	NA	NA	0.100342	NA	NA	0.0550149	NA	NA	0.0500728	NA	NA	0.101627	NA	NA	0.197743	NA	NA	0.04166	NA	NA
1436	BC003965	0.145526	NA	NA	0.0909571	NA	NA	0.0907589	NA	NA	0.138839	NA	NA	0.201523	NA	NA	0.187941	NA	NA	0.179623	NA	NA
1437	BC004004	0.327439	NA	NA	0.299599	NA	NA	0.306661	NA	NA	0.400615	NA	NA	0.358081	NA	NA	0.578796	0.318762	1	0.217356	NA	NA
1438	BC005537	0.703967	NA	NA	0.785658	NA	NA	0.725083	NA	NA	0.595397	NA	NA	0.713112	NA	NA	0.537877	NA	NA	0.78041	NA	NA
1439	BC005561	0.239832	NA	NA	0.178182	NA	NA	0.176727	NA	NA	0.322219	NA	NA	0.284876	NA	NA	0.345787	NA	NA	0.105323	NA	NA
1440	BC005624	0.177259	NA	NA	0.233486	NA	NA	0.19636	NA	NA	0.187225	NA	NA	0.254104	NA	NA	0.258592	NA	NA	0.0990305	NA	NA
1441	BC017158	0.0244612	NA	NA	0.00553702	NA	NA	0.0274653	NA	NA	0.0163123	NA	NA	0.00840725	NA	NA	NA	NA	NA	NA	NA	NA
1442	BC017643	0.0539211	NA	NA	0.0646489	NA	NA	0.0401642	NA	NA	0.0122783	NA	NA	0.0556491	NA	NA	0.0409455	NA	NA	NA	NA	NA
1443	BC022687	0.0564047	NA	NA	0.093115	NA	NA	0.1123	NA	NA	0.0849758	NA	NA	0.0595416	NA	NA	0.0674311	NA	NA	0.129753	NA	NA
1444	BC023829	0.0551816	NA	NA	0.118179	NA	NA	0.0664806	NA	NA	0.0613298	NA	NA	0.0559214	NA	NA	0.0419112	NA	NA	0.0911183	NA	NA
1445	BC024139	0.142798	NA	NA	0.190023	NA	NA	0.183046	NA	NA	0.0944456	NA	NA	0.128725	NA	NA	0.0605416	NA	NA	0.0500309	NA	NA
1446	BC024978	0.0300745	NA	NA	0.0375053	NA	NA	0.0222771	NA	NA	0.0473626	NA	NA	0.0366006	NA	NA	0.0181191	NA	NA	NA	NA	NA
1447	BC025920	0.00937051	NA	NA	0.0573408	NA	NA	0.0307055	NA	NA	0.0232397	NA	NA	0.00937719	NA	NA	0.0150708	NA	NA	NA	NA	NA
1448	BC026585	0.0240457	NA	NA	0.00981664	NA	NA	0.0125387	NA	NA	0.020753	NA	NA	0.0118021	NA	NA	0.0457266	NA	NA	NA	NA	NA
1449	BC028528	0.0100616	NA	NA	0.0208992	NA	NA	0.00748194	NA	NA	NA	NA	NA	NA	NA	NA	NA	NA	NA	NA	NA	NA
1450	BC029214	0.34491	NA	NA	0.369971	NA	NA	0.486613	NA	NA	0.292416	NA	NA	0.448348	NA	NA	0.172332	NA	NA	0.396006	NA	NA
1451	BC029722	0.214667	NA	NA	0.137208	NA	NA	0.144864	NA	NA	0.22474	NA	NA	0.261903	NA	NA	0.374932	0.297591	1	0.0941816	NA	NA
1452	BC030336	0.0939229	NA	NA	0.06881	NA	NA	0.0855371	NA	NA	0.0731838	NA	NA	0.16179	NA	NA	0.0849294	NA	NA	0.125564	NA	NA
1453	BC030500	0.00799651	NA	NA	0.0174097	NA	NA	0.02434	NA	NA	0.0240595	NA	NA	0.0185119	NA	NA	0.0358459	NA	NA	NA	NA	NA
1454	BC031181	0.796427	NA	NA	0.777895	NA	NA	0.733441	NA	NA	0.885135	NA	NA	0.851807	NA	NA	0.812468	NA	NA	0.865401	NA	NA
1455	BC034090	0.0326739	NA	NA	NA	NA	NA	0.0143632	NA	NA	0.0205761	NA	NA	0.0141329	NA	NA	NA	NA	NA	0.0573098	NA	NA
1456	BC037034	0.128947	NA	NA	0.145352	NA	NA	0.118025	NA	NA	0.126786	NA	NA	0.203872	NA	NA	0.125916	NA	NA	0.1769	NA	NA
1457	BC037039	0.0675942	NA	NA	0.0590164	NA	NA	0.0369355	NA	NA	0.0782143	NA	NA	0.0278695	NA	NA	NA	NA	NA	0.028167	NA	NA
1458	BC039966	0.00497158	NA	NA	NA	NA	NA	NA	NA	NA	0.00770683	NA	NA	0.00896483	NA	NA	NA	NA	NA	NA	NA	NA
1459	BC043934	0.0187864	NA	NA	NA	NA	NA	0.0128485	NA	NA	0.00839137	NA	NA	0.0116971	NA	NA	NA	NA	NA	NA	NA	NA
1460	BC048403	0.00540582	NA	NA	0.00354261	NA	NA	0.00792918	NA	NA	NA	NA	NA	NA	NA	NA	NA	NA	NA	NA	NA	NA
1461	BC048546	0.0214711	NA	NA	NA	NA	NA	0.0140834	NA	NA	0.233119	0.442855	7.13216e-18	0.0165651	NA	NA	0.12184	NA	NA	NA	NA	NA
1462	BC049715	0.0164719	NA	NA	NA	NA	NA	0.0216549	NA	NA	0.0206774	NA	NA	0.00562371	NA	NA	0.0185973	NA	NA	NA	NA	NA
1463	BC051077	0.0196904	NA	NA	0.0154016	NA	NA	0.0210439	NA	NA	0.0304428	NA	NA	0.0186062	NA	NA	0.0229201	NA	NA	NA	NA	NA
1464	BC051142	0.0239754	NA	NA	0.0113888	NA	NA	0.0315727	NA	NA	0.062526	NA	NA	0.042937	NA	NA	0.0254893	NA	NA	0.0935426	NA	NA
1465	BC051226	0.0687761	NA	NA	0.0893104	NA	NA	0.105882	NA	NA	0.0574923	NA	NA	0.0990046	NA	NA	0.0835815	NA	NA	0.0988506	NA	NA
1466	BC052040	0.0121766	NA	NA	0.0112118	NA	NA	0.013848	NA	NA	0.0187938	NA	NA	NA	NA	NA	0.0217187	NA	NA	0.0515835	NA	NA
1467	BC055324	0.0166631	NA	NA	0.00588887	NA	NA	NA	NA	NA	NA	NA	NA	NA	NA	NA	NA	NA	NA	NA	NA	NA
1468	Baalc	NA	NA	NA	0.00369246	NA	NA	0.0066043	NA	NA	0.00514616	NA	NA	0.00729267	NA	NA	NA	NA	NA	NA	NA	NA
1469	Babam1	0.266098	NA	NA	0.231646	NA	NA	0.142935	NA	NA	0.188899	NA	NA	0.205477	NA	NA	0.190114	NA	NA	0.297475	NA	NA
1470	Bace1	0.111734	NA	NA	0.132242	NA	NA	0.140785	NA	NA	0.118931	NA	NA	0.162984	NA	NA	0.266595	NA	NA	0.192689	NA	NA
1471	Bach1	0.119838	NA	NA	0.10054	NA	NA	0.0746853	NA	NA	0.185879	NA	NA	0.0474385	NA	NA	0.154295	NA	NA	0.0586348	NA	NA
1472	Bach2	0.132396	NA	NA	0.0893773	NA	NA	0.106639	NA	NA	0.138757	NA	NA	0.216929	NA	NA	0.0680789	NA	NA	0.0498359	NA	NA
1473	Bad	0.405805	NA	NA	0.325437	NA	NA	0.305479	NA	NA	0.364864	NA	NA	0.450655	NA	NA	0.463713	NA	NA	0.247293	NA	NA
1474	Bag1	0.521856	NA	NA	0.526939	NA	NA	0.580912	NA	NA	0.528442	NA	NA	0.579312	NA	NA	0.58241	NA	NA	0.315896	NA	NA
1475	Bag2	0.0830559	NA	NA	0.0457994	NA	NA	0.038615	NA	NA	0.073768	NA	NA	0.0486625	NA	NA	0.0254893	NA	NA	NA	NA	NA
1476	Bag4	0.0916876	NA	NA	0.0624284	NA	NA	0.0875694	NA	NA	0.167101	NA	NA	0.146675	NA	NA	0.182522	NA	NA	0.0957378	NA	NA
1477	Bag5	0.138707	NA	NA	0.131572	NA	NA	0.130613	NA	NA	0.156031	NA	NA	0.210471	NA	NA	0.287653	NA	NA	0.136722	NA	NA
1478	Bag6	0.543437	NA	NA	0.469938	NA	NA	0.470164	NA	NA	0.50316	NA	NA	0.56205	NA	NA	0.539674	NA	NA	0.448051	NA	NA
1479	Bahcc1	0.0427456	NA	NA	0.0675346	NA	NA	0.0605188	NA	NA	0.0723246	NA	NA	0.0295243	NA	NA	0.0422067	NA	NA	0.0500309	NA	NA
1480	Bahd1	0.0329279	NA	NA	0.0113894	NA	NA	0.0244598	NA	NA	0.0217511	NA	NA	0.0454704	NA	NA	0.0203818	NA	NA	0.0462679	NA	NA
1481	Baiap2	0.0449268	NA	NA	0.0415488	NA	NA	0.0368726	NA	NA	0.0498103	NA	NA	0.0237548	NA	NA	0.134852	NA	NA	0.0428912	NA	NA
1482	Baiap2l1	NA	NA	NA	NA	NA	NA	0.00372989	NA	NA	0.00863341	NA	NA	0.00722265	NA	NA	NA	NA	NA	NA	NA	NA
1483	Baiap2l2	0.00791742	NA	NA	0.00578056	NA	NA	0.0105592	NA	NA	NA	NA	NA	0.0258834	NA	NA	NA	NA	NA	NA	NA	NA
1484	Baiap3	0.299234	NA	NA	0.161835	NA	NA	0.142128	NA	NA	0.146664	NA	NA	0.218043	NA	NA	0.26582	NA	NA	0.241363	NA	NA
1485	Bak1	0.0400203	NA	NA	0.0873392	NA	NA	0.0579203	NA	NA	0.0224303	NA	NA	0.0447866	NA	NA	0.104775	NA	NA	NA	NA	NA
1486	Bambi	0.021955	NA	NA	0.00545954	NA	NA	0.011986	NA	NA	0.0314174	NA	NA	NA	NA	NA	0.0792961	NA	NA	NA	NA	NA
1487	Banf1	0.582244	NA	NA	0.564496	NA	NA	0.585693	NA	NA	0.618909	NA	NA	0.67276	NA	NA	0.568426	NA	NA	0.599116	NA	NA
1488	Banp	0.220127	NA	NA	0.116457	NA	NA	0.109265	NA	NA	0.215447	NA	NA	0.157701	NA	NA	0.188255	NA	NA	0.0743581	NA	NA
1489	Bap1	0.210247	NA	NA	0.206113	NA	NA	0.195445	NA	NA	0.168013	NA	NA	0.225702	NA	NA	0.307147	NA	NA	0.234041	NA	NA
1490	Bard1	0.0078623	NA	NA	0.017955	NA	NA	0.0130563	NA	NA	NA	NA	NA	0.0306146	NA	NA	0.0416008	NA	NA	NA	NA	NA
1491	Barhl2	0.0052995	NA	NA	0.00809144	NA	NA	NA	NA	NA	0.0248239	NA	NA	0.0202703	NA	NA	NA	NA	NA	NA	NA	NA
1492	Barx2	0.0119196	NA	NA	NA	NA	NA	0.0057075	NA	NA	NA	NA	NA	0.0151247	NA	NA	NA	NA	NA	NA	NA	NA
1493	Basp1	2.20927	NA	NA	1.99826	NA	NA	2.22583	NA	NA	2.23121	NA	NA	2.30702	NA	NA	2.00848	NA	NA	2.175	NA	NA
1494	Bax	1.04377	NA	NA	1.05639	NA	NA	0.963099	NA	NA	0.959614	NA	NA	0.998753	NA	NA	0.92558	NA	NA	0.962031	NA	NA
1495	Baz1a	0.0189498	NA	NA	0.0068051	NA	NA	0.0256659	NA	NA	NA	NA	NA	NA	NA	NA	NA	NA	NA	NA	NA	NA
1496	Baz1b	0.203541	NA	NA	0.198677	NA	NA	0.194802	NA	NA	0.240937	NA	NA	0.127384	NA	NA	0.204362	NA	NA	0.192653	NA	NA
1497	Baz2a	0.108968	NA	NA	0.0758278	NA	NA	0.0763342	NA	NA	0.0661239	NA	NA	0.0915114	NA	NA	0.0467969	NA	NA	0.0440651	NA	NA
1498	Baz2b	0.426416	NA	NA	0.291755	NA	NA	0.293227	NA	NA	0.346171	NA	NA	0.455909	NA	NA	0.277037	NA	NA	0.423804	NA	NA
1499	Bbc3	0.220085	NA	NA	0.186807	NA	NA	0.168706	NA	NA	0.205264	NA	NA	0.195363	NA	NA	0.213789	NA	NA	0.176997	NA	NA
1500	Bbip1	0.805564	NA	NA	0.832404	NA	NA	0.757981	NA	NA	0.776043	NA	NA	0.869859	NA	NA	0.525719	-0.289194	1	0.571844	NA	NA
1501	Bbof1	0.0163015	NA	NA	0.0424944	NA	NA	0.0202152	NA	NA	0.0359053	NA	NA	0.0167072	NA	NA	NA	NA	NA	0.0958142	NA	NA
1502	Bbs1	0.0213391	NA	NA	0.0274618	NA	NA	NA	NA	NA	0.040648	NA	NA	0.00762858	NA	NA	0.0877036	NA	NA	0.0550669	NA	NA
1503	Bbs10	0.00747922	NA	NA	NA	NA	NA	0.0213674	NA	NA	0.00794117	NA	NA	0.0180564	NA	NA	NA	NA	NA	0.0304678	NA	NA
1504	Bbs12	0.01574	NA	NA	0.0180952	NA	NA	0.00578597	NA	NA	0.00688697	NA	NA	0.0068663	NA	NA	NA	NA	NA	NA	NA	NA
1505	Bbs2	0.0257656	NA	NA	0.0431018	NA	NA	0.0247366	NA	NA	0.0271196	NA	NA	0.0539191	NA	NA	0.0835035	NA	NA	0.0438756	NA	NA
1506	Bbs4	0.0588282	NA	NA	0.0488642	NA	NA	0.12253	NA	NA	0.0468777	NA	NA	0.0756108	NA	NA	0.127443	NA	NA	NA	NA	NA
1507	Bbs5	0.0353641	NA	NA	0.030649	NA	NA	0.0182215	NA	NA	0.0443703	NA	NA	0.0219847	NA	NA	0.0705908	NA	NA	NA	NA	NA
1508	Bbs7	0.0232897	NA	NA	0.0375242	NA	NA	0.0454034	NA	NA	0.0378121	NA	NA	0.025789	NA	NA	0.0407352	NA	NA	0.0490147	NA	NA
1509	Bbs9	0.0533336	NA	NA	0.0137363	NA	NA	0.0485169	NA	NA	0.0408543	NA	NA	0.0923744	NA	NA	0.0444835	NA	NA	0.0428912	NA	NA
1510	Bbx	0.0934665	NA	NA	0.125308	NA	NA	0.0306601	NA	NA	0.0710457	NA	NA	0.0721836	NA	NA	0.083559	NA	NA	0.222597	NA	NA
1511	Bcam	0.0244722	NA	NA	0.0258663	NA	NA	0.00744126	NA	NA	NA	NA	NA	0.0180311	NA	NA	0.0629423	NA	NA	NA	NA	NA
1512	Bcap29	0.0890301	NA	NA	0.093303	NA	NA	0.0864542	NA	NA	0.106191	NA	NA	0.138222	NA	NA	0.0431878	NA	NA	0.0434505	NA	NA
1513	Bcap31	0.067168	NA	NA	0.117983	NA	NA	0.083496	NA	NA	0.0890395	NA	NA	0.197854	NA	NA	0.327078	0.33144	0.0325959	0.086105	NA	NA
1514	Bcar1	0.138121	NA	NA	0.059695	NA	NA	0.226389	NA	NA	0.128486	NA	NA	0.114571	NA	NA	0.105972	NA	NA	0.180099	NA	NA
1515	Bcar3	0.0103669	NA	NA	NA	NA	NA	NA	NA	NA	0.00525259	NA	NA	NA	NA	NA	NA	NA	NA	NA	NA	NA
1516	Bcas1	0.00428408	NA	NA	0.0166166	NA	NA	0.0148917	NA	NA	NA	NA	NA	NA	NA	NA	NA	NA	NA	NA	NA	NA
1517	Bcas2	0.864424	NA	NA	0.882959	NA	NA	0.870164	NA	NA	0.898625	NA	NA	1.01153	NA	NA	1.0615	NA	NA	0.842076	NA	NA
1518	Bcas3	0.0273761	NA	NA	0.0392097	NA	NA	0.0318641	NA	NA	0.0212655	NA	NA	0.0442065	NA	NA	0.0878496	NA	NA	0.0500309	NA	NA
1519	Bcat1	0.119134	NA	NA	0.102555	NA	NA	0.0689533	NA	NA	0.223358	NA	NA	0.168023	NA	NA	0.190082	NA	NA	0.0516727	NA	NA
1520	Bcat2	0.00471384	NA	NA	0.0060338	NA	NA	0.0372838	NA	NA	0.0079079	NA	NA	0.013845	NA	NA	NA	NA	NA	NA	NA	NA
1521	Bccip	0.186698	NA	NA	0.121017	NA	NA	0.236253	NA	NA	0.117882	NA	NA	0.181867	NA	NA	0.232077	NA	NA	0.100258	NA	NA
1522	Bcdin3d	0.0649602	NA	NA	0.0332055	NA	NA	0.00676255	NA	NA	0.0269409	NA	NA	0.0310457	NA	NA	0.125624	NA	NA	0.132167	NA	NA
1523	Bche	0.00949858	NA	NA	NA	NA	NA	0.0139853	NA	NA	NA	NA	NA	NA	NA	NA	NA	NA	NA	NA	NA	NA
1524	Bckdha	0.0985377	NA	NA	0.103659	NA	NA	0.0750057	NA	NA	0.0865597	NA	NA	0.125988	NA	NA	0.102724	NA	NA	0.174969	NA	NA
1525	Bckdhb	0.00290178	NA	NA	0.0176088	NA	NA	0.0127405	NA	NA	0.00635854	NA	NA	0.00650906	NA	NA	0.0238042	NA	NA	NA	NA	NA
1526	Bckdk	0.156251	NA	NA	0.175708	NA	NA	0.130023	NA	NA	0.151484	NA	NA	0.181239	NA	NA	0.319351	0.267699	1	0.0940961	NA	NA
1527	Bcl10	0.134819	NA	NA	0.1471	NA	NA	0.114704	NA	NA	0.146441	NA	NA	0.164949	NA	NA	0.180817	NA	NA	0.139523	NA	NA
1528	Bcl11a	0.286198	-0.298975	1	0.63047	0.393836	0.00473906	0.525129	NA	NA	0.240771	NA	NA	0.506483	NA	NA	0.12775	-0.537827	1	0.224121	NA	NA
1529	Bcl11b	0.0818545	-0.754611	1.55097e-07	0.463406	NA	NA	1.11259	1.39799	4.51426e-50	0.0373351	-0.839269	3.5834e-05	0.0658382	-0.738308	0.0598012	0.0422124	-0.769085	1	NA	-0.844198	1
1530	Bcl2	0.0338267	NA	NA	0.0575447	NA	NA	0.0733181	NA	NA	0.0708406	NA	NA	0.0487502	NA	NA	0.0836434	NA	NA	0.093627	NA	NA
1531	Bcl2l1	0.517559	NA	NA	0.600947	NA	NA	0.56007	NA	NA	0.483416	NA	NA	0.46669	NA	NA	0.523486	NA	NA	0.408519	NA	NA
1532	Bcl2l11	0.0134717	NA	NA	0.0222751	NA	NA	0.00694243	NA	NA	NA	NA	NA	0.0102392	NA	NA	0.0235413	NA	NA	NA	NA	NA
1533	Bcl2l12	0.00979181	NA	NA	0.0117895	NA	NA	0.0194279	NA	NA	NA	NA	NA	NA	NA	NA	NA	NA	NA	NA	NA	NA
1534	Bcl2l13	0.130165	NA	NA	0.0729027	NA	NA	0.0500756	NA	NA	0.0567154	NA	NA	0.0633389	NA	NA	0.0414042	NA	NA	0.130677	NA	NA
1535	Bcl2l2	0.076418	NA	NA	0.0402237	NA	NA	0.0475004	NA	NA	0.0504769	NA	NA	0.0416504	NA	NA	0.0662016	NA	NA	0.0494012	NA	NA
1536	Bcl3	NA	NA	NA	NA	NA	NA	NA	NA	NA	0.0146569	NA	NA	0.00883988	NA	NA	NA	NA	NA	0.0365123	NA	NA
1537	Bcl6	0.00463211	NA	NA	0.0110715	NA	NA	NA	NA	NA	0.0072573	NA	NA	0.0184083	NA	NA	NA	NA	NA	NA	NA	NA
1538	Bcl7a	0.144866	NA	NA	0.233462	NA	NA	0.202185	NA	NA	0.144767	NA	NA	0.16489	NA	NA	0.316966	NA	NA	0.12131	NA	NA
1539	Bcl7b	0.240106	NA	NA	0.179433	NA	NA	0.183234	NA	NA	0.217851	NA	NA	0.162506	NA	NA	0.141611	NA	NA	0.132489	NA	NA
1540	Bcl7c	0.199754	NA	NA	0.164956	NA	NA	0.127996	NA	NA	0.1659	NA	NA	0.249625	NA	NA	0.189643	NA	NA	0.0797594	NA	NA
1541	Bcl9	0.287985	NA	NA	0.383635	NA	NA	0.328025	NA	NA	0.248983	NA	NA	0.28434	NA	NA	0.170969	NA	NA	0.145329	NA	NA
1542	Bcl9l	0.0852985	NA	NA	0.0953997	NA	NA	0.100478	NA	NA	0.119801	NA	NA	0.10542	NA	NA	0.0661404	NA	NA	0.0939065	NA	NA
1543	Bclaf1	0.51106	NA	NA	0.537226	NA	NA	0.463088	NA	NA	0.571112	NA	NA	0.604176	NA	NA	0.644113	NA	NA	0.526401	NA	NA
1544	Bcor	0.121574	NA	NA	0.155314	NA	NA	0.159775	NA	NA	0.128517	NA	NA	0.159333	NA	NA	0.0369281	NA	NA	0.068978	NA	NA
1545	Bcorl1	0.0606125	NA	NA	0.039462	NA	NA	0.0482539	NA	NA	0.0586857	NA	NA	0.0310199	NA	NA	0.0216252	NA	NA	0.0550669	NA	NA
1546	Bcr	0.0925228	NA	NA	0.10331	NA	NA	0.0694053	NA	NA	0.0723546	NA	NA	0.0828858	NA	NA	0.0667199	NA	NA	0.0915792	NA	NA
1547	Bcs1l	0.0444055	NA	NA	0.0795773	NA	NA	0.112035	NA	NA	0.0682909	NA	NA	0.121167	NA	NA	0.0500798	NA	NA	0.132171	NA	NA
1548	Bdh1	0.0687836	NA	NA	0.116846	NA	NA	0.123065	NA	NA	0.0760803	NA	NA	0.0760018	NA	NA	0.0248786	NA	NA	0.147465	NA	NA
1549	Bdh2	0.00441308	NA	NA	NA	NA	NA	0.00605424	NA	NA	NA	NA	NA	NA	NA	NA	0.0178818	NA	NA	NA	NA	NA
1550	Bdnf	0.00360746	NA	NA	NA	NA	NA	NA	NA	NA	0.00804601	NA	NA	0.0168683	NA	NA	0.0220633	NA	NA	0.0396507	NA	NA
1551	Bdp1	0.118656	NA	NA	0.124442	NA	NA	0.115808	NA	NA	0.140815	NA	NA	0.103938	NA	NA	0.150011	NA	NA	0.27215	NA	NA
1552	Bean1	0.0227136	NA	NA	0.0304353	NA	NA	NA	NA	NA	0.0301601	NA	NA	0.0205074	NA	NA	0.0190463	NA	NA	NA	NA	NA
1553	Becn1	0.259187	NA	NA	0.19565	NA	NA	0.233747	NA	NA	0.215648	NA	NA	0.162755	NA	NA	0.331599	NA	NA	0.114446	NA	NA
1554	Begain	0.145405	NA	NA	0.0580628	NA	NA	0.359028	0.450699	1.61829e-11	0.0635166	NA	NA	0.0771127	NA	NA	0.118947	NA	NA	NA	NA	NA
1555	Bend3	0.0143026	NA	NA	NA	NA	NA	0.0214433	NA	NA	0.0368132	NA	NA	0.0152735	NA	NA	NA	NA	NA	NA	NA	NA
1556	Bend4	0.034187	NA	NA	0.0123504	NA	NA	0.0613671	NA	NA	0.0340502	NA	NA	0.0516795	NA	NA	NA	NA	NA	NA	NA	NA
1557	Bend5	0.20577	NA	NA	0.246559	NA	NA	0.313194	NA	NA	0.281093	NA	NA	0.3388	NA	NA	0.189618	NA	NA	0.238737	NA	NA
1558	Bend6	0.0195017	NA	NA	0.0225474	NA	NA	0.0177049	NA	NA	0.0426023	NA	NA	0.0643567	NA	NA	0.0535267	NA	NA	NA	NA	NA
1559	Bend7	0.0630178	NA	NA	0.0273962	NA	NA	0.0450623	NA	NA	0.0527496	NA	NA	0.0360827	NA	NA	0.113484	NA	NA	0.0413221	NA	NA
1560	Best1	0.00532749	NA	NA	NA	NA	NA	NA	NA	NA	0.00811113	NA	NA	0.0122221	NA	NA	NA	NA	NA	NA	NA	NA
1561	Bet1	0.18351	NA	NA	0.0908112	NA	NA	0.083268	NA	NA	0.0912686	NA	NA	0.082185	NA	NA	0.139629	NA	NA	0.282499	NA	NA
1562	Bet1l	0.167403	NA	NA	0.21427	NA	NA	0.210835	NA	NA	0.240614	NA	NA	0.230042	NA	NA	0.413964	0.284473	1	0.0500309	NA	NA
1563	Bex1	1.59596	NA	NA	1.26938	NA	NA	1.10913	-0.293243	0.00344214	1.35477	NA	NA	1.65085	NA	NA	1.81497	0.258213	1	1.41534	NA	NA
1564	Bex2	3.25163	NA	NA	2.92912	NA	NA	2.94164	NA	NA	3.0099	NA	NA	3.16364	NA	NA	3.29902	NA	NA	3.16465	NA	NA
1565	Bex4	0.9074	NA	NA	0.85916	NA	NA	0.752867	NA	NA	0.894318	NA	NA	1.00456	NA	NA	0.943257	NA	NA	0.942505	NA	NA
1566	Bfar	0.125727	NA	NA	0.111823	NA	NA	0.140302	NA	NA	0.145936	NA	NA	0.216672	NA	NA	0.311537	0.27141	1	0.223263	NA	NA
1567	Bfsp1	0.0192599	NA	NA	0.0276532	NA	NA	NA	NA	NA	0.00807161	NA	NA	0.0247706	NA	NA	NA	NA	NA	0.0304678	NA	NA
1568	Bgn	0.0102827	NA	NA	0.00550468	NA	NA	0.0161668	NA	NA	NA	NA	NA	NA	NA	NA	0.0504467	NA	NA	NA	NA	NA
1569	Bhlhb9	0.544559	NA	NA	0.486285	NA	NA	0.469759	NA	NA	0.436132	NA	NA	0.531375	NA	NA	0.456185	NA	NA	0.42401	NA	NA
1570	Bhlhe22	0.00491811	NA	NA	0.00710804	NA	NA	NA	NA	NA	0.00495623	NA	NA	0.0113836	NA	NA	NA	NA	NA	NA	NA	NA
1571	Bhlhe40	0.0169722	NA	NA	0.0151003	NA	NA	0.0199353	NA	NA	0.0070412	NA	NA	NA	NA	NA	0.0209857	NA	NA	NA	NA	NA
1572	Bhlhe41	0.00968006	NA	NA	NA	NA	NA	0.0169424	NA	NA	0.0149008	NA	NA	NA	NA	NA	0.0179617	NA	NA	0.0484343	NA	NA
1573	Bicc1	NA	NA	NA	0.0121735	NA	NA	NA	NA	NA	NA	NA	NA	0.00664817	NA	NA	NA	NA	NA	0.0440651	NA	NA
1574	Bicd1	0.400063	NA	NA	0.307964	NA	NA	0.298659	NA	NA	0.319187	NA	NA	0.319545	NA	NA	0.336744	NA	NA	0.563468	NA	NA
1575	Bicd2	0.117726	NA	NA	0.0962963	NA	NA	0.114966	NA	NA	0.0564448	NA	NA	0.0775605	NA	NA	0.0791581	NA	NA	0.187379	NA	NA
1576	Bid	0.0734683	NA	NA	0.0643022	NA	NA	0.0875085	NA	NA	0.104644	NA	NA	0.0482588	NA	NA	0.188776	NA	NA	0.0490147	NA	NA
1577	Bin1	0.300874	NA	NA	0.231311	NA	NA	0.152809	NA	NA	0.237838	NA	NA	0.395648	NA	NA	0.299307	NA	NA	0.200007	NA	NA
1578	Bin3	0.0310927	NA	NA	0.0434155	NA	NA	0.0450699	NA	NA	0.0192505	NA	NA	0.0507829	NA	NA	0.0609498	NA	NA	0.182427	0.301706	1
1579	Birc2	0.0664006	NA	NA	0.1179	NA	NA	0.0935597	NA	NA	0.0918246	NA	NA	0.0876107	NA	NA	0.14133	NA	NA	0.129245	NA	NA
1580	Birc5	0.0300169	NA	NA	0.0245946	NA	NA	0.00372989	NA	NA	0.0150744	NA	NA	0.0101321	NA	NA	0.043049	NA	NA	NA	NA	NA
1581	Birc6	0.544531	NA	NA	0.481807	NA	NA	0.374751	NA	NA	0.4	NA	NA	0.490319	NA	NA	0.533972	NA	NA	0.584786	NA	NA
1582	Bivm	0.0886781	NA	NA	0.051209	NA	NA	0.14325	NA	NA	0.0842158	NA	NA	0.111821	NA	NA	0.055282	NA	NA	0.0396507	NA	NA
1583	Blcap	0.624099	NA	NA	0.741271	NA	NA	0.654359	NA	NA	0.693027	NA	NA	0.761172	NA	NA	0.522368	NA	NA	0.975095	NA	NA
1584	Blm	0.0352472	NA	NA	0.0132244	NA	NA	0.0270245	NA	NA	0.013153	NA	NA	0.0616003	NA	NA	0.0408292	NA	NA	0.0462679	NA	NA
1585	Blmh	0.328664	NA	NA	0.262929	NA	NA	0.28102	NA	NA	0.368286	NA	NA	0.406086	NA	NA	0.427511	NA	NA	0.149716	NA	NA
1586	Bloc1s1	0.422825	NA	NA	0.498033	NA	NA	0.505665	NA	NA	0.480125	NA	NA	0.626824	NA	NA	0.516474	NA	NA	0.703425	NA	NA
1587	Bloc1s2	0.364222	NA	NA	0.325155	NA	NA	0.431147	NA	NA	0.386231	NA	NA	0.449685	NA	NA	0.497231	NA	NA	0.577546	NA	NA
1588	Bloc1s3	0.0604222	NA	NA	0.0562614	NA	NA	0.0258854	NA	NA	0.0610269	NA	NA	0.0510833	NA	NA	NA	NA	NA	0.0500309	NA	NA
1589	Bloc1s4	0.0512245	NA	NA	0.0631998	NA	NA	0.0986117	NA	NA	0.0616668	NA	NA	0.0583614	NA	NA	0.115394	NA	NA	0.0516727	NA	NA
1590	Bloc1s5	0.0951991	NA	NA	0.106944	NA	NA	0.108408	NA	NA	0.0648651	NA	NA	0.0488216	NA	NA	0.139133	NA	NA	0.0579114	NA	NA
1591	Bloc1s6	0.207779	NA	NA	0.180036	NA	NA	0.23896	NA	NA	0.122199	NA	NA	0.156262	NA	NA	0.236445	NA	NA	0.216597	NA	NA
1592	Bloc1s6os	0.00878792	NA	NA	0.0118548	NA	NA	NA	NA	NA	NA	NA	NA	0.010993	NA	NA	NA	NA	NA	NA	NA	NA
1593	Blvra	0.0342378	NA	NA	0.0713857	NA	NA	0.0582666	NA	NA	0.0432279	NA	NA	0.136046	NA	NA	0.103215	NA	NA	NA	NA	NA
1594	Blvrb	0.00954254	NA	NA	0.0202204	NA	NA	0.00992836	NA	NA	NA	NA	NA	NA	NA	NA	0.0219009	NA	NA	NA	NA	NA
1595	Blzf1	0.089234	NA	NA	0.0663953	NA	NA	0.0286432	NA	NA	0.0666176	NA	NA	0.0372345	NA	NA	0.0845722	NA	NA	NA	NA	NA
1596	Bmf	0.021983	NA	NA	0.00608093	NA	NA	0.0135384	NA	NA	NA	NA	NA	0.00664817	NA	NA	NA	NA	NA	0.0304678	NA	NA
1597	Bmi1	0.213859	NA	NA	0.194579	NA	NA	0.220287	NA	NA	0.191174	NA	NA	0.170856	NA	NA	0.155913	NA	NA	0.420071	NA	NA
1598	Bmp1	0.113502	NA	NA	0.0537633	NA	NA	0.0549736	NA	NA	0.0538045	NA	NA	0.0674633	NA	NA	0.1515	NA	NA	0.0928903	NA	NA
1599	Bmp2	0.0141623	NA	NA	0.00671061	NA	NA	NA	NA	NA	NA	NA	NA	NA	NA	NA	NA	NA	NA	NA	NA	NA
1600	Bmp2k	0.0360469	NA	NA	0.0362747	NA	NA	0.0599943	NA	NA	0.0481563	NA	NA	0.0231304	NA	NA	0.0852959	NA	NA	0.0410874	NA	NA
1601	Bmp3	NA	NA	NA	NA	NA	NA	0.00629195	NA	NA	NA	NA	NA	0.0190778	NA	NA	NA	NA	NA	0.0851525	NA	NA
1602	Bmp4	0.00975987	NA	NA	NA	NA	NA	0.0064626	NA	NA	NA	NA	NA	NA	NA	NA	0.0187541	NA	NA	NA	NA	NA
1603	Bmp7	0.0141461	NA	NA	NA	NA	NA	0.00713137	NA	NA	NA	NA	NA	0.00974994	NA	NA	NA	NA	NA	NA	NA	NA
1604	Bmper	NA	NA	NA	0.0132207	NA	NA	0.0475343	NA	NA	0.00845666	NA	NA	0.0185968	NA	NA	0.0210833	NA	NA	NA	NA	NA
1605	Bmpr1a	0.101325	NA	NA	0.0907183	NA	NA	0.126327	NA	NA	0.0950278	NA	NA	0.0780772	NA	NA	0.129201	NA	NA	0.114685	NA	NA
1606	Bmpr2	0.134659	NA	NA	0.176801	NA	NA	0.155456	NA	NA	0.203951	NA	NA	0.234519	NA	NA	0.314419	NA	NA	0.113892	NA	NA
1607	Bms1	0.0155743	NA	NA	0.0428026	NA	NA	0.0536293	NA	NA	0.0470206	NA	NA	0.0666612	NA	NA	0.0633571	NA	NA	0.0743434	NA	NA
1608	Bmyc	0.462937	NA	NA	0.473488	NA	NA	0.378326	NA	NA	0.427712	NA	NA	0.563752	NA	NA	0.572597	NA	NA	0.295831	NA	NA
1609	Bnip1	0.0976486	NA	NA	0.0908344	NA	NA	0.0510222	NA	NA	0.117986	NA	NA	0.180837	NA	NA	0.195342	NA	NA	0.0720426	NA	NA
1610	Bnip2	0.211718	NA	NA	0.218962	NA	NA	0.187721	NA	NA	0.242819	NA	NA	0.179678	NA	NA	0.18257	NA	NA	0.232671	NA	NA
1611	Bnip3	0.209914	NA	NA	0.252962	NA	NA	0.197473	NA	NA	0.1517	NA	NA	0.209948	NA	NA	0.0842577	NA	NA	0.199178	NA	NA
1612	Bnip3l	0.511305	NA	NA	0.683927	NA	NA	0.60082	NA	NA	0.691285	NA	NA	0.719409	NA	NA	0.672056	NA	NA	0.912476	NA	NA
1613	Bod1	0.239765	NA	NA	0.20571	NA	NA	0.290124	NA	NA	0.289213	NA	NA	0.242397	NA	NA	0.217811	NA	NA	0.223752	NA	NA
1614	Bod1l	0.393923	NA	NA	0.312341	NA	NA	0.28837	NA	NA	0.354356	NA	NA	0.366157	NA	NA	0.36455	NA	NA	0.175533	NA	NA
1615	Bok	0.0811309	NA	NA	0.279405	NA	NA	0.219673	NA	NA	0.124245	NA	NA	0.192537	NA	NA	0.147873	NA	NA	0.134965	NA	NA
1616	Bola1	0.318919	NA	NA	0.299774	NA	NA	0.275052	NA	NA	0.315105	NA	NA	0.235739	NA	NA	0.257211	NA	NA	0.262841	NA	NA
1617	Bola2	0.758745	NA	NA	0.758844	NA	NA	0.753938	NA	NA	0.7467	NA	NA	0.772916	NA	NA	0.904	NA	NA	0.86125	NA	NA
1618	Bola3	0.244731	NA	NA	0.184839	NA	NA	0.192311	NA	NA	0.174932	NA	NA	0.264145	NA	NA	0.271846	NA	NA	0.168853	NA	NA
1619	Bop1	0.0625066	NA	NA	0.0864271	NA	NA	0.0767814	NA	NA	0.0211059	NA	NA	0.0457186	NA	NA	0.0664772	NA	NA	0.0430854	NA	NA
1620	Bora	0.0138568	NA	NA	0.0054864	NA	NA	0.0113815	NA	NA	0.0196945	NA	NA	0.0068663	NA	NA	0.0235732	NA	NA	NA	NA	NA
1621	Borcs5	0.13432	NA	NA	0.141329	NA	NA	0.111279	NA	NA	0.103315	NA	NA	0.103002	NA	NA	0.0613208	NA	NA	0.0880959	NA	NA
1622	Borcs6	0.0175081	NA	NA	0.0645034	NA	NA	0.0674603	NA	NA	0.0445319	NA	NA	0.0256075	NA	NA	0.0412216	NA	NA	NA	NA	NA
1623	Borcs7	0.44551	NA	NA	0.384566	NA	NA	0.372761	NA	NA	0.464656	NA	NA	0.425031	NA	NA	0.394202	NA	NA	0.421456	NA	NA
1624	Borcs8	0.236085	NA	NA	0.19582	NA	NA	0.223075	NA	NA	0.278717	NA	NA	0.283538	NA	NA	0.233562	NA	NA	0.136341	NA	NA
1625	Bpgm	0.509059	NA	NA	0.469269	NA	NA	0.474231	NA	NA	0.368779	NA	NA	0.490867	NA	NA	0.445548	NA	NA	0.283266	NA	NA
1626	Bphl	0.0807854	NA	NA	0.0589929	NA	NA	0.10269	NA	NA	0.114475	NA	NA	0.124168	NA	NA	0.0612309	NA	NA	0.0408109	NA	NA
1627	Bpifb1	0.0396247	NA	NA	0.0151803	NA	NA	0.00562389	NA	NA	0.135673	NA	NA	0.100047	NA	NA	NA	NA	NA	NA	NA	NA
1628	Bpifb3	0.00529309	NA	NA	NA	NA	NA	0.0125902	NA	NA	0.00782123	NA	NA	0.00823379	NA	NA	NA	NA	NA	NA	NA	NA
1629	Bpnt1	0.1485	NA	NA	0.106957	NA	NA	0.0794595	NA	NA	0.0739011	NA	NA	0.197944	NA	NA	0.20776	NA	NA	0.226476	NA	NA
1630	Bptf	0.452431	NA	NA	0.411316	NA	NA	0.398761	NA	NA	0.50832	NA	NA	0.490252	NA	NA	0.561485	NA	NA	0.685359	NA	NA
1631	Braf	0.196802	NA	NA	0.127929	NA	NA	0.171175	NA	NA	0.185665	NA	NA	0.193246	NA	NA	0.227709	NA	NA	0.279496	NA	NA
1632	Brap	0.207444	NA	NA	0.184575	NA	NA	0.169292	NA	NA	0.18972	NA	NA	0.162873	NA	NA	0.101896	NA	NA	0.124262	NA	NA
1633	Brat1	0.0243679	NA	NA	0.0141115	NA	NA	0.0128544	NA	NA	0.00495623	NA	NA	0.0240759	NA	NA	0.0235732	NA	NA	NA	NA	NA
1634	Brca1	0.00409058	NA	NA	0.011427	NA	NA	NA	NA	NA	0.00768926	NA	NA	NA	NA	NA	NA	NA	NA	NA	NA	NA
1635	Brca2	0.00679127	NA	NA	0.0235592	NA	NA	0.023928	NA	NA	0.0365767	NA	NA	0.0215651	NA	NA	NA	NA	NA	NA	NA	NA
1636	Brcc3	0.10512	NA	NA	0.144275	NA	NA	0.0623354	NA	NA	0.0895778	NA	NA	0.135417	NA	NA	0.175276	NA	NA	0.156816	NA	NA
1637	Brd1	0.0614011	NA	NA	0.0344582	NA	NA	0.0243489	NA	NA	0.0689689	NA	NA	0.0371212	NA	NA	0.020343	NA	NA	0.054195	NA	NA
1638	Brd2	0.545713	NA	NA	0.545726	NA	NA	0.518703	NA	NA	0.49256	NA	NA	0.464746	NA	NA	0.422177	NA	NA	0.429919	NA	NA
1639	Brd3	0.671425	NA	NA	0.57781	NA	NA	0.729083	NA	NA	0.662741	NA	NA	0.66152	NA	NA	0.51363	NA	NA	0.461622	NA	NA
1640	Brd4	0.570899	NA	NA	0.486978	NA	NA	0.557329	NA	NA	0.556525	NA	NA	0.596257	NA	NA	0.653402	NA	NA	0.595843	NA	NA
1641	Brd7	0.436855	NA	NA	0.367223	NA	NA	0.309388	NA	NA	0.217646	NA	NA	0.317437	NA	NA	0.279171	NA	NA	0.27786	NA	NA
1642	Brd8	0.468989	NA	NA	0.483182	NA	NA	0.388673	NA	NA	0.466119	NA	NA	0.430441	NA	NA	0.586874	NA	NA	0.370409	NA	NA
1643	Brd9	0.464636	NA	NA	0.612665	NA	NA	0.625286	NA	NA	0.489807	NA	NA	0.418817	NA	NA	0.321943	NA	NA	0.564496	NA	NA
1644	Brdt	0.0449554	NA	NA	0.0372699	NA	NA	0.0334463	NA	NA	0.00835507	NA	NA	0.0461157	NA	NA	NA	NA	NA	NA	NA	NA
1645	Bre	0.123483	NA	NA	0.154334	NA	NA	0.1481	NA	NA	0.113348	NA	NA	0.149701	NA	NA	0.125653	NA	NA	0.126225	NA	NA
1646	Brf1	0.109394	NA	NA	0.107888	NA	NA	0.120617	NA	NA	0.0647314	NA	NA	0.101724	NA	NA	0.0596147	NA	NA	0.0365123	NA	NA
1647	Brf2	0.00440614	NA	NA	0.0165962	NA	NA	0.0321523	NA	NA	0.0298988	NA	NA	0.0358916	NA	NA	0.0219009	NA	NA	0.0701305	NA	NA
1648	Bri3	1.31588	NA	NA	1.07771	NA	NA	1.2132	NA	NA	1.40867	NA	NA	1.28029	NA	NA	1.59459	0.294468	1	1.40774	NA	NA
1649	Bri3bp	0.188243	NA	NA	0.169363	NA	NA	0.11467	NA	NA	0.237938	NA	NA	0.134763	NA	NA	0.118483	NA	NA	0.237567	NA	NA
1650	Brinp1	0.148331	NA	NA	0.166132	NA	NA	0.0868611	NA	NA	0.106626	NA	NA	0.255692	NA	NA	0.0713735	NA	NA	0.358694	0.276712	1
1651	Brinp2	0.0315136	NA	NA	0.0271529	NA	NA	0.061584	NA	NA	0.100478	NA	NA	0.0762118	NA	NA	0.0367221	NA	NA	0.151034	NA	NA
1652	Brinp3	0.104989	NA	NA	0.121534	NA	NA	0.0376433	NA	NA	0.0577033	NA	NA	0.126765	NA	NA	0.070177	NA	NA	0.192476	NA	NA
1653	Brip1os	0.00846425	NA	NA	0.0293883	NA	NA	0.0366983	NA	NA	0.0319637	NA	NA	0.0172594	NA	NA	0.0390969	NA	NA	0.0853872	NA	NA
1654	Brix1	0.0914052	NA	NA	0.082497	NA	NA	0.0861024	NA	NA	0.166608	NA	NA	0.158781	NA	NA	0.122305	NA	NA	NA	NA	NA
1655	Brk1	0.987735	NA	NA	0.8597	NA	NA	0.991245	NA	NA	0.908745	NA	NA	0.920454	NA	NA	0.997838	NA	NA	1.08694	NA	NA
1656	Brms1	0.0674967	NA	NA	0.142246	NA	NA	0.0590028	NA	NA	0.104118	NA	NA	0.0463187	NA	NA	0.0634992	NA	NA	NA	NA	NA
1657	Brms1l	0.0968161	NA	NA	0.152866	NA	NA	0.159793	NA	NA	0.124703	NA	NA	0.134722	NA	NA	NA	-0.273503	1	0.222831	NA	NA
1658	Brox	0.279008	NA	NA	0.273856	NA	NA	0.183676	NA	NA	0.181927	NA	NA	0.232744	NA	NA	0.186816	NA	NA	0.400973	NA	NA
1659	Brpf1	0.0923431	NA	NA	0.049647	NA	NA	0.0838874	NA	NA	0.0890047	NA	NA	0.0734487	NA	NA	0.0441069	NA	NA	0.0430854	NA	NA
1660	Brpf3	0.0366735	NA	NA	0.0213989	NA	NA	0.0130867	NA	NA	0.02809	NA	NA	0.0122218	NA	NA	0.0217829	NA	NA	NA	NA	NA
1661	Brsk1	0.150288	NA	NA	0.117497	NA	NA	0.162951	NA	NA	0.105719	NA	NA	0.186246	NA	NA	0.175631	NA	NA	0.0945639	NA	NA
1662	Brsk2	0.121504	NA	NA	0.0672031	NA	NA	0.0753118	NA	NA	0.117112	NA	NA	0.120998	NA	NA	0.0892143	NA	NA	0.0304678	NA	NA
1663	Brwd1	0.704823	NA	NA	0.807365	NA	NA	0.670595	NA	NA	0.662881	NA	NA	0.638977	NA	NA	0.607924	NA	NA	0.762452	NA	NA
1664	Brwd3	0.028065	NA	NA	0.0455502	NA	NA	0.0754629	NA	NA	0.056801	NA	NA	0.0380791	NA	NA	0.122871	NA	NA	0.095725	NA	NA
1665	Bscl2	0.448673	NA	NA	0.369133	NA	NA	0.332501	NA	NA	0.344848	NA	NA	0.302956	NA	NA	0.218446	NA	NA	0.533488	NA	NA
1666	Bsdc1	0.132199	NA	NA	0.0694237	NA	NA	0.0831635	NA	NA	0.130094	NA	NA	0.0649518	NA	NA	0.177592	NA	NA	0.0739183	NA	NA
1667	Bsg	1.08884	NA	NA	0.914721	NA	NA	0.897296	NA	NA	0.911138	NA	NA	1.12942	NA	NA	1.34995	0.289847	1	0.831241	NA	NA
1668	Bsn	0.103299	NA	NA	0.101002	NA	NA	0.104294	NA	NA	0.1467	NA	NA	0.150662	NA	NA	0.0972359	NA	NA	0.175508	NA	NA
1669	Btaf1	0.0195017	NA	NA	0.0386333	NA	NA	0.0251759	NA	NA	0.0355487	NA	NA	0.0272511	NA	NA	0.046861	NA	NA	NA	NA	NA
1670	Btbd1	0.435252	NA	NA	0.394531	NA	NA	0.479345	NA	NA	0.430186	NA	NA	0.474544	NA	NA	0.400071	NA	NA	0.373154	NA	NA
1671	Btbd10	0.175085	NA	NA	0.19067	NA	NA	0.172965	NA	NA	0.141441	NA	NA	0.213754	NA	NA	0.0596793	NA	NA	0.116816	NA	NA
1672	Btbd11	0.00867076	NA	NA	0.00514409	NA	NA	0.0092093	NA	NA	0.0796088	NA	NA	0.0518416	NA	NA	NA	NA	NA	NA	NA	NA
1673	Btbd17	0.0864346	NA	NA	0.013154	NA	NA	0.0423533	NA	NA	0.0160696	NA	NA	0.0563868	NA	NA	0.0620747	NA	NA	0.0614877	NA	NA
1674	Btbd19	0.0109633	NA	NA	NA	NA	NA	0.00764344	NA	NA	NA	NA	NA	0.0113107	NA	NA	NA	NA	NA	0.0440651	NA	NA
1675	Btbd2	0.237011	NA	NA	0.234576	NA	NA	0.193611	NA	NA	0.229148	NA	NA	0.236903	NA	NA	0.194245	NA	NA	0.234817	NA	NA
1676	Btbd3	0.107608	NA	NA	0.0766282	NA	NA	0.10202	NA	NA	0.216587	NA	NA	0.144505	NA	NA	0.252531	NA	NA	NA	NA	NA
1677	Btbd6	0.100704	NA	NA	0.0872531	NA	NA	0.12055	NA	NA	0.0804434	NA	NA	0.10658	NA	NA	0.113234	NA	NA	0.126227	NA	NA
1678	Btbd7	0.030754	NA	NA	0.00480752	NA	NA	0.0473468	NA	NA	0.0455535	NA	NA	0.00840725	NA	NA	NA	NA	NA	NA	NA	NA
1679	Btbd9	0.199458	NA	NA	0.179027	NA	NA	0.279046	NA	NA	0.158463	NA	NA	0.259162	NA	NA	0.151667	NA	NA	0.0735532	NA	NA
1680	Btd	0.0294986	NA	NA	0.00660508	NA	NA	0.00791218	NA	NA	NA	NA	NA	0.0143702	NA	NA	NA	NA	NA	NA	NA	NA
1681	Btf3	1.66284	NA	NA	1.52662	NA	NA	1.62184	NA	NA	1.64526	NA	NA	1.73751	NA	NA	1.76023	NA	NA	1.5643	NA	NA
1682	Btf3l4	0.977805	NA	NA	1.00059	NA	NA	1.11107	NA	NA	0.963509	NA	NA	0.988049	NA	NA	0.83099	NA	NA	1.00349	NA	NA
1683	Btg1	0.92288	NA	NA	1.10309	NA	NA	1.11278	NA	NA	0.869636	NA	NA	0.920351	NA	NA	0.757393	NA	NA	1.24787	NA	NA
1684	Btg2	0.494282	NA	NA	0.503415	NA	NA	0.287303	NA	NA	0.250978	-0.305411	1	0.275139	NA	NA	0.336563	NA	NA	0.553168	NA	NA
1685	Btg3	0.0089187	NA	NA	0.00274079	NA	NA	0.0035376	NA	NA	NA	NA	NA	0.0311764	NA	NA	NA	NA	NA	NA	NA	NA
1686	Btrc	0.126797	NA	NA	0.0922402	NA	NA	0.133257	NA	NA	0.134934	NA	NA	0.119669	NA	NA	0.143843	NA	NA	NA	NA	NA
1687	Bub1b	0.00323512	NA	NA	0.016406	NA	NA	0.00637204	NA	NA	0.00758843	NA	NA	0.00967202	NA	NA	0.022079	NA	NA	NA	NA	NA
1688	Bub3	0.291573	-0.43179	0.000114353	0.413585	NA	NA	0.708848	0.314717	0.362277	0.843758	0.431729	3.352e-06	0.440291	NA	NA	0.49859	NA	NA	0.439593	NA	NA
1689	Bud13	0.0245228	NA	NA	0.0118217	NA	NA	0.0148964	NA	NA	0.0600532	NA	NA	0.0068663	NA	NA	0.0444116	NA	NA	0.100463	NA	NA
1690	Bud31	0.579153	NA	NA	0.429897	NA	NA	0.434899	NA	NA	0.538658	NA	NA	0.821118	0.27732	0.0421203	0.579084	NA	NA	0.454	NA	NA
1691	Bvht	0.00382534	NA	NA	0.0169624	NA	NA	0.0135314	NA	NA	0.00819784	NA	NA	0.00713369	NA	NA	NA	NA	NA	NA	NA	NA
1692	Bysl	0.0739386	NA	NA	0.114495	NA	NA	0.0977806	NA	NA	0.100455	NA	NA	0.124435	NA	NA	0.065963	NA	NA	NA	NA	NA
1693	Bzrap1	0.0601319	NA	NA	0.103224	NA	NA	0.0692327	NA	NA	0.0656048	NA	NA	0.0962393	NA	NA	0.119812	NA	NA	0.103596	NA	NA
1694	Bzw1	0.703184	NA	NA	0.7411	NA	NA	0.918036	NA	NA	0.664569	NA	NA	0.829859	NA	NA	0.687967	NA	NA	0.738669	NA	NA
1695	Bzw2	0.569716	NA	NA	0.57257	NA	NA	0.595646	NA	NA	0.671754	NA	NA	0.676112	NA	NA	0.801465	NA	NA	0.874187	NA	NA
1696	C030014I23Rik	0.0340168	NA	NA	0.0494806	NA	NA	0.0251002	NA	NA	0.0793303	NA	NA	0.0407847	NA	NA	NA	NA	NA	0.143816	NA	NA
1697	C030034I22Rik	0.0422603	NA	NA	0.0174282	NA	NA	0.026541	NA	NA	0.0373855	NA	NA	0.0337006	NA	NA	NA	NA	NA	0.0462679	NA	NA
1698	C030037D09Rik	0.00471141	NA	NA	NA	NA	NA	0.00412129	NA	NA	NA	NA	NA	NA	NA	NA	NA	NA	NA	0.0438756	NA	NA
1699	C030039L03Rik	0.038348	NA	NA	0.0547274	NA	NA	0.034741	NA	NA	0.0690058	NA	NA	0.0539358	NA	NA	0.0211786	NA	NA	0.131098	NA	NA
1700	C130013H08Rik	0.00751224	NA	NA	0.0107927	NA	NA	0.0118848	NA	NA	0.021612	NA	NA	0.015845	NA	NA	0.0185973	NA	NA	NA	NA	NA
1701	C130026I21Rik	NA	NA	NA	0.00548185	NA	NA	NA	NA	NA	NA	NA	NA	0.00683282	NA	NA	0.0211786	NA	NA	NA	NA	NA
1702	C130026L21Rik	0.0307652	NA	NA	0.00673281	NA	NA	0.0129619	NA	NA	0.124893	NA	NA	0.0725245	NA	NA	0.025126	NA	NA	0.280879	0.4286	0.0222678
1703	C130071C03Rik	0.0224354	NA	NA	0.0776785	NA	NA	0.11465	NA	NA	0.00455847	NA	NA	0.0425333	NA	NA	0.0187541	NA	NA	NA	NA	NA
1704	C1d	0.864054	NA	NA	0.921617	NA	NA	0.744254	NA	NA	0.931641	NA	NA	1.21161	0.251817	1	1.23168	0.310749	1	0.844263	NA	NA
1705	C1galt1	0.0178496	NA	NA	0.060253	NA	NA	0.0724198	NA	NA	0.0316062	NA	NA	0.0150039	NA	NA	NA	NA	NA	0.0462679	NA	NA
1706	C1galt1c1	0.0803293	NA	NA	0.0741184	NA	NA	0.08452	NA	NA	0.054219	NA	NA	0.143975	NA	NA	0.0950937	NA	NA	NA	NA	NA
1707	C1qa	0.00780932	NA	NA	0.00549918	NA	NA	0.00677798	NA	NA	NA	NA	NA	NA	NA	NA	0.020343	NA	NA	NA	NA	NA
1708	C1qb	0.00909818	NA	NA	NA	NA	NA	0.00694243	NA	NA	0.0206603	NA	NA	NA	NA	NA	NA	NA	NA	0.054195	NA	NA
1709	C1qbp	0.487497	NA	NA	0.441615	NA	NA	0.443871	NA	NA	0.364654	NA	NA	0.581118	NA	NA	0.522717	NA	NA	0.382757	NA	NA
1710	C1ql1	0.00564499	NA	NA	NA	NA	NA	NA	NA	NA	NA	NA	NA	0.0419557	NA	NA	0.0209857	NA	NA	0.102966	NA	NA
1711	C1qtnf2	NA	NA	NA	0.00611951	NA	NA	0.0104869	NA	NA	NA	NA	NA	0.0225877	NA	NA	NA	NA	NA	NA	NA	NA
1712	C1qtnf4	0.492785	NA	NA	0.614485	NA	NA	0.552777	NA	NA	0.635202	NA	NA	0.64534	NA	NA	0.700711	NA	NA	0.717399	NA	NA
1713	C1qtnf6	0.0142096	NA	NA	0.0116274	NA	NA	NA	NA	NA	NA	NA	NA	0.00849112	NA	NA	0.0190463	NA	NA	NA	NA	NA
1714	C230035I16Rik	0.0105385	NA	NA	0.0167144	NA	NA	0.0186772	NA	NA	0.0318101	NA	NA	NA	NA	NA	NA	NA	NA	NA	NA	NA
1715	C230037L18Rik	0.00436706	NA	NA	0.00589964	NA	NA	NA	NA	NA	NA	NA	NA	0.00769222	NA	NA	0.0235186	NA	NA	NA	NA	NA
1716	C2cd2	0.0175244	NA	NA	0.0226308	NA	NA	0.0143011	NA	NA	0.00672634	NA	NA	0.0263501	NA	NA	NA	NA	NA	0.0500309	NA	NA
1717	C2cd2l	0.0794643	NA	NA	0.0681111	NA	NA	0.11403	NA	NA	0.0535231	NA	NA	0.0780701	NA	NA	0.0680212	NA	NA	0.0803037	NA	NA
1718	C2cd3	0.0585346	NA	NA	0.0723394	NA	NA	0.0604344	NA	NA	0.0546084	NA	NA	0.0873605	NA	NA	0.082056	NA	NA	0.0678177	NA	NA
1719	C2cd4b	NA	NA	NA	0.0159471	NA	NA	NA	NA	NA	0.00820726	NA	NA	0.00752566	NA	NA	NA	NA	NA	NA	NA	NA
1720	C2cd4c	0.0266787	NA	NA	0.0282855	NA	NA	NA	NA	NA	0.0483809	NA	NA	0.0826068	NA	NA	0.104626	NA	NA	0.0827745	NA	NA
1721	C2cd4d	0.0086082	NA	NA	0.00657267	NA	NA	NA	NA	NA	NA	NA	NA	0.0079281	NA	NA	0.0179617	NA	NA	NA	NA	NA
1722	C2cd5	0.109914	NA	NA	0.0993993	NA	NA	0.077063	NA	NA	0.103375	NA	NA	0.172111	NA	NA	0.144791	NA	NA	0.22616	NA	NA
1723	C330006A16Rik	0.104635	NA	NA	0.082803	NA	NA	0.0976035	NA	NA	0.103169	NA	NA	0.0755999	NA	NA	0.255655	0.262954	1	0.192457	NA	NA
1724	C330007P06Rik	0.0502583	NA	NA	0.0642793	NA	NA	0.0808461	NA	NA	0.075053	NA	NA	0.0298629	NA	NA	0.0416516	NA	NA	0.0924211	NA	NA
1725	C330013E15Rik	0.00423093	NA	NA	0.0124221	NA	NA	0.0105109	NA	NA	0.0138904	NA	NA	0.0327771	NA	NA	NA	NA	NA	NA	NA	NA
1726	C330018A13Rik	NA	NA	NA	0.0130039	NA	NA	NA	NA	NA	NA	NA	NA	NA	NA	NA	0.0258544	NA	NA	NA	NA	NA
1727	C330018D20Rik	0.0435299	NA	NA	0.0979359	NA	NA	0.0218539	NA	NA	0.0776311	NA	NA	0.0435723	NA	NA	0.149834	NA	NA	0.0408109	NA	NA
1728	C330021F23Rik	NA	NA	NA	0.00766654	NA	NA	NA	NA	NA	0.00941161	NA	NA	0.00783205	NA	NA	NA	NA	NA	NA	NA	NA
1729	C330027C09Rik	0.0133752	NA	NA	NA	NA	NA	0.0273096	NA	NA	0.0223083	NA	NA	0.0106574	NA	NA	0.0206485	NA	NA	NA	NA	NA
1730	C530008M17Rik	0.165353	NA	NA	0.297802	NA	NA	0.191061	NA	NA	0.182876	NA	NA	0.162635	NA	NA	0.220562	NA	NA	0.172244	NA	NA
1731	C530044C16Rik	0.0436505	NA	NA	NA	NA	NA	0.014442	NA	NA	0.0153616	NA	NA	0.0254325	NA	NA	NA	NA	NA	NA	NA	NA
1732	C730034F03Rik	0.0342968	NA	NA	0.0484935	NA	NA	NA	NA	NA	0.0500076	NA	NA	0.0242648	NA	NA	0.0373999	NA	NA	0.0662084	NA	NA
1733	C77080	0.0183361	NA	NA	0.00593882	NA	NA	0.00903418	NA	NA	0.00503852	NA	NA	NA	NA	NA	NA	NA	NA	NA	NA	NA
1734	C77370	0.340819	NA	NA	0.111236	-0.422115	0.000203879	0.459999	0.296032	1	0.265315	NA	NA	0.456658	NA	NA	0.395967	NA	NA	NA	-0.617368	1
1735	C87436	0.0964797	NA	NA	0.107245	NA	NA	0.09248	NA	NA	0.0829466	NA	NA	0.151297	NA	NA	0.0908635	NA	NA	0.13719	NA	NA
1736	C8g	0.00365273	NA	NA	NA	NA	NA	NA	NA	NA	0.00678936	NA	NA	0.0207319	NA	NA	NA	NA	NA	NA	NA	NA
1737	C920006O11Rik	0.0522525	NA	NA	0.0472687	NA	NA	0.0514624	NA	NA	0.0517776	NA	NA	0.051324	NA	NA	0.0390047	NA	NA	0.0498359	NA	NA
1738	C920021L13Rik	0.0184988	NA	NA	0.0398923	NA	NA	0.0140262	NA	NA	0.0305656	NA	NA	0.0315323	NA	NA	0.0219009	NA	NA	0.0500309	NA	NA
1739	CK137956	0.0100146	NA	NA	NA	NA	NA	0.00531757	NA	NA	0.00658055	NA	NA	NA	NA	NA	NA	NA	NA	NA	NA	NA
1740	Caap1	0.214977	NA	NA	0.108156	NA	NA	0.205434	NA	NA	0.177206	NA	NA	0.145499	NA	NA	0.0795969	NA	NA	0.166493	NA	NA
1741	Cab39	0.276595	NA	NA	0.260266	NA	NA	0.235878	NA	NA	0.292859	NA	NA	0.383552	NA	NA	0.235709	NA	NA	0.183506	NA	NA
1742	Cab39l	0.0185691	NA	NA	0.0292522	NA	NA	0.0182656	NA	NA	0.0137093	NA	NA	0.0275967	NA	NA	0.0203818	NA	NA	0.0419635	NA	NA
1743	Cabin1	0.0683675	NA	NA	0.116408	NA	NA	0.0489018	NA	NA	0.0999599	NA	NA	0.106101	NA	NA	0.0427671	NA	NA	0.0805775	NA	NA
1744	Cables1	0.0472174	NA	NA	0.0166388	NA	NA	0.0075182	NA	NA	0.022567	NA	NA	0.0640494	NA	NA	0.0441899	NA	NA	NA	NA	NA
1745	Cables2	0.0602568	NA	NA	0.0760647	NA	NA	0.072091	NA	NA	0.0717303	NA	NA	0.0530697	NA	NA	0.104838	NA	NA	NA	NA	NA
1746	Cabp1	0.00495877	NA	NA	NA	NA	NA	0.00580294	NA	NA	NA	NA	NA	NA	NA	NA	0.0235732	NA	NA	NA	NA	NA
1747	Cacfd1	0.566536	NA	NA	0.581388	NA	NA	0.60276	NA	NA	0.453146	NA	NA	0.528784	NA	NA	0.489948	NA	NA	0.71036	NA	NA
1748	Cachd1	0.0234553	NA	NA	0.00889883	NA	NA	0.0506682	NA	NA	0.00525259	NA	NA	0.0473925	NA	NA	0.0150708	NA	NA	NA	NA	NA
1749	Cacna1a	0.108757	NA	NA	0.11178	NA	NA	0.067884	NA	NA	0.0863347	NA	NA	0.116326	NA	NA	0.158851	NA	NA	0.119252	NA	NA
1750	Cacna1b	0.166681	NA	NA	0.092058	NA	NA	0.179311	NA	NA	0.122072	NA	NA	0.260316	NA	NA	0.165486	NA	NA	0.0396507	NA	NA
1751	Cacna1c	0.0286867	NA	NA	0.0224407	NA	NA	0.0448515	NA	NA	0.0406326	NA	NA	0.0168777	NA	NA	0.0372769	NA	NA	NA	NA	NA
1752	Cacna1d	0.0307333	NA	NA	0.0517931	NA	NA	0.0150553	NA	NA	0.0236844	NA	NA	0.0679011	NA	NA	0.0473636	NA	NA	0.0434505	NA	NA
1753	Cacna1e	0.155312	NA	NA	0.144889	NA	NA	0.0905812	NA	NA	0.200576	NA	NA	0.189726	NA	NA	0.162524	NA	NA	0.176582	NA	NA
1754	Cacna1g	0.0657689	NA	NA	0.0290354	NA	NA	0.0684021	NA	NA	0.0220066	NA	NA	0.0170337	NA	NA	0.0543843	NA	NA	0.0441415	NA	NA
1755	Cacna1h	0.0795535	NA	NA	0.0350532	NA	NA	0.0642502	NA	NA	0.134919	NA	NA	0.0828003	NA	NA	0.172526	NA	NA	0.0430854	NA	NA
1756	Cacna1i	0.0128176	NA	NA	0.00535622	NA	NA	0.0125828	NA	NA	0.00761862	NA	NA	0.0244658	NA	NA	NA	NA	NA	NA	NA	NA
1757	Cacna2d1	0.152769	NA	NA	0.0316258	-0.267942	0.1226	0.104654	NA	NA	0.0356725	NA	NA	0.299128	0.256339	0.000744864	0.336808	0.328384	1	0.562119	0.686615	0.011116
1758	Cacna2d2	0.295374	NA	NA	0.212531	NA	NA	0.211425	NA	NA	0.130264	NA	NA	0.215406	NA	NA	0.0217829	-0.378379	1	0.0872819	NA	NA
1759	Cacna2d3	0.0129539	NA	NA	0.0388906	NA	NA	0.0263384	NA	NA	0.113257	NA	NA	0.0533956	NA	NA	0.207435	0.323478	0.0819181	NA	NA	NA
1760	Cacnb1	0.102932	NA	NA	0.0968105	NA	NA	0.0747155	NA	NA	0.118328	NA	NA	0.186549	NA	NA	0.0877034	NA	NA	0.159016	NA	NA
1761	Cacnb2	0.0353312	NA	NA	0.0450633	NA	NA	0.0256311	NA	NA	0.0444901	NA	NA	0.0626021	NA	NA	0.0406664	NA	NA	0.112193	NA	NA
1762	Cacnb3	0.477598	NA	NA	0.54651	NA	NA	0.535436	NA	NA	0.444793	NA	NA	0.438298	NA	NA	0.338188	NA	NA	0.527475	NA	NA
1763	Cacnb4	0.0810459	NA	NA	0.0614376	NA	NA	0.0970974	NA	NA	0.0396497	NA	NA	0.0804933	NA	NA	0.103198	NA	NA	0.091158	NA	NA
1764	Cacng2	0.160427	NA	NA	0.14892	NA	NA	0.178672	NA	NA	0.101801	NA	NA	0.147124	NA	NA	0.181078	NA	NA	0.0962988	NA	NA
1765	Cacng3	0.00817446	NA	NA	NA	NA	NA	0.042574	NA	NA	NA	NA	NA	NA	NA	NA	0.0522373	NA	NA	NA	NA	NA
1766	Cacng4	0.337687	NA	NA	0.316482	NA	NA	0.451745	NA	NA	0.191236	NA	NA	0.303181	NA	NA	0.295267	NA	NA	0.237022	NA	NA
1767	Cacng5	NA	NA	NA	NA	NA	NA	NA	NA	NA	NA	NA	NA	0.0317956	NA	NA	0.0248786	NA	NA	NA	NA	NA
1768	Cacng7	0.0754474	NA	NA	0.0667564	NA	NA	0.117536	NA	NA	0.0622301	NA	NA	0.0847463	NA	NA	0.0632997	NA	NA	0.111778	NA	NA
1769	Cacng8	0.0716612	NA	NA	0.0709425	NA	NA	0.0753427	NA	NA	0.0530668	NA	NA	0.0854911	NA	NA	0.124066	NA	NA	0.0919945	NA	NA
1770	Cactin	0.0945289	NA	NA	0.119744	NA	NA	0.0853137	NA	NA	0.0754523	NA	NA	0.114707	NA	NA	0.039564	NA	NA	NA	NA	NA
1771	Cacul1	0.314597	NA	NA	0.196	NA	NA	0.195094	NA	NA	0.210806	NA	NA	0.238932	NA	NA	0.28783	NA	NA	0.0723928	NA	NA
1772	Cacybp	0.564333	NA	NA	0.620576	NA	NA	0.615918	NA	NA	0.591317	NA	NA	0.770424	NA	NA	0.768749	NA	NA	0.34834	NA	NA
1773	Cad	0.0211695	NA	NA	0.00963774	NA	NA	0.0102509	NA	NA	0.0227719	NA	NA	0.00845191	NA	NA	NA	NA	NA	NA	NA	NA
1774	Cadm1	0.878691	NA	NA	1.28153	0.295724	0.0279871	0.761222	-0.325979	0.416434	0.859121	-0.28749	1	1.13322	NA	NA	1.56574	0.421461	0.031101	1.42763	NA	NA
1775	Cadm2	0.117414	NA	NA	0.0979581	NA	NA	0.103543	NA	NA	0.0293618	NA	NA	0.0803521	NA	NA	0.127375	NA	NA	0.0942568	NA	NA
1776	Cadm3	0.193595	NA	NA	0.159076	NA	NA	0.25718	NA	NA	0.180954	NA	NA	0.341207	NA	NA	0.148772	NA	NA	0.163621	NA	NA
1777	Cadm4	0.270938	NA	NA	0.255857	NA	NA	0.249472	NA	NA	0.378273	NA	NA	0.260277	NA	NA	0.229953	NA	NA	0.460507	NA	NA
1778	Cadps	0.243971	NA	NA	0.192345	NA	NA	0.2318	NA	NA	0.153239	NA	NA	0.260917	NA	NA	0.203396	NA	NA	0.289292	NA	NA
1779	Cadps2	0.0233267	NA	NA	0.0502677	NA	NA	0.00975775	NA	NA	0.00514616	NA	NA	0.0353633	NA	NA	0.0213503	NA	NA	0.0579114	NA	NA
1780	Cage1	0.0240063	NA	NA	0.0119233	NA	NA	0.0107123	NA	NA	0.00729164	NA	NA	0.00752566	NA	NA	NA	NA	NA	NA	NA	NA
1781	Calb1	0.0418237	-0.454896	0.00904567	0.247909	NA	NA	0.265054	NA	NA	0.0612324	-0.363865	1	0.482119	0.530473	2.17559e-10	NA	-0.48231	1	0.0561392	NA	NA
1782	Calb2	0.120715	NA	NA	0.0531887	NA	NA	0.0210104	NA	NA	0.195442	NA	NA	0.17026	NA	NA	NA	NA	NA	0.0851395	NA	NA
1783	Calcoco1	0.0703533	NA	NA	0.0435919	NA	NA	0.0358298	NA	NA	0.105675	NA	NA	0.0429838	NA	NA	0.0850383	NA	NA	0.152745	NA	NA
1784	Calcr	0.672224	0.775618	2.45826e-28	0.124405	-0.414747	0.203165	0.0776548	-0.49854	0.0017857	0.175269	NA	NA	0.161112	NA	NA	0.440136	NA	NA	0.188529	NA	NA
1785	Cald1	0.150551	NA	NA	0.141928	NA	NA	0.177919	NA	NA	0.114799	NA	NA	0.0794537	NA	NA	NA	NA	NA	0.0304678	NA	NA
1786	Calm1	1.8851	NA	NA	1.94469	NA	NA	1.8115	NA	NA	1.77445	NA	NA	2.21411	0.293658	0.000289347	1.45687	-0.456541	0.0506119	2.05736	NA	NA
1787	Calm2	2.92622	NA	NA	2.88409	NA	NA	2.84696	NA	NA	2.95133	NA	NA	3.16463	NA	NA	3.07829	NA	NA	3.29256	0.270888	1
1788	Calm3	1.67143	NA	NA	1.66929	NA	NA	1.80525	NA	NA	1.57829	NA	NA	1.94365	NA	NA	1.59445	NA	NA	1.94181	NA	NA
1789	Caln1	NA	NA	NA	0.0117142	NA	NA	0.0148956	NA	NA	0.00745785	NA	NA	0.0473438	NA	NA	0.0217187	NA	NA	NA	NA	NA
1790	Calr	0.653723	NA	NA	0.622092	NA	NA	0.648013	NA	NA	0.610157	NA	NA	0.951101	NA	NA	0.997094	0.303169	1	0.791932	NA	NA
1791	Calu	0.10047	NA	NA	0.112983	NA	NA	0.151131	NA	NA	0.0981836	NA	NA	0.0790272	NA	NA	0.0796386	NA	NA	0.0442258	NA	NA
1792	Caly	0.849474	NA	NA	0.690439	NA	NA	0.723324	NA	NA	0.633097	NA	NA	0.998671	NA	NA	1.35616	0.534691	0.0115527	1.04235	NA	NA
1793	Camk1	0.487861	NA	NA	0.296757	NA	NA	0.361416	NA	NA	0.398411	NA	NA	0.471284	NA	NA	0.463022	NA	NA	0.318299	NA	NA
1794	Camk1d	0.0268183	NA	NA	0.00714239	NA	NA	0.00997353	NA	NA	0.0272984	NA	NA	0.0566477	NA	NA	NA	NA	NA	NA	NA	NA
1795	Camk1g	0.0633496	NA	NA	0.0423295	NA	NA	0.046559	NA	NA	0.0558189	NA	NA	0.0350908	NA	NA	0.0590057	NA	NA	0.0498359	NA	NA
1796	Camk2a	0.188088	NA	NA	0.139571	NA	NA	0.166004	NA	NA	0.184718	NA	NA	0.236434	NA	NA	0.214462	NA	NA	0.0827745	NA	NA
1797	Camk2b	0.329041	NA	NA	0.117633	-0.282219	0.310944	0.168183	NA	NA	0.247798	NA	NA	0.373424	NA	NA	0.406038	NA	NA	0.221538	NA	NA
1798	Camk2d	0.263487	NA	NA	0.101207	-0.263702	0.222433	0.168615	NA	NA	0.193407	NA	NA	0.354629	NA	NA	0.582869	0.509204	0.0019577	0.11426	NA	NA
1799	Camk2g	0.292589	NA	NA	0.205395	NA	NA	0.278862	NA	NA	0.331262	NA	NA	0.25016	NA	NA	0.501467	0.301652	1	0.230353	NA	NA
1800	Camk2n1	0.963246	NA	NA	0.589795	-0.307313	0.456077	0.970807	NA	NA	0.657797	-0.251373	1	0.776748	NA	NA	0.973685	NA	NA	0.486876	NA	NA
1801	Camk2n2	0.0996656	NA	NA	0.11196	NA	NA	0.0664096	NA	NA	0.0760941	NA	NA	0.158716	NA	NA	0.203246	NA	NA	0.131676	NA	NA
1802	Camk4	0.0339589	NA	NA	0.00607861	NA	NA	0.0216048	NA	NA	0.0657486	NA	NA	0.0862647	NA	NA	NA	NA	NA	0.0879407	NA	NA
1803	Camkk1	0.0181759	NA	NA	0.0372945	NA	NA	0.0194776	NA	NA	0.0230727	NA	NA	0.0324467	NA	NA	0.0198684	NA	NA	NA	NA	NA
1804	Camkk2	0.0901179	NA	NA	0.182878	NA	NA	0.0935372	NA	NA	0.239388	NA	NA	0.179781	NA	NA	0.123294	NA	NA	0.130333	NA	NA
1805	Camkmt	NA	NA	NA	NA	NA	NA	0.00750817	NA	NA	NA	NA	NA	0.0111592	NA	NA	NA	NA	NA	NA	NA	NA
1806	Camkv	0.0898994	NA	NA	0.124706	NA	NA	0.0830312	NA	NA	0.164846	NA	NA	0.141241	NA	NA	0.450167	0.533961	6.62263e-05	0.0490147	NA	NA
1807	Caml	0.223535	NA	NA	0.161159	NA	NA	0.123039	NA	NA	0.181481	NA	NA	0.143166	NA	NA	0.12587	NA	NA	0.078198	NA	NA
1808	Camsap1	0.231552	NA	NA	0.231236	NA	NA	0.270695	NA	NA	0.242207	NA	NA	0.328178	NA	NA	0.234959	NA	NA	0.121648	NA	NA
1809	Camsap2	0.2692	NA	NA	0.260516	NA	NA	0.19972	NA	NA	0.301512	NA	NA	0.255089	NA	NA	0.399537	NA	NA	0.437417	NA	NA
1810	Camsap3	0.0782566	NA	NA	0.0786213	NA	NA	0.132721	NA	NA	0.134534	NA	NA	0.0945544	NA	NA	0.0962807	NA	NA	0.0809728	NA	NA
1811	Camta1	0.572485	NA	NA	0.805747	NA	NA	0.635353	NA	NA	0.763304	NA	NA	0.801759	NA	NA	0.844902	NA	NA	0.575246	NA	NA
1812	Camta2	0.037031	NA	NA	0.0409879	NA	NA	0.0404326	NA	NA	0.0419292	NA	NA	0.0412858	NA	NA	0.020343	NA	NA	NA	NA	NA
1813	Cand1	0.141253	NA	NA	0.104807	NA	NA	0.124889	NA	NA	0.196387	NA	NA	0.178632	NA	NA	0.113853	NA	NA	0.0365123	NA	NA
1814	Cand2	0.0813859	NA	NA	0.0560648	NA	NA	0.00728842	NA	NA	0.0647257	NA	NA	0.063326	NA	NA	0.0405169	NA	NA	NA	NA	NA
1815	Cant1	0.0737957	NA	NA	0.108799	NA	NA	0.114922	NA	NA	0.107212	NA	NA	0.0418561	NA	NA	0.127988	NA	NA	0.0396507	NA	NA
1816	Canx	0.679257	NA	NA	0.594685	NA	NA	0.686923	NA	NA	0.68609	NA	NA	0.785685	NA	NA	1.01141	0.285806	1	0.95812	NA	NA
1817	Cap1	0.0877928	NA	NA	0.0613712	NA	NA	0.0994952	NA	NA	0.0630061	NA	NA	0.0684159	NA	NA	0.179336	NA	NA	0.170945	NA	NA
1818	Cap2	0.0307687	NA	NA	0.0157567	NA	NA	0.030887	NA	NA	0.0237436	NA	NA	0.034391	NA	NA	0.0236236	NA	NA	NA	NA	NA
1819	Capg	0.00296593	NA	NA	0.00632032	NA	NA	0.0139946	NA	NA	0.00803703	NA	NA	NA	NA	NA	NA	NA	NA	NA	NA	NA
1820	Capn10	0.146972	NA	NA	0.143999	NA	NA	0.151367	NA	NA	0.171413	NA	NA	0.186091	NA	NA	0.17462	NA	NA	0.176059	NA	NA
1821	Capn15	0.00595466	NA	NA	0.0192318	NA	NA	0.0118628	NA	NA	0.0458479	NA	NA	0.0341924	NA	NA	0.0347725	NA	NA	0.0461911	NA	NA
1822	Capn2	0.158567	NA	NA	0.134276	NA	NA	0.140394	NA	NA	0.12302	NA	NA	0.233061	NA	NA	0.201959	NA	NA	0.0408109	NA	NA
1823	Capn3	0.00855431	NA	NA	NA	NA	NA	0.00683789	NA	NA	0.0209139	NA	NA	NA	NA	NA	NA	NA	NA	NA	NA	NA
1824	Capn5	0.00892327	NA	NA	0.0149729	NA	NA	0.0386974	NA	NA	0.00831103	NA	NA	0.00823379	NA	NA	NA	NA	NA	NA	NA	NA
1825	Capn6	NA	NA	NA	0.0117047	NA	NA	NA	NA	NA	0.017787	NA	NA	0.0239461	NA	NA	NA	NA	NA	NA	NA	NA
1826	Capn7	0.190172	NA	NA	0.154084	NA	NA	0.159997	NA	NA	0.0870804	NA	NA	0.169737	NA	NA	0.0798953	NA	NA	0.154934	NA	NA
1827	Capn9	0.00540582	NA	NA	0.00596527	NA	NA	NA	NA	NA	0.00750206	NA	NA	0.00988482	NA	NA	NA	NA	NA	NA	NA	NA
1828	Capns1	0.498791	NA	NA	0.527795	NA	NA	0.443488	NA	NA	0.555005	NA	NA	0.557474	NA	NA	0.790675	0.308747	1	0.508632	NA	NA
1829	Caprin1	1.1376	NA	NA	1.09839	NA	NA	1.10922	NA	NA	0.94889	NA	NA	1.12013	NA	NA	1.25028	NA	NA	1.02225	NA	NA
1830	Caprin2	0.0331252	NA	NA	0.0425908	NA	NA	0.0316523	NA	NA	0.0529624	NA	NA	0.0349203	NA	NA	0.0229201	NA	NA	0.0613059	NA	NA
1831	Capza1	0.259696	NA	NA	0.321653	NA	NA	0.218882	NA	NA	0.214494	NA	NA	0.28056	NA	NA	0.193036	NA	NA	0.0873552	NA	NA
1832	Capza2	0.847734	NA	NA	0.756322	NA	NA	0.752246	NA	NA	0.767358	NA	NA	0.854066	NA	NA	0.868748	NA	NA	1.09047	NA	NA
1833	Capzb	0.720829	NA	NA	0.773247	NA	NA	0.761149	NA	NA	0.800832	NA	NA	0.865131	NA	NA	0.93882	NA	NA	0.649949	NA	NA
1834	Car10	0.0315896	NA	NA	0.0328212	NA	NA	0.0350922	NA	NA	0.0372445	NA	NA	0.341103	0.525446	9.23319e-20	NA	NA	NA	0.507234	0.803012	9.6827e-05
1835	Car11	0.080275	NA	NA	0.118563	NA	NA	0.0706552	NA	NA	0.113014	NA	NA	0.173801	NA	NA	0.136539	NA	NA	NA	NA	NA
1836	Car12	0.00918689	NA	NA	0.00671061	NA	NA	0.0195272	NA	NA	NA	NA	NA	0.00712476	NA	NA	NA	NA	NA	NA	NA	NA
1837	Car2	0.00469049	NA	NA	0.00597193	NA	NA	0.0103005	NA	NA	NA	NA	NA	NA	NA	NA	NA	NA	NA	NA	NA	NA
1838	Car5a	0.0148446	NA	NA	0.013068	NA	NA	0.0127319	NA	NA	0.0133999	NA	NA	NA	NA	NA	0.0246574	NA	NA	0.0428912	NA	NA
1839	Car5b	0.0136333	NA	NA	0.00679596	NA	NA	NA	NA	NA	0.0156704	NA	NA	0.00840725	NA	NA	NA	NA	NA	NA	NA	NA
1840	Car7	NA	NA	NA	NA	NA	NA	NA	NA	NA	0.00495623	NA	NA	0.00713369	NA	NA	0.0200103	NA	NA	NA	NA	NA
1841	Car8	0.0140973	NA	NA	0.00546284	NA	NA	NA	NA	NA	NA	NA	NA	0.0609829	NA	NA	NA	NA	NA	NA	NA	NA
1842	Card11	NA	NA	NA	NA	NA	NA	NA	NA	NA	0.0076451	NA	NA	0.0165745	NA	NA	NA	NA	NA	NA	NA	NA
1843	Card19	0.0996273	NA	NA	0.0314274	NA	NA	0.0194762	NA	NA	0.0622727	NA	NA	0.0649751	NA	NA	0.122928	NA	NA	0.0440651	NA	NA
1844	Card9	0.00374569	NA	NA	NA	NA	NA	0.00621733	NA	NA	NA	NA	NA	0.0108748	NA	NA	NA	NA	NA	0.0419635	NA	NA
1845	Carf	0.0774354	NA	NA	0.0668945	NA	NA	0.0783859	NA	NA	0.0581889	NA	NA	0.127138	NA	NA	0.188078	NA	NA	0.200289	NA	NA
1846	Carhsp1	0.68232	NA	NA	0.98261	0.313528	0.015752	0.96367	0.266803	0.32016	0.629625	NA	NA	0.431545	-0.443768	0.0344036	0.642912	NA	NA	0.44139	NA	NA
1847	Carkd	0.324122	NA	NA	0.326885	NA	NA	0.273645	NA	NA	0.309166	NA	NA	0.30952	NA	NA	0.395298	NA	NA	0.632836	0.395135	1
1848	Carlr	0.0134139	NA	NA	0.0109396	NA	NA	NA	NA	NA	0.0236703	NA	NA	0.0184264	NA	NA	0.0372175	NA	NA	NA	NA	NA
1849	Carm1	0.133812	NA	NA	0.109892	NA	NA	0.0737871	NA	NA	0.0926473	NA	NA	0.166613	NA	NA	0.0975593	NA	NA	0.100018	NA	NA
1850	Carnmt1	0.0456042	NA	NA	0.0669344	NA	NA	0.0440945	NA	NA	0.0313897	NA	NA	0.0489176	NA	NA	0.0454156	NA	NA	NA	NA	NA
1851	Carns1	0.00956595	NA	NA	0.0057016	NA	NA	0.0126422	NA	NA	NA	NA	NA	0.00930154	NA	NA	NA	NA	NA	0.0498359	NA	NA
1852	Cars	0.046144	NA	NA	0.10812	NA	NA	0.139214	NA	NA	0.128382	NA	NA	0.0827066	NA	NA	0.092946	NA	NA	0.125738	NA	NA
1853	Cars2	0.00940092	NA	NA	0.0344077	NA	NA	0.0491819	NA	NA	0.0174496	NA	NA	0.0263509	NA	NA	NA	NA	NA	NA	NA	NA
1854	Cartpt	0.0431631	NA	NA	0.065675	NA	NA	0.0310335	NA	NA	0.00761862	NA	NA	0.0809198	NA	NA	0.0629529	NA	NA	NA	NA	NA
1855	Casc1	0.00977668	NA	NA	NA	NA	NA	NA	NA	NA	0.00672634	NA	NA	0.00982768	NA	NA	NA	NA	NA	NA	NA	NA
1856	Casc3	0.252506	NA	NA	0.248026	NA	NA	0.157121	NA	NA	0.214201	NA	NA	0.205766	NA	NA	0.237793	NA	NA	0.134088	NA	NA
1857	Casc4	0.306474	NA	NA	0.245662	NA	NA	0.265784	NA	NA	0.30246	NA	NA	0.411664	NA	NA	0.232981	NA	NA	0.249884	NA	NA
1858	Casc5	0.00825405	NA	NA	0.00571159	NA	NA	NA	NA	NA	0.00791943	NA	NA	NA	NA	NA	NA	NA	NA	NA	NA	NA
1859	Casd1	0.324668	NA	NA	0.191471	NA	NA	0.153931	NA	NA	0.168594	NA	NA	0.233625	NA	NA	0.262259	NA	NA	0.280708	NA	NA
1860	Cask	0.422284	NA	NA	0.450796	NA	NA	0.536113	NA	NA	0.472884	NA	NA	0.768597	NA	NA	0.477614	NA	NA	0.733369	NA	NA
1861	Caskin1	0.0663995	NA	NA	0.0759794	NA	NA	0.0548774	NA	NA	0.0683314	NA	NA	0.0902259	NA	NA	0.0383475	NA	NA	0.0573098	NA	NA
1862	Caskin2	NA	NA	NA	NA	NA	NA	0.0121319	NA	NA	0.00774224	NA	NA	0.0386235	NA	NA	NA	NA	NA	NA	NA	NA
1863	Casp2	0.112558	NA	NA	0.195395	NA	NA	0.141943	NA	NA	0.16912	NA	NA	0.130608	NA	NA	0.173442	NA	NA	0.0678177	NA	NA
1864	Casp3	0.0163798	NA	NA	0.0118387	NA	NA	0.0199298	NA	NA	0.0218827	NA	NA	0.0366376	NA	NA	0.0210833	NA	NA	NA	NA	NA
1865	Casp6	0.0405362	NA	NA	0.0281316	NA	NA	0.0767728	NA	NA	0.015607	NA	NA	0.0406199	NA	NA	NA	NA	NA	0.0462679	NA	NA
1866	Casp7	0.0226687	NA	NA	0.0389176	NA	NA	0.0106947	NA	NA	0.00658055	NA	NA	0.0346503	NA	NA	0.0398573	NA	NA	0.0516727	NA	NA
1867	Casp8ap2	0.0945825	NA	NA	0.0833009	NA	NA	0.115637	NA	NA	0.0925344	NA	NA	0.105252	NA	NA	0.123903	NA	NA	NA	NA	NA
1868	Casp9	0.0101941	NA	NA	0.0340781	NA	NA	0.0154894	NA	NA	NA	NA	NA	0.0623442	NA	NA	0.0458323	NA	NA	NA	NA	NA
1869	Casq1	NA	NA	NA	0.0123133	NA	NA	NA	NA	NA	0.00762126	NA	NA	NA	NA	NA	NA	NA	NA	NA	NA	NA
1870	Casz1	0.0251456	NA	NA	0.0709703	NA	NA	0.0674738	NA	NA	0.00761862	NA	NA	0.0807778	NA	NA	NA	NA	NA	NA	NA	NA
1871	Cat	0.0451543	NA	NA	0.0529481	NA	NA	0.1168	NA	NA	0.0413603	NA	NA	0.0805442	NA	NA	0.0535618	NA	NA	0.0561392	NA	NA
1872	Catsper2	0.00855327	NA	NA	NA	NA	NA	0.0115661	NA	NA	0.00759104	NA	NA	0.0153574	NA	NA	NA	NA	NA	NA	NA	NA
1873	Catsperd	0.0146773	NA	NA	NA	NA	NA	NA	NA	NA	0.00787353	NA	NA	NA	NA	NA	0.0210833	NA	NA	NA	NA	NA
1874	Catsperg1	0.0102507	NA	NA	0.00939407	NA	NA	0.014212	NA	NA	NA	NA	NA	0.0308376	NA	NA	0.0181191	NA	NA	0.0461911	NA	NA
1875	Catsperg2	NA	NA	NA	0.0116121	NA	NA	NA	NA	NA	NA	NA	NA	0.00769222	NA	NA	NA	NA	NA	0.0419635	NA	NA
1876	Cav2	0.00980893	NA	NA	NA	NA	NA	0.0183565	NA	NA	NA	NA	NA	0.0196292	NA	NA	NA	NA	NA	NA	NA	NA
1877	Cbarp	0.82055	NA	NA	0.828045	NA	NA	0.685931	NA	NA	0.668871	NA	NA	0.840657	NA	NA	1.07154	0.297871	1	0.703325	NA	NA
1878	Cbfa2t2	0.257527	NA	NA	0.270547	NA	NA	0.25936	NA	NA	0.248734	NA	NA	0.248911	NA	NA	0.145794	NA	NA	0.327026	NA	NA
1879	Cbfa2t3	0.0400539	NA	NA	0.110739	NA	NA	0.186672	0.26763	0.243872	0.0376562	NA	NA	0.0794941	NA	NA	0.0422818	NA	NA	NA	NA	NA
1880	Cbfb	0.221912	NA	NA	0.214207	NA	NA	0.177373	NA	NA	0.214332	NA	NA	0.261524	NA	NA	0.197217	NA	NA	0.290997	NA	NA
1881	Cbl	0.135544	NA	NA	0.145219	NA	NA	0.142155	NA	NA	0.120862	NA	NA	0.15688	NA	NA	0.0657966	NA	NA	0.113307	NA	NA
1882	Cblb	0.0662137	NA	NA	0.0787811	NA	NA	0.0980092	NA	NA	0.133731	NA	NA	0.0576239	NA	NA	0.0219009	NA	NA	0.142934	NA	NA
1883	Cbll1	0.120638	NA	NA	0.115592	NA	NA	0.091778	NA	NA	0.0726437	NA	NA	0.196655	NA	NA	0.11213	NA	NA	0.242249	NA	NA
1884	Cbln1	0.0221666	NA	NA	0.0481424	NA	NA	0.189901	0.303315	8.81622e-05	0.044526	NA	NA	0.0837402	NA	NA	NA	NA	NA	0.122378	NA	NA
1885	Cbln2	0.115247	NA	NA	0.0904644	NA	NA	0.0450683	NA	NA	0.0891397	NA	NA	0.115687	NA	NA	0.0216513	NA	NA	0.04166	NA	NA
1886	Cbln4	0.524863	0.691306	1.11628e-20	0.109373	-0.317128	1	0.293054	NA	NA	0.0187936	-0.513061	0.0022007	0.0618461	-0.427	1	NA	-0.528393	1	NA	NA	NA
1887	Cbr1	0.519639	NA	NA	0.470946	NA	NA	0.471148	NA	NA	0.484405	NA	NA	0.472565	NA	NA	0.501408	NA	NA	0.481671	NA	NA
1888	Cbr4	0.0406421	NA	NA	0.0269639	NA	NA	0.0474497	NA	NA	0.0427535	NA	NA	0.0220596	NA	NA	0.0636104	NA	NA	NA	NA	NA
1889	Cbwd1	0.0250067	NA	NA	0.0189778	NA	NA	0.0225194	NA	NA	0.0233597	NA	NA	0.0174612	NA	NA	NA	NA	NA	0.0441415	NA	NA
1890	Cbx1	0.701264	NA	NA	0.785543	NA	NA	0.699541	NA	NA	0.673764	NA	NA	0.642219	NA	NA	0.778957	NA	NA	0.856093	NA	NA
1891	Cbx2	0.0832677	NA	NA	0.0444609	NA	NA	0.0834499	NA	NA	0.0385914	NA	NA	0.0669103	NA	NA	0.086343	NA	NA	0.028167	NA	NA
1892	Cbx3	1.77064	NA	NA	1.93725	NA	NA	1.82205	NA	NA	1.75775	NA	NA	1.70783	NA	NA	1.51597	NA	NA	1.68108	NA	NA
1893	Cbx4	0.100711	NA	NA	0.0708982	NA	NA	0.150504	NA	NA	0.121755	NA	NA	0.154513	NA	NA	0.221137	NA	NA	0.0780029	NA	NA
1894	Cbx5	0.88721	NA	NA	0.74745	NA	NA	0.698597	NA	NA	0.905713	NA	NA	0.932861	NA	NA	0.843109	NA	NA	1.0198	NA	NA
1895	Cbx6	0.369091	NA	NA	0.344432	NA	NA	0.313111	NA	NA	0.299241	NA	NA	0.317808	NA	NA	0.388353	NA	NA	0.44875	NA	NA
1896	Cbx7	0.0113418	NA	NA	0.0169025	NA	NA	NA	NA	NA	0.0121274	NA	NA	NA	NA	NA	NA	NA	NA	NA	NA	NA
1897	Cbx8	0.0913159	NA	NA	0.0960288	NA	NA	0.122613	NA	NA	0.0571604	NA	NA	0.0958427	NA	NA	0.112071	NA	NA	0.26543	0.294417	1
1898	Cby1	0.41173	NA	NA	0.371044	NA	NA	0.305514	NA	NA	0.377982	NA	NA	0.359737	NA	NA	0.557729	NA	NA	0.739797	0.359697	1
1899	Cc2d1a	0.069348	NA	NA	0.0986983	NA	NA	0.0796345	NA	NA	0.104296	NA	NA	0.0535873	NA	NA	0.0835414	NA	NA	0.0484343	NA	NA
1900	Cc2d1b	0.0736234	NA	NA	0.0113934	NA	NA	0.0700549	NA	NA	0.0325616	NA	NA	0.0537041	NA	NA	NA	NA	NA	0.091906	NA	NA
1901	Cc2d2a	0.0278547	NA	NA	0.0279498	NA	NA	0.0130535	NA	NA	0.0306211	NA	NA	0.0653369	NA	NA	NA	NA	NA	0.0408109	NA	NA
1902	Ccar1	0.258492	NA	NA	0.2973	NA	NA	0.31021	NA	NA	0.316045	NA	NA	0.268274	NA	NA	0.0814332	-0.366063	1	0.338172	NA	NA
1903	Ccar2	0.209117	NA	NA	0.202747	NA	NA	0.270654	NA	NA	0.250852	NA	NA	0.188141	NA	NA	0.168297	NA	NA	0.131508	NA	NA
1904	Ccbl1	0.053365	NA	NA	0.0393514	NA	NA	0.0616471	NA	NA	0.0803394	NA	NA	0.0243624	NA	NA	0.0775678	NA	NA	NA	NA	NA
1905	Ccbl2	0.00931072	NA	NA	0.00483395	NA	NA	0.00768103	NA	NA	0.015701	NA	NA	0.00879177	NA	NA	NA	NA	NA	NA	NA	NA
1906	Ccdc103	0.00935521	NA	NA	0.0382381	NA	NA	0.00568131	NA	NA	0.00820726	NA	NA	0.00724947	NA	NA	0.0207123	NA	NA	NA	NA	NA
1907	Ccdc106	0.088816	NA	NA	0.110478	NA	NA	0.116146	NA	NA	0.10323	NA	NA	0.119815	NA	NA	0.129172	NA	NA	0.23806	NA	NA
1908	Ccdc107	0.276723	NA	NA	0.192064	NA	NA	0.156281	NA	NA	0.290794	NA	NA	0.379182	NA	NA	0.274685	NA	NA	0.173278	NA	NA
1909	Ccdc109b	NA	NA	NA	0.0755684	NA	NA	0.0183309	NA	NA	0.0148795	NA	NA	0.0114169	NA	NA	0.0415604	NA	NA	0.10665	NA	NA
1910	Ccdc112	0.153502	NA	NA	0.130408	NA	NA	0.178724	NA	NA	0.255658	NA	NA	0.217959	NA	NA	0.1562	NA	NA	0.150305	NA	NA
1911	Ccdc113	0.0182114	NA	NA	0.0068684	NA	NA	0.0100882	NA	NA	0.0141103	NA	NA	0.00951422	NA	NA	0.0637194	NA	NA	NA	NA	NA
1912	Ccdc115	0.245439	NA	NA	0.180181	NA	NA	0.158191	NA	NA	0.215343	NA	NA	0.248799	NA	NA	0.406203	NA	NA	0.243492	NA	NA
1913	Ccdc116	0.00516065	NA	NA	NA	NA	NA	0.00417982	NA	NA	NA	NA	NA	0.0145421	NA	NA	NA	NA	NA	NA	NA	NA
1914	Ccdc117	0.0681604	NA	NA	0.0327877	NA	NA	0.0339834	NA	NA	0.0570701	NA	NA	0.0519204	NA	NA	0.0927007	NA	NA	NA	NA	NA
1915	Ccdc12	0.630812	NA	NA	0.525959	NA	NA	0.709029	NA	NA	0.635023	NA	NA	0.584323	NA	NA	0.636763	NA	NA	0.49441	NA	NA
1916	Ccdc120	0.0371745	NA	NA	0.0531535	NA	NA	0.0973559	NA	NA	0.0512683	NA	NA	0.0666118	NA	NA	0.0620751	NA	NA	0.12575	NA	NA
1917	Ccdc124	0.481958	NA	NA	0.597017	NA	NA	0.486157	NA	NA	0.466904	NA	NA	0.637632	NA	NA	0.43455	NA	NA	0.448522	NA	NA
1918	Ccdc125	0.00570061	NA	NA	NA	NA	NA	NA	NA	NA	0.00743161	NA	NA	NA	NA	NA	0.0223444	NA	NA	NA	NA	NA
1919	Ccdc126	0.0163296	NA	NA	0.0222024	NA	NA	0.00772749	NA	NA	0.00768791	NA	NA	0.00848277	NA	NA	0.0211786	NA	NA	NA	NA	NA
1920	Ccdc127	0.119781	NA	NA	0.160324	NA	NA	0.11993	NA	NA	0.195446	NA	NA	0.198186	NA	NA	0.0978477	NA	NA	0.154593	NA	NA
1921	Ccdc13	0.0155478	NA	NA	0.036878	NA	NA	0.0259351	NA	NA	0.030621	NA	NA	NA	NA	NA	0.0207123	NA	NA	0.0365123	NA	NA
1922	Ccdc130	0.0479409	NA	NA	0.0542591	NA	NA	0.04082	NA	NA	0.0516655	NA	NA	0.0472414	NA	NA	NA	NA	NA	NA	NA	NA
1923	Ccdc134	0.00455136	NA	NA	0.0104675	NA	NA	0.0139227	NA	NA	0.0227914	NA	NA	0.00884773	NA	NA	NA	NA	NA	NA	NA	NA
1924	Ccdc136	0.145422	NA	NA	0.06445	NA	NA	0.0446451	NA	NA	0.064787	NA	NA	0.10387	NA	NA	0.0390971	NA	NA	0.178757	NA	NA
1925	Ccdc137	0.0957601	NA	NA	0.101206	NA	NA	0.0987649	NA	NA	0.0585717	NA	NA	0.104952	NA	NA	0.0965904	NA	NA	0.159584	NA	NA
1926	Ccdc138	0.00409878	NA	NA	0.00427683	NA	NA	0.0445324	NA	NA	0.011389	NA	NA	0.00987637	NA	NA	0.0189523	NA	NA	NA	NA	NA
1927	Ccdc14	0.0141408	NA	NA	0.0302856	NA	NA	0.00473694	NA	NA	0.0152111	NA	NA	NA	NA	NA	0.0778641	NA	NA	0.0438756	NA	NA
1928	Ccdc141	0.0123455	NA	NA	0.00291429	NA	NA	0.0492024	NA	NA	NA	NA	NA	0.0223343	NA	NA	0.0253686	NA	NA	NA	NA	NA
1929	Ccdc142os	0.0154942	NA	NA	0.0116769	NA	NA	NA	NA	NA	0.0144204	NA	NA	0.00846019	NA	NA	NA	NA	NA	NA	NA	NA
1930	Ccdc148	0.0353884	NA	NA	NA	NA	NA	0.0885501	NA	NA	0.0159177	NA	NA	0.0731957	NA	NA	0.0406874	NA	NA	0.0365123	NA	NA
1931	Ccdc149	0.0143067	NA	NA	0.00674323	NA	NA	0.00694243	NA	NA	0.00750206	NA	NA	0.0171637	NA	NA	0.0165257	NA	NA	0.0389484	NA	NA
1932	Ccdc15	0.0117337	NA	NA	0.00588029	NA	NA	0.00788592	NA	NA	NA	NA	NA	0.0165383	NA	NA	NA	NA	NA	NA	NA	NA
1933	Ccdc151	0.0144258	NA	NA	0.0134971	NA	NA	0.00675871	NA	NA	0.0293893	NA	NA	0.0265656	NA	NA	0.0405593	NA	NA	0.028167	NA	NA
1934	Ccdc157	0.0263001	NA	NA	0.0106279	NA	NA	NA	NA	NA	0.0139637	NA	NA	0.0415503	NA	NA	0.0645698	NA	NA	NA	NA	NA
1935	Ccdc159	NA	NA	NA	NA	NA	NA	0.00679219	NA	NA	NA	NA	NA	0.0189358	NA	NA	NA	NA	NA	NA	NA	NA
1936	Ccdc160	0.0314517	NA	NA	0.0252812	NA	NA	NA	NA	NA	0.0283618	NA	NA	0.0336737	NA	NA	NA	NA	NA	NA	NA	NA
1937	Ccdc163	0.0321781	NA	NA	0.0181288	NA	NA	0.0471451	NA	NA	0.0480947	NA	NA	0.0148095	NA	NA	0.0695401	NA	NA	0.0879279	NA	NA
1938	Ccdc166	0.0483821	NA	NA	0.0466253	NA	NA	0.0370297	NA	NA	0.0467778	NA	NA	0.102294	NA	NA	0.0823635	NA	NA	0.0500309	NA	NA
1939	Ccdc167	0.126544	NA	NA	0.110172	NA	NA	0.101886	NA	NA	0.142437	NA	NA	0.18451	NA	NA	0.279111	NA	NA	0.276919	NA	NA
1940	Ccdc173	0.0158568	NA	NA	0.0211677	NA	NA	0.038447	NA	NA	0.0425399	NA	NA	0.0245428	NA	NA	NA	NA	NA	0.0304678	NA	NA
1941	Ccdc174	0.279462	NA	NA	0.227588	NA	NA	0.19246	NA	NA	0.330336	NA	NA	0.20819	NA	NA	0.190066	NA	NA	0.195464	NA	NA
1942	Ccdc177	0.0584391	NA	NA	0.0551484	NA	NA	0.0837471	NA	NA	0.143149	NA	NA	0.0458327	NA	NA	0.0205092	NA	NA	0.028167	NA	NA
1943	Ccdc18	0.0043341	NA	NA	0.00622654	NA	NA	0.00726242	NA	NA	NA	NA	NA	0.0253479	NA	NA	NA	NA	NA	0.0428912	NA	NA
1944	Ccdc181	0.128775	NA	NA	0.127251	NA	NA	0.0677066	NA	NA	0.103731	NA	NA	0.140298	NA	NA	0.109547	NA	NA	0.104031	NA	NA
1945	Ccdc184	0.476821	NA	NA	0.540283	NA	NA	0.390343	NA	NA	0.30499	NA	NA	0.532717	NA	NA	0.323382	NA	NA	0.640257	NA	NA
1946	Ccdc186	0.110715	NA	NA	0.110914	NA	NA	0.073608	NA	NA	0.0933973	NA	NA	0.0544584	NA	NA	0.037744	NA	NA	0.0500309	NA	NA
1947	Ccdc189	0.0341189	NA	NA	0.0718185	NA	NA	0.0607748	NA	NA	0.0393422	NA	NA	0.0602628	NA	NA	0.0373205	NA	NA	0.147642	NA	NA
1948	Ccdc191	0.0192686	NA	NA	0.0112247	NA	NA	0.00680127	NA	NA	0.0510358	NA	NA	0.0275676	NA	NA	0.130445	NA	NA	NA	NA	NA
1949	Ccdc22	0.0779275	NA	NA	0.0629263	NA	NA	0.0450103	NA	NA	0.0254544	NA	NA	0.0777239	NA	NA	0.0253686	NA	NA	0.0430854	NA	NA
1950	Ccdc24	0.00296593	NA	NA	0.00608558	NA	NA	NA	NA	NA	0.0162573	NA	NA	NA	NA	NA	NA	NA	NA	NA	NA	NA
1951	Ccdc25	0.0795249	NA	NA	0.0820335	NA	NA	0.0786873	NA	NA	0.0397459	NA	NA	0.0620656	NA	NA	NA	NA	NA	0.0900943	NA	NA
1952	Ccdc28a	0.0362253	NA	NA	0.0331157	NA	NA	0.0194314	NA	NA	0.0154012	NA	NA	0.0614968	NA	NA	0.0900169	NA	NA	NA	NA	NA
1953	Ccdc28b	0.546241	NA	NA	0.380837	NA	NA	0.405744	NA	NA	0.448212	NA	NA	0.513313	NA	NA	0.770259	0.406519	1	0.466608	NA	NA
1954	Ccdc30	0.110867	NA	NA	0.120615	NA	NA	0.072546	NA	NA	0.130134	NA	NA	0.0677047	NA	NA	0.137319	NA	NA	0.0434063	NA	NA
1955	Ccdc32	0.15323	NA	NA	0.142823	NA	NA	0.127255	NA	NA	0.0944423	NA	NA	0.145533	NA	NA	0.167349	NA	NA	0.0365123	NA	NA
1956	Ccdc33	NA	NA	NA	0.00638999	NA	NA	NA	NA	NA	NA	NA	NA	0.00938019	NA	NA	NA	NA	NA	0.0484343	NA	NA
1957	Ccdc34	0.626981	NA	NA	0.673853	NA	NA	0.738037	NA	NA	0.879542	NA	NA	0.588524	NA	NA	0.51954	NA	NA	0.613446	NA	NA
1958	Ccdc36	0.0133185	NA	NA	0.0121507	NA	NA	0.00669167	NA	NA	0.0224175	NA	NA	0.03386	NA	NA	0.0586266	NA	NA	NA	NA	NA
1959	Ccdc39	0.00877131	NA	NA	0.0459526	NA	NA	0.0226853	NA	NA	0.0372928	NA	NA	0.0191003	NA	NA	0.0437977	NA	NA	0.0516727	NA	NA
1960	Ccdc40	0.0517109	NA	NA	0.0333169	NA	NA	0.0579476	NA	NA	0.0720508	NA	NA	0.0495987	NA	NA	0.0235277	NA	NA	0.0396507	NA	NA
1961	Ccdc43	0.178608	NA	NA	0.135398	NA	NA	0.127008	NA	NA	0.0977755	NA	NA	0.10366	NA	NA	0.110142	NA	NA	0.263527	NA	NA
1962	Ccdc47	0.202325	NA	NA	0.209264	NA	NA	0.183111	NA	NA	0.171634	NA	NA	0.246999	NA	NA	0.241168	NA	NA	0.114006	NA	NA
1963	Ccdc50	0.310307	NA	NA	0.343428	NA	NA	0.310853	NA	NA	0.463222	NA	NA	0.280907	NA	NA	0.486239	NA	NA	0.461859	NA	NA
1964	Ccdc51	0.0114817	NA	NA	0.0162325	NA	NA	0.0333469	NA	NA	0.0301607	NA	NA	0.0170976	NA	NA	NA	NA	NA	NA	NA	NA
1965	Ccdc53	0.140571	NA	NA	0.108817	NA	NA	0.0987834	NA	NA	0.162699	NA	NA	0.129491	NA	NA	0.230222	NA	NA	0.0500309	NA	NA
1966	Ccdc57	0.0109369	NA	NA	0.0119094	NA	NA	0.0151328	NA	NA	0.013917	NA	NA	0.0155655	NA	NA	0.0414722	NA	NA	NA	NA	NA
1967	Ccdc58	0.129492	NA	NA	0.0603021	NA	NA	0.149561	NA	NA	0.104357	NA	NA	0.0548821	NA	NA	0.197465	NA	NA	0.217415	NA	NA
1968	Ccdc59	0.422184	NA	NA	0.231933	NA	NA	0.400486	NA	NA	0.314284	NA	NA	0.349589	NA	NA	0.440011	NA	NA	0.244987	NA	NA
1969	Ccdc6	0.11221	NA	NA	0.177122	NA	NA	0.128549	NA	NA	0.196576	NA	NA	0.269172	NA	NA	0.155223	NA	NA	0.247042	NA	NA
1970	Ccdc60	0.0296813	NA	NA	NA	NA	NA	NA	NA	NA	0.0070412	NA	NA	0.029875	NA	NA	NA	NA	NA	NA	NA	NA
1971	Ccdc61	0.0273003	NA	NA	0.0418387	NA	NA	0.0184719	NA	NA	0.040572	NA	NA	0.0827634	NA	NA	0.0428403	NA	NA	NA	NA	NA
1972	Ccdc62	0.00931237	NA	NA	0.0338932	NA	NA	0.0441431	NA	NA	0.014584	NA	NA	0.0242113	NA	NA	0.0187541	NA	NA	0.0442258	NA	NA
1973	Ccdc63	0.0238393	NA	NA	NA	NA	NA	0.0198475	NA	NA	NA	NA	NA	0.00985111	NA	NA	0.0205092	NA	NA	NA	NA	NA
1974	Ccdc64	0.053015	NA	NA	0.0820245	NA	NA	0.0473512	NA	NA	0.0438735	NA	NA	0.0854558	NA	NA	NA	NA	NA	0.0438756	NA	NA
1975	Ccdc65	0.00502457	NA	NA	0.0164027	NA	NA	0.0116652	NA	NA	0.00779469	NA	NA	NA	NA	NA	0.0205092	NA	NA	NA	NA	NA
1976	Ccdc66	0.0353544	NA	NA	0.0186138	NA	NA	0.0131707	NA	NA	0.02427	NA	NA	0.0536698	NA	NA	NA	NA	NA	0.0441415	NA	NA
1977	Ccdc71	0.139969	NA	NA	0.12123	NA	NA	0.103642	NA	NA	0.176468	NA	NA	0.259602	NA	NA	0.138647	NA	NA	0.0743434	NA	NA
1978	Ccdc71l	0.0709053	NA	NA	0.0665807	NA	NA	0.0816192	NA	NA	0.0488122	NA	NA	0.0731196	NA	NA	0.0985056	NA	NA	0.136798	NA	NA
1979	Ccdc73	0.0289106	NA	NA	0.0270981	NA	NA	0.00787803	NA	NA	0.0149335	NA	NA	0.0414506	NA	NA	NA	NA	NA	0.0794036	NA	NA
1980	Ccdc74a	0.0327515	NA	NA	0.0178059	NA	NA	0.0123556	NA	NA	0.0611377	NA	NA	0.0170447	NA	NA	0.063533	NA	NA	0.0440651	NA	NA
1981	Ccdc77	0.0581165	NA	NA	0.0476267	NA	NA	0.0296471	NA	NA	0.021158	NA	NA	0.0426419	NA	NA	0.0181191	NA	NA	NA	NA	NA
1982	Ccdc78	0.0048024	NA	NA	NA	NA	NA	0.00656819	NA	NA	0.00761862	NA	NA	0.0421589	NA	NA	NA	NA	NA	NA	NA	NA
1983	Ccdc79	0.00482537	NA	NA	NA	NA	NA	0.00501125	NA	NA	0.00678936	NA	NA	NA	NA	NA	NA	NA	NA	NA	NA	NA
1984	Ccdc8	0.0184369	NA	NA	0.0237365	NA	NA	0.00682214	NA	NA	0.0149513	NA	NA	0.0345319	NA	NA	NA	NA	NA	NA	NA	NA
1985	Ccdc81	NA	NA	NA	NA	NA	NA	NA	NA	NA	0.0222012	NA	NA	NA	NA	NA	NA	NA	NA	NA	NA	NA
1986	Ccdc82	0.0464945	NA	NA	0.0377064	NA	NA	0.00701839	NA	NA	0.0066099	NA	NA	0.0790215	NA	NA	NA	NA	NA	NA	NA	NA
1987	Ccdc84	0.0300823	NA	NA	0.0120026	NA	NA	0.0570757	NA	NA	0.0551855	NA	NA	0.0381745	NA	NA	0.0150708	NA	NA	0.0515835	NA	NA
1988	Ccdc85a	0.130087	NA	NA	0.121183	NA	NA	0.0703766	NA	NA	0.0321287	NA	NA	0.0816667	NA	NA	0.0451819	NA	NA	0.0389484	NA	NA
1989	Ccdc85b	0.023001	NA	NA	0.0126791	NA	NA	0.0204315	NA	NA	0.0239215	NA	NA	0.0431532	NA	NA	0.0193836	NA	NA	NA	NA	NA
1990	Ccdc86	0.0609928	NA	NA	0.0999992	NA	NA	0.0457526	NA	NA	0.113365	NA	NA	0.0813534	NA	NA	0.126689	NA	NA	0.1361	NA	NA
1991	Ccdc88a	0.671957	NA	NA	0.75288	NA	NA	0.535471	NA	NA	0.847825	NA	NA	0.827367	NA	NA	0.631542	NA	NA	1.11483	0.343949	1
1992	Ccdc88c	NA	NA	NA	0.00573672	NA	NA	0.0128904	NA	NA	0.00685994	NA	NA	NA	NA	NA	NA	NA	NA	NA	NA	NA
1993	Ccdc89	0.00540694	NA	NA	NA	NA	NA	NA	NA	NA	0.0237383	NA	NA	NA	NA	NA	NA	NA	NA	NA	NA	NA
1994	Ccdc9	0.0721898	NA	NA	0.0605115	NA	NA	0.0542223	NA	NA	0.0374648	NA	NA	0.0364317	NA	NA	0.0456933	NA	NA	0.0434505	NA	NA
1995	Ccdc90b	0.171959	NA	NA	0.159917	NA	NA	0.240704	NA	NA	0.175601	NA	NA	0.186863	NA	NA	0.264089	NA	NA	0.255073	NA	NA
1996	Ccdc91	0.0645026	NA	NA	0.133025	NA	NA	0.115862	NA	NA	0.121694	NA	NA	0.141007	NA	NA	0.307362	0.326474	1	0.078198	NA	NA
1997	Ccdc92	0.156002	NA	NA	0.188439	NA	NA	0.124049	NA	NA	0.177347	NA	NA	0.202163	NA	NA	0.173485	NA	NA	0.115045	NA	NA
1998	Ccdc93	0.0087064	NA	NA	0.0106589	NA	NA	0.0185176	NA	NA	0.0225611	NA	NA	0.00675172	NA	NA	0.0211786	NA	NA	0.0389484	NA	NA
[truncated: 11,314 more rows]

## Sheet: c0-s0
cluster	0	0	0
gene	expression	log2FC	pval_adj
Npy	0.859773	2.36078	9.38235e-39
Sst	0.995675	1.39438	6.59678e-17
Otp	2.35733	1.37401	1.04097e-100
Agrp	0.321608	0.836046	1.05932e-24
Calcr	0.672224	0.775618	2.45826e-28
Cited1	1.43232	0.718918	8.46036e-23
Cbln4	0.524863	0.691306	1.11628e-20
Peg10	1.93879	0.677168	3.96221e-30
Tbca	2.44141	0.643921	8.64301e-39
2900055J20Rik	0.479341	0.642549	3.87936e-24
Tox2	1.34124	0.637262	3.27407e-22
Ap3b1	0.442958	0.605467	4.10138e-18
Isl1	1.70548	0.549167	1.62411e-20
Sox21	0.322718	0.52454	1.61247e-13
Ntm	1.10265	0.521126	5.15691e-16
Gpx3	0.570555	0.497134	6.37521e-05
Foxp1	0.580163	0.466451	0.00580788
Scg2	0.675618	0.45557	1.44318e-05
Sh3kbp1	0.484546	0.424119	9.98747e-11
Pcsk2	0.526773	0.41943	1.45907e-07
Dlk1	2.6651	0.41052	9.9983e-15
Rrad	0.275944	0.407084	9.23065e-10
Gabra5	0.395808	0.403931	1.15012e-05
Cntfr	0.392301	0.402907	1.70493e-08
Tub	0.856833	0.378634	0.000158357
Ppp2r2b	0.759919	0.370452	9.87711e-07
Fam183b	0.650685	0.36306	0.000956863
Tmsb4x	3.94966	0.36068	3.71351e-24
Ppp1r9a	0.697771	0.354406	0.0013401
Nap1l5	1.78174	0.351797	6.58637e-10
Tox	0.541818	0.347137	0.000153315
Gabrb3	0.60175	0.346756	0.000582048
Dbpht2	0.67279	0.345564	0.000130642
Rbms1	0.268167	0.34486	0.000666897
Slc25a5	1.32134	0.335168	2.05499e-05
Prune2	0.24436	0.335118	0.00262663
Ptprn	0.440986	0.321837	0.0012142
Ntrk3	0.345048	0.311215	7.22217e-06
Cyth1	0.317527	0.305418	0.0187198
Serpine2	0.261659	0.295929	0.00196562
Fli1	0.163627	0.29484	5.52271e-11
Tbx3	0.556999	0.29336	0.000380296
Lmo1	0.22625	0.279333	0.000156199
Rps27l	1.24119	0.2762	0.0127757
Gng5	1.22372	0.273123	0.0081965
Gfra2	0.180749	0.271045	1.35375e-06
Negr1	1.0301	0.258716	0.0062564
Efna5	1.21616	0.25748	0.0473156
Kcnd2	0.00869987	-0.251408	0.00951872
Dpysl3	1.02362	-0.265452	0.0129956
Gsx1	NA	-0.266565	0.0166613
Gng2	0.977679	-0.270671	0.0154395
Nxph1	0.0133498	-0.289548	0.0231848
Mapt	1.21679	-0.302344	3.78302e-06
Sp9	NA	-0.325169	0.0166613
Stmn2	2.41748	-0.331437	1.82117e-14
Ina	1.12037	-0.333347	0.000908431
Dlx6	0.00497158	-0.343748	0.000110648
Gad2	0.0859087	-0.361631	0.00642764
Cd24a	2.0797	-0.363657	2.64614e-11
Nnat	3.55507	-0.383281	8.75949e-24
Bub3	0.291573	-0.43179	0.000114353
Calb1	0.0418237	-0.454896	0.00904567
Fam19a2	0.0688512	-0.464297	0.0224539
Shtn1	0.112566	-0.487155	3.74592e-05
Gm17750	0.04317	-0.515462	0.0025523
Dlx6os1	0.00382534	-0.576812	1.27391e-09
Hmx2	0.00359206	-0.645655	1.58218e-09
Pik3r1	0.259061	-0.654944	3.09449e-06
Arx	NA	-0.675673	3.55185e-09
Igfbpl1	0.163949	-0.682811	8.06595e-11
Dlx5	0.00497158	-0.692166	2.03548e-14
Bcl11b	0.0818545	-0.754611	1.55097e-07
Lhx1	NA	-0.804291	1.55536e-11
Ap1s2	0.281183	-0.847513	3.2947e-15
Dlx2	0.009205	-0.907073	2.20653e-20
Dlx1	0.0117629	-0.959228	2.90914e-21
Ghrh	0.00446236	-1.13525	0.036493
Lhx1os	0.0158431	-1.30303	3.40879e-16

## Sheet: c0-s1
cluster	1	1	1
gene	expression	log2FC	pval_adj
Lhx1os	1.92288	2.20766	1.19839e-170
Lhx1	1.23866	1.66237	6.12569e-150
Arx	0.948948	1.38961	5.94497e-103
Six6	1.89819	1.07435	1.16427e-49
Dlx1	1.07116	1.02549	2.26245e-49
Igfbp5	0.79328	0.991374	9.80779e-41
Insm1	0.873996	0.947748	2.53616e-39
Zic1	0.48314	0.863483	4.37662e-27
Sp9	0.435455	0.837339	8.11408e-50
Zfhx3	1.61246	0.810236	5.708e-17
Dlx2	0.820378	0.735314	6.0268e-22
Igfbpl1	0.890402	0.733538	2.61586e-13
Shtn1	0.715422	0.725851	6.86801e-23
Islr2	0.68613	0.724048	2.914e-24
Dlx5	0.674575	0.681285	5.49567e-27
Trp53i11	1.05541	0.669181	2.75353e-20
Nxph1	0.388374	0.647672	8.52246e-29
Satb2	0.318455	0.628956	3.08799e-36
Runx1t1	1.08321	0.625574	0.00274418
Scn9a	0.671764	0.615042	6.00186e-16
Mpped2	1.02778	0.614626	0.000473339
Kcnk2	0.688847	0.608191	5.18364e-08
Dlx6os1	0.488833	0.595997	1.32376e-13
Rorb	0.406355	0.569039	5.97812e-06
Dmrtb1	0.369551	0.547239	5.6222e-18
Ddc	0.310211	0.541198	3.28515e-22
Ina	1.86419	0.539997	1.81269e-16
Id4	0.446178	0.486111	0.00031668
Hmgn5	0.365372	0.464384	1.18899e-09
Penk	0.190667	0.450587	7.68585e-12
Nnat	4.25268	0.444349	1.19368e-44
Ttc28	0.333892	0.424402	6.41474e-06
Rit2	0.692554	0.423987	0.00517107
Mid1ip1	0.411141	0.421006	2.11488e-05
Gabra2	0.402555	0.410518	1.57895e-05
Ap1s2	1.05222	0.409364	1.59459e-07
Dlx6	0.30238	0.398726	4.02784e-09
Nudt4	0.391472	0.398499	0.0369059
Bcl11a	0.63047	0.393836	0.00473906
Ctnnb1	0.839206	0.389405	0.000436737
Chd3	1.0833	0.38745	0.00735774
Auts2	0.770697	0.379838	0.00064247
Zfp423	0.228619	0.377392	6.35839e-07
Slc18a2	0.202797	0.375552	5.21588e-14
Zic5	0.187532	0.360043	6.20181e-11
Atp6v1a	0.574892	0.359994	0.00240497
B3glct	0.262774	0.348509	3.67306e-05
Zic4	0.17053	0.34467	0.0101398
Sox2	0.455361	0.342728	0.0187603
Chd5	0.648987	0.339333	0.00394453
Igfbp4	0.235893	0.338129	8.28867e-05
Morn4	0.382775	0.33056	0.0170011
Sox11	3.69293	0.329812	3.4993e-11
Tspan7	0.611629	0.320118	0.023736
Serf2	1.90455	0.318361	6.9948e-07
Malat1	6.27733	0.315875	8.62084e-19
Carhsp1	0.98261	0.313528	0.015752
Rab31	0.199642	0.311324	0.0039623
Gria2	1.3277	0.30757	0.0422711
Cd24a	2.71682	0.303228	1.83339e-09
Cdh4	0.292198	0.301137	0.0237024
Cadm1	1.28153	0.295724	0.0279871
Map1b	3.00268	0.289647	7.55622e-13
Gpm6a	1.52813	0.279488	4.0123e-05
Ephb1	0.236787	0.27719	0.0474743
Unc5c	0.276906	0.275685	0.020212
B3galt1	0.249517	0.268651	0.00553895
Ier5	0.229052	0.266257	0.0347528
Mgat4c	0.144333	0.254814	3.98086e-05
Akr1a1	0.963605	-0.290587	0.00462084
Wbp5	1.66197	-0.304678	0.000332716
Rbms1	0.0232006	-0.306745	0.0324682
Pcbd1	0.118225	-0.322147	0.0348337
Peg10	0.972859	-0.32505	0.00341153
Kcnip1	0.120487	-0.329578	0.0418135
1500035N22Rik	0.0894131	-0.343036	0.0039829
Prkar2a	0.339658	-0.345975	0.00249038
Nefl	0.0594075	-0.347407	0.00145327
Cdh2	0.590715	-0.350918	0.00205296
Ppp2r2b	0.294637	-0.354121	0.0106682
2900055J20Rik	0.0523854	-0.355844	0.0264861
Pcdh10	0.0657968	-0.356656	0.00540109
Scg2	0.237715	-0.357689	0.0482007
Cntfr	0.0467838	-0.365672	0.000845553
Efnb1	0.101009	-0.383618	0.000574816
Ecel1	0.164966	-0.388419	0.0132996
Fam183b	0.24241	-0.388698	0.00650009
Ppp1r1a	0.365365	-0.393374	0.000247506
Nrxn1	0.290479	-0.395813	0.0077795
Cntnap2	0.0710273	-0.397473	0.000623456
Atp1b1	0.352814	-0.40547	0.00606822
Prox1os	0.0128754	-0.408454	0.000937612
C77370	0.111236	-0.422115	0.000203879
Grin2b	0.24058	-0.428568	0.000145379
Pcsk1n	2.48128	-0.438915	4.45504e-10
Gpx3	0.140122	-0.464375	0.000994132
Hmx2	0.046604	-0.488547	0.00171166
Prox1	0.0438262	-0.5817	7.5444e-07
Slc25a5	0.647707	-0.588374	7.38236e-08
Tbx3os1	0.0108263	-0.59498	2.26391e-06
Rbp1	0.0965689	-0.636599	1.54565e-05
Gap43	1.36454	-0.656068	1.86474e-22
Pik3r1	0.171789	-0.732147	7.15251e-11
Rgs4	0.045129	-0.783961	7.10314e-15
Tbca	1.24095	-0.784222	4.08374e-24
Tbx3	0.0156492	-0.792943	2.34173e-16
Fxyd7	0.131758	-0.800904	5.22147e-17
Tox2	0.296235	-0.845507	1.69337e-22
Dlk1	1.30389	-0.934316	2.68949e-39
Nkx2-1	0.0633648	-0.935176	3.52432e-20
Pomc	0.187729	-1.30044	0.00251242
Npy	0.0212766	-1.51069	0.0077378
Cited1	0.104232	-1.5354	1.43557e-28
Isl1	0.169578	-1.56904	1.71728e-52
Sst	0.0527319	-1.77003	4.95069e-05
Otp	0.0769039	-1.82734	1.74742e-34

## Sheet: c0-s2
cluster	2	2	2
gene	expression	log2FC	pval_adj
Bcl11b	1.11259	1.39799	4.51426e-50
Gm17750	0.847757	1.29004	1.07333e-68
Gm2694	0.645812	0.952204	1.72403e-24
Fam19a2	0.663797	0.941017	1.58711e-29
Isl1	1.87703	0.803707	6.82497e-25
Tcf4	0.791074	0.744718	5.29477e-15
Nfib	0.475253	0.725235	3.3183e-15
Sst	0.898864	0.70677	1.08708e-10
Tle1	0.572173	0.68037	2.14221e-20
Otp	1.81811	0.678996	1.10208e-24
Mest	0.854127	0.643813	2.23582e-11
Lingo2	0.515332	0.610562	1.74643e-15
Cdkn1c	0.980557	0.607495	4.82406e-06
Six3	1.42983	0.598603	2.27752e-09
Tpgs2	0.949566	0.567648	4.94842e-11
Gpc3	0.367956	0.55662	7.15136e-06
Celf2	1.5147	0.51431	3.34617e-08
Tbca	2.31461	0.508955	3.26828e-12
Gad2	0.462765	0.478619	3.04261e-07
Lmo4	0.579605	0.475183	0.000108617
Dab1	0.337476	0.458937	3.20424e-08
Begain	0.359028	0.450699	1.61829e-11
Pdzrn4	0.285147	0.449534	1.90945e-07
Gm3764	0.268007	0.449173	9.61713e-16
Hmx2	0.418668	0.437944	0.00136663
Meg3	4.39158	0.431852	3.08942e-33
Trib2	0.644424	0.402155	0.000762108
Sox4	2.6436	0.395891	5.01091e-10
Sox11	3.70156	0.392971	2.98522e-11
Nfix	0.190443	0.379575	6.77126e-10
Zfp536	0.250399	0.374572	8.81081e-10
Hist3h2a	0.834486	0.368219	0.00759506
Tuba1a	4.23872	0.365304	5.75725e-17
1700025G04Rik	0.32108	0.360753	7.95047e-05
Gnas	3.0658	0.353981	2.53089e-07
Cdk5r1	1.58728	0.34887	8.44011e-07
Irf2bpl	1.17155	0.327236	0.00219608
Tubb2b	3.46136	0.318505	6.56435e-14
RP23-291B1.2	0.214619	0.31817	4.61877e-07
Flrt3	0.230939	0.312609	3.6822e-06
Gpc6	0.246893	0.303356	0.00059349
Cbln1	0.189901	0.303315	8.81622e-05
Tubb5	3.89544	0.300882	1.9334e-17
Plk2	0.280389	0.300864	0.00202354
Ubald2	1.08256	0.299819	0.00361016
Vcan	0.258956	0.29669	0.00959225
Pou3f1	0.117251	0.278905	0.000314854
Dlk1	2.64047	0.274477	5.02301e-06
Thra	1.62777	0.271492	0.00653439
Cd24a	2.69769	0.268941	2.75789e-06
Actg1	3.56577	0.253263	1.52289e-11
Prmt2	0.801517	-0.281611	0.0400016
Bex1	1.10913	-0.293243	0.00344214
Nenf	0.744791	-0.294475	0.0400875
H2afz	1.59114	-0.300635	0.000868842
Uchl1	1.53911	-0.312359	0.000132255
Hap1	1.29002	-0.314646	0.000134589
Mrpl54	0.497515	-0.315356	0.0240017
Hs6st2	0.0126807	-0.380043	0.0180554
AW551984	0.315566	-0.383852	0.0103405
B630019K06Rik	0.535384	-0.394035	0.000129033
Ppp2r2b	0.260406	-0.402719	0.00124821
Asb4	0.215546	-0.415497	0.000339958
Chgb	0.211562	-0.419092	0.00353078
Flywch2	0.265029	-0.438829	0.00561653
Pcsk1n	2.3963	-0.4389	3.29288e-16
Gpx3	0.14283	-0.445769	0.0139939
Fam183b	0.195465	-0.446485	0.000105052
Tbx3	0.107664	-0.453331	3.10641e-07
Dbpht2	0.218459	-0.455026	0.000886733
Syt4	0.226603	-0.475849	0.048712
Gng5	0.600436	-0.477704	8.16243e-08
Islr2	0.0733749	-0.487705	0.000480717
Efna5	0.612826	-0.487896	1.13483e-06
Calcr	0.0776548	-0.49854	0.0017857
Pbx1	0.541675	-0.498775	1.32477e-07
Tle4	0.252732	-0.50468	0.00119552
Tbx3os1	0.033015	-0.517795	0.00184798
Rit2	0.191294	-0.542935	4.61686e-05
Igfbp5	0.0501025	-0.547834	0.000124668
Zfhx4	0.0448979	-0.570316	9.37145e-07
Tox	0.0752081	-0.585402	1.2468e-07
Arx	NA	-0.637157	1.60912e-05
Pomc	0.228863	-0.677355	0.0224753
Scg2	0.109924	-0.696224	4.45535e-08
Pou2f2	0.783914	-0.721033	5.36474e-14
Lhx1	NA	-0.760854	3.66563e-07
Peg10	0.65117	-0.774303	7.05304e-18
Cited1	0.267769	-1.11514	3.76933e-13
Lhx1os	0.0185519	-1.24332	4.94099e-10
Zfhx3	0.239439	-1.24665	5.96646e-32

## Sheet: c0-s3
cluster	3	3	3
gene	expression	log2FC	pval_adj
Cited1	2.03192	1.14739	3.40817e-51
Tcf7l2	0.903593	0.971504	1.61277e-31
Pik3r1	1.19341	0.868725	1.04402e-22
Nkx2-1	1.13827	0.800216	3.20871e-22
Zfhx4	0.788777	0.765472	1.40356e-25
Hmx2	0.679029	0.764305	2.08334e-27
Vim	0.665306	0.722069	2.19746e-09
Pou2f2	2.05023	0.71775	4.14481e-21
Tbx3	0.784842	0.591503	1.44457e-14
Rgs4	0.755741	0.580976	1.47741e-07
Asb4	0.800022	0.501997	9.18029e-06
Tbx3os1	0.466751	0.498006	2.43186e-06
Dgkk	0.325252	0.497986	1.0943e-17
Zfos1	1.42574	0.490191	1.94058e-05
Dlk1	2.82029	0.474536	7.74248e-17
Irs4	0.360969	0.445408	1.57704e-08
BC048546	0.233119	0.442855	7.13216e-18
Bub3	0.843758	0.431729	3.352e-06
Sesn3	0.496547	0.395802	5.5998e-05
Nrxn3	1.07952	0.362194	0.000634249
Pou6f2	0.246391	0.354046	0.00707944
Dlx5	0.464513	0.347544	0.0435656
Sox4	2.65101	0.340238	4.96308e-07
Smc2	0.241242	0.321514	0.00509082
Dlx6	0.295059	0.319954	1.48442e-05
Plagl1	0.273716	0.316326	0.0121919
Cks2	0.179225	0.303526	6.48104e-06
H2afz	2.18456	0.300521	1.70805e-05
Gab2	0.245572	0.299406	0.000293362
Ntng1	0.298383	0.296903	0.000635659
Cks1b	0.349061	0.288624	0.0270031
Gm10263	1.26834	0.288569	0.017686
Rpl32	3.58949	0.283899	1.53281e-16
Hsp90ab1	3.28876	0.278541	5.17971e-11
Ralyl	0.503842	0.275759	0.0209376
Gnb2l1	1.80347	0.273763	0.033014
Eif3h	1.78564	0.271561	0.00779368
Rpl24	3.17995	0.271079	2.41226e-10
Hnrnpk	2.61492	0.261565	0.00238095
Klf5	0.17301	0.258741	0.048063
Gnas	2.51644	-0.250991	0.00153289
Tuba1a	3.69135	-0.257286	1.74853e-05
Nnat	3.61688	-0.282134	5.79448e-07
Serf2	1.24627	-0.341886	0.000169057
Rap1b	0.276793	-0.420945	0.022289
Pcdh17	0.231279	-0.434341	0.00655299
Snap25	0.359538	-0.454507	0.00449228
Uqcc2	0.632299	-0.471945	2.03251e-06
Shtn1	0.0881921	-0.484383	0.00415917
Negr1	0.441074	-0.512989	3.18469e-05
Cbln4	0.0187936	-0.513061	0.0022007
Gm17750	0.0168481	-0.533036	0.0307611
Tbca	1.43345	-0.548249	3.97136e-06
Prox1	0.0253241	-0.601085	3.94802e-05
Arx	0.00495623	-0.610289	0.00241605
Ap1s2	0.321149	-0.67516	1.28824e-05
Tmsb4x	2.91215	-0.680145	3.0894e-41
Lhx1	0.0103859	-0.705498	0.000140816
Six3	0.461838	-0.754861	4.77133e-10
Bcl11b	0.0373351	-0.839269	3.5834e-05
Six6	0.311564	-1.08696	1.37527e-18
Lhx1os	0.0103859	-1.22619	3.26086e-08
Otp	0.148741	-1.55179	4.03167e-19
Sst	0.00788209	-1.85171	4.36954e-05

## Sheet: c0-s4
cluster	4	4	4
gene	expression	log2FC	pval_adj
Pomc	1.93929	2.11686	1.90161e-39
D930028M14Rik	0.621327	0.937104	2.19386e-22
Snhg11	1.46706	0.934845	1.64401e-14
Nefl	0.585939	0.667485	8.17951e-12
Cpne4	0.414326	0.581833	5.22901e-30
Arhgdig	0.590834	0.553269	1.02203e-11
Calb1	0.482119	0.530473	2.17559e-10
Car10	0.341103	0.525446	9.23319e-20
Gap43	2.69641	0.500955	3.89149e-12
Alcam	0.455913	0.472608	5.02526e-07
Stmn2	3.24877	0.463393	4.6354e-17
Syt4	0.780334	0.443322	0.000318734
Sncb	0.337834	0.438374	1.39157e-09
Onecut2	0.33496	0.435633	0.0390276
Hs6st2	0.397961	0.431925	9.7972e-09
Tle4	0.8807	0.429961	3.33774e-05
Rac3	1.08353	0.415803	0.00052636
Ppp2r2b	0.830219	0.407664	0.00374288
Rabac1	0.765685	0.399171	0.00217458
Tbx3os1	0.427593	0.388442	0.0128001
Etv1	0.255568	0.374129	2.2537e-20
Atp1b1	0.93931	0.373492	0.000463486
Fabp5	1.74921	0.370803	0.0040129
Tuba1b	1.72938	0.366742	7.1742e-05
Tenm2	0.758418	0.363828	5.54183e-05
Nop10	1.63904	0.355365	0.000168996
AI593442	0.273215	0.350838	8.0208e-08
Pcsk2	0.543488	0.349753	0.0140614
Snap47	0.883702	0.344145	0.033958
Fabp3	0.814522	0.334943	0.0124689
Prdm12	0.206813	0.321439	3.58243e-18
Pcbd1	0.486043	0.320601	0.0386436
Rnf128	0.216866	0.319953	5.50435e-20
Mmd2	0.219619	0.313536	5.12495e-12
Timp2	0.408413	0.310949	0.0165182
Tsnax	0.647607	0.310131	0.0347255
Cspg5	0.345131	0.299542	0.000126432
Calm1	2.21411	0.293658	0.000289347
Nhlh2	0.426632	0.288793	3.14811e-09
Onecut1	0.170377	0.284133	5.15473e-13
Ptn	0.757173	0.280267	0.0437688
Ppia	2.95136	0.277665	1.14789e-05
Bud31	0.821118	0.27732	0.0421203
Nptxr	0.430749	0.276922	0.00617381
Slc6a17	0.26217	0.273709	0.000866625
Rtn1	3.12606	0.27111	0.0340918
Tagln2	0.228006	0.26361	4.67659e-05
Dtd1	0.537257	0.261279	0.00115667
Them4	0.35244	0.260343	0.0062032
Syn2	0.234847	0.257295	0.000671602
Cacna2d1	0.299128	0.256339	0.000744864
1810041L15Rik	0.193716	0.251835	4.39719e-05
Cd24a	1.96505	-0.32991	0.000107718
Hnrnpk	2.01262	-0.357801	1.96365e-05
Map2	1.05565	-0.36496	0.00581669
Hist3h2ba	1.64731	-0.41327	5.56319e-06
Carhsp1	0.431545	-0.443768	0.0344036
Sox11	2.75691	-0.498307	2.22313e-12
Dlx1	0.11866	-0.573025	0.0199449
Dlk1	1.52436	-0.596439	1.65237e-08
Dlx2	0.0646158	-0.642655	0.000357348
Otp	0.129156	-1.57402	4.41335e-14

## Sheet: c0-s5
cluster	5	5	5
gene	expression	log2FC	pval_adj
Ghrh	2.83397	3.36494	1.5707e-202
Th	1.57541	1.58133	2.23493e-81
Prox1	1.44511	1.36405	2.94217e-41
Prox1os	1.06556	1.27101	7.57865e-38
Pik3r1	1.82242	1.21937	6.44635e-27
A730017C20Rik	1.74819	0.949935	3.34616e-16
Tmem158	0.804114	0.934816	1.72927e-16
Rogdi	1.14397	0.908364	9.54088e-14
Vstm2l	0.756687	0.905407	8.15286e-15
Gal	0.568884	0.892293	6.45422e-34
Gsx1	0.64144	0.882684	6.87699e-34
AW551984	1.37303	0.797405	7.18548e-13
Vat1	1.07564	0.789401	1.4646e-09
Mbnl3	0.529566	0.772812	5.48648e-53
Resp18	1.58134	0.772128	3.55084e-05
Egr1	0.938115	0.729291	0.00828533
Diaph3	0.422345	0.724095	5.33999e-13
Pcdh10	0.753056	0.718279	2.78783e-11
Foxp2	0.505398	0.700555	6.51089e-18
Scgn	0.36158	0.683491	7.61177e-42
Lrtm1	0.427958	0.655417	3.24187e-11
Pnlip	0.350571	0.645032	4.2625e-55
Cdh13	0.410504	0.597998	5.45256e-07
Rftn1	0.445196	0.590388	6.97027e-10
4732456N10Rik	0.340268	0.578242	1.59148e-21
Rbms3	0.403686	0.577949	1.01133e-13
Ankrd44	0.540385	0.56943	1.56255e-06
Zdhhc2	0.630763	0.565197	0.000398072
Flywch2	1.01321	0.561338	0.000699479
Lamb3	0.38536	0.542946	0.00289439
Kif21a	0.804148	0.535527	0.0110289
Caly	1.35616	0.534691	0.0115527
Camkv	0.450167	0.533961	6.62263e-05
Rgs4	0.868046	0.532307	0.00129776
Pbx3	0.409205	0.521759	3.8289e-08
Camk2d	0.582869	0.509204	0.0019577
Ggh	0.365972	0.506013	1.08708e-06
St18	0.353782	0.504304	7.67312e-14
Prkacb	1.17263	0.503638	0.0384647
Pcsk1n	3.40131	0.499482	1.28804e-09
Dlx2	0.794852	0.476002	0.0163445
Dlx1	0.882987	0.472629	0.000246634
Rnf138rt1	0.379347	0.468572	5.85454e-07
Ddt	0.515359	0.468187	0.00155039
Nhs	0.343774	0.465475	0.0200208
Asb4	0.939181	0.463644	0.00292821
Dlx6os1	0.566149	0.431189	2.3493e-05
P2ry1	0.26986	0.428799	4.05308e-16
Unc5b	0.230228	0.423781	7.95417e-12
Fam183b	0.868878	0.423379	0.0173207
H2-Ke6	0.540158	0.423063	0.00183285
Cadm1	1.56574	0.421461	0.031101
Plekhg1	0.222715	0.410106	5.3076e-20
Mdh1	1.37373	0.408419	0.0478721
St6gal2	0.231798	0.404347	1.0832e-05
Fxyd6	2.40703	0.395587	0.00491512
Rnls	0.25384	0.381851	0.0387514
Sh3gl2	0.292825	0.377831	0.00735286
Prps1	0.373526	0.369306	0.0442284
Asic2	0.239446	0.362093	0.00636129
Oaz1	2.54598	0.361639	0.000549576
Kcnd2	0.31068	0.357312	0.0300983
Igsf21	0.216048	0.354751	3.70001e-09
Tmem200a	0.241652	0.341959	0.00220855
1700112E06Rik	0.175293	0.338764	2.16095e-24
Rpl10	3.06129	0.33402	0.00215007
Bcap31	0.327078	0.33144	0.0325959
Slc10a4	0.180013	0.326183	0.0228144
Dfnb59	0.178581	0.325029	2.76392e-09
Ctsa	0.288997	0.323771	0.0130084
Them6	0.217157	0.317554	0.00501059
Arhgef28	0.246688	0.307176	0.00579734
Nts	0.124665	0.301506	0.000375956
Stac	0.168571	0.300586	3.99735e-10
Ngfrap1	2.838	0.300059	0.0253901
Ctsf	0.229814	0.297662	0.00852045
Dnaja4	0.202469	0.288557	0.000147987
Wfs1	0.188426	0.268066	0.00790271
2810032G03Rik	0.135289	0.265817	3.66908e-05
Npnt	0.172153	0.261522	5.57645e-07
Cldn12	0.15209	0.258676	0.0027908
Rpl18a	3.38397	0.255445	0.0095377
Cdh12	0.101887	0.251566	4.51587e-07
Tubb5	3.39273	-0.266086	0.0426424
Tubb2b	2.87018	-0.401782	0.000235401
Tuba1a	3.53173	-0.414701	0.0014687
Tmsb4x	3.15015	-0.4484	1.17921e-05
Meg3	3.58525	-0.453139	2.41658e-07
Hmgn1	1.81268	-0.461512	9.49617e-05
Tsc22d1	1.00099	-0.549104	0.0149661
Sox4	1.8042	-0.552666	0.0488289
Thra	0.845513	-0.571623	0.00337186
Malat1	5.31384	-0.69058	2.95306e-15
Zdbf2	0.490975	-0.738239	0.00282489
Sox11	2.58861	-0.738837	3.0905e-08
Nkx2-1	0.0645172	-0.846708	0.0270707
Cited1	0.143424	-1.17356	0.00143065
Six3	0.183231	-1.1957	9.89558e-07
Six6	0.125421	-1.34156	3.12119e-08
Otp	0.108954	-1.64771	8.08888e-05

## Sheet: c0-s6
cluster	6	6	6
gene	expression	log2FC	pval_adj
Nhlh2	2.62478	2.58339	7.87122e-74
Rprm	1.95221	1.94965	1.2666e-31
Ap1s2	2.53127	1.8929	7.84746e-13
Tac2	0.808697	1.57395	3.15876e-76
Gadd45g	1.21544	1.56573	8.8325e-06
Etnk2	1.28695	1.55664	4.13263e-29
Gm27199	0.888849	1.38003	8.33711e-75
Mrps11	1.47058	1.34714	1.13321e-11
Gm28040	0.839597	1.32267	1.16486e-117
Cited2	1.18318	1.18053	3.57363e-06
Sox14	0.893885	1.13587	1.22884e-55
Chl1	0.967592	0.980403	5.37798e-11
Pcsk1n	3.76878	0.972087	4.2199e-07
Pgrmc1	2.36083	0.951471	4.56611e-06
App	1.2914	0.936932	1.86364e-05
Ar	0.594979	0.923648	5.97523e-37
Chgb	1.24798	0.897047	4.45494e-05
Rnf138rt1	0.564232	0.84583	2.16397e-05
Socs2	0.768612	0.833786	6.84766e-13
Adgrl3	1.17544	0.828367	0.00141443
Lhx5	0.432171	0.810713	2.70273e-30
Nrp2	0.918172	0.808884	0.00918037
Car10	0.507234	0.803012	9.6827e-05
Tmem163	0.483059	0.801585	4.87903e-12
Efnb1	0.977325	0.794242	1.70558e-06
Ptprg	0.553215	0.752291	5.75419e-15
Pid1	0.527838	0.746897	0.000830692
Chst2	0.498731	0.707547	1.03519e-07
Kcnk2	1.07017	0.704645	0.000295789
Pou2f2	2.28146	0.69221	0.000993416
Hs6st2	0.610891	0.689583	0.00138856
Cacna2d1	0.562119	0.686615	0.011116
Pik3r1	1.26843	0.680329	0.0172353
Mum1l1	0.33934	0.622489	7.12372e-18
Nav2	0.477363	0.60278	0.00348985
Pde10a	0.484762	0.576258	0.0068982
Fat4	0.258553	0.576153	1.68664e-10
Mrap2	0.329777	0.56826	1.10712e-17
Tbl3	0.503428	0.553295	0.00815813
Nr5a2	0.382881	0.542437	0.000285195
Cdh8	0.247655	0.513409	1.28936e-14
Zfhx3	1.89245	0.512776	0.0169307
Zcchc16	0.284192	0.506166	6.17788e-12
Slc2a12	0.333427	0.484987	0.0402173
Crtac1	0.367943	0.466069	0.0456658
3632451O06Rik	0.302602	0.461652	2.21796e-05
Sdk2	0.296431	0.458481	5.02654e-10
Sox3	0.197996	0.458145	0.000329393
Mcc	0.238079	0.433467	1.87483e-10
C130026L21Rik	0.280879	0.4286	0.0222678
Rbp4	0.231689	0.425587	1.87483e-10
Tril	0.235072	0.424266	1.44733e-09
Socs3	0.278325	0.417936	0.019898
Pggt1b	0.200083	0.402843	8.36131e-05
Adcy1	0.22662	0.3811	0.00260831
Slit1	0.227082	0.361729	0.011043
Shh	0.185412	0.344807	1.7172e-05
Slc12a7	0.208232	0.337989	4.58917e-07
Esr1	0.209295	0.326002	0.000913578
Gbe1	0.212881	0.323876	0.0141823
Gm12027	0.14447	0.317875	4.29458e-15
Gm11431	0.166624	0.294959	1.59789e-12
Pgk1	0.200203	0.285391	0.0257593
Peg12	0.141901	0.273691	0.0049209
Zcchc2	0.136594	0.270033	1.25949e-05
March3	0.1296	0.253624	1.34687e-05
Tmsb10	4.35704	-0.307291	0.0436199
Meg3	3.48836	-0.523759	0.00234687
Cd24a	1.46703	-0.830671	0.000382207
Isl1	0.100417	-1.5231	0.000657775
Dlk1	0.460976	-1.85569	3.04962e-09
