# Supplementary material for: Single cell transcriptome analysis of developing arcuate nucleus neurons uncovers their key developmental regulators
Source: Nat Commun. 2019 Aug 16;10:3696. doi: 10.1038/s41467-019-11667-y (PMC6697706; doi:10.1038/s41467-019-11667-y)
Supplement: Supplementary file 6 — Supplementary Data 3 [file 41467_2019_11667_MOESM6_ESM.xlsx]

## Sheet: all
c0-s1-s2					c0-s2-s1					c0-s4-s1					c1-s3					c2-s0					c4-s0					c5-s1					c5-s2					c6-s0					c6-s1
cluster	2	2	2		cluster	1	1	1		cluster	1	1	1		cluster	3	3	3		cluster	0	0	0		cluster	0	0	0		cluster	1	1	1		cluster	2	2	2		cluster	0	0	0		cluster	1	1	1
gene	expression	log2FC	pval_adj		gene	expression	log2FC	pval_adj		gene	expression	log2FC	pval_adj		gene	expression	log2FC	pval_adj		gene	expression	log2FC	pval_adj		gene	expression	log2FC	pval_adj		gene	expression	log2FC	pval_adj		gene	expression	log2FC	pval_adj		gene	expression	log2FC	pval_adj		gene	expression	log2FC	pval_adj
0610007P14Rik	0.345617	NA	NA		0610007P14Rik	0.179928	NA	NA		0610007P14Rik	0.228545	NA	NA		0610007P14Rik	0.30075	NA	NA		0610007P14Rik	0.138762	NA	NA		0610007P14Rik	0.480571	NA	NA		0610007P14Rik	0.308164	NA	NA		0610007P14Rik	0.280054	NA	NA		0610007P14Rik	0.201642	NA	NA		0610007P14Rik	0.292972	NA	NA
0610009B22Rik	0.240121	NA	NA		0610009B22Rik	0.176012	NA	NA		0610009B22Rik	0.31848	NA	NA		0610009B22Rik	0.200486	NA	NA		0610009B22Rik	0.197417	NA	NA		0610009B22Rik	0.233717	NA	NA		0610009B22Rik	0.294219	NA	NA		0610009B22Rik	0.272748	NA	NA		0610009B22Rik	0.142618	NA	NA		0610009B22Rik	0.0987147	NA	NA
0610009L18Rik	0.249242	NA	NA		0610009L18Rik	0.0654866	NA	NA		0610009L18Rik	0.0882191	NA	NA		0610009L18Rik	0.123151	NA	NA		0610009L18Rik	0.0602328	NA	NA		0610009L18Rik	0.114789	NA	NA		0610009L18Rik	0.0438582	NA	NA		0610009L18Rik	0.0743862	NA	NA		0610009L18Rik	0.0650304	NA	NA		0610009L18Rik	0.077478	NA	NA
0610009O20Rik	0.165809	NA	NA		0610009O20Rik	0.0409602	NA	NA		0610009O20Rik	0.149738	NA	NA		0610009O20Rik	0.0822688	NA	NA		0610009O20Rik	0.114394	NA	NA		0610009O20Rik	0.145864	NA	NA		0610009O20Rik	0.185304	NA	NA		0610009O20Rik	0.111082	NA	NA		0610009O20Rik	0.091569	NA	NA		0610009O20Rik	0.0769123	NA	NA
0610010F05Rik	0.308155	NA	NA		0610010F05Rik	0.21025	NA	NA		0610010F05Rik	0.269891	NA	NA		0610010F05Rik	0.529412	NA	NA		0610010F05Rik	0.164252	-0.393122	0.00212133		0610010F05Rik	0.0703162	NA	NA		0610010F05Rik	0.12527	NA	NA		0610010F05Rik	0.153859	NA	NA		0610010F05Rik	0.177003	NA	NA		0610010F05Rik	0.0857666	NA	NA
0610010K14Rik	0.16151	NA	NA		0610010K14Rik	0.120816	NA	NA		0610010K14Rik	0.0571465	NA	NA		0610010K14Rik	0.0898638	NA	NA		0610010K14Rik	0.206508	NA	NA		0610010K14Rik	0.101737	NA	NA		0610010K14Rik	0.152803	NA	NA		0610010K14Rik	0.103305	NA	NA		0610010K14Rik	0.094188	NA	NA		0610010K14Rik	0.110274	NA	NA
0610011F06Rik	0.430146	NA	NA		0610011F06Rik	0.313446	NA	NA		0610011F06Rik	0.421209	NA	NA		0610011F06Rik	0.336566	NA	NA		0610011F06Rik	0.301972	NA	NA		0610011F06Rik	0.324174	NA	NA		0610011F06Rik	0.419073	NA	NA		0610011F06Rik	0.270145	-0.252462	1		0610011F06Rik	0.272381	NA	NA		0610011F06Rik	0.317618	NA	NA
0610012G03Rik	0.765139	NA	NA		0610012G03Rik	0.818233	NA	NA		0610012G03Rik	0.861937	NA	NA		0610012G03Rik	1.06149	NA	NA		0610012G03Rik	0.694018	-0.268478	1		0610012G03Rik	0.698995	NA	NA		0610012G03Rik	0.794006	NA	NA		0610012G03Rik	0.817443	NA	NA		0610012G03Rik	0.662484	NA	NA		0610012G03Rik	0.575835	NA	NA
0610030E20Rik	0.117991	NA	NA		0610030E20Rik	0.0803365	NA	NA		0610030E20Rik	0.0491006	NA	NA		0610030E20Rik	0.0945393	NA	NA		0610025J13Rik	0.0203009	NA	NA		0610025J13Rik	0.00687572	NA	NA		0610025J13Rik	0.014843	NA	NA		0610025J13Rik	NA	NA	NA		0610030E20Rik	0.122475	NA	NA		0610030E20Rik	0.151165	NA	NA
0610037L13Rik	0.138358	NA	NA		0610037L13Rik	0.0938151	NA	NA		0610037L13Rik	0.197921	NA	NA		0610037L13Rik	0.226252	NA	NA		0610030E20Rik	0.163498	NA	NA		0610030E20Rik	0.134853	NA	NA		0610030E20Rik	0.152981	NA	NA		0610030E20Rik	0.145255	NA	NA		0610037L13Rik	0.185821	NA	NA		0610037L13Rik	0.22785	NA	NA
0610040B10Rik	0.129291	NA	NA		0610040B10Rik	0.183671	NA	NA		0610040B10Rik	0.199102	NA	NA		0610040B10Rik	0.155865	NA	NA		0610037L13Rik	0.21723	NA	NA		0610037L13Rik	0.267591	NA	NA		0610037L13Rik	0.216854	NA	NA		0610037L13Rik	0.146325	NA	NA		0610040B10Rik	0.0669744	NA	NA		0610040B10Rik	0.127579	NA	NA
1110001J03Rik	0.599463	NA	NA		1110001J03Rik	0.339453	-0.357701	1		1110001J03Rik	0.83569	NA	NA		1110001J03Rik	0.697507	NA	NA		0610040B10Rik	0.0955167	NA	NA		0610040B10Rik	0.0484416	NA	NA		0610040B10Rik	0.132312	NA	NA		0610040B10Rik	0.128936	NA	NA		1110001J03Rik	0.393306	NA	NA		1110001J03Rik	0.437762	NA	NA
1110002L01Rik	0.0172695	NA	NA		1110002L01Rik	0.0377846	NA	NA		1110002L01Rik	0.139945	NA	NA		1110002L01Rik	0.0643103	NA	NA		1110001J03Rik	0.603868	-0.328857	0.0700015		0610040J01Rik	0.00790928	NA	NA		0610040J01Rik	0.0495944	NA	NA		0610040J01Rik	0.0706862	NA	NA		1110002L01Rik	0.0384876	NA	NA		1110002L01Rik	0.0215992	NA	NA
1110004E09Rik	0.217819	NA	NA		1110004E09Rik	0.163021	NA	NA		1110004E09Rik	0.0602915	NA	NA		1110004E09Rik	0.137993	NA	NA		1110002L01Rik	0.0474921	NA	NA		1110001J03Rik	0.525793	NA	NA		1110001J03Rik	0.622533	0.257737	1		1110001J03Rik	0.371312	NA	NA		1110004E09Rik	0.0767809	NA	NA		1110004E09Rik	0.152753	NA	NA
1110004F10Rik	1.47359	NA	NA		1110004F10Rik	1.17939	NA	NA		1110004F10Rik	1.43624	NA	NA		1110004F10Rik	1.38934	NA	NA		1110004E09Rik	0.131174	NA	NA		1110002L01Rik	0.0362599	NA	NA		1110002L01Rik	0.0266472	NA	NA		1110002L01Rik	0.0248965	NA	NA		1110004F10Rik	1.32688	NA	NA		1110004F10Rik	1.15462	NA	NA
1110008F13Rik	0.412732	NA	NA		1110006O24Rik	0.0223884	NA	NA		1110006O24Rik	0.0407065	NA	NA		1110006O24Rik	0.0352604	NA	NA		1110004F10Rik	1.36574	NA	NA		1110004E09Rik	0.320165	NA	NA		1110004E09Rik	0.225799	NA	NA		1110004E09Rik	0.234957	NA	NA		1110008F13Rik	0.34714	NA	NA		1110008F13Rik	0.304384	NA	NA
1110008L16Rik	0.0419591	NA	NA		1110008F13Rik	0.217785	NA	NA		1110008F13Rik	0.261527	NA	NA		1110008F13Rik	0.503505	NA	NA		1110006O24Rik	0.00749745	NA	NA		1110004F10Rik	1.05769	NA	NA		1110004F10Rik	1.13863	NA	NA		1110004F10Rik	1.0336	NA	NA		1110008L16Rik	0.0179457	NA	NA		1110008L16Rik	0.0141493	NA	NA
1110008P14Rik	0.435557	NA	NA		1110008L16Rik	0.0696697	NA	NA		1110008L16Rik	0.0439495	NA	NA		1110008L16Rik	0.0367253	NA	NA		1110008F13Rik	0.47177	NA	NA		1110006O24Rik	0.0283107	NA	NA		1110006O24Rik	0.0452765	NA	NA		1110006O24Rik	0.0468414	NA	NA		1110008P14Rik	0.210514	NA	NA		1110008P14Rik	0.396947	NA	NA
1110012L19Rik	0.112576	NA	NA		1110008P14Rik	0.352034	NA	NA		1110008P14Rik	0.532014	NA	NA		1110008P14Rik	0.553864	NA	NA		1110008L16Rik	0.0469013	NA	NA		1110008F13Rik	0.376723	NA	NA		1110008F13Rik	0.545681	NA	NA		1110008F13Rik	0.486969	NA	NA		1110012L19Rik	0.135209	NA	NA		1110012L19Rik	0.0426685	NA	NA
1110017D15Rik	0.326942	0.363377	1		1110012L19Rik	0.0914352	NA	NA		1110012L19Rik	0.187041	NA	NA		1110012L19Rik	0.178024	NA	NA		1110008P14Rik	0.305312	NA	NA		1110008L16Rik	0.0402494	NA	NA		1110008L16Rik	0.0954209	NA	NA		1110008L16Rik	0.117784	NA	NA		1110017D15Rik	0.0176334	NA	NA		1110017D15Rik	0.0355503	NA	NA
1110020A21Rik	NA	NA	NA		1110017D15Rik	0.0905459	NA	NA		1110017D15Rik	0.0187667	NA	NA		1110015O18Rik	NA	NA	NA		1110012L19Rik	0.0825543	NA	NA		1110008P14Rik	0.252381	NA	NA		1110008P14Rik	0.130071	-0.361085	1		1110008P14Rik	0.246927	NA	NA		1110019D14Rik	0.0239239	NA	NA		1110019D14Rik	0.0357562	NA	NA
1110032A03Rik	0.243152	NA	NA		1110019D14Rik	NA	NA	NA		1110019D14Rik	NA	NA	NA		1110017D15Rik	0.034169	NA	NA		1110015O18Rik	NA	NA	NA		1110012L19Rik	0.0508232	NA	NA		1110012L19Rik	0.186347	NA	NA		1110012L19Rik	0.15588	NA	NA		1110020A21Rik	0.0206242	NA	NA		1110020A21Rik	0.0327063	NA	NA
1110034G24Rik	0.0592399	NA	NA		1110032A03Rik	0.210436	NA	NA		1110020A21Rik	0.0482313	NA	NA		1110019D14Rik	0.0115946	NA	NA		1110017D15Rik	0.0149835	NA	NA		1110017D15Rik	0.0743374	NA	NA		1110015O18Rik	0.00540275	NA	NA		1110015O18Rik	NA	NA	NA		1110032A03Rik	0.143106	NA	NA		1110032A03Rik	0.178358	NA	NA
1110037F02Rik	0.0489046	NA	NA		1110032F04Rik	0.029623	NA	NA		1110032A03Rik	0.343821	NA	NA		1110020A21Rik	0.00501496	NA	NA		1110019D14Rik	0.044698	NA	NA		1110019D14Rik	0.0431287	NA	NA		1110017D15Rik	0.00596934	NA	NA		1110017D15Rik	0.0110899	NA	NA		1110034G24Rik	0.0330542	NA	NA		1110034G24Rik	0.0494206	NA	NA
1110038F14Rik	0.287568	NA	NA		1110034G24Rik	0.0748202	NA	NA		1110032F04Rik	NA	NA	NA		1110032A03Rik	0.270284	NA	NA		1110020A21Rik	0.0359909	NA	NA		1110020A21Rik	0.0192176	NA	NA		1110019D14Rik	0.0638649	NA	NA		1110019D14Rik	0.0714704	NA	NA		1110037F02Rik	0.048995	NA	NA		1110037F02Rik	0.063838	NA	NA
1110046J04Rik	0.0402139	NA	NA		1110037F02Rik	0.112534	NA	NA		1110034G24Rik	0.0909064	NA	NA		1110032F04Rik	0.0112861	NA	NA		1110032A03Rik	0.232489	NA	NA		1110032A03Rik	0.249411	NA	NA		1110020A21Rik	0.102654	NA	NA		1110020A21Rik	0.0170671	NA	NA		1110038F14Rik	0.413926	NA	NA		1110038F14Rik	0.539287	NA	NA
1110051M20Rik	0.323999	NA	NA		1110038F14Rik	0.251591	NA	NA		1110037F02Rik	0.113483	NA	NA		1110034G24Rik	0.0970837	NA	NA		1110032F04Rik	NA	NA	NA		1110034G24Rik	0.072583	NA	NA		1110032A03Rik	0.249407	NA	NA		1110032A03Rik	0.26998	NA	NA		1110051M20Rik	0.0937266	NA	NA		1110051M20Rik	0.121341	NA	NA
1110059E24Rik	0.381628	NA	NA		1110051M20Rik	0.205276	NA	NA		1110038F14Rik	0.354616	NA	NA		1110035H17Rik	0.0145723	NA	NA		1110034G24Rik	0.0563457	NA	NA		1110037F02Rik	0.117272	NA	NA		1110032F04Rik	0.0157286	NA	NA		1110032F04Rik	0.0235511	NA	NA		1110059E24Rik	0.425194	NA	NA		1110059E24Rik	0.337731	NA	NA
1110059G10Rik	0.164071	NA	NA		1110059E24Rik	0.374313	NA	NA		1110051M20Rik	0.123593	NA	NA		1110037F02Rik	0.0627237	NA	NA		1110035H17Rik	0.0144843	NA	NA		1110038F14Rik	0.687244	0.385443	1		1110034G24Rik	0.0760686	NA	NA		1110034G24Rik	0.132797	NA	NA		1110059G10Rik	0.174359	NA	NA		1110059G10Rik	0.0919779	NA	NA
1110065P20Rik	0.559498	NA	NA		1110059G10Rik	0.0912822	NA	NA		1110059E24Rik	0.3675	NA	NA		1110038F14Rik	0.325432	NA	NA		1110037F02Rik	0.0458911	NA	NA		1110051M20Rik	0.0939721	NA	NA		1110037F02Rik	0.143617	NA	NA		1110037F02Rik	0.0928129	NA	NA		1110065P20Rik	0.299704	NA	NA		1110065P20Rik	0.273158	NA	NA
1190002N15Rik	0.0525149	NA	NA		1110065P20Rik	0.418716	NA	NA		1110059G10Rik	0.14837	NA	NA		1110046J04Rik	0.0543615	NA	NA		1110038F14Rik	0.502839	0.298773	1		1110059E24Rik	0.359416	NA	NA		1110038F14Rik	0.54338	NA	NA		1110038F14Rik	0.478445	NA	NA		1190002N15Rik	0.0610664	NA	NA		1190002N15Rik	0.131773	NA	NA
1190005I06Rik	0.0553941	NA	NA		1190002N15Rik	0.0783065	NA	NA		1110065P20Rik	0.556629	NA	NA		1110051M20Rik	0.192663	NA	NA		1110046J04Rik	0.0267142	NA	NA		1110059G10Rik	0.157775	NA	NA		1110046J04Rik	0.00550699	NA	NA		1110046J04Rik	0.0457765	NA	NA		1190005I06Rik	0.0590551	NA	NA		1190005I06Rik	0.00615606	NA	NA
1190007I07Rik	0.192353	NA	NA		1190005I06Rik	0.0213161	NA	NA		1190002N15Rik	0.0492645	NA	NA		1110059E24Rik	0.403672	NA	NA		1110051M20Rik	0.173507	NA	NA		1110065P20Rik	0.371099	NA	NA		1110051M20Rik	0.212437	NA	NA		1110051M20Rik	0.202518	NA	NA		1190007I07Rik	0.172408	NA	NA		1190007I07Rik	0.180009	NA	NA
1300002E11Rik	0.160979	NA	NA		1190007I07Rik	0.0886208	NA	NA		1190005I06Rik	0.0759491	NA	NA		1110059G10Rik	0.193786	NA	NA		1110059E24Rik	0.341639	NA	NA		1190002N15Rik	0.280872	NA	NA		1110059E24Rik	0.481348	NA	NA		1110059E24Rik	0.382152	NA	NA		1300002E11Rik	0.0978748	NA	NA		1300002E11Rik	0.0829206	NA	NA
1500002C15Rik	0.0366079	NA	NA		1300002E11Rik	0.150023	NA	NA		1190007I07Rik	0.0978325	NA	NA		1110065P20Rik	0.642503	NA	NA		1110059G10Rik	0.122244	NA	NA		1190005I06Rik	NA	NA	NA		1110059G10Rik	0.17718	NA	NA		1110059G10Rik	0.198727	NA	NA		1500009C09Rik	0.195856	NA	NA		1500009C09Rik	0.109906	NA	NA
1500009C09Rik	0.341748	NA	NA		1500009C09Rik	0.278624	NA	NA		1300002E11Rik	0.0859538	NA	NA		1190002N15Rik	0.127783	NA	NA		1110065P20Rik	0.356223	NA	NA		1190007I07Rik	0.141367	NA	NA		1110065P20Rik	0.439928	NA	NA		1110065P20Rik	0.404107	NA	NA		1500009L16Rik	0.121263	NA	NA		1500009L16Rik	0.0660031	NA	NA
1500009L16Rik	0.112589	NA	NA		1500009L16Rik	0.182657	NA	NA		1500009C09Rik	0.440384	NA	NA		1190005I06Rik	0.0508621	NA	NA		1190002N15Rik	0.143822	NA	NA		1300002E11Rik	0.0890083	NA	NA		1190002N15Rik	0.0876795	NA	NA		1190002N15Rik	0.0675676	NA	NA		1500011B03Rik	0.587592	NA	NA		1500011B03Rik	0.352111	NA	NA
1500011B03Rik	0.64471	NA	NA		1500011B03Rik	0.798066	NA	NA		1500009L16Rik	0.118973	NA	NA		1190007I07Rik	0.1427	NA	NA		1190005I06Rik	0.0266693	-0.286957	1		1500002F19Rik	NA	NA	NA		1190005I06Rik	0.0558181	NA	NA		1190005I06Rik	0.0170911	NA	NA		1500011K16Rik	0.211556	NA	NA		1500011K16Rik	0.296004	NA	NA
1500011K16Rik	0.209426	NA	NA		1500011K16Rik	0.137877	NA	NA		1500011B03Rik	0.589661	NA	NA		1300002E11Rik	0.117339	NA	NA		1190007I07Rik	0.151653	NA	NA		1500009C09Rik	0.0903339	NA	NA		1190007I07Rik	0.211643	NA	NA		1190007I07Rik	0.164145	NA	NA		1500015A07Rik	0.0194692	NA	NA		1500015A07Rik	0.0402627	NA	NA
1500015A07Rik	0.0737084	NA	NA		1500015A07Rik	0.0537316	NA	NA		1500011K16Rik	0.204345	NA	NA		1500002C15Rik	0.0145819	NA	NA		1300002E11Rik	0.166398	NA	NA		1500009L16Rik	0.172358	NA	NA		1300002E11Rik	0.152998	NA	NA		1300002E11Rik	0.162044	NA	NA		1500026H17Rik	0.0186706	NA	NA		1500026H17Rik	0.0229467	NA	NA
1500026H17Rik	0.0328373	NA	NA		1500026H17Rik	0.0892022	NA	NA		1500015A07Rik	0.0485996	NA	NA		1500009C09Rik	0.46847	NA	NA		1500002C15Rik	0.0130382	NA	NA		1500011B03Rik	0.228234	NA	NA		1500002C15Rik	0.00994778	NA	NA		1500002C15Rik	0.0343929	NA	NA		1500035N22Rik	0.036369	NA	NA		1500035N22Rik	NA	NA	NA
1500035N22Rik	0.0608754	NA	NA		1500035N22Rik	0.118015	NA	NA		1500026H17Rik	0.0947199	NA	NA		1500009L16Rik	0.353655	NA	NA		1500009C09Rik	0.0519027	-0.401544	0.00106859		1500011K16Rik	0.319695	NA	NA		1500002F19Rik	0.0153273	NA	NA		1500002F19Rik	NA	NA	NA		1600002H07Rik	0.0293111	NA	NA		1600002H07Rik	0.0299083	NA	NA
1600002H07Rik	NA	NA	NA		1600002K03Rik	0.0671216	NA	NA		1500035N22Rik	0.279769	NA	NA		1500011B03Rik	0.942224	NA	NA		1500009L16Rik	0.136789	-0.461884	0.00198715		1500015A07Rik	0.0649277	NA	NA		1500009C09Rik	0.0108553	NA	NA		1500009C09Rik	0.0282091	NA	NA		1600002K03Rik	0.0748613	NA	NA		1600002K03Rik	0.0252033	NA	NA
1600002K03Rik	NA	NA	NA		1600012H06Rik	0.0692037	NA	NA		1600002H07Rik	0.0645683	NA	NA		1500011K16Rik	0.278837	NA	NA		1500011B03Rik	0.364915	-0.35247	0.0259676		1500015O10Rik	0.0833272	NA	NA		1500009L16Rik	0.239615	NA	NA		1500009L16Rik	0.0510264	NA	NA		1600012H06Rik	0.052791	NA	NA		1600012H06Rik	0.104666	NA	NA
1600012H06Rik	0.0615004	NA	NA		1600014C10Rik	0.033733	NA	NA		1600002K03Rik	0.067121	NA	NA		1500015A07Rik	0.0797672	NA	NA		1500011K16Rik	0.181393	NA	NA		1500026H17Rik	0.0285304	NA	NA		1500011B03Rik	0.221264	-0.307078	1		1500011B03Rik	0.277474	NA	NA		1600020E01Rik	0.182195	NA	NA		1600020E01Rik	0.112937	NA	NA
1600014C10Rik	0.0361542	NA	NA		1600020E01Rik	0.179207	NA	NA		1600012H06Rik	0.0841719	NA	NA		1500026H17Rik	0.0775717	NA	NA		1500015A07Rik	0.0724786	NA	NA		1500035N22Rik	NA	NA	NA		1500011K16Rik	0.281721	NA	NA		1500011K16Rik	0.314971	NA	NA		1700003F12Rik	0.0274106	NA	NA		1700003F12Rik	NA	NA	NA
1600020E01Rik	0.1474	NA	NA		1700001L19Rik	0.0113777	NA	NA		1600014C10Rik	0.0671833	NA	NA		1500035N22Rik	0.170333	NA	NA		1500026H17Rik	0.0205893	NA	NA		1600002H07Rik	0.038587	NA	NA		1500015A07Rik	0.0501778	NA	NA		1500015A07Rik	0.0270715	NA	NA		1700008J07Rik	0.0542306	NA	NA		1700008J07Rik	0.0547302	NA	NA
1700001L19Rik	0.162789	NA	NA		1700008J07Rik	0.059181	NA	NA		1600020E01Rik	0.220101	NA	NA		1600002D24Rik	0.0038825	NA	NA		1500035N22Rik	0.0207793	NA	NA		1600002K03Rik	0.0430939	NA	NA		1500026H17Rik	0.019539	NA	NA		1500026H17Rik	0.0463429	NA	NA		1700010I14Rik	0.00810373	NA	NA		1700010I14Rik	0.0266687	NA	NA
1700003E16Rik	0.0581771	NA	NA		1700008O03Rik	0.0223884	NA	NA		1700001L19Rik	0.127722	NA	NA		1600002H07Rik	0.0309275	NA	NA		1600002H07Rik	0.0180681	NA	NA		1600012H06Rik	0.116405	NA	NA		1500035N22Rik	0.0171927	NA	NA		1500035N22Rik	0.0112813	NA	NA		1700019G17Rik	0.0159093	NA	NA		1700019G17Rik	0.0243444	NA	NA
1700007K13Rik	0.0570948	NA	NA		1700010I14Rik	NA	NA	NA		1700008J07Rik	0.0690536	NA	NA		1600002K03Rik	0.0296866	NA	NA		1600002K03Rik	0.0321729	NA	NA		1600014C10Rik	0.0377499	NA	NA		1600002D24Rik	0.0264296	NA	NA		1600002D24Rik	0.0283695	NA	NA		1700020I14Rik	0.166187	NA	NA		1700020I14Rik	0.147537	NA	NA
1700008J07Rik	0.0423511	NA	NA		1700020I14Rik	0.0863788	NA	NA		1700008O03Rik	0.0493581	NA	NA		1600012H06Rik	0.0541014	NA	NA		1600012H06Rik	0.0590008	NA	NA		1600014C23Rik	0.0231001	NA	NA		1600002H07Rik	0.0598298	NA	NA		1600002H07Rik	0.0686799	NA	NA		1700021F05Rik	0.117276	NA	NA		1700021F05Rik	0.155416	NA	NA
1700008O03Rik	0.0375769	NA	NA		1700021F05Rik	0.102144	NA	NA		1700010I14Rik	NA	NA	NA		1600014C10Rik	0.066186	NA	NA		1600014C10Rik	0.0642383	NA	NA		1600020E01Rik	0.063844	NA	NA		1600002K03Rik	0.0195201	NA	NA		1600002K03Rik	0.0385158	NA	NA		1700025G04Rik	0.105952	NA	NA		1700025G04Rik	0.0361338	NA	NA
1700010I14Rik	0.0423167	NA	NA		1700021N21Rik	0.0476337	NA	NA		1700020I14Rik	0.165643	NA	NA		1600020E01Rik	0.206062	NA	NA		1600020E01Rik	0.111408	NA	NA		1700001L19Rik	0.010241	NA	NA		1600012H06Rik	0.106881	NA	NA		1600012H06Rik	0.133094	NA	NA		1700029J07Rik	0.0160119	NA	NA		1700029J07Rik	0.0127479	NA	NA
1700019G17Rik	0.0185556	NA	NA		1700023F06Rik	NA	NA	NA		1700021F05Rik	0.202463	NA	NA		1700001L19Rik	0.0886029	NA	NA		1700001L19Rik	0.0141467	NA	NA		1700001O22Rik	NA	NA	NA		1600014C10Rik	0.0263235	NA	NA		1600014C10Rik	0.0465453	NA	NA		1700030J22Rik	0.00986921	NA	NA		1700030J22Rik	0.00845959	NA	NA
1700020I14Rik	0.017964	NA	NA		1700025G04Rik	0.309611	NA	NA		1700023F06Rik	0.0195242	NA	NA		1700003E16Rik	NA	NA	NA		1700001O22Rik	0.023924	NA	NA		1700003E16Rik	0.0207883	NA	NA		1600020E01Rik	0.170281	NA	NA		1600020E01Rik	0.207088	NA	NA		1700030K09Rik	0.0381514	NA	NA		1700030K09Rik	0.0262625	NA	NA
1700021F05Rik	0.109113	NA	NA		1700030K09Rik	0.0432783	NA	NA		1700025G04Rik	0.082707	NA	NA		1700007K13Rik	NA	NA	NA		1700003E16Rik	NA	NA	NA		1700003F12Rik	0.0566636	NA	NA		1700001L19Rik	0.0153261	NA	NA		1700001L19Rik	NA	NA	NA		1700037C18Rik	0.0200115	NA	NA		1700037C18Rik	0.0138591	NA	NA
1700023F06Rik	0.078797	NA	NA		1700037C18Rik	0.0308472	NA	NA		1700037C18Rik	0.0396655	NA	NA		1700007L15Rik	NA	NA	NA		1700003F12Rik	0.0150287	NA	NA		1700003M07Rik	0.0103989	NA	NA		1700001O22Rik	0.0134354	NA	NA		1700001O22Rik	0.0319984	NA	NA		1700037H04Rik	0.285139	NA	NA		1700037H04Rik	0.149215	NA	NA
1700025G04Rik	0.169888	NA	NA		1700037H04Rik	0.303843	NA	NA		1700037H04Rik	0.461578	NA	NA		1700008J07Rik	0.0334355	NA	NA		1700007K13Rik	0.00760974	NA	NA		1700007G11Rik	0.00753148	NA	NA		1700007K13Rik	0.0459144	NA	NA		1700007K13Rik	0.0353189	NA	NA		1700048O20Rik	0.0479426	NA	NA		1700048O20Rik	NA	NA	NA
1700026L06Rik	0.0173228	NA	NA		1700048O20Rik	0.0210932	NA	NA		1700048O20Rik	0.0777127	NA	NA		1700008O03Rik	0.0344597	NA	NA		1700007L15Rik	0.016663	NA	NA		1700007K13Rik	0.0954661	NA	NA		1700007L15Rik	0.0165155	NA	NA		1700007L15Rik	0.0168878	NA	NA		1700052K11Rik	0.0383546	NA	NA		1700052K11Rik	0.0510814	NA	NA
1700029J07Rik	NA	NA	NA		1700049G17Rik	0.0238217	NA	NA		1700049G17Rik	0.0618852	NA	NA		1700010I14Rik	0.00662458	NA	NA		1700008J07Rik	0.0192501	NA	NA		1700007L15Rik	0.00906559	NA	NA		1700008J07Rik	0.0790853	NA	NA		1700008J07Rik	0.205392	NA	NA		1700056E22Rik	0.00873222	NA	NA		1700056E22Rik	0.0295275	NA	NA
1700030C14Rik	0.0172695	NA	NA		1700052K11Rik	0.0113777	NA	NA		1700052K11Rik	0.12743	NA	NA		1700012C14Rik	0.00750883	NA	NA		1700008O03Rik	0.00449678	NA	NA		1700008J07Rik	0.12869	NA	NA		1700008O03Rik	0.0283994	NA	NA		1700008O03Rik	0.0160281	NA	NA		1700066B17Rik	0.00880389	NA	NA		1700066B17Rik	0.0141598	NA	NA
1700030J22Rik	0.0184004	NA	NA		1700066M21Rik	NA	NA	NA		1700056E22Rik	0.0578647	NA	NA		1700016D06Rik	0.0100248	NA	NA		1700010I14Rik	0.0167256	NA	NA		1700008O03Rik	0.0208476	NA	NA		1700010I14Rik	NA	NA	NA		1700010I14Rik	0.0100237	NA	NA		1700066M21Rik	0.0567659	NA	NA		1700066M21Rik	0.0128709	NA	NA
1700030K09Rik	0.0353013	NA	NA		1700086L19Rik	0.108572	NA	NA		1700066B17Rik	0.0608388	NA	NA		1700016H13Rik	0.00772732	NA	NA		1700012C14Rik	0.0120243	NA	NA		1700010I14Rik	0.0165503	NA	NA		1700012C14Rik	NA	NA	NA		1700012C14Rik	0.0217242	NA	NA		1700084E18Rik	0.00907393	NA	NA		1700084E18Rik	0.0261672	NA	NA
1700037C18Rik	0.0755933	NA	NA		1700086O06Rik	0.0113777	NA	NA		1700066B19Rik	0.0152125	NA	NA		1700016K19Rik	NA	NA	NA		1700017B05Rik	NA	NA	NA		1700012B09Rik	0.0649501	NA	NA		1700016K19Rik	0.040597	NA	NA		1700016K19Rik	0.0236177	NA	NA		1700086L19Rik	0.14767	NA	NA		1700086L19Rik	0.0640091	NA	NA
1700037H04Rik	0.511024	NA	NA		1700086P04Rik	0.0213122	NA	NA		1700086L19Rik	0.266018	NA	NA		1700017B05Rik	0.012685	NA	NA		1700019G17Rik	0.00337077	NA	NA		1700012C14Rik	0.0112196	NA	NA		1700017B05Rik	0.0181921	NA	NA		1700017B05Rik	0.0301812	NA	NA		1700086O06Rik	0.0352101	NA	NA		1700086O06Rik	0.0193697	NA	NA
1700047I17Rik2	0.019778	NA	NA		1700088E04Rik	0.0133944	NA	NA		1700086O06Rik	0.0374241	NA	NA		1700018L02Rik	0.0054578	NA	NA		1700020I14Rik	0.231331	NA	NA		1700013F07Rik	0.00638253	NA	NA		1700018L02Rik	0.00471316	NA	NA		1700018L02Rik	0.0203546	NA	NA		1700086P04Rik	0.0392501	NA	NA		1700086P04Rik	0.0138591	NA	NA
1700048O20Rik	0.115673	NA	NA		1700096K18Rik	0.127363	NA	NA		1700086P04Rik	NA	NA	NA		1700019G17Rik	0.0126972	NA	NA		1700021F05Rik	0.188688	NA	NA		1700016K19Rik	0.0446773	NA	NA		1700019D03Rik	0.0281209	NA	NA		1700019D03Rik	0.0331944	NA	NA		1700088E04Rik	0.0482088	NA	NA		1700088E04Rik	0.0938067	NA	NA
1700049G17Rik	0.036637	NA	NA		1700113A16Rik	0.0461278	NA	NA		1700095J03Rik	0.0505613	NA	NA		1700020I14Rik	0.110514	NA	NA		1700023F06Rik	0.0115327	NA	NA		1700017B05Rik	0.0194192	NA	NA		1700019G17Rik	0.0152907	NA	NA		1700019G17Rik	0.0117423	NA	NA		1700096K18Rik	0.113895	NA	NA		1700096K18Rik	0.0639757	NA	NA
1700052K11Rik	0.0361081	NA	NA		1700123O20Rik	0.197383	NA	NA		1700096K18Rik	0.11099	NA	NA		1700021F05Rik	0.114283	NA	NA		1700025G04Rik	1.19463	0.948361	8.55654e-29		1700019G17Rik	0.00582698	NA	NA		1700020I14Rik	0.216099	NA	NA		1700020I14Rik	0.151792	NA	NA		1700105P06Rik	0.0086219	NA	NA		1700105P06Rik	0.0256279	NA	NA
1700066B19Rik	0.0154698	NA	NA		1700124L16Rik	0.0220745	NA	NA		1700113A16Rik	NA	NA	NA		1700021N21Rik	0.0134388	NA	NA		1700028J19Rik	0.0262208	NA	NA		1700020I14Rik	0.202897	NA	NA		1700021F05Rik	0.162499	NA	NA		1700021F05Rik	0.126591	NA	NA		1700113A16Rik	0.0285895	NA	NA		1700113A16Rik	0.0128987	NA	NA
1700086L19Rik	0.106343	NA	NA		1810011O10Rik	NA	NA	NA		1700123O20Rik	0.175236	NA	NA		1700023F06Rik	0.0498767	NA	NA		1700029I15Rik	0.00480321	NA	NA		1700021F05Rik	0.090652	NA	NA		1700023F06Rik	0.18641	NA	NA		1700023F06Rik	0.242462	NA	NA		1700123O20Rik	0.233155	NA	NA		1700123O20Rik	0.175273	NA	NA
1700086O06Rik	0.0564769	NA	NA		1810013L24Rik	0.144812	NA	NA		1810013L24Rik	0.0901734	NA	NA		1700024P16Rik	0.00366159	NA	NA		1700029J07Rik	0.00480321	NA	NA		1700023F06Rik	0.0218313	NA	NA		1700025G04Rik	0.177989	NA	NA		1700025G04Rik	0.197407	NA	NA		1700124L16Rik	0.029852	NA	NA		1700124L16Rik	NA	NA	NA
1700086P04Rik	0.0212928	NA	NA		1810014B01Rik	0.0126023	NA	NA		1810022K09Rik	0.777099	NA	NA		1700025G04Rik	0.183571	NA	NA		1700030C14Rik	0.00441892	NA	NA		1700023G09Rik	0.0259148	NA	NA		1700026L06Rik	0.0759297	NA	NA		1700026L06Rik	NA	NA	NA		1810011O10Rik	0.019434	NA	NA		1810011O10Rik	0.0365257	NA	NA
1700088E04Rik	0.165515	NA	NA		1810022K09Rik	0.674833	NA	NA		1810024B03Rik	0.0407213	NA	NA		1700028J19Rik	0.021135	NA	NA		1700030J22Rik	0.0240884	NA	NA		1700025G04Rik	0.165083	NA	NA		1700028P14Rik	NA	NA	NA		1700028P14Rik	NA	NA	NA		1810013L24Rik	0.0935322	NA	NA		1810013L24Rik	0.0432614	NA	NA
1700096K18Rik	0.0374521	NA	NA		1810024B03Rik	0.0457854	NA	NA		1810026J23Rik	0.408961	NA	NA		1700029I15Rik	0.00578922	NA	NA		1700030K09Rik	0.0338889	NA	NA		1700026L06Rik	0.0177042	NA	NA		1700029J07Rik	0.0192273	NA	NA		1700029J07Rik	0.0241953	NA	NA		1810014B01Rik	0.0198625	NA	NA		1810014B01Rik	0.0623249	NA	NA
1700113A16Rik	0.0147137	NA	NA		1810026J23Rik	0.337748	NA	NA		1810030O07Rik	0.0521032	NA	NA		1700029J07Rik	NA	NA	NA		1700037C18Rik	0.0238614	NA	NA		1700028P14Rik	0.0379182	NA	NA		1700030J22Rik	0.0263683	NA	NA		1700030J22Rik	0.0147371	NA	NA		1810022K09Rik	0.565979	NA	NA		1810022K09Rik	0.567972	NA	NA
1700123O20Rik	0.211455	NA	NA		1810030O07Rik	0.0848144	NA	NA		1810032O08Rik	0.0169759	NA	NA		1700030C14Rik	0.00519092	NA	NA		1700037H04Rik	0.232765	NA	NA		1700029J07Rik	0.0253045	NA	NA		1700030K09Rik	0.0518739	NA	NA		1700030K09Rik	0.0579696	NA	NA		1810024B03Rik	0.0400449	NA	NA		1810024B03Rik	0.0668513	NA	NA
1810011O10Rik	NA	NA	NA		1810032O08Rik	0.0683442	NA	NA		1810037I17Rik	0.613691	NA	NA		1700030J22Rik	0.0097036	NA	NA		1700039M10Rik	0.00674586	NA	NA		1700030J22Rik	0.0270168	NA	NA		1700034E13Rik	NA	NA	NA		1700034E13Rik	NA	NA	NA		1810026J23Rik	0.179348	NA	NA		1810026J23Rik	0.163412	NA	NA
1810013L24Rik	0.118266	NA	NA		1810037I17Rik	0.427404	NA	NA		1810041L15Rik	0.142282	NA	NA		1700030K09Rik	0.0508307	NA	NA		1700040D17Rik	NA	NA	NA		1700030K09Rik	0.0755277	NA	NA		1700034H15Rik	NA	NA	NA		1700034H15Rik	0.0120246	NA	NA		1810030O07Rik	0.0381796	NA	NA		1810030O07Rik	0.0594014	NA	NA
1810022K09Rik	0.609765	NA	NA		1810041L15Rik	0.0405098	NA	NA		1810043G02Rik	0.168001	NA	NA		1700037C18Rik	0.0311113	NA	NA		1700047I17Rik2	0.0143266	NA	NA		1700037C18Rik	0.0136179	NA	NA		1700037C18Rik	0.0337253	NA	NA		1700037C18Rik	0.0220444	NA	NA		1810032O08Rik	0.07945	NA	NA		1810032O08Rik	0.14357	NA	NA
1810024B03Rik	NA	NA	NA		1810043G02Rik	0.0874988	NA	NA		1810043H04Rik	0.320965	NA	NA		1700037H04Rik	0.44606	NA	NA		1700048O20Rik	0.0386444	NA	NA		1700037H04Rik	0.149118	NA	NA		1700037H04Rik	0.30876	NA	NA		1700037H04Rik	0.269376	NA	NA		1810037I17Rik	0.472831	NA	NA		1810037I17Rik	0.621441	NA	NA
1810026J23Rik	0.300199	NA	NA		1810043H04Rik	0.261161	NA	NA		1810044D09Rik	0.0531489	NA	NA		1700039M10Rik	NA	NA	NA		1700049G17Rik	0.0114627	NA	NA		1700048O20Rik	0.0106919	NA	NA		1700040L02Rik	0.0477938	NA	NA		1700040L02Rik	0.0513522	NA	NA		1810041L15Rik	0.0190767	-0.368256	1		1810041L15Rik	0.160914	NA	NA
1810030O07Rik	NA	NA	NA		1810044D09Rik	0.0627441	NA	NA		1810055G02Rik	0.0570464	NA	NA		1700040D17Rik	0.0274124	NA	NA		1700052K11Rik	0.0636953	NA	NA		1700049G17Rik	0.0105245	NA	NA		1700047I17Rik2	NA	NA	NA		1700047I17Rik2	0.03714	NA	NA		1810043G02Rik	0.199821	NA	NA		1810043G02Rik	0.146179	NA	NA
1810032O08Rik	0.12121	NA	NA		1810055G02Rik	NA	NA	NA		1810058I24Rik	0.571344	NA	NA		1700047I17Rik2	0.0145896	NA	NA		1700056N10Rik	0.00689701	NA	NA		1700052K11Rik	0.0541617	NA	NA		1700048O20Rik	0.0200455	NA	NA		1700048O20Rik	0.00644685	NA	NA		1810043H04Rik	0.346382	NA	NA		1810043H04Rik	0.294276	NA	NA
1810037I17Rik	0.531846	NA	NA		1810058I24Rik	0.387725	NA	NA		2010015M23Rik	0.0230278	NA	NA		1700048O20Rik	0.0422567	NA	NA		1700065D16Rik	NA	NA	NA		1700056E22Rik	0.00741562	NA	NA		1700049G17Rik	0.0150144	NA	NA		1700049G17Rik	0.0239665	NA	NA		1810044D09Rik	0.0441254	NA	NA		1810044D09Rik	0.0119421	NA	NA
1810041L15Rik	0.0584896	NA	NA		2010015M23Rik	0.0434765	NA	NA		2010107E04Rik	1.36042	NA	NA		1700049G17Rik	0.0273322	NA	NA		1700066M21Rik	0.0219691	NA	NA		1700056N10Rik	0.018517	NA	NA		1700052K11Rik	0.0318366	NA	NA		1700052K11Rik	0.121133	NA	NA		1810055G02Rik	0.0492817	NA	NA		1810055G02Rik	0.0640346	NA	NA
1810043G02Rik	0.168416	NA	NA		2010107E04Rik	1.31559	NA	NA		2010107G23Rik	0.437844	NA	NA		1700052K11Rik	0.062463	NA	NA		1700084E18Rik	0.0190914	NA	NA		1700063D05Rik	0.00831806	NA	NA		1700056E22Rik	NA	NA	NA		1700056E22Rik	0.025496	NA	NA		1810058I24Rik	0.572001	NA	NA		1810058I24Rik	0.692289	NA	NA
1810043H04Rik	0.22267	NA	NA		2010107G23Rik	0.3894	NA	NA		2010308F09Rik	0.0383778	NA	NA		1700056E22Rik	0.00655215	NA	NA		1700086L19Rik	0.00567924	NA	NA		1700066B19Rik	0.014635	NA	NA		1700065D16Rik	NA	NA	NA		1700065D16Rik	0.0158648	NA	NA		2010015M23Rik	NA	NA	NA		2010015M23Rik	0.0444126	NA	NA
1810044D09Rik	0.0603895	NA	NA		2010320M18Rik	0.231003	NA	NA		2010315B03Rik	0.073089	NA	NA		1700058P15Rik	0.00408701	NA	NA		1700086O06Rik	0.0535193	NA	NA		1700066M21Rik	NA	NA	NA		1700066B19Rik	0.00825632	NA	NA		1700066B19Rik	NA	NA	NA		2010107E04Rik	1.1249	NA	NA		2010107E04Rik	1.17711	NA	NA
1810055G02Rik	0.0606205	NA	NA		2210008F06Rik	0.0407274	NA	NA		2010320M18Rik	0.189643	NA	NA		1700066B19Rik	0.0172134	NA	NA		1700086P04Rik	0.00817561	NA	NA		1700084C06Rik	0.0185719	NA	NA		1700066M21Rik	0.0366512	NA	NA		1700066M21Rik	NA	NA	NA		2010107G23Rik	0.117271	NA	NA		2010107G23Rik	0.243733	NA	NA
1810058I24Rik	0.592725	NA	NA		2210013O21Rik	0.344038	NA	NA		2210008F06Rik	NA	NA	NA		1700066M21Rik	0.00541377	NA	NA		1700088E04Rik	0.0472141	NA	NA		1700084E18Rik	0.0372707	NA	NA		1700084C06Rik	0.0176035	NA	NA		1700084C06Rik	NA	NA	NA		2010111I01Rik	0.00941719	NA	NA		2010111I01Rik	0.0269595	NA	NA
2010015M23Rik	NA	NA	NA		2210016F16Rik	0.0576533	NA	NA		2210013O21Rik	0.595442	NA	NA		1700084C06Rik	NA	NA	NA		1700095J03Rik	0.00711421	NA	NA		1700086L19Rik	0.0662494	NA	NA		1700084E18Rik	0.0112041	NA	NA		1700084E18Rik	0.00670493	NA	NA		2010315B03Rik	0.00905153	NA	NA		2010315B03Rik	0.0183287	NA	NA
2010107E04Rik	1.48757	NA	NA		2210016L21Rik	0.287605	NA	NA		2210016F16Rik	0.0571717	NA	NA		1700084E18Rik	0.00578922	NA	NA		1700096K18Rik	0.0662234	NA	NA		1700086O06Rik	0.0767208	NA	NA		1700086L19Rik	0.0382892	-0.325167	1		1700086L19Rik	0.0121465	-0.380585	0.577941		2010320M18Rik	0.182499	NA	NA		2010320M18Rik	0.230053	NA	NA
2010107G23Rik	0.508687	NA	NA		2300009A05Rik	0.269358	NA	NA		2210016L21Rik	0.50843	NA	NA		1700086L19Rik	0.0597005	NA	NA		1700102P08Rik	0.00762756	NA	NA		1700086P04Rik	0.0093957	NA	NA		1700086O06Rik	0.0546752	NA	NA		1700086O06Rik	0.0340265	NA	NA		2210008F06Rik	0.0364359	NA	NA		2210008F06Rik	0.0390768	NA	NA
2010111I01Rik	NA	NA	NA		2310009B15Rik	0.223295	NA	NA		2210404O09Rik	0.0241909	NA	NA		1700086O06Rik	0.0801518	NA	NA		1700105P06Rik	0.013175	NA	NA		1700088E04Rik	0.228948	NA	NA		1700086P04Rik	0.0174602	NA	NA		1700086P04Rik	0.0445169	NA	NA		2210013O21Rik	0.266046	NA	NA		2210013O21Rik	0.330952	NA	NA
2010315B03Rik	0.0395987	NA	NA		2310011J03Rik	0.0816055	NA	NA		2300009A05Rik	0.341112	NA	NA		1700086P04Rik	0.0334715	NA	NA		1700112D23Rik	0.0074319	NA	NA		1700095J03Rik	NA	NA	NA		1700088E04Rik	0.116133	NA	NA		1700088E04Rik	0.122593	NA	NA		2210016F16Rik	0.101183	NA	NA		2210016F16Rik	0.0500315	NA	NA
2010320M18Rik	0.126734	NA	NA		2310015A10Rik	0.0224323	NA	NA		2310009B15Rik	0.47441	NA	NA		1700088E04Rik	0.0378494	NA	NA		1700112J16Rik	0.0114116	NA	NA		1700096K18Rik	0.0929471	NA	NA		1700095J03Rik	0.0106229	NA	NA		1700095J03Rik	NA	NA	NA		2210016L21Rik	0.245398	NA	NA		2210016L21Rik	0.217576	NA	NA
2210013O21Rik	0.543564	NA	NA		2310022A10Rik	0.0953364	NA	NA		2310011J03Rik	0.111876	NA	NA		1700095J03Rik	NA	NA	NA		1700113A16Rik	0.0409221	NA	NA		1700112E06Rik	0.0144781	NA	NA		1700096K18Rik	0.143984	NA	NA		1700096K18Rik	0.216519	NA	NA		2210404O09Rik	0.0178908	NA	NA		2210404O09Rik	0.0257448	NA	NA
2210016F16Rik	0.0848342	NA	NA		2310022B05Rik	0.0926801	NA	NA		2310015A10Rik	NA	NA	NA		1700096K18Rik	0.0494066	NA	NA		1700123O20Rik	0.246541	NA	NA		1700113A16Rik	0.0682084	NA	NA		1700105P06Rik	0.0148624	NA	NA		1700105P06Rik	NA	NA	NA		2300009A05Rik	0.269023	NA	NA		2300009A05Rik	0.33007	NA	NA
2210016L21Rik	0.358577	NA	NA		2310033P09Rik	0.15406	NA	NA		2310022A10Rik	0.121621	NA	NA		1700102P08Rik	NA	NA	NA		1700124L16Rik	0.011415	NA	NA		1700123O20Rik	0.330012	NA	NA		1700112D23Rik	0.0107718	NA	NA		1700112D23Rik	0.0102519	NA	NA		2310009B15Rik	0.206443	NA	NA		2310009B15Rik	0.232998	NA	NA
2210404O09Rik	0.0200218	NA	NA		2310035C23Rik	0.235022	NA	NA		2310022B05Rik	0.15558	NA	NA		1700104B16Rik	NA	NA	NA		1810009A15Rik	0.00653036	NA	NA		1700124L16Rik	NA	NA	NA		1700113A16Rik	0.0819081	NA	NA		1700113A16Rik	0.101764	NA	NA		2310010G23Rik	0.0154034	NA	NA		2310010G23Rik	0.0685774	NA	NA
2300009A05Rik	0.327426	NA	NA		2310036O22Rik	0.931449	NA	NA		2310033P09Rik	0.204265	NA	NA		1700105P06Rik	NA	NA	NA		1810010H24Rik	0.014511	NA	NA		1810009A15Rik	0.0153441	NA	NA		1700123O20Rik	0.355101	NA	NA		1700123O20Rik	0.396876	NA	NA		2310011J03Rik	0.0944862	NA	NA		2310011J03Rik	0.0950008	NA	NA
2310009B15Rik	0.210117	NA	NA		2310039H08Rik	0.132131	NA	NA		2310035C23Rik	0.289093	NA	NA		1700112D23Rik	0.00507668	NA	NA		1810011O10Rik	0.00720576	NA	NA		1810010H24Rik	NA	NA	NA		1700124L16Rik	0.0194876	NA	NA		1700124L16Rik	NA	NA	NA		2310015A10Rik	0.0260553	NA	NA		2310015A10Rik	0.0132434	NA	NA
2310011J03Rik	0.0763713	NA	NA		2310057M21Rik	0.0624603	NA	NA		2310036O22Rik	1.11484	NA	NA		1700112J16Rik	0.00661565	NA	NA		1810013L24Rik	0.133513	NA	NA		1810011O10Rik	0.0130734	NA	NA		1810010H24Rik	NA	NA	NA		1810010H24Rik	0.017675	NA	NA		2310022A10Rik	0.0296036	NA	NA		2310022A10Rik	0.0656201	NA	NA
2310015A10Rik	NA	NA	NA		2310061I04Rik	0.136495	NA	NA		2310039H08Rik	0.204667	NA	NA		1700113A16Rik	0.0191904	NA	NA		1810014B01Rik	0.0404919	NA	NA		1810013L24Rik	0.117703	NA	NA		1810011O10Rik	0.170547	NA	NA		1810011O10Rik	0.298009	0.313835	1		2310022B05Rik	0.131001	NA	NA		2310022B05Rik	0.14757	NA	NA
2310022A10Rik	0.0921289	NA	NA		2310068J16Rik	0.0114974	NA	NA		2310040G24Rik	0.0406554	NA	NA		1700123O20Rik	0.245872	NA	NA		1810022K09Rik	0.706879	NA	NA		1810014B01Rik	0.0473611	NA	NA		1810013L24Rik	0.108717	NA	NA		1810013L24Rik	0.16782	NA	NA		2310033P09Rik	0.162461	NA	NA		2310033P09Rik	0.170479	NA	NA
2310022B05Rik	0.153021	NA	NA		2410002F23Rik	0.348164	NA	NA		2310057M21Rik	0.0240202	NA	NA		1700124L16Rik	0.0336784	NA	NA		1810024B03Rik	0.0235205	NA	NA		1810022K09Rik	0.671202	NA	NA		1810014B01Rik	0.0606452	NA	NA		1810014B01Rik	0.0300546	NA	NA		2310035C23Rik	0.235345	NA	NA		2310035C23Rik	0.166034	NA	NA
2310033P09Rik	0.141037	NA	NA		2410004B18Rik	0.172435	NA	NA		2310061I04Rik	0.244798	NA	NA		1700125H20Rik	0.0239914	NA	NA		1810026J23Rik	0.235379	NA	NA		1810024B03Rik	0.103234	NA	NA		1810022K09Rik	0.705632	NA	NA		1810022K09Rik	0.698646	NA	NA		2310036O22Rik	1.10118	NA	NA		2310036O22Rik	0.779922	-0.296276	1
2310035C23Rik	0.0308752	-0.424326	1		2410015M20Rik	0.626974	NA	NA		2310068J16Rik	0.0452297	NA	NA		1810010H24Rik	0.0164573	NA	NA		1810030O07Rik	0.0368081	NA	NA		1810026J23Rik	0.139756	NA	NA		1810024B03Rik	0.113777	NA	NA		1810024B03Rik	0.0563108	NA	NA		2310039H08Rik	0.196831	NA	NA		2310039H08Rik	0.257064	NA	NA
2310036O22Rik	1.13465	NA	NA		2410016O06Rik	0.0439271	NA	NA		2310069G16Rik	NA	NA	NA		1810011O10Rik	0.0100392	NA	NA		1810032O08Rik	0.0751922	NA	NA		1810030O07Rik	0.0223076	NA	NA		1810026J23Rik	0.1616	NA	NA		1810026J23Rik	0.0812745	NA	NA		2310040G24Rik	0.00871177	NA	NA		2310040G24Rik	0.036294	NA	NA
2310039H08Rik	0.17267	NA	NA		2410018L13Rik	0.0822838	NA	NA		2410002F23Rik	0.441868	NA	NA		1810013L24Rik	0.122728	NA	NA		1810037I17Rik	0.436443	NA	NA		1810032O08Rik	0.0297796	NA	NA		1810030O07Rik	0.0968765	NA	NA		1810030O07Rik	0.0876815	NA	NA		2310057M21Rik	0.0181212	NA	NA		2310057M21Rik	0.0268494	NA	NA
2310040G24Rik	0.0364324	NA	NA		2410022M11Rik	0.111249	NA	NA		2410004B18Rik	0.343524	NA	NA		1810014B01Rik	0.0277365	NA	NA		1810041H14Rik	0.0209776	NA	NA		1810037I17Rik	1.20389	-0.323106	1		1810032O08Rik	0.0659087	NA	NA		1810032O08Rik	0.0702073	NA	NA		2310061I04Rik	0.0510606	NA	NA		2310061I04Rik	0.128617	NA	NA
2310057M21Rik	0.0590587	NA	NA		2410089E03Rik	0.114214	NA	NA		2410015M20Rik	1.06312	NA	NA		1810022K09Rik	0.760752	NA	NA		1810041L15Rik	0.164753	-0.306588	0.740621		1810041L15Rik	0.0357245	NA	NA		1810034E14Rik	0.0170457	NA	NA		1810034E14Rik	NA	NA	NA		2310068J16Rik	NA	NA	NA		2310068J16Rik	0.0482418	NA	NA
2310061I04Rik	0.184239	NA	NA		2410131K14Rik	0.0211008	NA	NA		2410016O06Rik	0.059292	NA	NA		1810024B03Rik	0.0114218	NA	NA		1810043G02Rik	0.191822	NA	NA		1810043G02Rik	0.260685	NA	NA		1810037I17Rik	0.86741	-0.288571	1		1810037I17Rik	1.06482	NA	NA		2410002F23Rik	0.268594	NA	NA		2410002F23Rik	0.314511	NA	NA
2310068J16Rik	0.0415926	NA	NA		2510002D24Rik	0.155146	NA	NA		2410018L13Rik	0.065573	NA	NA		1810026J23Rik	0.275171	NA	NA		1810043H04Rik	0.403086	NA	NA		1810043H04Rik	0.542929	NA	NA		1810041H14Rik	0.00907365	NA	NA		1810041H14Rik	0.0469452	NA	NA		2410004B18Rik	0.274165	NA	NA		2410004B18Rik	0.196591	NA	NA
2310069G16Rik	NA	NA	NA		2510009E07Rik	0.124457	NA	NA		2410022M11Rik	0.0364194	NA	NA		1810030O07Rik	0.0425479	NA	NA		1810044D09Rik	0.0597075	NA	NA		1810044D09Rik	0.0901652	NA	NA		1810041L15Rik	0.0728931	NA	NA		1810041L15Rik	0.0314174	NA	NA		2410004I01Rik	0.00983966	NA	NA		2410004I01Rik	0.0123754	NA	NA
2410002F23Rik	0.469095	NA	NA		2510039O18Rik	0.100962	NA	NA		2410089E03Rik	0.15242	NA	NA		1810032O08Rik	0.119208	NA	NA		1810055G02Rik	0.0659419	NA	NA		1810055G02Rik	0.0784004	NA	NA		1810043G02Rik	0.193518	NA	NA		1810043G02Rik	0.125298	NA	NA		2410015M20Rik	0.821249	NA	NA		2410015M20Rik	0.895036	NA	NA
2410004B18Rik	0.466614	0.317808	1		2510046G10Rik	0.1114	NA	NA		2410131K14Rik	0.190997	NA	NA		1810037I17Rik	0.465086	NA	NA		1810058I24Rik	0.572682	NA	NA		1810058I24Rik	0.893731	NA	NA		1810043H04Rik	0.571646	NA	NA		1810043H04Rik	0.501823	NA	NA		2410016O06Rik	0.00974409	NA	NA		2410016O06Rik	0.0351659	NA	NA
2410015M20Rik	0.959425	NA	NA		2610001J05Rik	0.0743374	NA	NA		2510002D24Rik	0.335777	NA	NA		1810041L15Rik	0.0729891	NA	NA		1810062O18Rik	0.00712074	NA	NA		1810062G17Rik	0.0278485	NA	NA		1810044D09Rik	0.135831	NA	NA		1810044D09Rik	0.218304	NA	NA		2410022M11Rik	0.0437389	NA	NA		2410022M11Rik	0.0533794	NA	NA
2410016O06Rik	0.0392302	NA	NA		2610002M06Rik	0.0894948	NA	NA		2510009E07Rik	0.0363096	NA	NA		1810043G02Rik	0.0864332	NA	NA		2010015M23Rik	0.0362171	NA	NA		1810062O18Rik	NA	NA	NA		1810055G02Rik	0.0788285	NA	NA		1810055G02Rik	0.0915732	NA	NA		2410089E03Rik	0.135889	NA	NA		2410089E03Rik	0.0788737	NA	NA
2410018L13Rik	0.0367056	NA	NA		2610008E11Rik	0.0868934	NA	NA		2510039O18Rik	0.0650201	NA	NA		1810043H04Rik	0.264677	NA	NA		2010107E04Rik	1.18979	NA	NA		2010015M23Rik	0.0358057	NA	NA		1810058I24Rik	0.875685	NA	NA		1810058I24Rik	1.05722	0.272533	1		2410131K14Rik	0.0624093	NA	NA		2410131K14Rik	0.0700908	NA	NA
2410022M11Rik	0.0413788	NA	NA		2610021A01Rik	0.0194695	NA	NA		2510046G10Rik	0.161046	NA	NA		1810044D09Rik	0.0380972	NA	NA		2010107G23Rik	0.171713	-0.347409	0.0258304		2010107E04Rik	1.36422	NA	NA		1810062G17Rik	0.0243822	NA	NA		1810062G17Rik	NA	NA	NA		2500002B13Rik	0.0195433	NA	NA		2500002B13Rik	0.0279836	NA	NA
2410089E03Rik	0.0701822	NA	NA		2610035D17Rik	0.0622986	NA	NA		2610001J05Rik	0.233769	NA	NA		1810055G02Rik	0.0776981	NA	NA		2010109A12Rik	0.0157157	NA	NA		2010107G23Rik	0.059589	NA	NA		1810062O18Rik	0.0141044	NA	NA		1810062O18Rik	0.00604738	NA	NA		2510002D24Rik	0.0979275	NA	NA		2510002D24Rik	0.0629495	NA	NA
2410131K14Rik	0.0499684	NA	NA		2610037D02Rik	0.0113777	NA	NA		2610002M06Rik	0.0564188	NA	NA		1810058I24Rik	0.627954	NA	NA		2010111I01Rik	0.0363542	NA	NA		2010109A12Rik	0.0212217	NA	NA		2010015M23Rik	0.0189973	NA	NA		2010015M23Rik	0.0433303	NA	NA		2510009E07Rik	0.0288221	NA	NA		2510009E07Rik	0.0677467	NA	NA
2510002D24Rik	0.23756	NA	NA		2610044O15Rik8	0.0235657	NA	NA		2610008E11Rik	0.10573	NA	NA		1810062O18Rik	0.0151506	NA	NA		2010300C02Rik	NA	NA	NA		2010111I01Rik	0.00583931	NA	NA		2010107E04Rik	1.33674	NA	NA		2010107E04Rik	1.18335	NA	NA		2510039O18Rik	0.0718502	NA	NA		2510039O18Rik	0.0988098	NA	NA
2510009E07Rik	0.0758583	NA	NA		2610301B20Rik	0.142633	NA	NA		2610035D17Rik	0.0533254	NA	NA		2010015M23Rik	0.0347816	NA	NA		2010308F09Rik	0.0146639	NA	NA		2010308F09Rik	0.0163122	NA	NA		2010107G23Rik	0.0934955	NA	NA		2010107G23Rik	0.062264	NA	NA		2510046G10Rik	0.0672143	NA	NA		2510046G10Rik	0.0616356	NA	NA
2510039O18Rik	0.0178629	NA	NA		2610318N02Rik	0.135564	NA	NA		2610037D02Rik	0.0169759	NA	NA		2010107E04Rik	1.62141	NA	NA		2010315B03Rik	0.0359393	NA	NA		2010315B03Rik	0.0583248	NA	NA		2010109A12Rik	0.0110386	NA	NA		2010109A12Rik	0.0261267	NA	NA		2610001J05Rik	0.183687	-0.353739	1		2610001J05Rik	0.495526	0.494146	0.0640701
2510046G10Rik	0.0910741	NA	NA		2610507B11Rik	0.0252421	NA	NA		2610044O15Rik8	0.0467122	NA	NA		2010107G23Rik	0.548329	NA	NA		2010320M18Rik	0.20147	NA	NA		2010320M18Rik	0.152129	NA	NA		2010111I01Rik	0.0729369	NA	NA		2010111I01Rik	0.071624	NA	NA		2610002M06Rik	0.0286265	NA	NA		2610002M06Rik	0.0596802	NA	NA
2600006K01Rik	0.0381767	NA	NA		2610524H06Rik	0.239512	NA	NA		2610301B20Rik	0.0967807	NA	NA		2010111I01Rik	NA	NA	NA		2210008F06Rik	0.0221501	NA	NA		2200002D01Rik	0.0194625	NA	NA		2010300C02Rik	0.0285193	NA	NA		2010300C02Rik	0.00644685	NA	NA		2610008E11Rik	0.0554397	NA	NA		2610008E11Rik	0.083036	NA	NA
2600014E21Rik	0.035549	NA	NA		2700029M09Rik	0.220516	NA	NA		2610318N02Rik	0.0553498	NA	NA		2010300C02Rik	0.0101665	NA	NA		2210013O21Rik	0.332449	NA	NA		2210013O21Rik	0.413061	NA	NA		2010308F09Rik	NA	NA	NA		2010308F09Rik	NA	NA	NA		2610021A01Rik	0.0703068	NA	NA		2610021A01Rik	NA	NA	NA
2610001J05Rik	0.177881	NA	NA		2700038G22Rik	0.0914169	NA	NA		2610507B11Rik	0.102207	NA	NA		2010315B03Rik	0.0289549	NA	NA		2210016F16Rik	0.192114	NA	NA		2210016F16Rik	0.121216	NA	NA		2010315B03Rik	0.0503925	NA	NA		2010315B03Rik	0.0345084	NA	NA		2610035D17Rik	0.0194704	NA	NA		2610035D17Rik	0.0142377	NA	NA
2610002M06Rik	0.0798755	NA	NA		2700046G09Rik	0.0223361	NA	NA		2610524H06Rik	0.343877	NA	NA		2010320M18Rik	0.250088	NA	NA		2210016L21Rik	0.260505	-0.287582	1		2210016L21Rik	0.29992	NA	NA		2010320M18Rik	0.276168	NA	NA		2010320M18Rik	0.200333	NA	NA		2610037D02Rik	0.0297339	NA	NA		2610037D02Rik	0.0369019	NA	NA
2610008E11Rik	0.161348	NA	NA		2700049A03Rik	0.0470288	NA	NA		2700029M09Rik	0.306281	NA	NA		2210008F06Rik	0.0887025	NA	NA		2210404O09Rik	0.014981	NA	NA		2210406O10Rik	NA	NA	NA		2200002D01Rik	0.00994778	NA	NA		2200002D01Rik	NA	NA	NA		2610044O15Rik8	0.0366532	NA	NA		2610044O15Rik8	0.0378247	NA	NA
2610020C07Rik	0.0390553	NA	NA		2700060E02Rik	1.11528	NA	NA		2700038G22Rik	0.0458212	NA	NA		2210013O21Rik	0.635228	NA	NA		2210406O10Rik	0.00480321	NA	NA		2210408I21Rik	0.0138744	NA	NA		2210013O21Rik	0.555985	NA	NA		2210013O21Rik	0.441426	NA	NA		2610301B20Rik	0.105068	NA	NA		2610301B20Rik	0.243076	NA	NA
2610021A01Rik	0.0614101	NA	NA		2700062C07Rik	0.119155	NA	NA		2700046G09Rik	0.03688	NA	NA		2210016F16Rik	0.0874039	NA	NA		2210408I21Rik	0.00694191	NA	NA		2300009A05Rik	0.172296	NA	NA		2210016F16Rik	0.17456	NA	NA		2210016F16Rik	0.182848	NA	NA		2610318N02Rik	0.0289066	NA	NA		2610318N02Rik	0.0178379	NA	NA
2610035D17Rik	0.130635	NA	NA		2700081O15Rik	0.22172	NA	NA		2700049A03Rik	0.0718495	NA	NA		2210016L21Rik	0.595265	NA	NA		2300009A05Rik	0.229324	NA	NA		2310009B15Rik	0.479347	NA	NA		2210016L21Rik	0.233336	NA	NA		2210016L21Rik	0.337962	NA	NA		2610507B11Rik	0.0838407	NA	NA		2610507B11Rik	0.0975309	NA	NA
2610037D02Rik	0.0365646	NA	NA		2700094K13Rik	0.786872	NA	NA		2700060E02Rik	0.795309	NA	NA		2210404O09Rik	0.0217823	NA	NA		2310009B15Rik	0.643784	NA	NA		2310010G23Rik	0.0111389	NA	NA		2210404O09Rik	0.0335606	NA	NA		2210404O09Rik	NA	NA	NA		2610524H06Rik	0.178444	NA	NA		2610524H06Rik	0.11878	NA	NA
2610044O15Rik8	0.0829501	NA	NA		2700097O09Rik	0.138926	NA	NA		2700062C07Rik	0.174166	NA	NA		2210406O10Rik	0.00731297	NA	NA		2310010G23Rik	0.015619	NA	NA		2310011J03Rik	0.159659	NA	NA		2210406O10Rik	0.0317481	NA	NA		2210406O10Rik	0.0642606	NA	NA		2700012I20Rik	0.0377386	NA	NA		2700012I20Rik	NA	NA	NA
2610301B20Rik	0.212393	NA	NA		2810001G20Rik	0.159636	NA	NA		2700069I18Rik	NA	NA	NA		2210408I21Rik	0.00670341	NA	NA		2310011J03Rik	0.164696	NA	NA		2310015A10Rik	0.0589101	NA	NA		2210408I21Rik	0.0121111	NA	NA		2210408I21Rik	0.0384312	NA	NA		2700029M09Rik	0.240575	NA	NA		2700029M09Rik	0.277269	NA	NA
2610318N02Rik	0.0521834	NA	NA		2810004N23Rik	0.22987	NA	NA		2700081O15Rik	0.151887	NA	NA		2300002M23Rik	NA	NA	NA		2310015A10Rik	0.056969	NA	NA		2310022A10Rik	0.120962	NA	NA		2300009A05Rik	0.460458	NA	NA		2300009A05Rik	0.444966	NA	NA		2700038G22Rik	0.0290525	NA	NA		2700038G22Rik	0.0373197	NA	NA
2610507B11Rik	0.0687318	NA	NA		2810006K23Rik	0.0433118	NA	NA		2700094K13Rik	0.894355	NA	NA		2300009A05Rik	0.304057	NA	NA		2310022A10Rik	0.103353	NA	NA		2310022B05Rik	0.267189	NA	NA		2310001H17Rik	0.0126443	NA	NA		2310001H17Rik	0.0225742	NA	NA		2700046A07Rik	0.0209146	NA	NA		2700046A07Rik	0.0373938	NA	NA
2610524H06Rik	0.346492	NA	NA		2810029C07Rik	0.018432	NA	NA		2700097O09Rik	0.157859	NA	NA		2310009B15Rik	0.272302	NA	NA		2310022B05Rik	0.128027	NA	NA		2310030G06Rik	NA	NA	NA		2310009B15Rik	0.29378	NA	NA		2310009B15Rik	0.345414	NA	NA		2700046G09Rik	0.0181477	NA	NA		2700046G09Rik	0.0789797	NA	NA
2700029M09Rik	0.366746	NA	NA		2810402E24Rik	0.0642315	NA	NA		2810001G20Rik	0.219109	NA	NA		2310010G23Rik	0.0288863	NA	NA		2310030G06Rik	0.00460593	NA	NA		2310033P09Rik	0.0853694	NA	NA		2310010G23Rik	0.0226061	NA	NA		2310010G23Rik	0.0376664	NA	NA		2700049A03Rik	0.0323192	NA	NA		2700049A03Rik	0.062167	NA	NA
2700038G22Rik	0.0413003	NA	NA		2810403A07Rik	0.213202	NA	NA		2810004N23Rik	0.266038	NA	NA		2310011J03Rik	0.106715	NA	NA		2310033P09Rik	0.141209	NA	NA		2310035C23Rik	0.24148	NA	NA		2310011J03Rik	0.214752	NA	NA		2310011J03Rik	0.179555	NA	NA		2700060E02Rik	1.06816	NA	NA		2700060E02Rik	1.19155	NA	NA
2700046G09Rik	0.0398983	NA	NA		2810408A11Rik	0.0867133	NA	NA		2810006K23Rik	0.0205462	NA	NA		2310015A10Rik	0.051211	NA	NA		2310035C23Rik	0.208017	NA	NA		2310036O22Rik	0.854208	NA	NA		2310015A10Rik	0.0864066	NA	NA		2310015A10Rik	0.0518202	NA	NA		2700062C07Rik	0.190775	NA	NA		2700062C07Rik	0.0690003	NA	NA
2700049A03Rik	0.126359	NA	NA		2810428I15Rik	0.705502	NA	NA		2810021J22Rik	0.0362012	NA	NA		2310022A10Rik	0.0758268	NA	NA		2310036O22Rik	0.962815	NA	NA		2310039H08Rik	0.343556	NA	NA		2310022A10Rik	0.0834092	NA	NA		2310022A10Rik	0.134451	NA	NA		2700069I18Rik	0.0275412	NA	NA		2700069I18Rik	0.0313646	NA	NA
2700060E02Rik	0.823217	NA	NA		2810454H06Rik	NA	NA	NA		2810029C07Rik	0.0604639	NA	NA		2310022B05Rik	0.164424	NA	NA		2310039H08Rik	0.236155	NA	NA		2310040G07Rik	0.0252941	NA	NA		2310022B05Rik	0.201157	NA	NA		2310022B05Rik	0.150858	NA	NA		2700081O15Rik	0.271474	NA	NA		2700081O15Rik	0.175671	NA	NA
2700062C07Rik	0.127158	NA	NA		2810474O19Rik	0.0900251	NA	NA		2810402E24Rik	0.0389696	NA	NA		2310030G06Rik	0.00956242	NA	NA		2310040G24Rik	0.0385923	NA	NA		2310040G24Rik	0.0180084	NA	NA		2310030G06Rik	0.137814	NA	NA		2310030G06Rik	0.0566648	NA	NA		2700094K13Rik	0.697871	NA	NA		2700094K13Rik	0.653898	NA	NA
2700069I18Rik	NA	NA	NA		2900009J06Rik	0.0564203	NA	NA		2810403A07Rik	0.210969	NA	NA		2310033P09Rik	0.172925	NA	NA		2310047D07Rik	0.0179096	NA	NA		2310057M21Rik	0.0407842	NA	NA		2310033P09Rik	0.206907	NA	NA		2310033P09Rik	0.298717	NA	NA		2700097O09Rik	0.0637913	NA	NA		2700097O09Rik	0.234915	0.350517	0.535683
2700081O15Rik	0.256051	NA	NA		2900011O08Rik	0.255591	NA	NA		2810408A11Rik	0.0410246	NA	NA		2310035C23Rik	0.206096	NA	NA		2310057M21Rik	0.0629109	NA	NA		2310061I04Rik	0.1168	NA	NA		2310035C23Rik	0.0940702	NA	NA		2310035C23Rik	0.225339	NA	NA		2810001G20Rik	0.0381332	NA	NA		2810001G20Rik	0.0319019	NA	NA
2700094K13Rik	0.826059	NA	NA		2900055J20Rik	0.182996	NA	NA		2810428I15Rik	0.704339	NA	NA		2310036O22Rik	1.04304	NA	NA		2310061I04Rik	0.123916	NA	NA		2310068J16Rik	0.0298928	NA	NA		2310036O22Rik	0.902712	NA	NA		2310036O22Rik	0.768629	NA	NA		2810004N23Rik	0.226737	NA	NA		2810004N23Rik	0.271266	NA	NA
2700097O09Rik	0.172248	NA	NA		2900060B14Rik	0.0660403	NA	NA		2810429I04Rik	NA	NA	NA		2310039H08Rik	0.297464	NA	NA		2310068J16Rik	0.0166204	NA	NA		2410002F23Rik	0.145955	NA	NA		2310039H08Rik	0.358928	NA	NA		2310039H08Rik	0.407734	NA	NA		2810006K23Rik	0.00942287	NA	NA		2810006K23Rik	0.00845959	NA	NA
2810001G20Rik	0.157071	NA	NA		2900076A07Rik	0.10592	NA	NA		2810454H06Rik	0.0776017	NA	NA		2310040G07Rik	0.00573075	NA	NA		2310069G16Rik	NA	NA	NA		2410004B18Rik	0.208313	NA	NA		2310040G07Rik	0.00577269	NA	NA		2310040G07Rik	0.0137434	NA	NA		2810021J22Rik	0.0314303	NA	NA		2810021J22Rik	NA	NA	NA
2810004N23Rik	0.341208	NA	NA		2900079G21Rik	NA	NA	NA		2810474O19Rik	0.104704	NA	NA		2310040G24Rik	0.0205343	NA	NA		2410002F23Rik	0.268381	NA	NA		2410004P03Rik	0.0585157	-0.331141	1		2310040G24Rik	0.0489619	NA	NA		2310040G24Rik	0.0267817	NA	NA		2810029C07Rik	0.0469834	NA	NA		2810029C07Rik	NA	NA	NA
2810006K23Rik	0.0219983	NA	NA		2900093K20Rik	0.0756961	NA	NA		2900009J06Rik	0.0504742	NA	NA		2310057M21Rik	0.0781023	NA	NA		2410004B18Rik	0.139707	NA	NA		2410015M20Rik	1.07	NA	NA		2310057M21Rik	0.100468	NA	NA		2310057M21Rik	0.0543821	NA	NA		2810402E24Rik	0.0472165	NA	NA		2810402E24Rik	0.125974	NA	NA
2810021J22Rik	0.0195943	NA	NA		3010003L21Rik	0.0514767	NA	NA		2900011O08Rik	0.247885	-0.422845	1		2310061I04Rik	0.211002	NA	NA		2410004I01Rik	0.0069153	NA	NA		2410016O06Rik	0.00362992	NA	NA		2310061I04Rik	0.140413	NA	NA		2310061I04Rik	0.0510247	NA	NA		2810403A07Rik	0.193361	NA	NA		2810403A07Rik	0.318411	NA	NA
2810029C07Rik	0.0398162	NA	NA		3010026O09Rik	0.122499	NA	NA		2900026A02Rik	0.0640597	NA	NA		2310068J16Rik	0.0219845	NA	NA		2410004P03Rik	0.0175161	NA	NA		2410018L13Rik	0.00860898	NA	NA		2310068J16Rik	0.0556817	NA	NA		2310068J16Rik	0.0232125	NA	NA		2810408A11Rik	0.0818621	NA	NA		2810408A11Rik	0.0582732	NA	NA
2810032G03Rik	0.0178629	NA	NA		3110002H16Rik	0.0367217	NA	NA		2900055J20Rik	0.144635	NA	NA		2310069G16Rik	0.0154435	NA	NA		2410015M20Rik	0.969153	NA	NA		2410022M11Rik	0.0215769	NA	NA		2310074N15Rik	NA	NA	NA		2310074N15Rik	NA	NA	NA		2810414N06Rik	0.0184946	NA	NA		2810414N06Rik	0.0050675	NA	NA
2810402E24Rik	0.0594588	NA	NA		3110009E18Rik	0.0560242	NA	NA		2900060B14Rik	0.134402	NA	NA		2310074N15Rik	0.0118996	NA	NA		2410016O06Rik	0.0076855	NA	NA		2410080I02Rik	NA	NA	NA		2410002F23Rik	0.346806	NA	NA		2410002F23Rik	0.24506	NA	NA		2810417H13Rik	0.018882	NA	NA		2810417H13Rik	0.110505	NA	NA
2810403A07Rik	0.222137	NA	NA		3110035E14Rik	0.0469199	NA	NA		2900076A07Rik	0.0852158	NA	NA		2410002F23Rik	0.569946	NA	NA		2410018L13Rik	0.00996751	NA	NA		2410089E03Rik	0.0944341	NA	NA		2410004B18Rik	0.236638	NA	NA		2410004B18Rik	0.156278	NA	NA		2810428I15Rik	0.455048	NA	NA		2810428I15Rik	0.49799	NA	NA
2810408A11Rik	0.0435458	NA	NA		3110040N11Rik	0.0114974	NA	NA		2900093K20Rik	0.14265	NA	NA		2410004B18Rik	0.392173	NA	NA		2410022M11Rik	0.0194581	NA	NA		2410131K14Rik	0.0354821	NA	NA		2410004I01Rik	0.0126443	NA	NA		2410004I01Rik	0.00872447	NA	NA		2810454H06Rik	0.049224	NA	NA		2810454H06Rik	0.0384986	NA	NA
2810417H13Rik	NA	NA	NA		3110043O21Rik	0.161163	NA	NA		3010003L21Rik	0.11892	NA	NA		2410004I01Rik	0.014325	NA	NA		2410089E03Rik	0.141493	NA	NA		2500002B13Rik	0.0310613	NA	NA		2410004P03Rik	0.0242594	NA	NA		2410004P03Rik	0.00968904	NA	NA		2810474O19Rik	0.12093	NA	NA		2810474O19Rik	0.177878	NA	NA
2810428I15Rik	0.722461	NA	NA		3110052M02Rik	NA	NA	NA		3010026O09Rik	0.137703	NA	NA		2410015M20Rik	1.06162	NA	NA		2410131K14Rik	0.0857032	NA	NA		2510002D24Rik	0.150837	NA	NA		2410015M20Rik	1.21499	NA	NA		2410015M20Rik	1.17645	NA	NA		2900009J06Rik	0.0560938	NA	NA		2900009J06Rik	0.0166047	NA	NA
2810454H06Rik	0.058628	NA	NA		3110056K07Rik	NA	NA	NA		3110009E18Rik	0.13154	NA	NA		2410016O06Rik	0.0585997	NA	NA		2510002D24Rik	0.15753	NA	NA		2510009E07Rik	0.0898394	NA	NA		2410016O06Rik	0.048026	NA	NA		2410016O06Rik	0.0519673	NA	NA		2900011O08Rik	0.185202	NA	NA		2900011O08Rik	0.0458967	NA	NA
2810474O19Rik	0.11826	NA	NA		3110062M04Rik	0.0316824	NA	NA		3110035E14Rik	0.0212942	NA	NA		2410018L13Rik	0.0809963	NA	NA		2510009E07Rik	0.102368	-0.483448	3.85209e-05		2510017J16Rik	0.0093957	NA	NA		2410018L13Rik	0.0598555	NA	NA		2410018L13Rik	0.0804789	NA	NA		2900026A02Rik	0.0188123	NA	NA		2900026A02Rik	0.0132108	NA	NA
2900009J06Rik	0.0351869	NA	NA		3110082I17Rik	NA	NA	NA		3110040N11Rik	0.0753068	NA	NA		2410022M11Rik	0.00610751	NA	NA		2510017J16Rik	0.00794615	NA	NA		2510039O18Rik	0.0680254	NA	NA		2410022M11Rik	0.0613679	NA	NA		2410022M11Rik	0.0569825	NA	NA		2900055J20Rik	0.0456227	NA	NA		2900055J20Rik	0.010922	NA	NA
2900011O08Rik	0.441621	NA	NA		3110082J24Rik	0.0449395	NA	NA		3110043O21Rik	0.118764	NA	NA		2410089E03Rik	0.149237	NA	NA		2510039O18Rik	0.0793158	NA	NA		2510046G10Rik	0.0901715	NA	NA		2410089E03Rik	0.111391	NA	NA		2410089E03Rik	0.144045	NA	NA		2900060B14Rik	0.126922	NA	NA		2900060B14Rik	0.110352	NA	NA
2900055J20Rik	0.0381321	NA	NA		3110083C13Rik	0.0228916	NA	NA		3110045C21Rik	0.0157634	NA	NA		2410131K14Rik	0.0860787	NA	NA		2510046G10Rik	0.0840315	NA	NA		2600006K01Rik	0.00790735	NA	NA		2410131K14Rik	0.0584685	NA	NA		2410131K14Rik	0.0629563	NA	NA		2900076A07Rik	0.0434908	NA	NA		2900076A07Rik	0.07361	NA	NA
2900060B14Rik	0.123507	NA	NA		3222401L13Rik	0.0257168	NA	NA		3110062M04Rik	0.0566994	NA	NA		2500002B13Rik	0.00574901	NA	NA		2600014E21Rik	0.00419424	NA	NA		2610001J05Rik	0.681304	NA	NA		2500002B13Rik	0.0345846	NA	NA		2500002B13Rik	0.0112813	NA	NA		2900093K20Rik	0.11151	NA	NA		2900093K20Rik	0.0665198	NA	NA
2900076A07Rik	0.0536846	NA	NA		3300002I08Rik	0.0154006	NA	NA		3110082I17Rik	0.0955294	NA	NA		2510002D24Rik	0.275291	NA	NA		2610001J05Rik	0.455363	0.300723	1		2610002M06Rik	0.124594	NA	NA		2510002D24Rik	0.299055	NA	NA		2510002D24Rik	0.208932	-0.287582	1		3010003L21Rik	0.161547	NA	NA		3010003L21Rik	0.27641	NA	NA
2900079G21Rik	NA	NA	NA		3632451O06Rik	0.0755119	NA	NA		3222401L13Rik	0.0419612	NA	NA		2510009E07Rik	0.104892	NA	NA		2610002M06Rik	0.042237	NA	NA		2610008E11Rik	0.0413309	NA	NA		2510009E07Rik	0.0619794	NA	NA		2510009E07Rik	0.0748171	NA	NA		3010026O09Rik	0.0547292	NA	NA		3010026O09Rik	0.0594535	NA	NA
2900093K20Rik	0.112144	NA	NA		3830406C13Rik	0.0114974	NA	NA		3632451O06Rik	0.0736061	NA	NA		2510017J16Rik	0.0074781	NA	NA		2610008E11Rik	0.0197889	NA	NA		2610020C07Rik	0.0130428	NA	NA		2510017J16Rik	0.00911533	NA	NA		2510017J16Rik	0.0170508	NA	NA		3110001I22Rik	0.0180204	NA	NA		3110001I22Rik	0.0135456	NA	NA
3010003L21Rik	0.0981582	NA	NA		4430402I18Rik	0.0238217	NA	NA		3830406C13Rik	0.0760415	NA	NA		2510039O18Rik	0.0656943	NA	NA		2610020C07Rik	0.0115223	NA	NA		2610020H08Rik	0.0161657	NA	NA		2510039O18Rik	0.086282	NA	NA		2510039O18Rik	0.157766	NA	NA		3110009E18Rik	0.055833	NA	NA		3110009E18Rik	0.0444404	NA	NA
3010026O09Rik	0.0808034	NA	NA		4632404H12Rik	NA	NA	NA		4430402I18Rik	0.0630812	NA	NA		2510046G10Rik	0.114129	NA	NA		2610021A01Rik	0.0381094	NA	NA		2610021A01Rik	0.0306333	NA	NA		2510046G10Rik	0.125517	NA	NA		2510046G10Rik	0.105395	NA	NA		3110035E14Rik	0.0360897	NA	NA		3110035E14Rik	0.0333917	NA	NA
3110001I22Rik	0.0582625	NA	NA		4632415L05Rik	0.121363	NA	NA		4632415L05Rik	0.0242751	NA	NA		2610001J05Rik	0.216937	NA	NA		2610028E06Rik	NA	NA	NA		2610035D17Rik	0.0738907	NA	NA		2600006K01Rik	0.0188345	NA	NA		2600006K01Rik	NA	NA	NA		3110040N11Rik	0.031545	NA	NA		3110040N11Rik	0.00390517	NA	NA
3110002H16Rik	0.0379103	NA	NA		4732414G09Rik	NA	NA	NA		4732456N10Rik	0.0231403	NA	NA		2610002M06Rik	0.102331	NA	NA		2610035D17Rik	0.0240567	NA	NA		2610037D02Rik	0.02802	NA	NA		2610001J05Rik	0.599895	NA	NA		2610001J05Rik	0.629581	NA	NA		3110043O21Rik	0.13041	NA	NA		3110043O21Rik	0.0675647	NA	NA
3110009E18Rik	0.0447743	NA	NA		4732491K20Rik	0.0357794	NA	NA		4732491K20Rik	0.0585106	NA	NA		2610008E11Rik	0.0552107	NA	NA		2610037D02Rik	0.0470675	NA	NA		2610044O15Rik8	0.0692356	NA	NA		2610002M06Rik	0.0944889	NA	NA		2610002M06Rik	0.11963	NA	NA		3110045C21Rik	0.0302979	NA	NA		3110045C21Rik	0.0126383	NA	NA
3110035E14Rik	0.154613	NA	NA		4833420G17Rik	0.26387	NA	NA		4833420G17Rik	0.146681	NA	NA		2610020C07Rik	0.0348479	NA	NA		2610042L04Rik	0.00647887	NA	NA		2610301B20Rik	0.187576	NA	NA		2610008E11Rik	0.0438465	NA	NA		2610008E11Rik	0.0787365	NA	NA		3110056K07Rik	0.00880389	NA	NA		3110056K07Rik	0.0270316	NA	NA
3110040N11Rik	0.0154698	NA	NA		4833439L19Rik	0.504002	NA	NA		4833439L19Rik	0.655032	NA	NA		2610021A01Rik	0.0113142	NA	NA		2610044O15Rik8	0.0514023	NA	NA		2610305D13Rik	0.00797132	NA	NA		2610020C07Rik	0.0455898	NA	NA		2610020C07Rik	0.0288178	NA	NA		3110062M04Rik	0.0831866	NA	NA		3110062M04Rik	0.041642	NA	NA
3110043O21Rik	0.1512	NA	NA		4921507P07Rik	0.029194	NA	NA		4921524J17Rik	0.244587	NA	NA		2610035D17Rik	0.0162238	NA	NA		2610301B20Rik	0.156757	NA	NA		2610318N02Rik	0.0330492	NA	NA		2610020H08Rik	0.0227504	NA	NA		2610020H08Rik	0.0240182	NA	NA		3110082I17Rik	0.0189033	NA	NA		3110082I17Rik	0.101993	NA	NA
3110052M02Rik	0.0152718	NA	NA		4921524J17Rik	0.306223	NA	NA		4930402H24Rik	0.289625	NA	NA		2610037D02Rik	0.0550589	NA	NA		2610318N02Rik	0.0906763	NA	NA		2610507B11Rik	0.118285	NA	NA		2610021A01Rik	0.0577331	NA	NA		2610021A01Rik	0.0431847	NA	NA		3110082J24Rik	0.0495029	-0.296908	1		3110082J24Rik	0.228165	0.317395	1
3110056K07Rik	0.0238558	NA	NA		4930402H24Rik	0.52445	NA	NA		4930430F08Rik	0.0978657	NA	NA		2610042L04Rik	0.0178373	NA	NA		2610507B11Rik	0.105499	NA	NA		2610524H06Rik	0.39282	NA	NA		2610028H24Rik	NA	NA	NA		2610028H24Rik	NA	NA	NA		3222401L13Rik	0.0171618	NA	NA		3222401L13Rik	0.0123104	NA	NA
3110062M04Rik	0.189495	NA	NA		4930444P10Rik	NA	NA	NA		4930447C04Rik	0.45907	0.50488	1		2610044O15Rik8	0.067346	NA	NA		2610524H06Rik	0.209245	NA	NA		2700012I20Rik	0.003914	NA	NA		2610035D17Rik	0.0199148	NA	NA		2610035D17Rik	0.0333628	NA	NA		3632451O06Rik	0.0122274	NA	NA		3632451O06Rik	0.0123804	NA	NA
3110082I17Rik	0.0824118	NA	NA		4930447C04Rik	0.0428549	NA	NA		4930452B06Rik	0.0626984	NA	NA		2610301B20Rik	0.104477	NA	NA		2700012I20Rik	0.0220861	NA	NA		2700029M09Rik	0.288527	NA	NA		2610037D02Rik	0.0556062	NA	NA		2610037D02Rik	0.0447262	NA	NA		3830406C13Rik	0.0238581	NA	NA		3830406C13Rik	0.035609	NA	NA
3222401L13Rik	0.0193452	NA	NA		4930451G09Rik	0.0126023	NA	NA		4930453N24Rik	0.147425	NA	NA		2610305D13Rik	0.00925115	NA	NA		2700029M09Rik	0.29373	NA	NA		2700033N17Rik	0.0237049	NA	NA		2610042L04Rik	0.0157794	NA	NA		2610042L04Rik	0.0118138	NA	NA		4632404H12Rik	0.0182803	NA	NA		4632404H12Rik	NA	NA	NA
3300002I08Rik	0.052436	NA	NA		4930452B06Rik	0.0464404	NA	NA		4930481A15Rik	0.0404565	NA	NA		2610318N02Rik	0.0553366	NA	NA		2700038G22Rik	0.0644899	NA	NA		2700038G22Rik	0.0363522	NA	NA		2610044O15Rik8	0.104792	NA	NA		2610044O15Rik8	0.0266648	NA	NA		4632415L05Rik	0.105905	NA	NA		4632415L05Rik	0.0640287	NA	NA
3632451O06Rik	NA	NA	NA		4930453N24Rik	0.0577361	NA	NA		4930524J08Rik	0.0869862	NA	NA		2610507B11Rik	0.115728	NA	NA		2700046A07Rik	0.0234938	NA	NA		2700046G09Rik	0.0715386	NA	NA		2610301B20Rik	0.249137	NA	NA		2610301B20Rik	0.12901	NA	NA		4732491K20Rik	0.0286542	NA	NA		4732491K20Rik	0.0233827	NA	NA
3830406C13Rik	0.0431815	NA	NA		4930507D05Rik	0.0126023	NA	NA		4930532G15Rik	0.0368153	NA	NA		2610524H06Rik	0.353913	NA	NA		2700046G09Rik	0.0161182	NA	NA		2700049A03Rik	0.0323649	NA	NA		2610318N02Rik	0.104186	NA	NA		2610318N02Rik	0.0249685	NA	NA		4833418N02Rik	0.00929812	NA	NA		4833418N02Rik	0.0264973	NA	NA
4430402I18Rik	0.0205876	NA	NA		4930532G15Rik	NA	NA	NA		4930539J05Rik	0.0199058	NA	NA		2700029M09Rik	0.360518	NA	NA		2700049A03Rik	0.0469338	NA	NA		2700060E02Rik	0.849774	NA	NA		2610507B11Rik	0.180248	NA	NA		2610507B11Rik	0.0834038	NA	NA		4833420G17Rik	0.0844683	NA	NA		4833420G17Rik	0.196144	NA	NA
4632415L05Rik	0.0748047	NA	NA		4930539J05Rik	0.0489941	NA	NA		4930553P18Rik	0.0212392	NA	NA		2700038G22Rik	0.0390972	NA	NA		2700060E02Rik	1.47158	0.333106	0.0163441		2700062C07Rik	0.0719814	NA	NA		2610524H06Rik	0.380845	NA	NA		2610524H06Rik	0.2809	NA	NA		4833439L19Rik	0.511525	NA	NA		4833439L19Rik	0.525596	NA	NA
4732463B04Rik	NA	NA	NA		4930570G19Rik	0.0636929	NA	NA		4930570G19Rik	0.0606468	NA	NA		2700046G09Rik	0.0215058	NA	NA		2700062C07Rik	0.156751	NA	NA		2700069I18Rik	NA	NA	NA		2610528J11Rik	0.0756369	NA	NA		2610528J11Rik	0.113274	NA	NA		4921524J17Rik	0.302813	NA	NA		4921524J17Rik	0.287114	NA	NA
4732491K20Rik	0.0559023	NA	NA		4930578M01Rik	NA	NA	NA		4930578M01Rik	0.022146	NA	NA		2700049A03Rik	0.0346405	NA	NA		2700069I18Rik	0.0126726	NA	NA		2700081O15Rik	0.193911	NA	NA		2700012I20Rik	0.022588	NA	NA		2700012I20Rik	NA	NA	NA		4930402H24Rik	0.30457	NA	NA		4930402H24Rik	0.163358	NA	NA
4833420G17Rik	0.129184	NA	NA		4931406C07Rik	0.0468446	NA	NA		4931406C07Rik	0.150573	NA	NA		2700060E02Rik	1.1562	NA	NA		2700081O15Rik	0.288324	NA	NA		2700094K13Rik	0.667648	NA	NA		2700016F22Rik	NA	NA	NA		2700016F22Rik	0.0160625	NA	NA		4930430F08Rik	0.0199948	NA	NA		4930430F08Rik	0.0391555	NA	NA
4833439L19Rik	0.401627	NA	NA		4931406P16Rik	0.152803	NA	NA		4931406P16Rik	0.151744	NA	NA		2700062C07Rik	0.20925	NA	NA		2700094K13Rik	0.711943	NA	NA		2700097O09Rik	0.143213	NA	NA		2700029M09Rik	0.439426	NA	NA		2700029M09Rik	0.344541	NA	NA		4930447C04Rik	0.130514	NA	NA		4930447C04Rik	0.144968	NA	NA
4921524J17Rik	0.262739	NA	NA		4931414P19Rik	0.0126398	NA	NA		4931428F04Rik	0.199274	NA	NA		2700069I18Rik	0.00495672	NA	NA		2700097O09Rik	0.114058	NA	NA		2810001G20Rik	0.114382	NA	NA		2700038G22Rik	0.107507	NA	NA		2700038G22Rik	0.0310485	NA	NA		4930452B06Rik	NA	NA	NA		4930452B06Rik	0.0276922	NA	NA
4930402H24Rik	0.337822	NA	NA		4931428F04Rik	0.201808	NA	NA		4931429I11Rik	NA	NA	NA		2700081O15Rik	0.192099	NA	NA		2810001G20Rik	0.227496	NA	NA		2810004N23Rik	0.344705	NA	NA		2700046G09Rik	0.0876837	NA	NA		2700046G09Rik	0.0703622	NA	NA		4930453N24Rik	0.122109	NA	NA		4930453N24Rik	0.151106	NA	NA
4930430F08Rik	0.0369437	NA	NA		4932422M17Rik	0.024561	NA	NA		4932422M17Rik	NA	NA	NA		2700094K13Rik	0.859517	NA	NA		2810004N23Rik	0.397662	0.293828	0.590721		2810006K23Rik	0.0265796	NA	NA		2700049A03Rik	0.0853156	NA	NA		2700049A03Rik	0.104473	NA	NA		4930481A15Rik	0.0179911	NA	NA		4930481A15Rik	NA	NA	NA
4930432K21Rik	NA	NA	NA		4932438A13Rik	0.0573792	NA	NA		4932438A13Rik	0.0852196	NA	NA		2700097O09Rik	0.148236	NA	NA		2810006K23Rik	0.0801421	NA	NA		2810021J22Rik	0.00761966	NA	NA		2700060E02Rik	1.46825	-0.267179	1		2700060E02Rik	1.55554	NA	NA		4930503L19Rik	0.0302788	NA	NA		4930503L19Rik	NA	NA	NA
4930444P10Rik	NA	NA	NA		4932443I19Rik	0.0444375	NA	NA		4932443I19Rik	0.0404781	NA	NA		2810001G20Rik	0.114625	NA	NA		2810021J22Rik	NA	NA	NA		2810029C07Rik	0.0876639	NA	NA		2700062C07Rik	0.0913928	NA	NA		2700062C07Rik	0.0389247	NA	NA		4930507D05Rik	NA	NA	NA		4930507D05Rik	0.0483556	NA	NA
4930447C04Rik	0.222052	NA	NA		4933407L21Rik	0.020185	NA	NA		4933404O12Rik	0.0359028	NA	NA		2810004N23Rik	0.33307	NA	NA		2810029C07Rik	0.0463402	NA	NA		2810032G03Rik	0.0281241	NA	NA		2700069I18Rik	0.0326798	NA	NA		2700069I18Rik	NA	NA	NA		4930518I15Rik	0.0308385	NA	NA		4930518I15Rik	NA	NA	NA
4930453N24Rik	0.0923224	NA	NA		4933427D14Rik	0.0658693	NA	NA		4933407L21Rik	0.0715101	NA	NA		2810006K23Rik	0.0282464	NA	NA		2810032G03Rik	0.0225253	NA	NA		2810402E24Rik	0.123878	NA	NA		2700081O15Rik	0.177139	NA	NA		2700081O15Rik	0.136266	NA	NA		4930522L14Rik	NA	NA	NA		4930522L14Rik	0.0490432	NA	NA
4930481A15Rik	0.0205596	NA	NA		4933434E20Rik	0.360568	NA	NA		4933427D14Rik	0.0220932	NA	NA		2810021J22Rik	0.00392128	NA	NA		2810402E24Rik	0.0818833	NA	NA		2810403A07Rik	0.226383	NA	NA		2700094K13Rik	1.28532	0.606251	2.27104e-10		2700094K13Rik	0.733773	NA	NA		4930539J05Rik	0.0103882	NA	NA		4930539J05Rik	0.0246523	NA	NA
4930518I15Rik	0.0207739	NA	NA		5031425E22Rik	0.186632	NA	NA		4933431E20Rik	0.0406034	NA	NA		2810029C07Rik	0.0534647	NA	NA		2810403A07Rik	0.23735	NA	NA		2810408A11Rik	0.0144467	NA	NA		2700097O09Rik	0.123437	NA	NA		2700097O09Rik	0.180139	NA	NA		4930570G19Rik	0.0439641	NA	NA		4930570G19Rik	0.0178154	NA	NA
4930539J05Rik	0.0195765	NA	NA		5031439G07Rik	0.0918061	NA	NA		4933434E20Rik	0.529583	NA	NA		2810032G03Rik	0.00588731	NA	NA		2810408A11Rik	0.112929	NA	NA		2810414N06Rik	0.00354477	NA	NA		2810001G20Rik	0.243537	NA	NA		2810001G20Rik	0.187484	NA	NA		4930578M01Rik	0.0560186	NA	NA		4930578M01Rik	0.0448539	NA	NA
4930553P18Rik	0.0174115	NA	NA		5033430I15Rik	NA	NA	NA		5031425E22Rik	0.196166	NA	NA		2810402E24Rik	0.0316744	NA	NA		2810414N06Rik	NA	NA	NA		2810417H13Rik	0.0806183	NA	NA		2810004N23Rik	0.629743	0.292313	0.62354		2810004N23Rik	0.316492	NA	NA		4930579G24Rik	0.0406225	NA	NA		4930579G24Rik	0.038678	NA	NA
4930570G19Rik	0.0853988	NA	NA		5330416C01Rik	0.0351994	NA	NA		5031439G07Rik	0.110982	NA	NA		2810403A07Rik	0.187774	NA	NA		2810417H13Rik	0.0293386	NA	NA		2810428I15Rik	0.475956	NA	NA		2810006K23Rik	0.184826	NA	NA		2810006K23Rik	0.0539161	NA	NA		4931406C07Rik	0.0726748	NA	NA		4931406C07Rik	0.0373272	NA	NA
4930578M01Rik	0.0219654	NA	NA		5330417C22Rik	0.0676503	NA	NA		5033430I15Rik	0.0289807	NA	NA		2810405F17Rik	0.0100709	NA	NA		2810428I15Rik	0.444837	NA	NA		2810454H06Rik	0.103939	NA	NA		2810021J22Rik	0.0624849	NA	NA		2810021J22Rik	0.00741817	NA	NA		4931406P16Rik	0.136123	NA	NA		4931406P16Rik	0.07304	NA	NA
4931406C07Rik	0.076259	NA	NA		5330434G04Rik	0.107197	NA	NA		5330417C22Rik	0.0924626	NA	NA		2810408A11Rik	0.0223819	NA	NA		2810429I04Rik	0.00418771	NA	NA		2810459M11Rik	0.0107125	-0.321012	0.278218		2810029C07Rik	0.027215	NA	NA		2810029C07Rik	0.0312378	NA	NA		4931414P19Rik	0.0148194	NA	NA		4931414P19Rik	0.00915046	NA	NA
4931406P16Rik	0.118393	NA	NA		5430416N02Rik	0.225983	NA	NA		5330434G04Rik	0.124465	NA	NA		2810414N06Rik	0.0118194	NA	NA		2810454H06Rik	0.060265	NA	NA		2810474O19Rik	0.0780007	NA	NA		2810032G03Rik	0.0308731	NA	NA		2810032G03Rik	0.0558821	NA	NA		4931428F04Rik	0.0989578	NA	NA		4931428F04Rik	0.088222	NA	NA
4931414P19Rik	0.0408474	NA	NA		5730409E04Rik	0.0587853	NA	NA		5430402O13Rik	0.0386937	NA	NA		2810417H13Rik	0.0118434	NA	NA		2810474O19Rik	0.108101	NA	NA		2900009J06Rik	0.00689924	NA	NA		2810402E24Rik	0.0857776	NA	NA		2810402E24Rik	0.134415	NA	NA		4931429I11Rik	0.0292173	NA	NA		4931429I11Rik	0.0130453	NA	NA
4931428F04Rik	0.264341	NA	NA		5730455P16Rik	0.0887552	NA	NA		5430416N02Rik	0.15174	NA	NA		2810428I15Rik	0.774471	NA	NA		2900009J06Rik	0.0262902	NA	NA		2900011O08Rik	0.0481867	NA	NA		2810403A07Rik	0.319807	NA	NA		2810403A07Rik	0.177379	NA	NA		4932422M17Rik	0.131941	NA	NA		4932422M17Rik	0.0856653	NA	NA
4932422M17Rik	0.0403429	NA	NA		5830454E08Rik	NA	NA	NA		5730409E04Rik	0.0375627	NA	NA		2810429I04Rik	0.0109582	NA	NA		2900011O08Rik	0.0767305	-0.400459	0.010673		2900026A02Rik	0.0966773	NA	NA		2810405F17Rik	NA	NA	NA		2810405F17Rik	NA	NA	NA		4932438A13Rik	0.109867	NA	NA		4932438A13Rik	0.0895859	NA	NA
4932438A13Rik	0.113737	NA	NA		5930430L01Rik	0.0417367	NA	NA		5730455P16Rik	0.208321	NA	NA		2810454H06Rik	0.0371541	NA	NA		2900055J20Rik	NA	NA	NA		2900060B14Rik	0.174782	NA	NA		2810408A11Rik	0.154284	NA	NA		2810408A11Rik	0.103637	NA	NA		4932443I19Rik	0.0359545	NA	NA		4932443I19Rik	0.00390517	NA	NA
4932443I19Rik	0.03886	NA	NA		6030458C11Rik	0.1205	NA	NA		5930430L01Rik	0.0209324	NA	NA		2810455O05Rik	NA	NA	NA		2900060B14Rik	0.0995569	NA	NA		2900076A07Rik	0.0522836	NA	NA		2810414N06Rik	0.0149589	NA	NA		2810414N06Rik	NA	NA	NA		4933407L21Rik	0.0370055	NA	NA		4933407L21Rik	0.0268799	NA	NA
4933404O12Rik	0.0379995	NA	NA		6330403K07Rik	1.92447	NA	NA		6030458C11Rik	0.0226144	NA	NA		2810459M11Rik	NA	NA	NA		2900076A07Rik	0.0449522	NA	NA		2900089D17Rik	0.0149049	NA	NA		2810417H13Rik	0.994704	1.54055	4.23034e-27		2810417H13Rik	0.111494	-0.576373	1		4933408B17Rik	0.0190681	NA	NA		4933408B17Rik	0.0262013	NA	NA
4933407L21Rik	0.0578137	NA	NA		6330408A02Rik	0.0337733	NA	NA		6330403K07Rik	1.64923	-0.580016	0.0176473		2810474O19Rik	0.0780105	NA	NA		2900089D17Rik	0.021319	NA	NA		2900093K20Rik	0.106212	NA	NA		2810428I15Rik	0.501873	NA	NA		2810428I15Rik	0.445644	NA	NA		4933415A04Rik	0.062039	NA	NA		4933415A04Rik	0.0375288	NA	NA
4933408B17Rik	0.0392423	NA	NA		6330409D20Rik	0.106643	NA	NA		6330408A02Rik	0.040937	NA	NA		2900009J06Rik	0.0910908	NA	NA		2900093K20Rik	0.0624819	NA	NA		3010003L21Rik	0.156182	NA	NA		2810429I04Rik	0.0338149	NA	NA		2810429I04Rik	0.0114831	NA	NA		4933427D14Rik	0.081271	NA	NA		4933427D14Rik	0.0258611	NA	NA
4933427D14Rik	0.10104	NA	NA		6330416G13Rik	0.0113777	NA	NA		6330409D20Rik	0.0351184	NA	NA		2900011O08Rik	0.582152	NA	NA		3010003L21Rik	0.149667	NA	NA		3010026O09Rik	0.068225	NA	NA		2810454H06Rik	0.0623569	NA	NA		2810454H06Rik	0.119753	NA	NA		4933431E20Rik	0.0189347	NA	NA		4933431E20Rik	0.048878	NA	NA
4933431E20Rik	0.0401119	NA	NA		6330418K02Rik	0.121755	NA	NA		6330416G13Rik	0.0315538	NA	NA		2900026A02Rik	0.0157965	NA	NA		3010026O09Rik	0.0441936	NA	NA		3100002H09Rik	0.00304269	NA	NA		2810455O05Rik	0.0339486	NA	NA		2810455O05Rik	NA	NA	NA		4933434E20Rik	0.398103	NA	NA		4933434E20Rik	0.350959	NA	NA
4933434E20Rik	0.318649	NA	NA		6430548M08Rik	0.0235657	NA	NA		6330418K02Rik	0.0468292	NA	NA		2900055J20Rik	0.104182	NA	NA		3100002H09Rik	0.0145715	NA	NA		3110001I22Rik	0.0189007	NA	NA		2810474O19Rik	0.248304	NA	NA		2810474O19Rik	0.199657	NA	NA		5031425E22Rik	0.148158	NA	NA		5031425E22Rik	0.244336	NA	NA
5031425E22Rik	0.206361	NA	NA		6720427I07Rik	0.045895	NA	NA		6430548M08Rik	0.0226144	NA	NA		2900060B14Rik	0.0945914	NA	NA		3110001I22Rik	0.0204024	NA	NA		3110002H16Rik	0.00979911	NA	NA		2900009J06Rik	0.0449907	NA	NA		2900009J06Rik	0.0320897	NA	NA		5031439G07Rik	0.0420847	NA	NA		5031439G07Rik	0.0750698	NA	NA
5031439G07Rik	0.161513	NA	NA		9030407P20Rik	0.0826683	NA	NA		6720427I07Rik	0.043374	NA	NA		2900076A07Rik	0.0620576	NA	NA		3110002H16Rik	0.0218375	NA	NA		3110009E18Rik	0.0353465	NA	NA		2900011O08Rik	0.00588525	NA	NA		2900011O08Rik	0.0430546	NA	NA		5033430I15Rik	0.0172189	NA	NA		5033430I15Rik	0.0376076	NA	NA
5330417C22Rik	0.107499	NA	NA		9030617O03Rik	0.0204386	NA	NA		9030407P20Rik	0.0169759	NA	NA		2900079G21Rik	0.0763425	NA	NA		3110009E18Rik	0.0247802	NA	NA		3110021N24Rik	0.00918401	NA	NA		2900026A02Rik	0.0360785	NA	NA		2900026A02Rik	0.0278423	NA	NA		5330416C01Rik	0.0567129	NA	NA		5330416C01Rik	0.0394076	NA	NA
5330434G04Rik	0.123437	NA	NA		9030624J02Rik	0.190996	NA	NA		9030617O03Rik	0.0169759	NA	NA		2900089D17Rik	0.00980493	NA	NA		3110021N24Rik	NA	NA	NA		3110035E14Rik	0.0093232	NA	NA		2900055J20Rik	0.0320868	NA	NA		2900055J20Rik	0.0946474	NA	NA		5330434G04Rik	0.144299	NA	NA		5330434G04Rik	0.129196	NA	NA
5430403G16Rik	0.0147137	NA	NA		9130023H24Rik	0.0441641	NA	NA		9030624J02Rik	0.273774	NA	NA		2900093K20Rik	0.123401	NA	NA		3110035E14Rik	0.0560927	NA	NA		3110040N11Rik	0.0274694	NA	NA		2900060B14Rik	0.0530226	NA	NA		2900060B14Rik	0.0906205	NA	NA		5430416N02Rik	0.136379	NA	NA		5430416N02Rik	0.107668	NA	NA
5430416N02Rik	0.150244	NA	NA		9130401M01Rik	0.249766	NA	NA		9130023H24Rik	0.0226383	NA	NA		3010003L21Rik	0.100695	NA	NA		3110040N11Rik	0.0385914	NA	NA		3110043O21Rik	0.0716191	NA	NA		2900076A07Rik	0.0806509	NA	NA		2900076A07Rik	0.0413626	NA	NA		5730455P16Rik	0.0708487	NA	NA		5730455P16Rik	0.114291	NA	NA
5730409E04Rik	0.0568389	NA	NA		9330020H09Rik	0.0126023	NA	NA		9130401M01Rik	0.202426	NA	NA		3010026O09Rik	0.13901	NA	NA		3110043O21Rik	0.187931	NA	NA		3110052M02Rik	0.0210453	NA	NA		2900089D17Rik	0.00479959	NA	NA		2900089D17Rik	0.0166469	NA	NA		5730508B09Rik	0.0181198	NA	NA		5730508B09Rik	0.0364959	NA	NA
5730455P16Rik	0.0434384	NA	NA		9330104G04Rik	0.0210932	NA	NA		9330020H09Rik	0.0830846	NA	NA		3110001I22Rik	0.00483227	NA	NA		3110045C21Rik	0.0237847	NA	NA		3110056K07Rik	0.0431283	NA	NA		2900093K20Rik	0.067632	NA	NA		2900093K20Rik	0.0413382	NA	NA		5730559C18Rik	0.0310696	NA	NA		5730559C18Rik	0.0546718	NA	NA
5730508B09Rik	NA	NA	NA		9330151L19Rik	0.0658573	NA	NA		9330151L19Rik	0.117116	NA	NA		3110002H16Rik	0.0551334	NA	NA		3110052M02Rik	0.0138776	NA	NA		3110062M04Rik	0.0915147	NA	NA		3010003L21Rik	0.158263	NA	NA		3010003L21Rik	0.202973	NA	NA		5830454E08Rik	0.0186295	NA	NA		5830454E08Rik	0.0364146	NA	NA
5730522E02Rik	0.0419399	NA	NA		9330159F19Rik	0.134962	-0.652544	0.384032		9330159F19Rik	0.493636	NA	NA		3110004A20Rik	0.013987	NA	NA		3110056K07Rik	0.0383867	NA	NA		3110070M22Rik	0.00719766	NA	NA		3010026O09Rik	0.0891951	NA	NA		3010026O09Rik	0.0505508	NA	NA		5930430L01Rik	0.0278537	NA	NA		5930430L01Rik	0.0226327	NA	NA
6030458C11Rik	0.0195943	NA	NA		9330182L06Rik	0.0126398	NA	NA		9430015G10Rik	0.106867	NA	NA		3110009E18Rik	0.0684635	NA	NA		3110062M04Rik	0.102309	NA	NA		3110082I17Rik	0.172873	NA	NA		3110001I22Rik	0.0242782	NA	NA		3110001I22Rik	0.00857093	NA	NA		6030458C11Rik	0.0693788	NA	NA		6030458C11Rik	0.0501632	NA	NA
6330403K07Rik	2.20985	NA	NA		9430015G10Rik	0.0436081	NA	NA		9430016H08Rik	0.0880882	NA	NA		3110021N24Rik	0.0150553	NA	NA		3110079O15Rik	0.0120609	NA	NA		3110082J24Rik	0.164473	-0.465137	0.291255		3110002H16Rik	0.00692712	NA	NA		3110002H16Rik	0.0389506	NA	NA		6330403K07Rik	1.90214	NA	NA		6330403K07Rik	1.44072	-0.262694	1
6330408A02Rik	0.0523063	NA	NA		9430016H08Rik	0.104138	NA	NA		9430038I01Rik	0.0974369	NA	NA		3110035E14Rik	0.130232	NA	NA		3110082I17Rik	0.0478554	NA	NA		3110083C13Rik	0.0206137	NA	NA		3110004A20Rik	NA	NA	NA		3110004A20Rik	NA	NA	NA		6330408A02Rik	0.0281137	NA	NA		6330408A02Rik	0.0366843	NA	NA
6330409D20Rik	0.11795	NA	NA		9430038I01Rik	0.0471733	NA	NA		9530026P05Rik	0.0330249	NA	NA		3110040N11Rik	0.100775	NA	NA		3110082J24Rik	0.0555652	NA	NA		3222401L13Rik	0.0117641	NA	NA		3110009E18Rik	0.0885847	NA	NA		3110009E18Rik	0.0842959	NA	NA		6330418K02Rik	0.0959624	NA	NA		6330418K02Rik	0.0557725	NA	NA
6330418K02Rik	0.123717	NA	NA		9430060I03Rik	0.0208943	NA	NA		9530059O14Rik	NA	NA	NA		3110043O21Rik	0.202171	NA	NA		3110083C13Rik	0.0108756	NA	NA		3300002I08Rik	0.0155871	NA	NA		3110035E14Rik	0.0101126	NA	NA		3110035E14Rik	0.0117982	NA	NA		6430548M08Rik	0.0480602	NA	NA		6430548M08Rik	0.0166047	NA	NA
6430548M08Rik	0.0219561	NA	NA		9530034E10Rik	0.0379878	NA	NA		9530068E07Rik	0.303368	NA	NA		3110045C21Rik	0.0211543	NA	NA		3222401L13Rik	0.0143996	NA	NA		3632451O06Rik	0.0333231	NA	NA		3110040N11Rik	0.111125	NA	NA		3110040N11Rik	0.078523	NA	NA		6720427I07Rik	0.0166361	NA	NA		6720427I07Rik	NA	NA	NA
6720427I07Rik	0.0183483	NA	NA		9530059O14Rik	0.0666186	NA	NA		9530077C05Rik	0.0172628	NA	NA		3110052M02Rik	0.00836308	NA	NA		3300002I08Rik	0.0220136	NA	NA		3830406C13Rik	0.103196	NA	NA		3110043O21Rik	0.137868	NA	NA		3110043O21Rik	0.146867	NA	NA		6720489N17Rik	0.0274656	NA	NA		6720489N17Rik	0.0298023	NA	NA
6720489N17Rik	0.0410071	NA	NA		9530068E07Rik	0.252223	NA	NA		9930021J03Rik	0.199385	NA	NA		3110056K07Rik	0.00644003	NA	NA		3632451O06Rik	0.0464388	NA	NA		3930402G23Rik	0.0172221	NA	NA		3110045C21Rik	0.0659312	NA	NA		3110045C21Rik	0.0554639	NA	NA		9030612E09Rik	0.0821337	NA	NA		9030612E09Rik	NA	NA	NA
9030407P20Rik	0.0554663	NA	NA		9930021J03Rik	0.108679	NA	NA		A130010J15Rik	0.141163	NA	NA		3110062M04Rik	0.0962539	NA	NA		3830406C13Rik	0.0599732	NA	NA		4430402I18Rik	0.0188378	NA	NA		3110052M02Rik	NA	NA	NA		3110052M02Rik	NA	NA	NA		9030624J02Rik	0.17447	NA	NA		9030624J02Rik	0.107778	NA	NA
9030617O03Rik	0.0387467	NA	NA		A130010J15Rik	NA	NA	NA		A230006K03Rik	0.022146	NA	NA		3110070M22Rik	NA	NA	NA		3930402G23Rik	0.0156804	NA	NA		4632404H12Rik	0.00913848	NA	NA		3110056K07Rik	0.0520866	NA	NA		3110056K07Rik	0.0517648	NA	NA		9130011E15Rik	0.0187438	NA	NA		9130011E15Rik	0.0274865	NA	NA
9030624J02Rik	0.199324	NA	NA		A130014A01Rik	NA	NA	NA		A230046K03Rik	0.0554381	NA	NA		3110079O15Rik	0.0120979	NA	NA		4430402I18Rik	0.00683584	NA	NA		4632415L05Rik	0.0262949	NA	NA		3110062M04Rik	0.0662908	NA	NA		3110062M04Rik	0.0868976	NA	NA		9130023H24Rik	0.053645	NA	NA		9130023H24Rik	0.0316705	NA	NA
9130023H24Rik	NA	NA	NA		A230006K03Rik	NA	NA	NA		A230065H16Rik	0.0528637	NA	NA		3110082I17Rik	0.0271979	NA	NA		4632404H12Rik	0.0156016	NA	NA		4732440D04Rik	0.0267081	NA	NA		3110070M22Rik	0.00630756	NA	NA		3110070M22Rik	NA	NA	NA		9130221H12Rik	0.0055257	NA	NA		9130221H12Rik	0.00390517	NA	NA
9130401M01Rik	0.144379	NA	NA		A230046K03Rik	0.0592653	NA	NA		A230087F16Rik	NA	NA	NA		3110082J24Rik	0.00638432	NA	NA		4632411P08Rik	NA	NA	NA		4732491K20Rik	0.0176923	NA	NA		3110082I17Rik	0.15508	NA	NA		3110082I17Rik	0.114116	NA	NA		9130401M01Rik	0.15651	NA	NA		9130401M01Rik	0.122647	NA	NA
9130604C24Rik	0.0577027	NA	NA		A230065H16Rik	0.0209688	NA	NA		A330017A19Rik	0.0389696	NA	NA		3110083C13Rik	NA	NA	NA		4632415L05Rik	0.0906237	NA	NA		4833413G10Rik	NA	NA	NA		3110082J24Rik	NA	NA	NA		3110082J24Rik	0.00604738	NA	NA		9130410C08Rik	NA	NA	NA		9130410C08Rik	0.024886	NA	NA
9230110C19Rik	0.0187426	NA	NA		A330017A19Rik	0.0257476	NA	NA		A330041J22Rik	NA	NA	NA		3222401L13Rik	0.0325937	NA	NA		4732414G09Rik	NA	NA	NA		4833418N02Rik	0.0165671	NA	NA		3110083C13Rik	0.0174656	NA	NA		3110083C13Rik	0.0478823	NA	NA		9130604C24Rik	0.00506907	NA	NA		9130604C24Rik	0.0150011	NA	NA
9330020H09Rik	0.0906128	NA	NA		A330033J07Rik	0.0230311	NA	NA		A330069E16Rik	0.0597898	NA	NA		3300002I08Rik	0.0256411	NA	NA		4732440D04Rik	0.0174972	NA	NA		4833420G17Rik	0.116584	NA	NA		3632451O06Rik	0.25435	NA	NA		3632451O06Rik	0.345804	NA	NA		9230110C19Rik	0.0186706	NA	NA		9230110C19Rik	0.0126278	NA	NA
9330151L19Rik	0.070954	NA	NA		A330069E16Rik	0.0645217	NA	NA		A330102I10Rik	0.0146684	NA	NA		3632451O06Rik	0.0691044	NA	NA		4732463B04Rik	NA	NA	NA		4833422C13Rik	0.00790928	NA	NA		3830406C13Rik	0.168948	NA	NA		3830406C13Rik	0.216989	NA	NA		9330020H09Rik	0.0428167	NA	NA		9330020H09Rik	0.0149444	NA	NA
9330159F19Rik	0.462098	NA	NA		A330102I10Rik	0.0126398	NA	NA		A430005L14Rik	0.185896	NA	NA		3830406C13Rik	0.0594931	NA	NA		4732491K20Rik	NA	NA	NA		4833439L19Rik	0.48316	NA	NA		3830408C21Rik	0.00589903	NA	NA		3830408C21Rik	0.00826952	NA	NA		9330151L19Rik	0.0550036	NA	NA		9330151L19Rik	0.0303988	NA	NA
9330160F10Rik	NA	NA	NA		A430005L14Rik	0.131793	NA	NA		A430033K04Rik	0.0398138	NA	NA		3830408C21Rik	0.0264504	NA	NA		4833418N02Rik	0.0108584	NA	NA		4921524J17Rik	0.121664	NA	NA		3930402G23Rik	0.0532986	NA	NA		3930402G23Rik	0.0764034	NA	NA		9330159F19Rik	0.239099	NA	NA		9330159F19Rik	0.168954	NA	NA
9330182L06Rik	0.0375854	NA	NA		A430033K04Rik	0.0547458	NA	NA		A430105J06Rik	0.0406198	NA	NA		4430402I18Rik	0.039483	NA	NA		4833420G17Rik	0.135206	NA	NA		4930402H24Rik	0.223119	NA	NA		4430402I18Rik	0.00501953	NA	NA		4430402I18Rik	0.0286728	NA	NA		9330160F10Rik	0.0280744	NA	NA		9330160F10Rik	0.0184919	NA	NA
9430015G10Rik	0.0365942	NA	NA		A430105J06Rik	0.0257168	NA	NA		A530017D24Rik	0.064038	NA	NA		4632404H12Rik	0.00535194	NA	NA		4833422M21Rik	0.0134263	NA	NA		4930426D05Rik	NA	NA	NA		4631405K08Rik	0.0673406	NA	NA		4631405K08Rik	NA	NA	NA		9330182L06Rik	0.0272577	NA	NA		9330182L06Rik	0.012482	NA	NA
9430016H08Rik	0.0806006	NA	NA		A730017C20Rik	0.682003	NA	NA		A630072M18Rik	0.0358114	NA	NA		4632411P08Rik	NA	NA	NA		4833439L19Rik	0.773642	NA	NA		4930427A07Rik	0.0122153	NA	NA		4632404H12Rik	0.00786207	NA	NA		4632404H12Rik	0.00912319	NA	NA		9430015G10Rik	0.0299445	NA	NA		9430015G10Rik	0.0530121	NA	NA
9430038I01Rik	0.0546022	NA	NA		A730098A19Rik	0.022384	NA	NA		A730017C20Rik	0.353945	-0.693567	0.267896		4632415L05Rik	0.0738618	NA	NA		4921506M07Rik	0.00548359	NA	NA		4930430F08Rik	0.0768239	NA	NA		4632411P08Rik	0.00589903	NA	NA		4632411P08Rik	0.021594	NA	NA		9430016H08Rik	0.091463	NA	NA		9430016H08Rik	0.022244	NA	NA
9430060I03Rik	0.0204327	NA	NA		A830010M20Rik	0.0643791	NA	NA		A730098A19Rik	0.016049	NA	NA		4732414G09Rik	0.0392077	NA	NA		4921507P07Rik	0.00771944	NA	NA		4930434B07Rik	0.0176495	NA	NA		4632415L05Rik	0.0423626	NA	NA		4632415L05Rik	0.0625999	NA	NA		9430038I01Rik	0.0647088	NA	NA		9430038I01Rik	0.129703	NA	NA
9530068E07Rik	0.206584	NA	NA		A830018L16Rik	NA	NA	NA		A830010M20Rik	0.0397987	NA	NA		4732419C18Rik	0.0162954	NA	NA		4921524J17Rik	0.224563	NA	NA		4930447C04Rik	0.29748	NA	NA		4732414G09Rik	0.00550699	NA	NA		4732414G09Rik	0.0145768	NA	NA		9430060I03Rik	0.0189539	NA	NA		9430060I03Rik	0.0258592	NA	NA
9530077C05Rik	0.0204722	NA	NA		A830039N20Rik	0.043292	NA	NA		A830039N20Rik	0.0126935	NA	NA		4732440D04Rik	0.0140878	NA	NA		4930402H24Rik	0.316816	NA	NA		4930452B06Rik	0.0200391	NA	NA		4732440D04Rik	0.029969	NA	NA		4732440D04Rik	0.0323073	NA	NA		9530036O11Rik	0.00932385	NA	NA		9530036O11Rik	0.0228641	NA	NA
9930021J03Rik	0.0762761	NA	NA		A830080D01Rik	0.10039	NA	NA		A830080D01Rik	0.0688266	NA	NA		4732463B04Rik	0.00416445	NA	NA		4930427A07Rik	0.00543709	NA	NA		4930453N24Rik	0.150935	NA	NA		4732456N10Rik	0.0128992	NA	NA		4732456N10Rik	NA	NA	NA		9530059O14Rik	0.0272678	NA	NA		9530059O14Rik	0.0117967	NA	NA
A130010J15Rik	0.0191069	NA	NA		A830082K12Rik	NA	NA	NA		A930029G22Rik	0.0146684	NA	NA		4732491K20Rik	0.0181449	NA	NA		4930430F08Rik	0.0311779	NA	NA		4930481A15Rik	0.0172188	NA	NA		4732491K20Rik	0.0220325	NA	NA		4732491K20Rik	0.0679184	NA	NA		9530068E07Rik	0.208769	NA	NA		9530068E07Rik	0.32877	NA	NA
A130014A01Rik	0.0183483	NA	NA		A830092H15Rik	NA	NA	NA		A930033H14Rik	0.0501027	NA	NA		4833413G10Rik	NA	NA	NA		4930432K21Rik	NA	NA	NA		4930503L19Rik	0.00831806	NA	NA		4833418N02Rik	0.0195103	NA	NA		4833418N02Rik	0.0374421	NA	NA		9930021J03Rik	0.153907	NA	NA		9930021J03Rik	0.0839557	NA	NA
A230006K03Rik	NA	NA	NA		AA474331	0.0220449	NA	NA		AA387200	NA	NA	NA		4833418N02Rik	0.00578922	NA	NA		4930444P10Rik	0.0222954	NA	NA		4930507D05Rik	NA	NA	NA		4833420G17Rik	0.121086	NA	NA		4833420G17Rik	0.129015	NA	NA		A130010J15Rik	0.0397455	NA	NA		A130010J15Rik	0.0279985	NA	NA
A230046K03Rik	0.0875622	NA	NA		AI314180	0.0342878	NA	NA		AA415398	0.0242751	NA	NA		4833420G17Rik	0.191078	NA	NA		4930447C04Rik	0.0357883	NA	NA		4930518I15Rik	0.0300133	NA	NA		4833422C13Rik	0.00544136	NA	NA		4833422C13Rik	0.0201204	NA	NA		A130014A01Rik	0.00864647	NA	NA		A130014A01Rik	0.0126198	NA	NA
A230065H16Rik	0.015164	NA	NA		AI413582	0.0551513	NA	NA		AA474331	0.0392181	NA	NA		4833439L19Rik	0.606965	NA	NA		4930451G09Rik	0.0333548	NA	NA		4930523C07Rik	0.047429	NA	NA		4833423E24Rik	NA	NA	NA		4833423E24Rik	0.0408334	NA	NA		A230046K03Rik	0.0852196	NA	NA		A230046K03Rik	0.0907603	NA	NA
A230087F16Rik	0.0170858	NA	NA		AI480526	0.204921	NA	NA		AI314180	0.0792739	NA	NA		4921504A21Rik	0.00877326	NA	NA		4930452B06Rik	0.00337077	NA	NA		4930524J08Rik	0.0231066	NA	NA		4833439L19Rik	0.271934	NA	NA		4833439L19Rik	0.409718	NA	NA		A230065H16Rik	0.0268409	NA	NA		A230065H16Rik	NA	NA	NA
A330017A19Rik	0.0568298	NA	NA		AI504432	0.0985965	NA	NA		AI413582	0.218404	NA	NA		4921507P07Rik	0.00540403	NA	NA		4930453N24Rik	0.137201	NA	NA		4930539J05Rik	0.0277525	NA	NA		4921504A21Rik	NA	NA	NA		4921504A21Rik	0.0239239	NA	NA		A330017A19Rik	NA	NA	NA		A330017A19Rik	0.0314388	NA	NA
A330069E16Rik	0.098632	NA	NA		AI593442	0.0133944	NA	NA		AI480526	0.0853565	NA	NA		4921523L03Rik	0.00836308	NA	NA		4930480K23Rik	0.0189202	NA	NA		4930547M16Rik	0.00771387	NA	NA		4921507P07Rik	0.00911533	NA	NA		4921507P07Rik	0.00629573	NA	NA		A330048O09Rik	0.0103356	NA	NA		A330048O09Rik	0.0238287	NA	NA
A330102I10Rik	NA	NA	NA		AI597479	0.11943	NA	NA		AI504432	0.12499	NA	NA		4921524J17Rik	0.232229	NA	NA		4930481A15Rik	0.014081	NA	NA		4930553P18Rik	0.0089082	NA	NA		4921523L03Rik	0.0209901	NA	NA		4921523L03Rik	NA	NA	NA		A330069E16Rik	0.0773279	NA	NA		A330069E16Rik	0.0540651	NA	NA
A430005L14Rik	0.145205	NA	NA		AI606181	0.02398	NA	NA		AI593442	0.253234	NA	NA		4921539H07Rik	0.0159769	NA	NA		4930503L19Rik	0.00725995	NA	NA		4930570G19Rik	0.0476371	NA	NA		4921524J17Rik	0.266387	NA	NA		4921524J17Rik	0.213091	NA	NA		A430005L14Rik	0.158798	NA	NA		A430005L14Rik	0.117442	NA	NA
A430027H14Rik	0.0642171	NA	NA		AI837181	0.048167	NA	NA		AI597479	0.2552	NA	NA		4930402H24Rik	0.382657	NA	NA		4930518I15Rik	0.0111238	NA	NA		4930578M01Rik	0.0325261	NA	NA		4921536K21Rik	0.0160581	NA	NA		4921536K21Rik	0.00604738	NA	NA		A430027H14Rik	0.0273457	NA	NA		A430027H14Rik	0.021266	NA	NA
A430105I19Rik	0.0405051	NA	NA		AI846148	0.0893297	NA	NA		AI837181	0.0279703	NA	NA		4930427A07Rik	0.0164484	NA	NA		4930524J08Rik	NA	NA	NA		4930579G24Rik	0.0377566	NA	NA		4930402H24Rik	0.106051	NA	NA		4930402H24Rik	0.196103	NA	NA		A430033K04Rik	0.0364063	NA	NA		A430033K04Rik	0.0114906	NA	NA
A430105J06Rik	0.0569964	NA	NA		AI854517	0.186879	NA	NA		AI846148	0.191713	NA	NA		4930430F08Rik	0.0539209	NA	NA		4930524O07Rik	NA	NA	NA		4930589L23Rik	0.00304269	NA	NA		4930415O20Rik	0.023193	NA	NA		4930415O20Rik	0.010656	NA	NA		A430105J06Rik	0.046319	NA	NA		A430105J06Rik	0.0410806	NA	NA
A430106G13Rik	NA	NA	NA		AI854703	0.020678	NA	NA		AI854517	0.0198001	NA	NA		4930432K21Rik	0.0283803	NA	NA		4930532G15Rik	0.0118038	NA	NA		4931406C07Rik	0.11263	NA	NA		4930426D05Rik	0.0247729	NA	NA		4930426D05Rik	0.0186269	NA	NA		A430106G13Rik	0.0147674	NA	NA		A430106G13Rik	0.0123779	NA	NA
A530083I20Rik	NA	NA	NA		AK010878	0.349904	NA	NA		AI854703	NA	NA	NA		4930444M15Rik	0.0212926	NA	NA		4930539J05Rik	0.0225354	NA	NA		4931406P16Rik	0.191249	NA	NA		4930426I24Rik	NA	NA	NA		4930426I24Rik	0.0111972	NA	NA		A630072M18Rik	0.019226	NA	NA		A630072M18Rik	0.0124615	NA	NA
A730017C20Rik	0.63093	NA	NA		AU019823	0.186005	NA	NA		AK010878	0.334008	NA	NA		4930444P10Rik	0.0166949	NA	NA		4930553P18Rik	NA	NA	NA		4931414P19Rik	0.0204093	NA	NA		4930427A07Rik	0.161243	NA	NA		4930427A07Rik	0.0274881	NA	NA		A730017C20Rik	0.306724	NA	NA		A730017C20Rik	0.258778	NA	NA
A830010M20Rik	0.0788686	NA	NA		AU022252	0.0666144	NA	NA		AK157302	0.0397207	NA	NA		4930447C04Rik	0.153985	NA	NA		4930555F03Rik	NA	NA	NA		4931428F04Rik	0.0447202	NA	NA		4930430F08Rik	0.024821	NA	NA		4930430F08Rik	0.0456087	NA	NA		A830010M20Rik	0.0474972	NA	NA		A830010M20Rik	NA	NA	NA
A830011K09Rik	0.017548	NA	NA		AU040320	0.0328034	NA	NA		AU019823	0.247199	NA	NA		4930451G09Rik	0.0132861	NA	NA		4930558K02Rik	NA	NA	NA		4932422M17Rik	0.0454754	NA	NA		4930444P10Rik	0.00577448	NA	NA		4930444P10Rik	0.0560272	NA	NA		A830011K09Rik	0.0352755	NA	NA		A830011K09Rik	NA	NA	NA
A830018L16Rik	0.0203856	NA	NA		AW209491	0.0542343	NA	NA		AU022252	0.116273	NA	NA		4930452B06Rik	0.0386226	NA	NA		4930570G19Rik	0.00714809	NA	NA		4932438A13Rik	0.137513	NA	NA		4930447C04Rik	0.207548	NA	NA		4930447C04Rik	0.24802	NA	NA		A830080D01Rik	0.0465357	NA	NA		A830080D01Rik	0.0580203	NA	NA
A830039N20Rik	0.0409923	NA	NA		AW549877	0.0565966	NA	NA		AU040320	0.0998364	NA	NA		4930453N24Rik	0.145238	NA	NA		4930578M01Rik	0.288638	0.293969	0.0341962		4932438H23Rik	0.0695568	NA	NA		4930451G09Rik	0.030059	NA	NA		4930451G09Rik	0.00591292	NA	NA		A830082K12Rik	0.0211488	NA	NA		A830082K12Rik	NA	NA	NA
A830080D01Rik	0.0337937	NA	NA		AW551984	0.413818	NA	NA		AU041133	0.0176527	NA	NA		4930481A15Rik	NA	NA	NA		4930579G24Rik	0.0415209	NA	NA		4932443I19Rik	0.0765708	NA	NA		4930452B06Rik	0.205679	NA	NA		4930452B06Rik	0.159237	NA	NA		A930029G22Rik	0.0288954	NA	NA		A930029G22Rik	0.0121014	NA	NA
A930011G23Rik	NA	NA	NA		AW554918	0.0113777	NA	NA		AW209491	0.14769	NA	NA		4930503L19Rik	0.00386947	NA	NA		4930593C16Rik	NA	NA	NA		4933404O12Rik	0.0170491	NA	NA		4930453N24Rik	0.163126	NA	NA		4930453N24Rik	0.191704	NA	NA		A930033H14Rik	NA	NA	NA		A930033H14Rik	0.0266959	NA	NA
A930015D03Rik	0.0173228	NA	NA		Aaas	0.0232682	NA	NA		AW549877	0.088993	NA	NA		4930507D05Rik	0.00940675	NA	NA		4931406C07Rik	0.0657469	NA	NA		4933406P04Rik	0.0164023	NA	NA		4930455G09Rik	NA	NA	NA		4930455G09Rik	0.0100753	NA	NA		AA474408	0.0283913	NA	NA		AA474408	NA	NA	NA
AA387200	0.0193349	NA	NA		Aacs	0.0475921	NA	NA		AW551984	0.588587	NA	NA		4930515G01Rik	NA	NA	NA		4931406P16Rik	0.0763984	NA	NA		4933407L21Rik	0.0759215	NA	NA		4930469G21Rik	0.0298642	NA	NA		4930469G21Rik	NA	NA	NA		AI314180	0.127255	NA	NA		AI314180	0.142877	NA	NA
AI314180	0.112268	NA	NA		Aagab	0.0478292	NA	NA		Aacs	0.0786232	NA	NA		4930518I15Rik	NA	NA	NA		4931414P19Rik	0.0291086	NA	NA		4933408B17Rik	NA	NA	NA		4930480K23Rik	0.0425331	NA	NA		4930480K23Rik	NA	NA	NA		AI413582	0.105515	NA	NA		AI413582	0.0370439	NA	NA
AI413582	0.186025	NA	NA		Aak1	0.226225	0.265732	1		Aagab	0.0345891	NA	NA		4930524J08Rik	0.0525319	NA	NA		4931428F04Rik	0.132987	-0.272825	1		4933415A04Rik	0.0184169	NA	NA		4930481A15Rik	0.0324144	NA	NA		4930481A15Rik	0.0504759	NA	NA		AI429214	0.0095871	NA	NA		AI429214	0.0102799	NA	NA
AI480526	0.27671	NA	NA		Aamdc	0.0686127	NA	NA		Aak1	0.0844636	NA	NA		4930532G15Rik	0.0128822	NA	NA		4932422M17Rik	0.113225	NA	NA		4933427D14Rik	0.0522787	NA	NA		4930503L19Rik	NA	NA	NA		4930503L19Rik	NA	NA	NA		AI480526	0.0793166	NA	NA		AI480526	0.106354	NA	NA
AI504432	0.0214817	NA	NA		Aamp	0.39162	NA	NA		Aamdc	0.159087	NA	NA		4930539J05Rik	0.0369223	NA	NA		4932438A13Rik	0.0674658	NA	NA		4933431E20Rik	0.116201	NA	NA		4930515G01Rik	0.00630756	NA	NA		4930515G01Rik	0.0118373	NA	NA		AI504432	0.0343955	NA	NA		AI504432	0.0101347	NA	NA
AI593442	0.0180841	NA	NA		Aar2	0.0370945	NA	NA		Aamp	0.591852	NA	NA		4930547M16Rik	NA	NA	NA		4932443I19Rik	0.0385183	NA	NA		4933434E20Rik	0.599152	NA	NA		4930518I15Rik	0.00544136	NA	NA		4930518I15Rik	0.019941	NA	NA		AI593442	0.00965678	NA	NA		AI593442	0.0181305	NA	NA
AI597479	0.251269	NA	NA		Aars	0.165729	NA	NA		Aar2	0.0419007	NA	NA		4930553P18Rik	0.0102156	NA	NA		4933404O12Rik	0.00418771	NA	NA		5031425E22Rik	0.267921	NA	NA		4930522L14Rik	0.0160784	NA	NA		4930522L14Rik	0.0440108	NA	NA		AI597479	0.0646541	NA	NA		AI597479	0.0568226	NA	NA
AI606181	0.0202845	NA	NA		Aars2	0.0240175	NA	NA		Aard	0.0531656	NA	NA		4930570G19Rik	0.0137089	NA	NA		4933406P04Rik	0.0133527	NA	NA		5031439G07Rik	0.0459187	NA	NA		4930524J08Rik	0.0337021	NA	NA		4930524J08Rik	0.053749	NA	NA		AI606181	0.0538615	NA	NA		AI606181	0.0101347	NA	NA
AI837181	0.0214817	NA	NA		Aarsd1	0.0235657	NA	NA		Aars	0.134643	NA	NA		4930578M01Rik	0.0227277	NA	NA		4933407L21Rik	0.00725199	NA	NA		5033430I15Rik	0.0738587	NA	NA		4930524O07Rik	0.0323609	NA	NA		4930524O07Rik	0.0153947	NA	NA		AI837181	0.037751	NA	NA		AI837181	0.0256724	NA	NA
AI846148	0.0412103	NA	NA		Aasdh	0.0133944	NA	NA		Aarsd1	0.0325683	NA	NA		4930579G24Rik	NA	NA	NA		4933408B17Rik	0.0213952	NA	NA		5330416C01Rik	0.0281292	NA	NA		4930532G15Rik	0.00542528	NA	NA		4930532G15Rik	0.0324152	NA	NA		AI846148	0.140159	NA	NA		AI846148	0.0879233	NA	NA
AI854517	0.07682	NA	NA		Aasdhppt	0.201154	NA	NA		Aasdhppt	0.173019	NA	NA		4930590J08Rik	0.0113782	NA	NA		4933415A04Rik	0.0373914	NA	NA		5330417C22Rik	0.00916764	NA	NA		4930539J05Rik	0.0337029	NA	NA		4930539J05Rik	0.0302596	NA	NA		AI854517	0.0650608	-0.456337	0.743863		AI854517	0.301682	0.330275	1
AI854703	NA	NA	NA		Aatf	0.0953938	NA	NA		Aatf	0.0521877	NA	NA		4931406C07Rik	0.122181	NA	NA		4933427D14Rik	0.0404114	NA	NA		5330434G04Rik	0.0847463	NA	NA		4930547M16Rik	0.0307258	NA	NA		4930547M16Rik	0.00670493	NA	NA		AI987944	0.0328418	NA	NA		AI987944	0.0123754	NA	NA
AK010878	0.39448	NA	NA		Aatk	NA	NA	NA		Aatk	0.122296	NA	NA		4931406P16Rik	0.120907	NA	NA		4933431E20Rik	0.0477973	NA	NA		5430403G16Rik	0.00431439	NA	NA		4930550C14Rik	NA	NA	NA		4930550C14Rik	0.02888	NA	NA		AK010878	0.27963	NA	NA		AK010878	0.155633	NA	NA
AK157302	0.0229714	NA	NA		Abat	0.327643	NA	NA		Abat	0.199807	NA	NA		4931414P19Rik	0.0106861	NA	NA		4933434E20Rik	0.459445	NA	NA		5430416N02Rik	0.0559755	NA	NA		4930553P18Rik	0.0223203	NA	NA		4930553P18Rik	NA	NA	NA		AK157302	0.0489829	NA	NA		AK157302	0.0313992	NA	NA
AU019823	0.188301	NA	NA		Abca2	0.0433532	NA	NA		Abca2	0.0312553	NA	NA		4931428F04Rik	0.300683	NA	NA		5031425E22Rik	0.192404	NA	NA		5730409E04Rik	0.0217131	NA	NA		4930556M19Rik.1	0.0349821	NA	NA		4930556M19Rik.1	0.0170913	NA	NA		AU019823	0.0756028	NA	NA		AU019823	0.152875	NA	NA
AU022252	0.0929963	NA	NA		Abca3	0.0559426	NA	NA		Abca3	0.156197	NA	NA		4931429I11Rik	0.0188721	NA	NA		5031439G07Rik	0.0947988	NA	NA		5730422E09Rik	0.0105245	NA	NA		4930570G19Rik	0.0143331	NA	NA		4930570G19Rik	0.0079722	NA	NA		AU022252	0.135258	NA	NA		AU022252	0.176188	NA	NA
AU040320	0.0181374	NA	NA		Abca7	0.0465458	NA	NA		Abca5	0.078726	NA	NA		4931440F15Rik	0.00969545	NA	NA		5033417F24Rik	NA	NA	NA		5730455P16Rik	0.108922	NA	NA		4930578M01Rik	0.0366844	NA	NA		4930578M01Rik	0.0282675	NA	NA		AU040320	0.0709133	NA	NA		AU040320	0.034907	NA	NA
AU041133	0.0357598	NA	NA		Abcb10	0.0391421	NA	NA		Abca8b	0.0634358	NA	NA		4932422M17Rik	0.0648825	NA	NA		5033430I15Rik	NA	NA	NA		5730508B09Rik	0.00582698	NA	NA		4930579G24Rik	0.0947454	NA	NA		4930579G24Rik	0.0738852	NA	NA		AW146154	0.0194263	NA	NA		AW146154	0.00390517	NA	NA
AW209491	0.0839162	NA	NA		Abcb6	0.0390558	NA	NA		Abcb10	0.0195185	NA	NA		4932438A13Rik	0.0711568	NA	NA		5330416C01Rik	0.00441892	NA	NA		5730522E02Rik	0.0157855	NA	NA		4930589L23Rik	0.0205957	NA	NA		4930589L23Rik	NA	NA	NA		AW209491	0.114515	NA	NA		AW209491	0.0688668	NA	NA
AW549877	0.0707347	NA	NA		Abcb7	0.120822	NA	NA		Abcb6	0.020949	NA	NA		4932443I19Rik	0.042007	NA	NA		5330417C22Rik	0.0116231	NA	NA		5730559C18Rik	0.039371	NA	NA		4931406C07Rik	0.0411071	NA	NA		4931406C07Rik	0.144036	NA	NA		AW549877	0.0453959	NA	NA		AW549877	0.0988804	NA	NA
AW551984	0.676468	NA	NA		Abcb8	0.0617806	NA	NA		Abcb7	0.168569	NA	NA		4933404O12Rik	0.0122487	NA	NA		5330429C05Rik	NA	NA	NA		5830454E08Rik	0.0141989	NA	NA		4931406P16Rik	0.156502	NA	NA		4931406P16Rik	0.17533	NA	NA		AW551984	0.0760095	NA	NA		AW551984	0.0246385	NA	NA
AW554918	0.0562031	NA	NA		Abcc1	NA	NA	NA		Abcb8	0.0698656	NA	NA		4933406P04Rik	0.0118569	NA	NA		5330434G04Rik	0.0794878	NA	NA		5930412G12Rik	NA	NA	NA		4931414P19Rik	0.0298822	NA	NA		4931414P19Rik	0.0500777	NA	NA		AW554918	0.0251448	NA	NA		AW554918	0.0428855	NA	NA
Aaas	0.0152718	NA	NA		Abcc4	0.0214021	NA	NA		Abcb9	0.019465	NA	NA		4933407L21Rik	0.0159603	NA	NA		5330439K02Rik	0.00441892	NA	NA		5930430L01Rik	0.0391566	NA	NA		4931428F04Rik	0.151515	NA	NA		4931428F04Rik	0.103024	NA	NA		AY074887	0.00960689	NA	NA		AY074887	0.0139193	NA	NA
Aagab	0.108003	NA	NA		Abcc5	0.135631	NA	NA		Abcc10	NA	NA	NA		4933408B17Rik	0.00507568	NA	NA		5430402O13Rik	NA	NA	NA		6030419C18Rik	0.00519852	NA	NA		4932422M17Rik	0.0910609	NA	NA		4932422M17Rik	0.0588328	NA	NA		Aaas	0.0155267	NA	NA		Aaas	0.0438438	NA	NA
Aak1	0.115332	NA	NA		Abcd1	0.0345929	NA	NA		Abcc5	0.218544	NA	NA		4933415A04Rik	0.0128341	NA	NA		5430403G16Rik	0.0107253	NA	NA		6030458C11Rik	0.0497812	NA	NA		4932438A13Rik	0.0717889	NA	NA		4932438A13Rik	0.143906	NA	NA		Aagab	0.0663787	NA	NA		Aagab	0.093662	NA	NA
Aamdc	0.0950062	NA	NA		Abcd3	0.0885164	NA	NA		Abcd1	0.0397059	NA	NA		4933417D19Rik	NA	NA	NA		5430416N02Rik	0.125683	NA	NA		6230400D17Rik	0.00354477	NA	NA		4932443I19Rik	0.00783094	NA	NA		4932443I19Rik	0.0079722	NA	NA		Aak1	0.167752	NA	NA		Aak1	0.0822236	NA	NA
Aamp	0.570696	NA	NA		Abcd4	0.0253958	NA	NA		Abcd3	0.191608	NA	NA		4933427D14Rik	0.0418777	NA	NA		5730409E04Rik	0.0122335	NA	NA		6330403K07Rik	1.44149	NA	NA		4933404O12Rik	0.0641764	NA	NA		4933404O12Rik	0.0459981	NA	NA		Aamdc	0.151667	NA	NA		Aamdc	0.123493	NA	NA
Aar2	0.0198621	NA	NA		Abce1	0.128149	NA	NA		Abcd4	NA	NA	NA		4933431E20Rik	0.0621383	NA	NA		5730455P16Rik	0.085054	NA	NA		6330403L08Rik	0.0180665	NA	NA		4933406C10Rik	0.0252945	NA	NA		4933406C10Rik	NA	NA	NA		Aamp	0.546685	NA	NA		Aamp	0.698441	NA	NA
Aars	0.212985	NA	NA		Abcf1	0.580201	NA	NA		Abce1	0.200067	NA	NA		4933434E20Rik	0.491483	NA	NA		5730508B09Rik	0.0522931	NA	NA		6330403N20Rik	0.0176416	NA	NA		4933406P04Rik	NA	NA	NA		4933406P04Rik	0.0329767	NA	NA		Aar2	0.0443255	NA	NA		Aar2	0.0367029	NA	NA
Aars2	0.0366895	NA	NA		Abcf2	0.121262	NA	NA		Abcf1	0.425119	NA	NA		4933438B17Rik	0.0179087	NA	NA		5730522E02Rik	0.014137	NA	NA		6330408A02Rik	0.0517594	NA	NA		4933407L21Rik	0.0113599	NA	NA		4933407L21Rik	0.0123553	NA	NA		Aars	0.163896	NA	NA		Aars	0.144503	NA	NA
Aarsd1	NA	NA	NA		Abcf3	0.0896073	NA	NA		Abcf2	0.0603334	NA	NA		5031425E22Rik	0.183238	NA	NA		5730559C18Rik	0.0492772	NA	NA		6330409D20Rik	0.0138742	NA	NA		4933415A04Rik	0.0256518	NA	NA		4933415A04Rik	0.00932025	NA	NA		Aars2	0.0055257	NA	NA		Aars2	0.0250215	NA	NA
Aasdhppt	0.0985488	NA	NA		Abcg1	NA	NA	NA		Abcf3	0.224739	NA	NA		5031439G07Rik	0.246626	NA	NA		5830454E08Rik	0.0189227	NA	NA		6330418K02Rik	0.0991342	NA	NA		4933424G06Rik	NA	NA	NA		4933424G06Rik	NA	NA	NA		Aarsd1	0.0214006	NA	NA		Aarsd1	NA	NA	NA
Aatf	0.135427	NA	NA		Abcg2	0.020185	NA	NA		Abcg1	0.162527	NA	NA		5033417F24Rik	NA	NA	NA		5930412G12Rik	0.106026	NA	NA		6330562C20Rik	0.0106659	NA	NA		4933427D14Rik	0.0406591	NA	NA		4933427D14Rik	0.0394559	NA	NA		Aasdh	0.0291356	NA	NA		Aasdh	NA	NA	NA
Aatk	0.0547806	NA	NA		Abcg4	NA	NA	NA		Abcg2	0.0359028	NA	NA		5033430I15Rik	0.00680139	NA	NA		5930430L01Rik	0.0377853	NA	NA		6430503K07Rik	NA	NA	NA		4933427E11Rik	0.00862743	NA	NA		4933427E11Rik	NA	NA	NA		Aasdhppt	0.183905	NA	NA		Aasdhppt	0.162659	NA	NA
Abat	0.278737	NA	NA		Abhd10	0.0555124	NA	NA		Abcg4	0.102729	NA	NA		5330416C01Rik	0.0367656	NA	NA		6030419C18Rik	0.00447615	NA	NA		6430531B16Rik	0.0136376	NA	NA		4933429H19Rik	0.0101159	NA	NA		4933429H19Rik	NA	NA	NA		Aatf	0.0384505	NA	NA		Aatf	0.050456	NA	NA
Abca2	0.042506	NA	NA		Abhd11	0.0970594	NA	NA		Abhd10	0.206897	NA	NA		5330417C22Rik	0.0619618	NA	NA		6030443J06Rik	0.0150516	NA	NA		6430548M08Rik	0.0156976	NA	NA		4933431E20Rik	0.0415971	NA	NA		4933431E20Rik	0.0441849	NA	NA		Aatk	0.0081733	NA	NA		Aatk	0.017934	NA	NA
Abca3	0.109868	NA	NA		Abhd12	0.108171	NA	NA		Abhd11	0.0176527	-0.311667	1		5330434G04Rik	0.240616	NA	NA		6030458C11Rik	0.0430506	NA	NA		6430573P05Rik	0.00880464	NA	NA		4933434E20Rik	0.457138	NA	NA		4933434E20Rik	0.523051	NA	NA		Abat	0.244404	NA	NA		Abat	0.205584	NA	NA
Abca5	NA	NA	NA		Abhd13	0.1021	NA	NA		Abhd12	0.0806144	NA	NA		5330439K02Rik	0.0131665	NA	NA		6230400D17Rik	0.0160965	NA	NA		6720427I07Rik	0.0427895	NA	NA		5031425E22Rik	0.146874	NA	NA		5031425E22Rik	0.292416	NA	NA		Abca1	0.0974029	NA	NA		Abca1	0.202279	NA	NA
Abca7	NA	NA	NA		Abhd14a	0.0723988	NA	NA		Abhd13	0.0772114	NA	NA		5430402O13Rik	NA	NA	NA		6330403A02Rik	NA	NA	NA		6720489N17Rik	0.0160447	NA	NA		5031439G07Rik	0.078231	NA	NA		5031439G07Rik	0.0280774	NA	NA		Abca2	0.0697855	NA	NA		Abca2	NA	NA	NA
Abcb10	0.0575583	NA	NA		Abhd14b	NA	NA	NA		Abhd14a	0.180081	NA	NA		5430403G16Rik	NA	NA	NA		6330403K07Rik	1.68943	NA	NA		6820408C15Rik	0.0381183	NA	NA		5033403F01Rik	NA	NA	NA		5033403F01Rik	0.0118138	NA	NA		Abca3	0.0297133	NA	NA		Abca3	0.0609002	NA	NA
Abcb6	0.0187426	NA	NA		Abhd16a	0.139944	NA	NA		Abhd14b	0.0525619	NA	NA		5430416N02Rik	0.235885	NA	NA		6330408A02Rik	0.0570424	NA	NA		8430432A02Rik	0.00943635	NA	NA		5033430I15Rik	0.0367629	NA	NA		5033430I15Rik	0.0732634	NA	NA		Abca5	0.0105526	NA	NA		Abca5	0.0146157	NA	NA
Abcb7	0.0820073	NA	NA		Abhd17a	0.279432	NA	NA		Abhd16a	0.229549	NA	NA		5730409E04Rik	0.120015	NA	NA		6330409D20Rik	0.0154285	NA	NA		9030407P20Rik	0.0199307	NA	NA		5330416C01Rik	0.0214405	NA	NA		5330416C01Rik	0.0123312	NA	NA		Abca7	0.0202767	NA	NA		Abca7	NA	NA	NA
Abcb8	0.0883017	NA	NA		Abhd17b	0.107305	NA	NA		Abhd17a	0.197433	NA	NA		5730455P16Rik	0.124525	NA	NA		6330416G13Rik	0.0141636	NA	NA		9030612E09Rik	0.0052988	NA	NA		5330417C22Rik	0.0371164	NA	NA		5330417C22Rik	NA	NA	NA		Abcb10	0.0673806	NA	NA		Abcb10	0.0114948	NA	NA
Abcc10	0.0200218	NA	NA		Abhd17c	0.391928	NA	NA		Abhd17b	0.198086	NA	NA		5730508B09Rik	0.0285896	NA	NA		6330418K02Rik	0.0657536	NA	NA		9030624J02Rik	0.137912	NA	NA		5330434G04Rik	0.0304329	NA	NA		5330434G04Rik	NA	NA	NA		Abcb4	0.0193095	NA	NA		Abcb4	0.01377	NA	NA
Abcc5	0.181702	NA	NA		Abhd18	0.0126023	NA	NA		Abhd17c	0.32894	NA	NA		5730522E02Rik	NA	NA	NA		6330562C20Rik	0.0186897	NA	NA		9130023H24Rik	0.0268943	NA	NA		5330439K02Rik	0.00453526	NA	NA		5330439K02Rik	NA	NA	NA		Abcb6	0.0132129	NA	NA		Abcb6	0.0136534	NA	NA
Abcd1	0.0362115	NA	NA		Abhd2	0.15958	NA	NA		Abhd18	0.137112	NA	NA		5730559C18Rik	0.00682615	NA	NA		6430531B16Rik	NA	NA	NA		9130221H12Rik	0.0149555	NA	NA		5430402O13Rik	0.0149967	NA	NA		5430402O13Rik	NA	NA	NA		Abcb7	0.112965	NA	NA		Abcb7	0.104814	NA	NA
Abcd3	0.121507	NA	NA		Abhd4	NA	NA	NA		Abhd2	0.211762	NA	NA		5830454E08Rik	0.00486858	NA	NA		6430548M08Rik	NA	NA	NA		9130401M01Rik	0.221064	NA	NA		5430403G16Rik	0.0226876	NA	NA		5430403G16Rik	0.0466127	NA	NA		Abcb8	0.103216	NA	NA		Abcb8	0.0843596	NA	NA
Abcd4	0.0207739	NA	NA		Abhd5	0.0432474	NA	NA		Abhd5	0.0601276	NA	NA		5930430L01Rik	0.0104865	NA	NA		6430550D23Rik	NA	NA	NA		9230110C19Rik	0.00927706	NA	NA		5430416N02Rik	0.0972179	NA	NA		5430416N02Rik	0.0801839	NA	NA		Abcc5	0.122324	NA	NA		Abcc5	0.152316	NA	NA
Abce1	0.110646	NA	NA		Abhd6	0.0336459	NA	NA		Abhd6	0.0387693	NA	NA		6030419C18Rik	0.0197017	NA	NA		6430571L13Rik	0.0113358	NA	NA		9330020H09Rik	0.0337883	NA	NA		5730403I07Rik	NA	NA	NA		5730403I07Rik	NA	NA	NA		Abcd1	0.0343094	NA	NA		Abcd1	NA	NA	NA
Abcf1	0.364793	NA	NA		Abhd8	0.518306	NA	NA		Abhd8	0.417234	NA	NA		6030443J06Rik	0.00938049	NA	NA		6720427I07Rik	0.0137521	NA	NA		9330104G04Rik	0.0231605	NA	NA		5730409E04Rik	0.0287187	NA	NA		5730409E04Rik	0.067848	NA	NA		Abcd2	NA	NA	NA		Abcd2	0.0345874	NA	NA
Abcf2	0.145064	NA	NA		Abi1	0.33546	NA	NA		Abi1	0.242513	NA	NA		6030458C11Rik	0.0460199	NA	NA		6720489N17Rik	NA	NA	NA		9330151L19Rik	0.050196	NA	NA		5730422E09Rik	0.0176159	NA	NA		5730422E09Rik	0.00741817	NA	NA		Abcd3	0.176048	NA	NA		Abcd3	0.184754	NA	NA
Abcf3	0.133877	NA	NA		Abi2	0.455758	NA	NA		Abi2	0.670075	NA	NA		6230400D17Rik	NA	NA	NA		9030407P20Rik	0.0384555	NA	NA		9330159F19Rik	0.0435239	NA	NA		5730455P16Rik	0.101164	NA	NA		5730455P16Rik	0.089978	NA	NA		Abcd4	0.0187087	NA	NA		Abcd4	0.0767864	NA	NA
Abcg1	NA	NA	NA		Abl1	0.0881486	NA	NA		Abl1	0.163088	NA	NA		6330403A02Rik	0.0291556	NA	NA		9030612E09Rik	0.0355416	NA	NA		9330160F10Rik	0.0276609	NA	NA		5730508B09Rik	0.0409331	NA	NA		5730508B09Rik	0.0341954	NA	NA		Abce1	0.0798908	NA	NA		Abce1	0.127013	NA	NA
Abcg2	0.0727858	NA	NA		Abl2	0.0470136	NA	NA		Abl2	0.0979506	NA	NA		6330403K07Rik	2.02346	NA	NA		9030624J02Rik	0.148778	NA	NA		9330179D12Rik	0.0103693	NA	NA		5730559C18Rik	0.171131	NA	NA		5730559C18Rik	0.0807023	NA	NA		Abcf1	0.573656	NA	NA		Abcf1	0.38249	NA	NA
Abcg4	0.0618637	NA	NA		Ablim1	NA	NA	NA		Ablim1	0.0845373	NA	NA		6330403L08Rik	NA	NA	NA		9130011E15Rik	0.00449678	NA	NA		9330182L06Rik	0.00753148	NA	NA		5830454E08Rik	0.0170525	NA	NA		5830454E08Rik	0.0399618	NA	NA		Abcf2	0.0752905	NA	NA		Abcf2	0.206731	0.262248	1
Abhd10	0.204014	NA	NA		Ablim2	NA	NA	NA		Ablim2	NA	NA	NA		6330408A02Rik	0.0399982	NA	NA		9130019O22Rik	NA	NA	NA		9330198N18Rik	NA	NA	NA		5930412G12Rik	0.0279163	NA	NA		5930412G12Rik	0.0474172	NA	NA		Abcf3	0.038181	NA	NA		Abcf3	0.0278655	NA	NA
Abhd11	0.224906	NA	NA		Ablim3	0.130003	NA	NA		Ablim3	0.149196	NA	NA		6330409D20Rik	0.0294352	NA	NA		9130023H24Rik	0.0487345	NA	NA		9430015G10Rik	0.0353258	NA	NA		5930430L01Rik	0.0193688	NA	NA		5930430L01Rik	0.00932025	NA	NA		Abcg1	0.108995	NA	NA		Abcg1	0.138198	NA	NA
Abhd12	0.226767	NA	NA		Abr	0.312321	NA	NA		Abr	0.209076	NA	NA		6330416G13Rik	0.0158351	NA	NA		9130221H12Rik	0.0154876	NA	NA		9430016H08Rik	0.104843	NA	NA		6030419C18Rik	NA	NA	NA		6030419C18Rik	0.0235052	NA	NA		Abcg2	0.0647596	NA	NA		Abcg2	0.0655862	NA	NA
Abhd13	0.0705128	NA	NA		Abracl	0.124699	NA	NA		Abracl	0.159079	NA	NA		6330418K02Rik	0.0400282	NA	NA		9130401M01Rik	0.141581	NA	NA		9430020K01Rik	0.0139436	NA	NA		6030443J06Rik	0.00628279	NA	NA		6030443J06Rik	NA	NA	NA		Abcg4	0.0188471	NA	NA		Abcg4	NA	NA	NA
Abhd14a	0.182213	NA	NA		Abt1	0.0220281	NA	NA		Abt1	0.0897372	NA	NA		6330562C20Rik	0.0131767	NA	NA		9130604C24Rik	0.0135609	NA	NA		9430038I01Rik	0.0660026	NA	NA		6030458C11Rik	0.0619539	NA	NA		6030458C11Rik	0.0828111	NA	NA		Abhd10	0.183391	NA	NA		Abhd10	0.199834	NA	NA
Abhd14b	0.0205876	NA	NA		Abtb1	0.0133944	NA	NA		Abtb1	0.0561675	NA	NA		6430503K07Rik	NA	NA	NA		9230110C19Rik	0.0138449	NA	NA		9430041J12Rik	0.0231866	NA	NA		6230400D17Rik	0.00783094	NA	NA		6230400D17Rik	0.0100237	NA	NA		Abhd11	0.0560413	NA	NA		Abhd11	0.100145	NA	NA
Abhd16a	0.0568691	NA	NA		Acaa1a	0.231247	NA	NA		Acaa1a	0.219188	NA	NA		6430531B16Rik	NA	NA	NA		9330020H09Rik	0.102121	NA	NA		9430060I03Rik	0.00940148	NA	NA		6330403K07Rik	1.0872	NA	NA		6330403K07Rik	1.20736	NA	NA		Abhd12	0.0882237	NA	NA		Abhd12	0.0914513	NA	NA
Abhd17a	0.267351	NA	NA		Acaa2	0.0702637	NA	NA		Acaa2	0.103299	NA	NA		6430548M08Rik	0.0603892	NA	NA		9330104G04Rik	0.0276933	NA	NA		9430065F17Rik	0.00689924	NA	NA		6330403L08Rik	0.0176804	NA	NA		6330403L08Rik	0.0102519	NA	NA		Abhd13	0.0614401	NA	NA		Abhd13	0.0295754	NA	NA
Abhd17b	0.132811	NA	NA		Acaca	0.113269	NA	NA		Acaca	0.038829	NA	NA		6430562O15Rik	0.00470448	NA	NA		9330151L19Rik	0.0204781	NA	NA		9530034E10Rik	0.0313037	NA	NA		6330408A02Rik	0.0441123	NA	NA		6330408A02Rik	0.0610987	NA	NA		Abhd14a	0.0589367	NA	NA		Abhd14a	0.199685	0.271323	1
Abhd17c	0.21548	NA	NA		Acad8	0.0718674	NA	NA		Acacb	NA	NA	NA		6430571L13Rik	0.00366159	NA	NA		9330159F19Rik	0.29416	-0.377417	0.063298		9530036O11Rik	0.00967244	NA	NA		6330409D20Rik	0.0148351	NA	NA		6330409D20Rik	NA	NA	NA		Abhd16a	0.137244	NA	NA		Abhd16a	0.0857831	NA	NA
Abhd18	0.0618666	NA	NA		Acad9	0.106376	NA	NA		Acad11	0.0249093	NA	NA		6430710C18Rik	0.00485172	NA	NA		9330160F10Rik	0.0228052	NA	NA		9530068E07Rik	0.456043	NA	NA		6330416G13Rik	0.0233976	NA	NA		6330416G13Rik	0.0220444	NA	NA		Abhd17a	0.195586	NA	NA		Abhd17a	0.156161	NA	NA
Abhd2	0.0925769	NA	NA		Acadm	0.0380127	NA	NA		Acad8	0.0382882	NA	NA		6720427I07Rik	0.0526706	NA	NA		9330182L06Rik	0.00767512	NA	NA		9530077C05Rik	0.0322084	NA	NA		6330418K02Rik	0.0771223	NA	NA		6330418K02Rik	0.0485006	NA	NA		Abhd17b	0.143972	NA	NA		Abhd17b	0.150277	NA	NA
Abhd4	NA	NA	NA		Acads	0.106865	NA	NA		Acad9	0.0205462	NA	NA		6720489N17Rik	NA	NA	NA		9430015G10Rik	0.0635201	NA	NA		9830147E19Rik	0.0098485	NA	NA		6430531B16Rik	0.00732066	NA	NA		6430531B16Rik	0.00755976	NA	NA		Abhd17c	0.307431	NA	NA		Abhd17c	0.29297	NA	NA
Abhd5	0.0398777	NA	NA		Acadsb	0.149088	NA	NA		Acadm	0.0752105	NA	NA		6820408C15Rik	0.015824	NA	NA		9430016H08Rik	0.111174	NA	NA		9930021J03Rik	0.144321	NA	NA		6430548M08Rik	NA	NA	NA		6430548M08Rik	0.0159707	NA	NA		Abhd18	0.0761567	NA	NA		Abhd18	0.0200277	NA	NA
Abhd6	0.0155679	NA	NA		Acadvl	0.185097	NA	NA		Acads	0.130191	NA	NA		9030407P20Rik	0.0163622	NA	NA		9430038I01Rik	0.0933015	NA	NA		A130010J15Rik	0.0284669	NA	NA		6430550D23Rik	0.00588525	NA	NA		6430550D23Rik	0.0144839	NA	NA		Abhd2	0.211677	-0.655829	1		Abhd2	0.507873	NA	NA
Abhd8	0.447456	NA	NA		Acap2	0.0436874	NA	NA		Acadsb	0.149365	NA	NA		9030612E09Rik	0.020908	NA	NA		9430060I03Rik	0.00646045	NA	NA		A130014A01Rik	0.0109351	NA	NA		6430573F11Rik	0.0184554	NA	NA		6430573F11Rik	0.0178221	NA	NA		Abhd4	0.0618179	NA	NA		Abhd4	0.0386794	NA	NA
Abi1	0.210313	NA	NA		Acap3	0.12386	NA	NA		Acadvl	0.218678	NA	NA		9030617O03Rik	0.0197694	NA	NA		9430065F17Rik	NA	NA	NA		A230046K03Rik	0.0600696	NA	NA		6430573P05Rik	0.00775096	NA	NA		6430573P05Rik	0.0136255	NA	NA		Abhd5	0.0274877	NA	NA		Abhd5	0.0142377	NA	NA
Abi2	0.487481	NA	NA		Acat1	0.413447	NA	NA		Acap2	0.0379245	NA	NA		9030624J02Rik	0.196214	NA	NA		9430097D07Rik	0.00707747	NA	NA		A230065H16Rik	0.0229316	NA	NA		6720427I07Rik	0.0354611	NA	NA		6720427I07Rik	0.0474788	NA	NA		Abhd6	0.0184848	NA	NA		Abhd6	0.0256074	NA	NA
Abl1	0.0529627	NA	NA		Acat2	0.743666	0.357813	1		Acap3	0.201095	NA	NA		9130011E15Rik	0.0187608	NA	NA		9530026F06Rik	0.00665291	NA	NA		A230087F16Rik	0.00946566	NA	NA		6720489N17Rik	0.0413517	NA	NA		6720489N17Rik	0.023538	NA	NA		Abhd8	0.395456	0.316547	1		Abhd8	0.168142	-0.334033	1
Abl2	0.045593	NA	NA		Acbd3	0.0999944	NA	NA		Acat1	0.573921	NA	NA		9130023H24Rik	0.0498431	NA	NA		9530034E10Rik	0.0209085	NA	NA		A2m	0.0195057	NA	NA		8030462N17Rik	NA	NA	NA		8030462N17Rik	NA	NA	NA		Abi1	0.253357	NA	NA		Abi1	0.172313	NA	NA
Ablim1	0.0182181	NA	NA		Acbd5	0.156355	NA	NA		Acat2	0.370275	NA	NA		9130221H12Rik	0.00978523	NA	NA		9530059O14Rik	0.0173161	NA	NA		A330017A19Rik	0.0296203	NA	NA		9030407P20Rik	0.00599471	NA	NA		9030407P20Rik	0.0159707	NA	NA		Abi2	0.480803	NA	NA		Abi2	0.299286	NA	NA
Ablim2	0.0697011	NA	NA		Acbd6	0.353097	NA	NA		Acbd3	0.115465	NA	NA		9130227L01Rik	NA	NA	NA		9530068E07Rik	0.227823	NA	NA		A330033J07Rik	0.0137074	NA	NA		9030612E09Rik	0.00591852	NA	NA		9030612E09Rik	0.0175152	NA	NA		Abl1	0.0848548	NA	NA		Abl1	0.130651	NA	NA
Ablim3	0.149285	NA	NA		Acbd7	NA	NA	NA		Acbd5	0.24382	NA	NA		9130401M01Rik	0.235604	NA	NA		9530077C05Rik	0.0173785	NA	NA		A330041J22Rik	0.0153126	NA	NA		9030617O03Rik	0.0172706	NA	NA		9030617O03Rik	0.0120246	NA	NA		Abl2	0.0469394	NA	NA		Abl2	0.03577	NA	NA
Abr	0.495421	0.367319	1		Accs	0.0655441	NA	NA		Acbd6	0.471493	NA	NA		9130604C24Rik	0.017117	NA	NA		9530082P21Rik	NA	NA	NA		A330048O09Rik	0.191891	NA	NA		9030624J02Rik	0.136804	NA	NA		9030624J02Rik	0.158786	NA	NA		Ablim1	0.00449326	NA	NA		Ablim1	0.0320188	NA	NA
Abracl	0.155985	NA	NA		Acd	0.451063	NA	NA		Acbd7	0.0226383	NA	NA		9230110C19Rik	0.0163401	NA	NA		9830147E19Rik	NA	NA	NA		A330069E16Rik	0.0187914	NA	NA		9130019O22Rik	NA	NA	NA		9130019O22Rik	NA	NA	NA		Abr	0.261744	NA	NA		Abr	0.134388	NA	NA
Abt1	0.0514455	NA	NA		Acer2	0.0585225	NA	NA		Accs	0.0547094	NA	NA		9230111E07Rik	NA	NA	NA		9930012K11Rik	NA	NA	NA		A330074K22Rik	0.0207101	NA	NA		9130023H24Rik	0.0591504	NA	NA		9130023H24Rik	0.0936695	NA	NA		Abracl	0.118436	NA	NA		Abracl	0.215317	NA	NA
Abtb1	0.118455	NA	NA		Ache	0.0362948	NA	NA		Acd	0.32969	NA	NA		9330020H09Rik	0.0764654	NA	NA		9930021J03Rik	0.113745	NA	NA		A330102I10Rik	NA	NA	NA		9130221H12Rik	0.0137329	NA	NA		9130221H12Rik	0.0485066	NA	NA		Abt1	0.0771469	NA	NA		Abt1	0.0970402	NA	NA
Acaa1a	0.356833	NA	NA		Acin1	0.776437	NA	NA		Acer2	0.044322	NA	NA		9330104G04Rik	0.0206496	NA	NA		A130010J15Rik	0.0549131	NA	NA		A430005L14Rik	0.208569	NA	NA		9130401M01Rik	0.311606	NA	NA		9130401M01Rik	0.27615	NA	NA		Abtb1	0.0205493	NA	NA		Abtb1	0.0271036	NA	NA
Acaa2	0.0574872	NA	NA		Ackr1	0.0126023	NA	NA		Acer3	0.0459607	NA	NA		9330121J05Rik	NA	NA	NA		A130014A01Rik	0.0188211	NA	NA		A430027H14Rik	0.0592228	NA	NA		9130604C24Rik	0.00732066	NA	NA		9130604C24Rik	0.0238888	NA	NA		Acaa1a	0.225664	NA	NA		Acaa1a	0.133322	NA	NA
Acaca	0.233733	NA	NA		Acly	0.444159	NA	NA		Ache	0.0920625	NA	NA		9330151L19Rik	0.0939724	NA	NA		A230046K03Rik	0.0550143	NA	NA		A430033K04Rik	0.0230054	NA	NA		9230105E05Rik	0.0656695	NA	NA		9230105E05Rik	0.0516383	NA	NA		Acaa2	0.0186401	NA	NA		Acaa2	0.0158959	NA	NA
Acad8	0.0564787	NA	NA		Aco1	0.1624	NA	NA		Acin1	0.582912	NA	NA		9330159F19Rik	0.372124	NA	NA		A230052G05Rik	NA	NA	NA		A430046D13Rik	0.0370782	NA	NA		9230110C19Rik	0.0105608	NA	NA		9230110C19Rik	NA	NA	NA		Acaca	0.0386363	NA	NA		Acaca	0.0560606	NA	NA
Acad9	0.0711585	NA	NA		Aco2	0.565854	NA	NA		Ackr1	0.0403102	NA	NA		9330160F10Rik	0.0104092	NA	NA		A230072E10Rik	0.00441892	NA	NA		A430073D23Rik	0.00831806	NA	NA		9230111E07Rik	0.010208	NA	NA		9230111E07Rik	0.00755976	NA	NA		Acacb	0.0285868	NA	NA		Acacb	NA	NA	NA
Acadm	0.0196982	NA	NA		Acot1	0.0229101	NA	NA		Acly	0.34448	NA	NA		9330182L06Rik	0.0180253	NA	NA		A230077H06Rik	NA	NA	NA		A430105I19Rik	0.0197221	NA	NA		9330020H09Rik	0.092025	NA	NA		9330020H09Rik	0.0870925	NA	NA		Acad11	0.029121	NA	NA		Acad11	NA	NA	NA
Acads	0.036498	NA	NA		Acot10	0.0133944	NA	NA		Aco1	0.0530742	NA	NA		9330198N18Rik	NA	NA	NA		A230083G16Rik	0.0138821	NA	NA		A430105J06Rik	0.0322704	NA	NA		9330104G04Rik	0.0375853	NA	NA		9330104G04Rik	0.00868975	NA	NA		Acad8	0.0373013	NA	NA		Acad8	0.0547582	NA	NA
Acadsb	0.0831814	NA	NA		Acot11	0.0182453	NA	NA		Aco2	0.403282	NA	NA		9430015G10Rik	0.0336747	NA	NA		A230087F16Rik	0.00776304	NA	NA		A430106G13Rik	0.0170211	NA	NA		9330151L19Rik	0.0263416	NA	NA		9330151L19Rik	0.0299631	NA	NA		Acad9	0.0271084	NA	NA		Acad9	0.00717884	NA	NA
Acadvl	0.104785	NA	NA		Acot13	0.0982591	NA	NA		Acot13	0.218332	NA	NA		9430016H08Rik	0.111741	NA	NA		A230107N01Rik	NA	NA	NA		A530017D24Rik	0.0190228	NA	NA		9330159F19Rik	0.0152026	NA	NA		9330159F19Rik	0.0364193	NA	NA		Acadm	0.0790844	NA	NA		Acadm	0.127967	NA	NA
Acap2	NA	NA	NA		Acot7	0.263769	-0.394553	1		Acot6	0.0226144	NA	NA		9430020K01Rik	0.0176944	NA	NA		A330008L17Rik	0.0217668	NA	NA		A530083I20Rik	0.0274862	NA	NA		9330160F10Rik	0.0263856	NA	NA		9330160F10Rik	0.060898	NA	NA		Acads	0.0764048	NA	NA		Acads	0.186014	NA	NA
Acap3	0.0599608	NA	NA		Acot8	0.0401346	NA	NA		Acot7	0.525228	NA	NA		9430038I01Rik	0.0721947	NA	NA		A330009N23Rik	0.0300497	NA	NA		A630072M18Rik	0.02114	NA	NA		9330182L06Rik	0.0184367	NA	NA		9330182L06Rik	0.00826952	NA	NA		Acadsb	0.119583	NA	NA		Acadsb	0.0738163	NA	NA
Acat1	0.412269	NA	NA		Acot9	0.0133944	NA	NA		Acot8	0.0770809	NA	NA		9430060I03Rik	0.0340709	NA	NA		A330017A19Rik	0.0158601	NA	NA		A730017C20Rik	0.139796	NA	NA		9330185C12Rik	0.0208988	NA	NA		9330185C12Rik	0.0141707	NA	NA		Acadvl	0.137154	NA	NA		Acadvl	0.0394912	NA	NA
Acat2	0.456068	NA	NA		Acox1	0.145436	NA	NA		Acot9	0.0738252	NA	NA		9430065F17Rik	0.00392331	NA	NA		A330041J22Rik	NA	NA	NA		A730056A06Rik	0.0284228	NA	NA		9430015G10Rik	0.0829918	NA	NA		9430015G10Rik	0.0259605	NA	NA		Acap2	0.0145434	NA	NA		Acap2	0.0284135	NA	NA
Acbd3	0.019778	NA	NA		Acox3	0.0633951	NA	NA		Acox1	0.214914	NA	NA		9530034E10Rik	NA	NA	NA		A330050F15Rik	NA	NA	NA		A830005F24Rik	0.00362992	NA	NA		9430016H08Rik	0.214729	NA	NA		9430016H08Rik	0.123049	NA	NA		Acap3	0.140549	NA	NA		Acap3	0.105536	NA	NA
Acbd5	0.165185	NA	NA		Acp1	0.698135	NA	NA		Acox3	NA	NA	NA		9530036O11Rik	0.0121238	NA	NA		A330069E16Rik	0.0328473	NA	NA		A830009L08Rik	0.00407533	NA	NA		9430020K01Rik	0.0201929	NA	NA		9430020K01Rik	0.00953155	NA	NA		Acat1	0.287329	NA	NA		Acat1	0.136415	NA	NA
Acbd6	0.487766	NA	NA		Acp2	0.144099	NA	NA		Acp1	0.711639	NA	NA		9530052E02Rik	0.014942	NA	NA		A330102I10Rik	0.0127493	NA	NA		A830010M20Rik	0.0413775	NA	NA		9430037G07Rik	0.0137457	NA	NA		9430037G07Rik	NA	NA	NA		Acat2	0.346939	NA	NA		Acat2	0.233299	NA	NA
Accs	NA	NA	NA		Acp6	0.0234868	NA	NA		Acp2	0.192376	NA	NA		9530059O14Rik	0.0222992	NA	NA		A430005L14Rik	0.143662	NA	NA		A830018L16Rik	0.0129811	NA	NA		9430038I01Rik	0.129509	NA	NA		9430038I01Rik	0.18539	NA	NA		Acbd3	0.147287	NA	NA		Acbd3	0.117439	NA	NA
Acd	0.435337	NA	NA		Acrbp	0.0133944	NA	NA		Acp6	0.0756224	NA	NA		9530068E07Rik	0.234668	NA	NA		A430027H14Rik	0.0266817	NA	NA		A830080D01Rik	0.018072	NA	NA		9430060I03Rik	0.030775	NA	NA		9430060I03Rik	0.0224755	NA	NA		Acbd5	0.149241	NA	NA		Acbd5	0.127138	NA	NA
Acer2	0.192805	NA	NA		Acsl3	0.105798	NA	NA		Acrbp	0.0397293	NA	NA		9530077C05Rik	0.0159117	NA	NA		A430033K04Rik	0.03479	NA	NA		A830082K12Rik	0.0236556	NA	NA		9430065F17Rik	0.0229541	NA	NA		9430065F17Rik	0.00953155	NA	NA		Acbd6	0.235815	NA	NA		Acbd6	0.28992	NA	NA
Acer3	0.0373445	NA	NA		Acsl4	0.0133944	NA	NA		Acsf3	0.0208007	NA	NA		9530082P21Rik	NA	NA	NA		A430046D13Rik	0.0134286	NA	NA		A930004D18Rik	0.118409	NA	NA		9530026P05Rik	0.0184914	NA	NA		9530026P05Rik	0.0218972	NA	NA		Accs	0.0366456	NA	NA		Accs	0.0714379	NA	NA
Ache	0.0761839	NA	NA		Acsl6	0.0434772	NA	NA		Acsl1	0.0204044	NA	NA		9830147E19Rik	0.0135804	NA	NA		A430073D23Rik	0.0213243	NA	NA		A930011G23Rik	NA	NA	NA		9530034E10Rik	0.0336978	NA	NA		9530034E10Rik	0.0517348	NA	NA		Acd	0.359521	NA	NA		Acd	0.399409	NA	NA
Acin1	0.757344	NA	NA		Acss1	0.0133944	NA	NA		Acsl3	0.193401	NA	NA		9930012K11Rik	0.00741749	NA	NA		A430105J06Rik	0.0203823	NA	NA		A930015D03Rik	0.0173756	NA	NA		9530068E07Rik	0.50268	NA	NA		9530068E07Rik	0.570563	NA	NA		Acin1	0.739817	NA	NA		Acin1	0.779792	NA	NA
Ackr1	0.0416163	NA	NA		Acta1	0.0745462	NA	NA		Acsl4	0.0936032	NA	NA		9930021J03Rik	0.138757	NA	NA		A430106G13Rik	0.0491176	NA	NA		A930024E05Rik	0.00542376	NA	NA		9530077C05Rik	0.0442789	NA	NA		9530077C05Rik	0.0141071	NA	NA		Ackr3	NA	NA	NA		Ackr3	0.0377109	NA	NA
Acly	0.423279	NA	NA		Actb	3.9293	NA	NA		Acsl5	0.049636	NA	NA		A130010J15Rik	0.0778704	NA	NA		A530017D24Rik	0.0343012	NA	NA		A930029G22Rik	NA	NA	NA		9830147E19Rik	0.00862743	NA	NA		9830147E19Rik	0.00932025	NA	NA		Acly	0.381007	NA	NA		Acly	0.341863	NA	NA
Aco1	0.0161615	NA	NA		Actg1	3.66767	NA	NA		Acsl6	0.0696666	NA	NA		A130014A01Rik	0.0296444	NA	NA		A530083I20Rik	NA	NA	NA		A930033H14Rik	0.0145256	NA	NA		9930012K11Rik	0.0219276	NA	NA		9930012K11Rik	0.0123553	NA	NA		Aco1	0.104587	NA	NA		Aco1	0.108885	NA	NA
Aco2	0.425414	NA	NA		Actl6a	0.238953	NA	NA		Acss2	0.0652313	NA	NA		A230006K03Rik	0.0464478	NA	NA		A630072M18Rik	0.0459582	NA	NA		AA386476	0.0123934	NA	NA		9930021J03Rik	0.135015	NA	NA		9930021J03Rik	0.13074	NA	NA		Aco2	0.561584	NA	NA		Aco2	0.408578	NA	NA
Acot1	0.0760914	NA	NA		Actl6b	0.734476	NA	NA		Acta1	0.055634	NA	NA		A230046K03Rik	0.0643856	NA	NA		A730011C13Rik	0.00754812	NA	NA		AA415398	0.00719766	NA	NA		A130010J15Rik	0.0688998	NA	NA		A130010J15Rik	0.0688582	NA	NA		Acot1	0.05367	-0.25634	1		Acot1	0.245919	0.385817	0.193545
Acot11	0.0180841	NA	NA		Actn1	0.0339517	NA	NA		Actb	4.16056	NA	NA		A230052G05Rik	0.008674	NA	NA		A730017C20Rik	0.110002	NA	NA		AA474331	0.0193966	NA	NA		A130014A01Rik	0.0269255	NA	NA		A130014A01Rik	0.0318507	NA	NA		Acot11	0.0271519	NA	NA		Acot11	NA	NA	NA
Acot13	0.079286	NA	NA		Actn4	0.154783	NA	NA		Actg1	3.1943	NA	NA		A230065H16Rik	0.043124	NA	NA		A730056A06Rik	0.0228901	NA	NA		AA474408	0.00928933	NA	NA		A230046K03Rik	0.0688369	NA	NA		A230046K03Rik	0.0606009	NA	NA		Acot13	0.110632	NA	NA		Acot13	0.0875222	NA	NA
Acot2	NA	NA	NA		Actr10	0.281936	NA	NA		Actl6a	0.220707	NA	NA		A230072E10Rik	NA	NA	NA		A730098A19Rik	NA	NA	NA		AA543186	0.013566	NA	NA		A230050P20Rik	NA	NA	NA		A230050P20Rik	0.0112813	NA	NA		Acot2	0.0165469	NA	NA		Acot2	0.0508472	NA	NA
Acot7	0.583335	NA	NA		Actr1a	0.627307	NA	NA		Actl6b	0.629764	NA	NA		A230083N12Rik	0.0054578	NA	NA		A830009L08Rik	0.0112355	NA	NA		AI314180	0.230056	NA	NA		A330009N23Rik	0.05778	NA	NA		A330009N23Rik	0.0139956	NA	NA		Acot7	0.138896	NA	NA		Acot7	0.176084	NA	NA
Acot8	0.0579994	NA	NA		Actr1b	0.277656	NA	NA		Actn4	0.107869	NA	NA		A230087F16Rik	0.00741057	NA	NA		A830010M20Rik	0.0442473	NA	NA		AI413582	0.0889969	NA	NA		A330017A19Rik	0.00628279	NA	NA		A330017A19Rik	0.0239385	NA	NA		Acot8	0.0103096	NA	NA		Acot8	0.0240011	NA	NA
Acot9	0.0784227	NA	NA		Actr2	0.530343	NA	NA		Actr10	0.405084	NA	NA		A230107N01Rik	0.0258777	NA	NA		A830011K09Rik	NA	NA	NA		AI429214	0.018574	NA	NA		A330048O09Rik	0.0357522	NA	NA		A330048O09Rik	NA	NA	NA		Acot9	0.0253295	NA	NA		Acot9	0.0340932	NA	NA
Acox1	0.0789192	NA	NA		Actr3	0.614662	NA	NA		Actr1a	0.524851	NA	NA		A330008L17Rik	0.00415788	NA	NA		A830018L16Rik	NA	NA	NA		AI464131	0.0104738	NA	NA		A330069E16Rik	0.0473004	NA	NA		A330069E16Rik	0.0118373	NA	NA		Acox1	0.0919715	NA	NA		Acox1	0.0847556	NA	NA
Acox3	0.0187426	NA	NA		Actr3b	0.0717515	NA	NA		Actr1b	0.335689	NA	NA		A330017A19Rik	0.046119	NA	NA		A830039N20Rik	0.014718	-0.354544	0.0022509		AI480526	0.0831455	NA	NA		A330074K22Rik	0.0163586	NA	NA		A330074K22Rik	NA	NA	NA		Acox3	0.0363037	NA	NA		Acox3	0.0341022	NA	NA
Acp1	0.733931	NA	NA		Actr5	0.0807316	NA	NA		Actr2	0.516536	NA	NA		A330041J22Rik	0.00518516	NA	NA		A830052D11Rik	0.00447615	NA	NA		AI504432	0.0104763	NA	NA		A330094K24Rik	0.0364272	NA	NA		A330094K24Rik	0.0751722	NA	NA		Acp1	0.653814	NA	NA		Acp1	0.667546	NA	NA
Acp2	0.074455	NA	NA		Actr6	0.0437601	NA	NA		Actr3	0.629407	NA	NA		A330069E16Rik	0.0355988	NA	NA		A830080D01Rik	0.0850633	NA	NA		AI593442	0.0104311	NA	NA		A430005L14Rik	0.296626	NA	NA		A430005L14Rik	0.230105	NA	NA		Acp2	0.199122	NA	NA		Acp2	0.160806	NA	NA
Acp6	NA	NA	NA		Actr8	0.074026	NA	NA		Actr3b	0.0404031	NA	NA		A330069K06Rik	0.00682615	NA	NA		A830082K12Rik	0.0586752	NA	NA		AI597479	0.0942754	NA	NA		A430027H14Rik	0.0160581	NA	NA		A430027H14Rik	0.0112657	NA	NA		Acp6	0.0353992	NA	NA		Acp6	0.102923	NA	NA
Acr	0.0228156	NA	NA		Acvr1	0.0682262	NA	NA		Actr5	0.0628103	NA	NA		A330102I10Rik	0.0474961	NA	NA		A830092H15Rik	NA	NA	NA		AI606181	0.0385367	NA	NA		A430033K04Rik	0.027144	NA	NA		A430033K04Rik	0.0303867	NA	NA		Acrbp	0.0373574	NA	NA		Acrbp	0.037842	NA	NA
Acrbp	0.0509976	NA	NA		Acvr1b	0.0670695	NA	NA		Actr6	0.122388	NA	NA		A430005L14Rik	0.125407	NA	NA		A930004D18Rik	0.0484007	NA	NA		AI837181	0.0312582	NA	NA		A430046D13Rik	0.00493679	NA	NA		A430046D13Rik	0.0194526	NA	NA		Acsl1	0.0186637	NA	NA		Acsl1	0.0132404	NA	NA
Acsl1	0.0198621	NA	NA		Acvr2a	0.289066	NA	NA		Actr8	0.129364	NA	NA		A430027H14Rik	0.0566387	NA	NA		A930011G23Rik	0.0602322	-0.318478	0.481339		AI846148	0.011458	NA	NA		A430073D23Rik	0.0162811	NA	NA		A430073D23Rik	0.00970225	NA	NA		Acsl3	0.0480636	NA	NA		Acsl3	0.0818431	NA	NA
Acsl3	0.106991	NA	NA		Acvr2b	0.180165	NA	NA		Acvr1	0.0231403	NA	NA		A430033K04Rik	0.017775	NA	NA		A930015D03Rik	0.0279286	NA	NA		AI849053	NA	NA	NA		A430105I19Rik	NA	NA	NA		A430105I19Rik	0.0276321	NA	NA		Acsl5	0.00905153	NA	NA		Acsl5	0.0226736	NA	NA
Acsl4	0.0184714	NA	NA		Acyp1	0.110568	NA	NA		Acvr1b	0.0896511	NA	NA		A430046D13Rik	0.0456719	NA	NA		A930024E05Rik	0.00770896	NA	NA		AI854517	0.459907	NA	NA		A430105J06Rik	0.0209288	NA	NA		A430105J06Rik	0.0210788	NA	NA		Acsl6	0.0850568	NA	NA		Acsl6	0.0470266	NA	NA
Acsl6	0.0361902	NA	NA		Acyp2	0.020185	NA	NA		Acvr2a	0.20732	NA	NA		A430105J06Rik	0.00457761	NA	NA		A930024N18Rik	0.00694499	NA	NA		AI854703	NA	NA	NA		A430106G13Rik	0.0108441	NA	NA		A430106G13Rik	0.0215103	NA	NA		Acss1	0.00947429	NA	NA		Acss1	0.0635454	NA	NA
Acta1	0.040841	NA	NA		Adal	0.0340655	NA	NA		Acvr2b	0.220127	NA	NA		A430106G13Rik	NA	NA	NA		A930029G22Rik	NA	NA	NA		AI987944	0.0359472	NA	NA		A530017D24Rik	0.0147361	NA	NA		A530017D24Rik	NA	NA	NA		Acss2	0.0153612	NA	NA		Acss2	0.0260313	NA	NA
Actb	3.52367	-1.07575	0.0176516		Adam10	0.178501	NA	NA		Acyp1	0.244767	NA	NA		A530017D24Rik	0.00485126	NA	NA		A930033H14Rik	NA	NA	NA		AK010878	0.197377	NA	NA		A630072M18Rik	0.0125901	NA	NA		A630072M18Rik	0.0225666	NA	NA		Actb	3.874	NA	NA		Actb	3.51074	-0.270397	1
Actg1	3.42851	NA	NA		Adam11	0.0762642	NA	NA		Acyp2	0.0673549	NA	NA		A530083I20Rik	0.0153735	NA	NA		AA386476	0.0168146	NA	NA		AK157302	0.00790474	NA	NA		A730017C20Rik	0.223256	-0.341042	1		A730017C20Rik	0.368303	NA	NA		Actg1	3.15955	0.332572	3.6802e-05		Actg1	2.49069	-0.48623	3.44098e-09
Actl6a	0.082923	NA	NA		Adam15	0.0133944	NA	NA		Adal	0.0307045	NA	NA		A630072M18Rik	0.0195157	NA	NA		AA415398	0.00715139	NA	NA		AU019823	0.143337	NA	NA		A730046J19Rik	0.0341015	-0.635243	4.68427e-05		A730046J19Rik	0.204208	NA	NA		Actl6a	0.357655	NA	NA		Actl6a	0.359356	NA	NA
Actl6b	0.829261	NA	NA		Adam17	0.0369624	NA	NA		Adam10	0.431083	NA	NA		A630095E13Rik	NA	NA	NA		AA474408	0.0195207	NA	NA		AU020206	0.0278115	NA	NA		A830009L08Rik	0.019413	NA	NA		A830009L08Rik	NA	NA	NA		Actl6b	0.298181	0.363344	1		Actl6b	0.0759288	-0.372015	1
Actn1	0.0814322	NA	NA		Adam19	NA	NA	NA		Adam11	NA	-0.361288	1		A730011C13Rik	NA	NA	NA		AF529169	NA	NA	NA		AU022252	0.199972	NA	NA		A830010M20Rik	NA	NA	NA		A830010M20Rik	0.0380473	NA	NA		Actn1	0.0373481	NA	NA		Actn1	0.159312	0.267649	1
Actn4	0.1674	NA	NA		Adam1a	0.0114974	NA	NA		Adam19	0.0201637	NA	NA		A730017C20Rik	0.549416	NA	NA		AI314180	0.123044	NA	NA		AU022754	0.00680581	NA	NA		A830018L16Rik	0.0730371	NA	NA		A830018L16Rik	0.0189574	NA	NA		Actn4	0.126194	NA	NA		Actn4	0.0825624	NA	NA
Actr10	0.427152	NA	NA		Adam22	0.104005	NA	NA		Adam22	0.124061	NA	NA		A730056A06Rik	0.010497	NA	NA		AI413582	0.0471731	NA	NA		AU040320	0.0866941	NA	NA		A830039N20Rik	0.00479959	NA	NA		A830039N20Rik	NA	NA	NA		Actr10	0.316652	NA	NA		Actr10	0.169913	NA	NA
Actr1a	0.517352	NA	NA		Adam23	0.164886	NA	NA		Adam23	0.240248	NA	NA		A730098A19Rik	0.0209143	NA	NA		AI429214	NA	NA	NA		AU041133	0.0114755	NA	NA		A830052D11Rik	0.0225198	NA	NA		A830052D11Rik	0.00670493	NA	NA		Actr1a	0.343993	NA	NA		Actr1a	0.389066	NA	NA
Actr1b	0.450434	0.337624	1		Adam28	0.0454512	NA	NA		Adam28	0.0365389	NA	NA		A830005F24Rik	0.00562444	NA	NA		AI464131	0.00729429	NA	NA		AV099323	0.0435185	NA	NA		A830080D01Rik	0.0899067	NA	NA		A830080D01Rik	0.070621	NA	NA		Actr1b	0.247076	NA	NA		Actr1b	0.167385	NA	NA
Actr2	0.484815	NA	NA		Adamts10	0.0427497	NA	NA		Adam9	0.0435371	NA	NA		A830009L08Rik	0.00966504	NA	NA		AI480526	0.0967912	NA	NA		AW011738	0.003914	NA	NA		A830082K12Rik	0.0552674	NA	NA		A830082K12Rik	0.042403	NA	NA		Actr2	0.469557	NA	NA		Actr2	0.454439	NA	NA
Actr3	0.628403	NA	NA		Adamts7	0.0415177	NA	NA		Adamts10	0.0636645	NA	NA		A830010M20Rik	0.0471989	NA	NA		AI504432	0.00481517	NA	NA		AW146154	0.0128771	NA	NA		A930004D18Rik	0.0396091	NA	NA		A930004D18Rik	0.0445729	NA	NA		Actr3	0.515904	NA	NA		Actr3	0.545451	NA	NA
Actr5	0.0609027	NA	NA		Adap1	NA	NA	NA		Adamts18	0.0503541	NA	NA		A830011K09Rik	0.0383864	NA	NA		AI593442	0.027059	NA	NA		AW209491	0.0652522	NA	NA		A930007I19Rik	0.00589903	NA	NA		A930007I19Rik	NA	NA	NA		Actr5	0.0875246	NA	NA		Actr5	0.103711	NA	NA
Actr6	0.180529	NA	NA		Adar	0.0126398	NA	NA		Adamts9	0.0157634	NA	NA		A830018L16Rik	0.00375803	NA	NA		AI597479	0.0923443	NA	NA		AW549877	0.167654	NA	NA		A930011G23Rik	0.00540275	NA	NA		A930011G23Rik	0.0184269	NA	NA		Actr6	0.0490841	NA	NA		Actr6	0.0541245	NA	NA
Actr8	0.0946371	NA	NA		Adarb1	NA	NA	NA		Adap1	0.0899442	NA	NA		A830031A19Rik	0.00501496	NA	NA		AI606181	NA	NA	NA		AW551984	0.0321427	NA	NA		A930015D03Rik	0.00907365	NA	NA		A930015D03Rik	0.0136255	NA	NA		Actr8	0.101848	NA	NA		Actr8	0.131351	NA	NA
Acvr1	0.0185556	NA	NA		Adat1	NA	NA	NA		Adar	0.145877	NA	NA		A830039N20Rik	0.0220943	NA	NA		AI837181	0.0519637	NA	NA		AW554918	0.0504429	NA	NA		A930024E05Rik	NA	NA	NA		A930024E05Rik	NA	NA	NA		Acvr1	0.0272546	NA	NA		Acvr1	0.132552	NA	NA
Acvr1b	0.0650889	NA	NA		Adck1	0.0114974	NA	NA		Adat1	0.0618893	NA	NA		A830052D11Rik	0.00741057	NA	NA		AI846148	0.0793459	NA	NA		AY036118	0.0156841	NA	NA		A930029G22Rik	0.0109103	NA	NA		A930029G22Rik	0.0116489	NA	NA		Acvr1b	0.0494058	NA	NA		Acvr1b	0.0385556	NA	NA
Acvr2a	0.133054	NA	NA		Adck2	0.0401314	NA	NA		Adck1	0.056262	NA	NA		A830080D01Rik	0.0661449	NA	NA		AI849053	0.0661288	NA	NA		AY074887	0.00713526	NA	NA		A930033H14Rik	0.00600321	NA	NA		A930033H14Rik	0.0225185	NA	NA		Acvr2a	0.132755	NA	NA		Acvr2a	0.115799	NA	NA
Acvr2b	0.211341	NA	NA		Adck4	0.0201338	NA	NA		Adck2	0.072356	NA	NA		A830082K12Rik	0.0188508	NA	NA		AI854517	0.160634	NA	NA		Aaas	0.0373377	NA	NA		A930041C12Rik	NA	NA	NA		A930041C12Rik	0.0436877	NA	NA		Acvr2b	0.31857	NA	NA		Acvr2b	0.29909	NA	NA
Acy1	0.0234499	NA	NA		Adck5	0.089701	NA	NA		Adck4	0.0789032	NA	NA		A830092H15Rik	0.00946613	NA	NA		AI854703	0.0157234	NA	NA		Aacs	0.00407533	NA	NA		AA386476	0.026131	NA	NA		AA386476	0.0121448	NA	NA		Acy1	0.0093572	NA	NA		Acy1	0.0829668	NA	NA
Acyp1	0.154762	NA	NA		Adcy1	0.0113777	NA	NA		Adck5	0.119384	NA	NA		A930004D18Rik	0.00392128	NA	NA		AI987944	0.0128861	NA	NA		Aagab	0.0214574	NA	NA		AA415398	0.00600321	NA	NA		AA415398	NA	NA	NA		Acyp1	0.215092	NA	NA		Acyp1	0.158642	NA	NA
Acyp2	0.0369698	NA	NA		Adcy3	0.0440305	NA	NA		Adcy1	NA	NA	NA		A930011G23Rik	0.0446553	NA	NA		AK010878	0.229138	NA	NA		Aak1	0.176218	NA	NA		AA474331	0.0164628	NA	NA		AA474331	0.0221729	NA	NA		Acyp2	0.0642556	NA	NA		Acyp2	0.172424	NA	NA
Adal	0.0158727	NA	NA		Adcy5	0.0378266	NA	NA		Adcy10	0.0434079	NA	NA		A930015D03Rik	0.0052083	NA	NA		AK157302	0.00669902	NA	NA		Aamdc	0.780086	0.301703	1		AA474408	0.00479959	NA	NA		AA474408	0.0100753	NA	NA		Adal	0.0211037	NA	NA		Adal	0.0371854	NA	NA
Adam10	0.23812	NA	NA		Adcy6	0.0257476	NA	NA		Adcy5	0.0494064	NA	NA		A930029G22Rik	0.0119585	NA	NA		AU019823	0.138836	NA	NA		Aamp	0.687245	NA	NA		AA543186	0.0303653	NA	NA		AA543186	0.0450602	NA	NA		Adam10	0.219411	NA	NA		Adam10	0.323272	NA	NA
Adam11	0.0187426	NA	NA		Adcyap1r1	0.122728	NA	NA		Adcy6	0.0568812	NA	NA		A930033H14Rik	0.0180892	NA	NA		AU022252	0.148261	NA	NA		Aar2	0.0799155	NA	NA		AF529169	NA	NA	NA		AF529169	NA	NA	NA		Adam15	0.0186115	NA	NA		Adam15	0.0106062	NA	NA
Adam15	0.0403044	NA	NA		Add1	0.394766	NA	NA		Adcy9	NA	NA	NA		A930041C12Rik	0.00459859	NA	NA		AU040320	0.108754	NA	NA		Aard	0.00687572	NA	NA		AI314180	0.175352	NA	NA		AI314180	0.158407	NA	NA		Adam17	0.035311	NA	NA		Adam17	0.0457218	NA	NA
Adam17	NA	NA	NA		Add2	0.371101	NA	NA		Adcyap1r1	0.103038	NA	NA		AA386476	0.0105613	NA	NA		AU041133	0.0128712	NA	NA		Aars	0.177385	NA	NA		AI413582	0.173149	NA	NA		AI413582	0.0668308	NA	NA		Adam22	0.0716917	NA	NA		Adam22	0.0703577	NA	NA
Adam22	0.101608	NA	NA		Add3	NA	NA	NA		Add1	0.516967	NA	NA		AA387200	0.0259604	NA	NA		AW146154	0.0131907	NA	NA		Aars2	NA	NA	NA		AI429214	NA	NA	NA		AI429214	0.0165431	NA	NA		Adam23	0.253106	NA	NA		Adam23	0.130839	NA	NA
Adam23	0.0543733	NA	NA		Adgra1	0.0907465	NA	NA		Add2	0.329978	NA	NA		AA415398	0.0093153	NA	NA		AW209491	0.064422	NA	NA		Aasdh	0.0104357	NA	NA		AI464131	0.0200725	NA	NA		AI464131	NA	NA	NA		Adam28	0.0262801	NA	NA		Adam28	0.0251195	NA	NA
Adam28	0.0799549	NA	NA		Adgra3	0.0329349	NA	NA		Adgra1	0.185946	NA	NA		AA474331	0.0052083	NA	NA		AW549877	0.116642	NA	NA		Aasdhppt	0.121674	NA	NA		AI480526	0.0736256	NA	NA		AI480526	0.0640269	NA	NA		Adam9	0.0192619	NA	NA		Adam9	0.0127452	NA	NA
Adam9	0.0185212	NA	NA		Adgrb1	0.103009	NA	NA		Adgra3	0.0604412	NA	NA		AB041806	0.0086961	NA	NA		AW551984	0.0424981	NA	NA		Aass	0.0232406	NA	NA		AI504432	0.108587	NA	NA		AI504432	0.00670493	NA	NA		Adamts1	NA	NA	NA		Adamts1	0.0536823	NA	NA
Adamts10	NA	NA	NA		Adgrb2	0.0212193	NA	NA		Adgrb1	0.0722319	NA	NA		AF529169	0.00577663	NA	NA		AW554918	0.0141958	NA	NA		Aatf	0.102681	NA	NA		AI593442	0.0235889	NA	NA		AI593442	0.0216369	NA	NA		Adamts10	0.0260527	NA	NA		Adamts10	0.0248602	NA	NA
Adamts9	NA	NA	NA		Adgrb3	0.286928	NA	NA		Adgrb2	0.132912	NA	NA		AI314180	0.137515	NA	NA		AY074887	NA	NA	NA		Aatk	NA	NA	NA		AI597479	0.115058	NA	NA		AI597479	0.111565	NA	NA		Adamts4	0.0101025	NA	NA		Adamts4	0.0249976	NA	NA
Adamtsl1	0.0403031	NA	NA		Adgrg1	0.304435	NA	NA		Adgrb3	0.189775	NA	NA		AI413582	0.214056	NA	NA		Aaas	0.0531761	NA	NA		Abat	0.409411	NA	NA		AI606181	0.0107461	NA	NA		AI606181	0.0299675	NA	NA		Adamts7	0.0386338	NA	NA		Adamts7	0.0245992	NA	NA
Adamtsl2	0.0188883	NA	NA		Adgrl1	0.392774	NA	NA		Adgrg1	0.364909	NA	NA		AI480526	0.102766	NA	NA		Aacs	0.0419854	NA	NA		Abca1	0.149337	NA	NA		AI661453	0.027165	NA	NA		AI661453	0.0341608	NA	NA		Adamtsl2	0.0460998	NA	NA		Adamtsl2	NA	NA	NA
Adap1	0.0204722	NA	NA		Adgrl2	0.0337406	NA	NA		Adgrl1	0.413681	NA	NA		AI504432	0.0756304	NA	NA		Aagab	0.0483104	NA	NA		Abca2	0.04588	NA	NA		AI837181	0.0418554	NA	NA		AI837181	0.0387216	NA	NA		Adar	0.0331693	NA	NA		Adar	0.0518211	NA	NA
Adar	0.0942286	NA	NA		Adgrl3	0.682601	NA	NA		Adgrl2	0.0152125	NA	NA		AI593442	0.00936223	NA	NA		Aak1	0.117906	NA	NA		Abca3	0.110147	NA	NA		AI846148	0.0587582	NA	NA		AI846148	0.0639417	NA	NA		Adarb1	0.0306422	NA	NA		Adarb1	0.0404669	NA	NA
Adarb1	NA	NA	NA		Adh5	0.593141	NA	NA		Adgrl3	0.60567	NA	NA		AI597479	0.115225	NA	NA		Aamdc	0.144025	NA	NA		Abca4	NA	NA	NA		AI854517	0.00732066	NA	NA		AI854517	NA	NA	NA		Adat1	0.0381074	NA	NA		Adat1	0.0502798	NA	NA
Adat1	0.0218305	NA	NA		Adi1	0.0126398	NA	NA		Adh5	0.418612	NA	NA		AI606181	0.0074781	NA	NA		Aamp	0.606799	NA	NA		Abca5	0.0353166	NA	NA		AI987944	0.0296478	NA	NA		AI987944	0.020337	NA	NA		Adat2	0.0191155	NA	NA		Adat2	0.0239566	NA	NA
Adat3	0.0403031	NA	NA		Adipor1	0.225406	NA	NA		Adi1	0.0567941	NA	NA		AI837181	0.0474889	NA	NA		Aar2	0.0706646	NA	NA		Abca7	NA	NA	NA		AK010878	0.306479	NA	NA		AK010878	0.170519	NA	NA		Adck1	0.0195795	NA	NA		Adck1	0.0344608	NA	NA
Adck1	0.0564219	NA	NA		Adipor2	0.0235657	NA	NA		Adipor1	0.326442	NA	NA		AI846148	0.111854	NA	NA		Aard	0.0867927	NA	NA		Abca9	0.00407533	NA	NA		AK157302	0.0282105	NA	NA		AK157302	0.0320192	NA	NA		Adck2	0.0588373	NA	NA		Adck2	0.0576052	NA	NA
Adck2	0.0527337	NA	NA		Adk	NA	NA	NA		Adipor2	0.10229	NA	NA		AI854517	0.122206	NA	NA		Aars	0.2027	NA	NA		Abcb10	0.0251383	NA	NA		AU019823	0.161683	NA	NA		AU019823	0.189176	NA	NA		Adck4	0.056572	NA	NA		Adck4	0.113963	NA	NA
Adck4	0.0983963	NA	NA		Adnp2	0.0657949	NA	NA		Adnp2	0.0617281	NA	NA		AI854703	0.0082392	NA	NA		Aars2	0.0242996	NA	NA		Abcb4	0.00906864	NA	NA		AU020206	0.0749893	NA	NA		AU020206	0.0142647	NA	NA		Adck5	0.101221	NA	NA		Adck5	0.0797342	NA	NA
Adck5	0.0537069	NA	NA		Ado	0.044286	NA	NA		Ado	0.0812956	NA	NA		AI987944	0.0125744	NA	NA		Aarsd1	0.0138745	NA	NA		Abcb6	0.032242	NA	NA		AU022252	0.186406	NA	NA		AU022252	0.211986	NA	NA		Adcy10	0.0476653	NA	NA		Adcy10	0.0271306	NA	NA
Adcy1	0.0307318	NA	NA		Adora1	NA	NA	NA		Adpgk	0.0706402	NA	NA		AK010878	0.29119	NA	NA		Aasdh	0.014001	NA	NA		Abcb7	0.0805199	NA	NA		AU040320	0.100692	NA	NA		AU040320	0.0775692	NA	NA		Adcy5	0.0280115	NA	NA		Adcy5	0.0341077	NA	NA
Adcy2	0.0182181	NA	NA		Adpgk	NA	NA	NA		Adprh	0.354105	NA	NA		AK157302	0.0165087	NA	NA		Aasdhppt	0.187168	NA	NA		Abcb8	0.101392	NA	NA		AU041133	0.0166176	NA	NA		AU041133	0.0220108	NA	NA		Adcy6	0.0086219	NA	NA		Adcy6	0.0523466	NA	NA
Adcy3	NA	NA	NA		Adprh	0.27609	NA	NA		Adprhl2	0.0837879	NA	NA		AU019823	0.110064	NA	NA		Aatf	0.0903526	NA	NA		Abcc1	0.0262987	NA	NA		AV099323	0.101252	NA	NA		AV099323	0.058136	NA	NA		Adcyap1r1	0.0199111	NA	NA		Adcyap1r1	0.0292315	NA	NA
Adcy5	0.0313425	NA	NA		Adprhl2	0.134433	NA	NA		Adprm	0.0822391	NA	NA		AU022252	0.135192	NA	NA		Aatk	NA	NA	NA		Abcc10	0.0305906	NA	NA		AW011738	0.015728	NA	NA		AW011738	0.036801	NA	NA		Add1	0.197333	NA	NA		Add1	0.150481	NA	NA
Adcy6	0.0615852	NA	NA		Adprm	0.0428684	NA	NA		Adra1b	0.0448224	NA	NA		AU040320	0.110109	NA	NA		Abat	0.181845	NA	NA		Abcc4	0.0142042	NA	NA		AW146154	0.0416623	NA	NA		AW146154	0.0515417	NA	NA		Add2	0.304515	NA	NA		Add2	0.198604	NA	NA
Adcyap1r1	0.0801443	NA	NA		Adra1a	NA	NA	NA		Adrbk1	0.0886338	NA	NA		AU041133	0.0372535	NA	NA		Abca1	0.078257	NA	NA		Abcc5	0.167825	NA	NA		AW209491	0.111227	NA	NA		AW209491	0.121167	NA	NA		Add3	0.00929995	NA	NA		Add3	0.0199964	NA	NA
Add1	0.266365	NA	NA		Adra2c	0.04361	NA	NA		Adrbk2	0.160104	NA	NA		AW121686	0.00853017	NA	NA		Abca2	0.0370646	NA	NA		Abcd1	0.01249	NA	NA		AW549877	0.100079	NA	NA		AW549877	0.0822817	NA	NA		Adgra1	0.0261822	NA	NA		Adgra1	0.0815444	NA	NA
Add2	0.272093	NA	NA		Adrbk1	0.0360091	NA	NA		Adrm1	0.465035	NA	NA		AW146154	0.0112659	NA	NA		Abca3	0.0439397	NA	NA		Abcd2	0.0106647	NA	NA		AW551984	0.0831122	NA	NA		AW551984	0.0766963	NA	NA		Adgra3	0.0702545	NA	NA		Adgra3	0.0829205	NA	NA
Add3	0.0596782	NA	NA		Adrbk2	0.0114974	NA	NA		Adsl	0.108096	NA	NA		AW209491	0.173926	NA	NA		Abca5	0.0199773	NA	NA		Abcd3	0.331691	NA	NA		AW554918	0.06357	NA	NA		AW554918	NA	NA	NA		Adgrb1	0.0828576	NA	NA		Adgrb1	0.133985	NA	NA
Adgra1	0.102991	NA	NA		Adrm1	0.0476035	-0.473396	1		Adss	0.215285	NA	NA		AW549877	0.136764	NA	NA		Abca7	0.017557	NA	NA		Abcd4	0.0669279	NA	NA		AY036118	0.0116857	NA	NA		AY036118	0.00970225	NA	NA		Adgrb2	0.00905153	NA	NA		Adgrb2	0.026637	NA	NA
Adgra3	0.0299855	NA	NA		Adsl	0.0469656	NA	NA		Aebp2	0.0449917	NA	NA		AW551984	0.418903	NA	NA		Abca8b	0.00337077	NA	NA		Abce1	0.148495	NA	NA		AY074887	0.0380403	NA	NA		AY074887	NA	NA	NA		Adgrb3	0.137392	NA	NA		Adgrb3	0.0509499	NA	NA
Adgrb1	0.157236	NA	NA		Adss	0.119461	NA	NA		Aen	0.0558618	NA	NA		AW554918	0.02843	NA	NA		Abcb10	0.0389515	NA	NA		Abcf1	0.428534	NA	NA		Aaas	0.153466	NA	NA		Aaas	0.0451504	NA	NA		Adgrg1	0.3039	NA	NA		Adgrg1	0.323786	NA	NA
Adgrb2	0.115332	NA	NA		Aebp2	0.0571669	NA	NA		Aes	0.512838	NA	NA		AY036118	0.00469853	NA	NA		Abcb4	0.00709903	NA	NA		Abcf2	0.124795	NA	NA		Aacs	0.0154774	NA	NA		Aacs	0.0612254	NA	NA		Adgrl1	0.216526	NA	NA		Adgrl1	0.0760328	NA	NA
Adgrb3	0.278024	NA	NA		Aen	0.0646237	NA	NA		Afap1	0.187641	NA	NA		AY074887	0.00569654	NA	NA		Abcb6	0.0358686	NA	NA		Abcf3	0.0576536	NA	NA		Aadac	NA	NA	NA		Aadac	0.0218891	NA	NA		Adgrl2	0.0376407	NA	NA		Adgrl2	0.0548784	NA	NA
Adgrg1	0.308718	NA	NA		Aes	0.835936	NA	NA		Afap1l1	0.0409278	NA	NA		Aaas	0.0177898	NA	NA		Abcb7	0.0614715	NA	NA		Abcg1	0.0440233	NA	NA		Aaed1	0.0384157	NA	NA		Aaed1	NA	NA	NA		Adgrl3	0.327634	NA	NA		Adgrl3	0.26794	NA	NA
Adgrl1	0.412564	NA	NA		Afap1	0.214251	NA	NA		Aff3	0.0406407	NA	NA		Aacs	0.113368	NA	NA		Abcb8	0.0804192	NA	NA		Abcg2	0.0382401	NA	NA		Aagab	0.0588431	NA	NA		Aagab	0.0745489	NA	NA		Adgrv1	NA	NA	NA		Adgrv1	0.0700896	NA	NA
Adgrl2	0.0646461	NA	NA		Afap1l1	NA	NA	NA		Aff4	0.297961	NA	NA		Aagab	0.0722646	NA	NA		Abcb9	0.0567662	NA	NA		Abcg4	0.0291339	NA	NA		Aak1	0.106418	NA	NA		Aak1	0.0568361	NA	NA		Adh5	0.42968	NA	NA		Adh5	0.423912	NA	NA
Adgrl3	0.385479	NA	NA		Aff4	0.390456	NA	NA		Afg3l1	0.327102	NA	NA		Aak1	0.144766	NA	NA		Abcc1	0.0182808	NA	NA		Abhd10	0.0780707	NA	NA		Aamdc	0.200237	NA	NA		Aamdc	0.246471	NA	NA		Adipor1	0.335467	NA	NA		Adipor1	0.261136	NA	NA
Adh5	0.22828	NA	NA		Afg3l1	0.19926	NA	NA		Afg3l2	0.0152125	NA	NA		Aamdc	0.176297	NA	NA		Abcc10	0.0229257	NA	NA		Abhd11	0.11263	NA	NA		Aamp	0.94485	NA	NA		Aamp	0.734484	NA	NA		Adipor2	0.121577	NA	NA		Adipor2	0.031072	NA	NA
Adi1	0.0174115	NA	NA		Afg3l2	0.0572915	NA	NA		Aftph	0.0951312	NA	NA		Aamp	0.457298	NA	NA		Abcc5	0.164974	NA	NA		Abhd12	0.133176	NA	NA		Aar2	0.0742695	NA	NA		Aar2	0.137398	NA	NA		Adk	0.0198255	NA	NA		Adk	0.0536506	NA	NA
Adipor1	0.312833	NA	NA		Aftph	0.115004	NA	NA		Aga	NA	NA	NA		Aar2	0.0982053	NA	NA		Abcd1	0.0257664	NA	NA		Abhd13	0.103721	NA	NA		Aars	0.409067	NA	NA		Aars	0.151288	NA	NA		Adnp2	0.0257593	NA	NA		Adnp2	0.0487217	NA	NA
Adipor2	0.0751154	NA	NA		Aga	0.0232682	NA	NA		Agap1	0.239745	NA	NA		Aard	0.0136935	NA	NA		Abcd2	0.139452	NA	NA		Abhd14a	0.234251	NA	NA		Aars2	0.0180604	NA	NA		Aars2	0.00968904	NA	NA		Ado	0.117872	NA	NA		Ado	0.141127	NA	NA
Adk	0.017548	NA	NA		Agap1	0.241064	NA	NA		Agap2	0.0838282	NA	NA		Aars	0.271753	NA	NA		Abcd3	0.144517	NA	NA		Abhd14b	0.0400256	NA	NA		Aarsd1	NA	NA	NA		Aarsd1	NA	NA	NA		Adpgk	0.0383027	NA	NA		Adpgk	0.0897863	NA	NA
Adnp2	0.0540176	NA	NA		Agap2	0.0605281	NA	NA		Agap3	0.236682	NA	NA		Aars2	0.0319795	NA	NA		Abcd4	0.0440851	NA	NA		Abhd16a	0.28769	NA	NA		Aasdh	0.0671915	NA	NA		Aasdh	0.0349326	NA	NA		Adprh	0.319581	NA	NA		Adprh	0.315241	NA	NA
Ado	0.101163	NA	NA		Agap3	0.184589	NA	NA		Agbl3	0.0671883	NA	NA		Aarsd1	0.0187982	NA	NA		Abce1	0.117082	NA	NA		Abhd17a	0.214202	NA	NA		Aasdhppt	0.233609	NA	NA		Aasdhppt	0.19898	NA	NA		Adprhl2	0.121052	NA	NA		Adprhl2	0.160226	NA	NA
Adpgk	0.0399621	NA	NA		Agbl3	0.0379078	NA	NA		Agbl5	0.054049	NA	NA		Aasdh	0.0283503	NA	NA		Abcf1	0.544477	NA	NA		Abhd17b	0.265173	NA	NA		Aass	0.0162542	NA	NA		Aass	0.018762	NA	NA		Adprm	0.0751849	NA	NA		Adprm	0.0402412	NA	NA
Adprh	0.333355	NA	NA		Agbl5	0.108449	NA	NA		Agfg1	0.232384	NA	NA		Aasdhppt	0.175953	NA	NA		Abcf2	0.178941	NA	NA		Abhd17c	0.232738	NA	NA		Aatf	0.0983424	NA	NA		Aatf	0.168507	NA	NA		Adrbk1	0.0771722	NA	NA		Adrbk1	0.0872931	NA	NA
Adprhl2	0.0818103	NA	NA		Agfg1	0.314468	NA	NA		Agfg2	0.0219552	NA	NA		Aatf	0.0918457	NA	NA		Abcf3	0.0979261	NA	NA		Abhd18	0.0310731	NA	NA		Aatk	NA	NA	NA		Aatk	NA	NA	NA		Adrbk2	0.0190996	NA	NA		Adrbk2	0.074482	NA	NA
Adprm	0.100074	NA	NA		Agfg2	0.0333835	NA	NA		Aggf1	0.207302	NA	NA		Aatk	0.0583491	NA	NA		Abcg1	0.0947495	NA	NA		Abhd2	0.257116	NA	NA		Abat	0.166291	NA	NA		Abat	0.179745	NA	NA		Adrm1	0.303089	NA	NA		Adrm1	0.239132	NA	NA
Adrbk1	0.133462	NA	NA		Aggf1	0.0620014	NA	NA		Agk	0.0569478	NA	NA		Abat	0.228675	NA	NA		Abcg2	0.0809227	NA	NA		Abhd3	NA	NA	NA		Abca1	0.0148594	NA	NA		Abca1	0.0875483	NA	NA		Adsl	0.116899	NA	NA		Adsl	0.112505	NA	NA
Adrbk2	0.0178629	NA	NA		Agk	0.0379981	NA	NA		Agl	0.138976	NA	NA		Abca1	0.0102583	NA	NA		Abcg4	0.0221712	NA	NA		Abhd4	0.208231	NA	NA		Abca2	0.0789332	NA	NA		Abca2	0.0714904	NA	NA		Adss	0.122362	NA	NA		Adss	0.210706	NA	NA
Adrm1	0.219833	NA	NA		Agl	0.0880006	NA	NA		Ago1	0.151573	NA	NA		Abca2	0.063273	NA	NA		Abhd10	0.162411	NA	NA		Abhd5	0.0367242	NA	NA		Abca3	0.033921	NA	NA		Abca3	0.0376345	NA	NA		Aebp2	0.096335	NA	NA		Aebp2	0.0780342	NA	NA
Adsl	0.0969717	NA	NA		Ago1	0.149751	NA	NA		Ago2	0.490441	NA	NA		Abca3	0.192261	NA	NA		Abhd11	0.0811642	NA	NA		Abhd6	0.0294112	NA	NA		Abca5	0.0514554	NA	NA		Abca5	0.0771305	NA	NA		Aen	0.0914916	NA	NA		Aen	0.16692	NA	NA
Adss	0.248591	NA	NA		Ago2	0.224964	NA	NA		Ago3	0.0610929	NA	NA		Abca5	0.041201	NA	NA		Abhd11os	NA	NA	NA		Abhd8	0.417071	NA	NA		Abca7	0.0272884	NA	NA		Abca7	0.0179276	NA	NA		Aes	0.795073	NA	NA		Aes	0.868036	NA	NA
Aebp2	0.0999382	NA	NA		Ago3	0.0154006	NA	NA		Ago4	0.108558	NA	NA		Abca7	0.00577663	NA	NA		Abhd12	0.0736721	NA	NA		Abi1	0.310858	NA	NA		Abcb10	0.0656141	NA	NA		Abcb10	0.0207921	NA	NA		Afap1	0.194791	NA	NA		Afap1	0.155296	NA	NA
Aen	0.0405859	NA	NA		Ago4	0.062709	NA	NA		Agpat1	0.27386	NA	NA		Abca8b	0.0208753	NA	NA		Abhd13	0.0851454	NA	NA		Abi2	0.328473	NA	NA		Abcb1b	0.0168246	NA	NA		Abcb1b	NA	NA	NA		Aff3	0.00506907	NA	NA		Aff3	0.00646927	NA	NA
Aes	0.969271	NA	NA		Agpat1	0.12107	NA	NA		Agpat3	0.076523	NA	NA		Abcb10	0.0798051	NA	NA		Abhd14a	0.150001	NA	NA		Abl1	0.0948447	NA	NA		Abcb4	0.0131923	NA	NA		Abcb4	NA	NA	NA		Aff4	0.463803	NA	NA		Aff4	0.335909	NA	NA
Afap1	0.362108	NA	NA		Agpat3	0.090578	NA	NA		Agpat4	0.213772	NA	NA		Abcb4	0.00485172	NA	NA		Abhd14b	0.0320664	NA	NA		Abl2	0.0430748	NA	NA		Abcb6	0.0434677	NA	NA		Abcb6	0.0198078	NA	NA		Afg3l1	0.207338	NA	NA		Afg3l1	0.187517	NA	NA
Afap1l1	0.0797088	NA	NA		Agpat4	0.0934094	NA	NA		Agpat5	0.19414	NA	NA		Abcb6	0.0656763	NA	NA		Abhd16a	0.159333	NA	NA		Ablim1	0.0939642	NA	NA		Abcb7	0.128424	NA	NA		Abcb7	0.0714513	NA	NA		Afg3l2	0.00984808	NA	NA		Afg3l2	0.06469	NA	NA
Aff3	NA	NA	NA		Agpat5	0.0334226	NA	NA		Agps	0.103424	NA	NA		Abcb7	0.104405	NA	NA		Abhd17a	0.23645	NA	NA		Ablim3	0.00435997	NA	NA		Abcb8	0.105299	NA	NA		Abcb8	0.138979	NA	NA		Aftph	0.129271	NA	NA		Aftph	0.0999914	NA	NA
Aff4	0.310545	NA	NA		Agps	0.0771682	NA	NA		Agrn	0.3207	NA	NA		Abcb8	0.0980442	NA	NA		Abhd17b	0.1624	NA	NA		Abr	0.0516398	NA	NA		Abcb9	NA	NA	NA		Abcb9	0.0245725	NA	NA		Aga	0.0563553	NA	NA		Aga	0.0807158	NA	NA
Afg3l1	0.250196	NA	NA		Agrn	0.289451	NA	NA		Agtpbp1	0.135966	NA	NA		Abcb9	0.033078	NA	NA		Abhd17c	0.333474	NA	NA		Abracl	0.148129	NA	NA		Abcc1	0.0167271	NA	NA		Abcc1	NA	NA	NA		Agap1	0.138612	NA	NA		Agap1	0.226252	NA	NA
Afg3l2	NA	NA	NA		Agtpbp1	0.0305701	NA	NA		Ahctf1	0.125237	NA	NA		Abcc1	0.016816	NA	NA		Abhd18	0.0573545	NA	NA		Abt1	0.0208009	NA	NA		Abcc10	0.00520941	NA	NA		Abcc10	0.0211302	NA	NA		Agap2	0.0683895	NA	NA		Agap2	0.0123754	NA	NA
Aftph	0.058214	NA	NA		Ahctf1	0.106359	NA	NA		Ahcyl1	0.200147	NA	NA		Abcc10	0.0177208	NA	NA		Abhd2	0.313109	NA	NA		Abtb1	0.0539139	NA	NA		Abcc3	0.0165558	NA	NA		Abcc3	NA	NA	NA		Agap3	0.0883081	NA	NA		Agap3	0.0808292	NA	NA
Aga	0.0200218	NA	NA		Ahcyl1	0.187545	NA	NA		Ahcyl2	0.235472	NA	NA		Abcc4	0.012131	NA	NA		Abhd4	0.0549047	NA	NA		Abtb2	NA	NA	NA		Abcc4	0.0323296	NA	NA		Abcc4	0.0289221	NA	NA		Agbl3	0.0554671	NA	NA		Agbl3	0.0123104	NA	NA
Agap1	0.161111	NA	NA		Ahcyl2	0.124835	NA	NA		Ahdc1	0.22875	NA	NA		Abcc5	0.167721	NA	NA		Abhd5	0.0264913	NA	NA		Acaa1a	0.538693	NA	NA		Abcc5	0.120373	NA	NA		Abcc5	0.0740353	NA	NA		Agbl4	0.01931	NA	NA		Agbl4	0.0297431	NA	NA
Agap2	0.0410933	NA	NA		Ahdc1	0.253816	0.335092	1		Ahi1	1.42522	NA	NA		Abcc8	NA	NA	NA		Abhd6	0.00694191	NA	NA		Acaa1b	0.00604252	NA	NA		Abcd1	0.0284107	NA	NA		Abcd1	0.00826952	NA	NA		Agbl5	0.0349654	NA	NA		Agbl5	0.0864532	NA	NA
Agap3	0.16965	NA	NA		Ahi1	1.08426	NA	NA		Ahsa1	0.421659	NA	NA		Abcc9	0.0054578	NA	NA		Abhd8	0.384246	-0.311684	1		Acaa2	0.161501	NA	NA		Abcd2	0.0193988	NA	NA		Abcd2	0.0244226	NA	NA		Agfg1	0.183553	NA	NA		Agfg1	0.128449	NA	NA
Agbl3	0.0429411	NA	NA		Ahsa1	0.164054	-0.448429	1		Ahsa2	0.308196	NA	NA		Abcd1	0.0286853	NA	NA		Abi1	0.218304	NA	NA		Acaca	0.105658	NA	NA		Abcd3	0.248747	NA	NA		Abcd3	0.242261	NA	NA		Agfg2	0.0257729	NA	NA		Agfg2	0.0354211	NA	NA
Agbl5	0.0843728	NA	NA		Ahsa2	0.188113	NA	NA		Aida	0.130484	NA	NA		Abcd2	0.01459	NA	NA		Abi2	0.37491	NA	NA		Acad11	0.0549737	NA	NA		Abcd4	0.0426926	NA	NA		Abcd4	0.0506688	NA	NA		Aggf1	0.198644	NA	NA		Aggf1	0.168718	NA	NA
Agfg1	0.14626	NA	NA		Aida	0.177306	NA	NA		Aif1l	0.0404031	NA	NA		Abcd3	0.143649	NA	NA		Abl1	0.137525	NA	NA		Acad12	0.0032458	NA	NA		Abce1	0.228059	NA	NA		Abce1	0.181139	NA	NA		Agk	0.0627917	NA	NA		Agk	0.0683156	NA	NA
Agfg2	0.0172695	NA	NA		Aif1l	0.0699523	NA	NA		Aifm1	0.122958	NA	NA		Abcd4	0.0351791	NA	NA		Abl2	0.0574953	NA	NA		Acad8	0.0632575	NA	NA		Abcf1	0.521886	NA	NA		Abcf1	0.438385	NA	NA		Agl	0.125498	NA	NA		Agl	0.0569373	NA	NA
Aggf1	0.0769666	NA	NA		Aifm1	0.110867	NA	NA		Aifm2	NA	NA	NA		Abce1	0.189002	NA	NA		Ablim1	0.00530881	NA	NA		Acad9	0.0445434	NA	NA		Abcf2	0.222163	NA	NA		Abcf2	0.151708	NA	NA		Ago1	0.213148	NA	NA		Ago1	0.222758	NA	NA
Agk	0.057441	NA	NA		Aifm2	0.0323465	NA	NA		Aifm3	NA	NA	NA		Abcf1	0.51476	NA	NA		Ablim2	0.00480321	NA	NA		Acadl	0.138184	NA	NA		Abcf3	0.140637	NA	NA		Abcf3	0.170411	NA	NA		Ago2	0.274054	NA	NA		Ago2	0.197095	NA	NA
Agl	0.141396	NA	NA		Aifm3	0.0862851	NA	NA		Aig1	0.295778	NA	NA		Abcf2	0.12601	NA	NA		Ablim3	NA	-0.297442	0.00727555		Acadm	0.218178	NA	NA		Abcg1	0.225935	NA	NA		Abcg1	0.172434	NA	NA		Ago3	0.0481918	NA	NA		Ago3	0.0277537	NA	NA
Ago1	0.0438308	NA	NA		Aig1	0.0769112	-0.347527	1		Aimp1	0.656491	NA	NA		Abcf3	0.0855767	NA	NA		Abr	0.1692	NA	NA		Acads	0.0838044	NA	NA		Abcg2	0.0641637	NA	NA		Abcg2	0.0410095	NA	NA		Ago4	0.0423657	NA	NA		Ago4	0.0672523	NA	NA
Ago2	0.234752	NA	NA		Aimp1	0.406318	NA	NA		Aimp2	0.0645861	NA	NA		Abcg1	0.0664949	NA	NA		Abracl	0.451218	NA	NA		Acadsb	0.110165	NA	NA		Abcg4	0.00588525	NA	NA		Abcg4	NA	NA	NA		Agpat1	0.197286	NA	NA		Agpat1	0.164129	NA	NA
Ago3	0.0585833	NA	NA		Aimp2	0.0938037	NA	NA		Aip	0.182947	NA	NA		Abcg2	0.0723719	NA	NA		Abt1	0.0400671	NA	NA		Acadvl	0.204181	NA	NA		Abcg5	0.00775096	NA	NA		Abcg5	0.0176745	NA	NA		Agpat3	0.131886	NA	NA		Agpat3	0.013555	NA	NA
Ago4	0.0818957	NA	NA		Aip	0.202447	NA	NA		Ajap1	NA	NA	NA		Abcg4	0.0462052	NA	NA		Abtb1	0.0433304	NA	NA		Acap2	0.0932946	NA	NA		Abhd10	0.227293	NA	NA		Abhd10	0.153112	NA	NA		Agpat4	0.172261	NA	NA		Agpat4	0.180565	NA	NA
Agpat1	0.0689618	NA	NA		Ajap1	0.0452544	NA	NA		Ak1	0.294326	NA	NA		Abhd10	0.133639	NA	NA		Abtb2	0.029696	NA	NA		Acap3	0.0267687	NA	NA		Abhd11	0.242713	NA	NA		Abhd11	0.181923	NA	NA		Agpat5	0.0286843	NA	NA		Agpat5	0.136362	NA	NA
Agpat3	0.0335532	NA	NA		Ak1	0.367864	NA	NA		Ak2	0.338544	NA	NA		Abhd11	0.162414	NA	NA		Acaa1a	0.171002	NA	NA		Acat1	0.203498	NA	NA		Abhd12	0.173162	NA	NA		Abhd12	0.132952	NA	NA		Agps	0.0348975	NA	NA		Agps	0.0690971	NA	NA
Agpat4	0.380469	0.279199	1		Ak2	0.223563	NA	NA		Ak3	0.0354126	NA	NA		Abhd12	0.298589	NA	NA		Acaa2	0.0484837	NA	NA		Acat2	0.241384	NA	NA		Abhd13	0.154383	NA	NA		Abhd13	0.113245	NA	NA		Agrn	0.259002	NA	NA		Agrn	0.113754	NA	NA
Agpat5	0.119993	NA	NA		Ak3	0.0685206	NA	NA		Ak4	0.04006	NA	NA		Abhd13	0.0427335	NA	NA		Acaca	0.0810771	NA	NA		Acbd3	0.0952417	NA	NA		Abhd14a	0.226114	NA	NA		Abhd14a	0.15485	NA	NA		Agtpbp1	0.035497	NA	NA		Agtpbp1	0.0332998	NA	NA
Agps	0.0580449	NA	NA		Ak5	NA	NA	NA		Ak6	0.256131	NA	NA		Abhd14a	0.148884	NA	NA		Acacb	0.00489681	NA	NA		Acbd4	0.0135638	NA	NA		Abhd14b	0.027886	NA	NA		Abhd14b	0.0769869	NA	NA		Agtrap	NA	NA	NA		Agtrap	0.0335771	NA	NA
Agrn	0.217114	NA	NA		Ak6	0.181862	NA	NA		Akap1	0.0621537	NA	NA		Abhd14b	0.0217442	NA	NA		Acad11	0.0233324	NA	NA		Acbd5	0.176313	NA	NA		Abhd16a	0.198455	NA	NA		Abhd16a	0.28245	NA	NA		Ahctf1	0.0717885	NA	NA		Ahctf1	0.12925	NA	NA
Agtpbp1	0.0763747	NA	NA		Akap1	0.0339184	NA	NA		Akap11	0.352511	NA	NA		Abhd16a	0.216713	NA	NA		Acad12	NA	NA	NA		Acbd6	0.205553	NA	NA		Abhd17a	0.291251	NA	NA		Abhd17a	0.235527	NA	NA		Ahcyl1	0.168665	NA	NA		Ahcyl1	0.244913	NA	NA
Ahctf1	0.133307	NA	NA		Akap10	NA	NA	NA		Akap12	0.127579	NA	NA		Abhd17a	0.340887	NA	NA		Acad8	0.0407912	NA	NA		Accs	0.0261142	NA	NA		Abhd17b	0.28238	NA	NA		Abhd17b	0.281755	NA	NA		Ahcyl2	0.232819	NA	NA		Ahcyl2	0.110176	NA	NA
Ahcyl1	0.23568	NA	NA		Akap11	0.187119	NA	NA		Akap13	0.0882797	NA	NA		Abhd17b	0.160024	NA	NA		Acad9	0.0442324	NA	NA		Acd	0.284431	NA	NA		Abhd17c	0.341469	NA	NA		Abhd17c	0.322778	NA	NA		Ahdc1	0.0721076	NA	NA		Ahdc1	0.0960702	NA	NA
Ahcyl2	0.143509	NA	NA		Akap12	0.0191923	NA	NA		Akap17b	0.167641	NA	NA		Abhd17c	0.387731	NA	NA		Acadl	0.0348401	NA	NA		Acer2	0.00976933	NA	NA		Abhd18	0.0197006	NA	NA		Abhd18	0.0438094	NA	NA		Ahi1	0.619125	NA	NA		Ahi1	0.383536	-0.384783	1
Ahdc1	0.0940334	NA	NA		Akap13	0.0707213	NA	NA		Akap5	0.0221687	NA	NA		Abhd18	0.0595032	NA	NA		Acadm	0.0844859	NA	NA		Acer3	0.141602	NA	NA		Abhd2	0.207681	NA	NA		Abhd2	0.160467	NA	NA		Ahnak	0.0236447	NA	NA		Ahnak	0.0269602	NA	NA
Ahi1	1.48601	NA	NA		Akap17b	0.0565782	NA	NA		Akap6	0.373823	NA	NA		Abhd2	0.113482	-0.337353	1		Acads	0.136957	NA	NA		Acin1	0.453516	NA	NA		Abhd3	NA	NA	NA		Abhd3	NA	NA	NA		Ahsa1	0.300812	NA	NA		Ahsa1	0.435586	NA	NA
Ahr	NA	NA	NA		Akap6	0.305583	NA	NA		Akap7	0.174064	NA	NA		Abhd4	0.00457761	NA	NA		Acadsb	0.130819	NA	NA		Ackr1	0.0195518	NA	NA		Abhd4	0.0984801	NA	NA		Abhd4	0.107875	NA	NA		Ahsa2	0.408054	NA	NA		Ahsa2	0.427961	NA	NA
Ahsa1	0.587425	NA	NA		Akap7	0.0383566	NA	NA		Akap8	0.164984	NA	NA		Abhd5	0.0409754	NA	NA		Acadvl	0.128197	NA	NA		Ackr3	0.0366215	NA	NA		Abhd5	0.0395603	NA	NA		Abhd5	0.0501886	NA	NA		Aida	0.127787	NA	NA		Aida	0.0932645	NA	NA
Ahsa2	0.182124	NA	NA		Akap8	0.196458	NA	NA		Akap8l	0.2115	NA	NA		Abhd6	0.0230304	NA	NA		Acap2	0.035707	NA	NA		Ackr4	0.00713526	NA	NA		Abhd6	0.0914649	NA	NA		Abhd6	0.0118138	NA	NA		Aif1l	0.0700961	NA	NA		Aif1l	0.180403	NA	NA
Aida	0.332084	NA	NA		Akap8l	0.166157	NA	NA		Akap9	0.548939	-0.286542	1		Abhd8	0.60809	NA	NA		Acap3	0.147085	NA	NA		Acly	0.247622	NA	NA		Abhd8	0.355462	NA	NA		Abhd8	0.305213	NA	NA		Aifm1	0.10415	NA	NA		Aifm1	0.0763231	NA	NA
Aif1l	0.0964639	NA	NA		Akap9	0.900265	NA	NA		Akip1	NA	NA	NA		Abi1	0.318957	NA	NA		Acat1	0.248107	-0.264497	1		Aco1	0.0432721	NA	NA		Abi1	0.193485	NA	NA		Abi1	0.241351	NA	NA		Aifm3	0.034317	NA	NA		Aifm3	NA	NA	NA
Aifm1	0.0311445	NA	NA		Akirin1	0.474702	NA	NA		Akirin1	0.396423	NA	NA		Abi2	0.573773	NA	NA		Acat2	0.500764	-0.353186	0.0758631		Aco2	0.29576	NA	NA		Abi2	0.215918	NA	NA		Abi2	0.222554	NA	NA		Aig1	0.163098	NA	NA		Aig1	0.105944	NA	NA
Aifm2	0.0354631	NA	NA		Akirin2	0.903882	NA	NA		Akirin2	0.863221	NA	NA		Abl1	0.0736546	NA	NA		Acbd3	0.112956	NA	NA		Acot1	0.731752	-0.442838	0.0665661		Abi3bp	0.00868913	NA	NA		Abi3bp	0.0621097	NA	NA		Aim2	0.00871177	NA	NA		Aim2	0.0378946	NA	NA
Aifm3	0.138019	NA	NA		Akr1a1	0.999864	NA	NA		Akr1a1	1.45576	NA	NA		Abl2	0.0510963	NA	NA		Acbd4	0.0148837	NA	NA		Acot11	0.0399843	NA	NA		Abl1	0.168116	NA	NA		Abl1	0.129701	NA	NA		Aimp1	0.31579	NA	NA		Aimp1	0.490251	NA	NA
Aig1	0.28396	NA	NA		Akr1b3	0.0446636	NA	NA		Akr1b3	0.194124	NA	NA		Ablim1	0.187729	NA	NA		Acbd5	0.1685	NA	NA		Acot13	0.217983	NA	NA		Abl2	0.0671827	NA	NA		Abl2	0.067111	NA	NA		Aimp2	0.0687855	NA	NA		Aimp2	0.100417	NA	NA
Aim2	NA	NA	NA		Akr1b8	NA	NA	NA		Akr1b8	NA	NA	NA		Ablim2	0.0338764	NA	NA		Acbd6	0.265317	NA	NA		Acot2	0.142569	NA	NA		Ablim1	0.0579987	NA	NA		Ablim1	0.0286076	NA	NA		Aip	0.171341	NA	NA		Aip	0.118243	NA	NA
Aimp1	0.392247	NA	NA		Akr1c19	NA	NA	NA		Akr1c19	0.0146684	NA	NA		Ablim3	0.287597	NA	NA		Acbd7	NA	NA	NA		Acot5	NA	NA	NA		Ablim3	0.010208	NA	NA		Ablim3	0.00847984	NA	NA		Ajap1	0.0313432	NA	NA		Ajap1	0.0050675	NA	NA
Aimp2	0.110565	NA	NA		Akr1e1	0.084108	NA	NA		Akr1e1	0.130658	NA	NA		Abr	0.372136	NA	NA		Accs	0.0433301	NA	NA		Acot6	0.0107852	NA	NA		Abr	0.185964	NA	NA		Abr	0.144082	NA	NA		Ajuba	NA	NA	NA		Ajuba	0.0518329	NA	NA
Aip	0.185337	NA	NA		Akr7a5	0.0733821	NA	NA		Akr7a5	0.194331	NA	NA		Abracl	0.201263	NA	NA		Acd	0.449994	NA	NA		Acot7	0.146884	NA	NA		Abracl	0.206331	NA	NA		Abracl	0.265826	NA	NA		Ak1	0.174839	NA	NA		Ak1	0.136817	NA	NA
Ajap1	0.0551764	NA	NA		Akt1	0.146494	NA	NA		Akt1	0.253154	NA	NA		Abt1	0.0345538	NA	NA		Acer2	0.0115395	NA	NA		Acot8	0.0381601	NA	NA		Abt1	0.134026	NA	NA		Abt1	0.110211	NA	NA		Ak2	0.217433	NA	NA		Ak2	0.308644	NA	NA
Ak1	0.442314	NA	NA		Akt1s1	0.336119	NA	NA		Akt1s1	0.339434	NA	NA		Abtb1	0.0443941	NA	NA		Acer3	0.0198225	NA	NA		Acot9	NA	NA	NA		Abtb1	0.062178	NA	NA		Abtb1	0.0861819	NA	NA		Ak3	0.10394	NA	NA		Ak3	0.0548474	NA	NA
Ak2	0.317861	NA	NA		Akt2	0.092901	NA	NA		Akt2	0.169765	NA	NA		Abtb2	0.00392331	NA	NA		Ache	NA	NA	NA		Acox1	0.0979431	-0.250433	1		Abtb2	0.0308967	NA	NA		Abtb2	NA	NA	NA		Ak6	0.122559	NA	NA		Ak6	0.208068	NA	NA
Ak3	0.0209184	NA	NA		Akt3	0.036602	NA	NA		Akt3	0.114112	NA	NA		Acaa1a	0.310576	NA	NA		Acin1	0.93432	0.329531	0.00454921		Acox3	0.0448039	NA	NA		Acaa1a	0.385885	NA	NA		Acaa1a	0.363622	NA	NA		Akap1	0.0398378	NA	NA		Akap1	NA	NA	NA
Ak6	0.167304	NA	NA		Aktip	0.355061	NA	NA		Aktip	0.339432	NA	NA		Acaa1b	0.0105735	NA	NA		Ackr1	0.0679477	NA	NA		Acp1	1.0883	NA	NA		Acaa2	0.265425	0.250145	0.0324272		Acaa2	0.173162	NA	NA		Akap10	0.00873222	NA	NA		Akap10	0.0175044	NA	NA
Akap1	0.0589144	NA	NA		Alad	0.12559	NA	NA		Alad	0.21953	NA	NA		Acaa2	0.110635	NA	NA		Ackr3	0.0439411	NA	NA		Acp2	0.170724	NA	NA		Acaca	0.0701617	NA	NA		Acaca	0.0307415	NA	NA		Akap11	0.212259	NA	NA		Akap11	0.103018	NA	NA
Akap10	NA	NA	NA		Alas1	0.065255	NA	NA		Alas1	0.0576599	NA	NA		Acaca	0.240669	NA	NA		Acly	0.467038	NA	NA		Acp6	0.0459555	NA	NA		Acacb	0.0122821	NA	NA		Acacb	NA	NA	NA		Akap12	0.0604608	NA	NA		Akap12	0.0146066	NA	NA
Akap11	0.225199	NA	NA		Alcam	0.0906467	NA	NA		Alcam	0.310588	NA	NA		Acacb	0.00972947	NA	NA		Aco1	0.055893	NA	NA		Acrbp	0.0340193	NA	NA		Acad10	NA	NA	NA		Acad10	0.0144417	NA	NA		Akap13	0.0604686	NA	NA		Akap13	0.0747505	NA	NA
Akap12	0.123144	NA	NA		Aldh18a1	0.041811	NA	NA		Aldh18a1	0.0642777	NA	NA		Acad11	0.0123907	NA	NA		Aco2	0.599319	NA	NA		Acsbg1	0.110003	NA	NA		Acad11	0.0732776	NA	NA		Acad11	0.0322389	NA	NA		Akap17b	0.0583752	NA	NA		Akap17b	0.0376964	NA	NA
Akap13	0.106467	NA	NA		Aldh1a3	0.0245008	NA	NA		Aldh1b1	NA	NA	NA		Acad8	0.0575482	NA	NA		Acot1	0.0075196	NA	NA		Acsf2	0.0201441	NA	NA		Acad12	0.0629135	NA	NA		Acad12	0.0635892	NA	NA		Akap5	0.0277469	NA	NA		Akap5	0.0122857	NA	NA
Akap17b	0.0562319	NA	NA		Aldh1b1	0.0226187	NA	NA		Aldh1l2	0.0790926	NA	NA		Acad9	0.0718216	NA	NA		Acot10	NA	NA	NA		Acsf3	0.0196379	NA	NA		Acad8	0.11281	NA	NA		Acad8	0.0606748	NA	NA		Akap6	0.085104	NA	NA		Akap6	0.0567354	NA	NA
Akap5	0.0354311	NA	NA		Aldh1l2	0.0212193	NA	NA		Aldh2	0.131079	NA	NA		Acadl	0.0153985	NA	NA		Acot13	0.1452	NA	NA		Acsl1	0.0208447	NA	NA		Acad9	0.0601072	NA	NA		Acad9	0.0650794	NA	NA		Akap7	0.0489218	NA	NA		Akap7	0.0575614	NA	NA
Akap6	0.225173	NA	NA		Aldh2	0.152865	NA	NA		Aldh4a1	0.0359548	NA	NA		Acadm	0.14502	NA	NA		Acot2	0.0235036	NA	NA		Acsl3	0.0903558	NA	NA		Acadl	0.179356	NA	NA		Acadl	0.131691	NA	NA		Akap8	0.103487	-0.34729	1		Akap8	0.340719	0.374101	1
Akap7	0.0917556	NA	NA		Aldh3a2	0.0203789	NA	NA		Aldh5a1	0.124773	NA	NA		Acads	0.0398707	NA	NA		Acot6	0.00801424	NA	NA		Acsl4	0.0302924	NA	NA		Acadm	0.275353	NA	NA		Acadm	0.221195	NA	NA		Akap8l	0.16698	NA	NA		Akap8l	0.184056	NA	NA
Akap8	0.12145	NA	NA		Aldh4a1	0.0917741	NA	NA		Aldh6a1	0.0375585	NA	NA		Acadsb	0.117063	NA	NA		Acot7	0.175108	-0.411169	0.000538664		Acsl5	0.0149196	NA	NA		Acads	0.108443	NA	NA		Acads	0.092826	NA	NA		Akap9	0.716671	NA	NA		Akap9	0.620494	NA	NA
Akap8l	0.160833	NA	NA		Aldh5a1	0.0733973	NA	NA		Aldh7a1	0.0424192	NA	NA		Acadvl	0.120791	NA	NA		Acot8	0.0331066	NA	NA		Acsl6	0.108861	NA	NA		Acadsb	0.129602	NA	NA		Acadsb	0.137116	NA	NA		Akip1	0.0278993	NA	NA		Akip1	0.0506617	NA	NA
Akap9	0.908765	NA	NA		Aldh6a1	0.0442602	NA	NA		Aldh9a1	0.0614561	NA	NA		Acap2	0.027428	NA	NA		Acot9	0.0535792	NA	NA		Acss1	0.278912	NA	NA		Acadvl	0.21423	NA	NA		Acadvl	0.222462	NA	NA		Akirin1	0.332707	NA	NA		Akirin1	0.266702	NA	NA
Akip1	0.0174115	NA	NA		Aldh7a1	0.0743839	NA	NA		Aldoa	0.861823	NA	NA		Acap3	0.225392	NA	NA		Acox1	0.112464	NA	NA		Acss2	0.00934095	NA	NA		Acap2	0.112466	NA	NA		Acap2	0.0597635	NA	NA		Akirin2	0.67674	NA	NA		Akirin2	0.705381	NA	NA
Akirin1	0.410477	NA	NA		Aldh9a1	0.121092	NA	NA		Alg1	0.0634638	NA	NA		Acat1	0.560212	NA	NA		Acox3	0.0364029	NA	NA		Actb	3.10658	NA	NA		Acap3	0.0212044	NA	NA		Acap3	0.0446157	NA	NA		Akr1a1	1.15196	NA	NA		Akr1a1	1.28128	NA	NA
Akirin2	0.894171	NA	NA		Aldoa	0.6609	NA	NA		Alg11	0.101522	NA	NA		Acat2	0.803061	NA	NA		Acp1	0.694042	NA	NA		Actg1	2.38445	NA	NA		Acat1	0.480029	NA	NA		Acat1	0.475075	NA	NA		Akr1b10	0.0195108	NA	NA		Akr1b10	0.0250454	NA	NA
Akna	NA	NA	NA		Alg1	NA	NA	NA		Alg14	0.0700643	NA	NA		Acbd3	0.12523	NA	NA		Acp2	0.0975455	NA	NA		Actl6a	0.320634	NA	NA		Acat2	0.33284	NA	NA		Acat2	0.276589	NA	NA		Akr1b3	0.0746839	NA	NA		Akr1b3	0.0940064	NA	NA
Akr1a1	1.13176	NA	NA		Alg11	0.0404031	NA	NA		Alg2	0.464703	NA	NA		Acbd5	0.231657	NA	NA		Acp6	0.014924	NA	NA		Actl6b	0.0332196	NA	NA		Acbd3	0.145233	NA	NA		Acbd3	0.118483	NA	NA		Akr1b8	0.0364589	NA	NA		Akr1b8	NA	NA	NA
Akr1b3	0.221644	NA	NA		Alg12	NA	NA	NA		Alg3	0.0736423	NA	NA		Acbd6	0.432104	NA	NA		Acr	NA	NA	NA		Actn1	0.216081	NA	NA		Acbd4	0.0193215	NA	NA		Acbd4	0.0363287	NA	NA		Akr1c13	0.0299006	NA	NA		Akr1c13	NA	NA	NA
Akr1c19	0.017548	NA	NA		Alg13	NA	NA	NA		Alg5	0.155695	NA	NA		Acbd7	0.00386947	NA	NA		Acrbp	0.0493992	NA	NA		Actn4	0.381934	NA	NA		Acbd5	0.173278	NA	NA		Acbd5	0.184156	NA	NA		Akr1e1	0.085895	NA	NA		Akr1e1	0.126186	NA	NA
Akr1e1	0.054817	NA	NA		Alg14	0.0449316	NA	NA		Alg6	0.0432076	NA	NA		Accs	0.0318178	NA	NA		Acsf3	0.0137433	NA	NA		Actr10	0.205435	NA	NA		Acbd6	0.509414	NA	NA		Acbd6	0.378615	NA	NA		Akr7a5	0.280387	NA	NA		Akr7a5	0.31849	NA	NA
Akr7a5	0.0902517	NA	NA		Alg2	0.395404	NA	NA		Alg9	0.0157634	NA	NA		Acd	0.355321	NA	NA		Acsl1	0.00651785	NA	NA		Actr1a	0.176371	NA	NA		Acbd7	0.0303991	NA	NA		Acbd7	0.0411016	NA	NA		Akt1	0.206179	NA	NA		Akt1	0.233861	NA	NA
Akt1	0.149192	NA	NA		Alg3	0.0229101	NA	NA		Alkbh1	0.382552	NA	NA		Acer2	0.115186	NA	NA		Acsl3	0.0994692	NA	NA		Actr1b	0.297732	NA	NA		Accs	0.0363314	NA	NA		Accs	0.0439019	NA	NA		Akt1s1	0.397905	NA	NA		Akt1s1	0.47691	NA	NA
Akt1s1	0.381947	NA	NA		Alg5	0.0817166	NA	NA		Alkbh3	0.0538883	NA	NA		Acer3	0.0548261	NA	NA		Acsl4	0.0547537	NA	NA		Actr2	0.345093	NA	NA		Acd	0.411811	NA	NA		Acd	0.335485	NA	NA		Akt2	0.0932183	NA	NA		Akt2	0.160767	NA	NA
Akt2	0.0833586	NA	NA		Alg6	0.0617345	NA	NA		Alkbh4	0.0212942	NA	NA		Ache	0.0594352	NA	NA		Acsl5	0.0122165	NA	NA		Actr3	0.507943	NA	NA		Ace	NA	NA	NA		Ace	NA	NA	NA		Akt3	0.0795938	NA	NA		Akt3	0.109628	NA	NA
Akt3	0.0200031	NA	NA		Alg9	0.0451933	NA	NA		Alkbh5	0.390435	NA	NA		Acin1	0.700471	NA	NA		Acsl6	0.0414806	NA	NA		Actr5	0.122816	NA	NA		Acer2	0.25076	NA	NA		Acer2	0.17485	NA	NA		Aktip	0.228296	NA	NA		Aktip	0.19202	NA	NA
Aktip	0.313506	NA	NA		Alkbh1	0.353282	NA	NA		Alkbh6	0.229732	NA	NA		Ackr1	0.0553889	NA	NA		Acss1	0.0205998	NA	NA		Actr6	0.11617	NA	NA		Acer3	0.107169	NA	NA		Acer3	0.103079	NA	NA		Alad	0.104723	NA	NA		Alad	0.0784568	NA	NA
Alad	0.12863	NA	NA		Alkbh2	0.0268979	NA	NA		Alkbh7	0.316751	NA	NA		Acly	0.483875	NA	NA		Acss2	0.0454142	NA	NA		Actr8	0.08016	NA	NA		Acin1	0.696665	NA	NA		Acin1	0.523772	NA	NA		Alas1	0.0283169	NA	NA		Alas1	0.0286933	NA	NA
Alas1	0.0716221	NA	NA		Alkbh3	0.0662319	NA	NA		Alkbh8	0.0440726	NA	NA		Aco1	0.0891148	NA	NA		Acta1	NA	NA	NA		Acvr1	0.107921	NA	NA		Ackr1	0.0083749	NA	NA		Ackr1	0.0118138	NA	NA		Alcam	0.0884586	NA	NA		Alcam	0.0304676	NA	NA
Alcam	0.181957	NA	NA		Alkbh4	NA	NA	NA		Alms1	0.0169759	NA	NA		Aco2	0.535033	NA	NA		Actb	3.95632	NA	NA		Acvr1b	0.0522438	NA	NA		Ackr3	0.00544136	NA	NA		Ackr3	NA	NA	NA		Aldh16a1	0.0101932	NA	NA		Aldh16a1	0.0469718	NA	NA
Aldh16a1	0.0394098	NA	NA		Alkbh5	0.42986	NA	NA		Alox5ap	0.0394391	NA	NA		Acot1	0.0131633	NA	NA		Actg1	3.66094	NA	NA		Acvr2a	0.0847734	NA	NA		Ackr4	NA	NA	NA		Ackr4	NA	NA	NA		Aldh18a1	0.0709867	NA	NA		Aldh18a1	0.0287069	NA	NA
Aldh18a1	0.0502013	NA	NA		Alkbh6	0.25435	NA	NA		Alyref	0.325573	NA	NA		Acot10	0.0158653	NA	NA		Actl6a	0.509052	NA	NA		Acvr2b	0.206985	NA	NA		Acly	0.568619	NA	NA		Acly	0.608531	NA	NA		Aldh1a2	0.0094153	NA	NA		Aldh1a2	0.0371198	NA	NA
Aldh1b1	0.0229662	NA	NA		Alkbh7	0.0696335	NA	NA		Alyref2	0.10814	NA	NA		Acot11	0.0215988	NA	NA		Actl6b	0.161216	-0.736902	8.66468e-15		Acy1	0.0101074	NA	NA		Aco1	0.0834889	NA	NA		Aco1	0.063548	NA	NA		Aldh2	0.1147	NA	NA		Aldh2	0.121345	NA	NA
Aldh1l2	0.0379911	NA	NA		Alkbh8	0.0362951	NA	NA		Ambra1	0.0234812	NA	NA		Acot13	0.208669	NA	NA		Actn1	0.186269	NA	NA		Acyp1	0.2996	NA	NA		Aco2	0.466441	NA	NA		Aco2	0.548396	NA	NA		Aldh3a2	NA	NA	NA		Aldh3a2	0.0329596	NA	NA
Aldh2	0.0946935	NA	NA		Alms1	0.0555552	NA	NA		Amd1	0.116264	NA	NA		Acot2	0.0146138	NA	NA		Actn3	NA	NA	NA		Acyp2	0.245515	NA	NA		Acot1	0.270907	NA	NA		Acot1	0.264381	NA	NA		Aldh4a1	0.0495734	NA	NA		Aldh4a1	0.0138991	NA	NA
Aldh3a2	0.0229662	NA	NA		Alox5ap	0.0251194	NA	NA		Amdhd2	0.128081	NA	NA		Acot6	NA	NA	NA		Actn4	0.164458	NA	NA		Ada	0.017439	NA	NA		Acot11	0.0162949	NA	NA		Acot11	0.0103586	NA	NA		Aldh5a1	0.0131152	NA	NA		Aldh5a1	0.027815	NA	NA
Aldh4a1	NA	NA	NA		Als2	0.0114974	NA	NA		Amer1	0.0567879	NA	NA		Acot7	1.04454	NA	NA		Actr10	0.194086	NA	NA		Adal	0.0349804	NA	NA		Acot13	0.179329	NA	NA		Acot13	0.221674	NA	NA		Aldh6a1	0.0399805	NA	NA		Aldh6a1	0.0904978	NA	NA
Aldh5a1	0.0359729	NA	NA		Alyref	0.228309	NA	NA		Amer2	0.19966	NA	NA		Acot8	0.0747986	NA	NA		Actr1a	0.518927	NA	NA		Adam10	0.335845	NA	NA		Acot2	0.125867	NA	NA		Acot2	0.0184269	NA	NA		Aldh7a1	0.0780759	NA	NA		Aldh7a1	0.183083	NA	NA
Aldh6a1	0.0161615	NA	NA		Alyref2	0.110903	NA	NA		Amer3	0.0741833	NA	NA		Acot9	0.0920267	NA	NA		Actr1b	0.241125	NA	NA		Adam11	0.0341355	NA	NA		Acot6	0.0083749	NA	NA		Acot6	0.00912319	NA	NA		Aldh9a1	0.0173808	NA	NA		Aldh9a1	0.0124615	NA	NA
Aldh7a1	0.0873598	NA	NA		Amacr	0.0232682	NA	NA		Amfr	0.288859	NA	NA		Acox1	0.144619	NA	NA		Actr2	0.494164	NA	NA		Adam15	0.032741	NA	NA		Acot7	0.372525	NA	NA		Acot7	0.311817	NA	NA		Aldoa	0.729523	NA	NA		Aldoa	0.653239	NA	NA
Aldh9a1	0.0754031	NA	NA		Ambra1	0.108926	NA	NA		Amigo1	0.0555097	NA	NA		Acox3	0.022412	NA	NA		Actr3	0.385994	-0.393298	0.0105518		Adam17	0.104246	NA	NA		Acot8	0.043299	NA	NA		Acot8	0.0374845	NA	NA		Alg1	0.019959	NA	NA		Alg1	0.054909	NA	NA
Aldoa	0.574814	NA	NA		Amd1	0.0796346	NA	NA		Amigo2	NA	NA	NA		Acp1	0.813528	NA	NA		Actr3b	0.0195428	NA	NA		Adam22	0.191222	NA	NA		Acot9	0.015729	NA	NA		Acot9	0.0281636	NA	NA		Alg10b	0.00960689	NA	NA		Alg10b	0.0169964	NA	NA
Alg1	0.0331159	NA	NA		Amd2	NA	NA	NA		Ammecr1	0.387539	NA	NA		Acp2	0.122106	NA	NA		Actr5	0.0928626	NA	NA		Adam23	0.0580302	NA	NA		Acox1	0.0655679	NA	NA		Acox1	0.0852372	NA	NA		Alg11	0.125469	NA	NA		Alg11	0.164789	NA	NA
Alg11	0.108036	NA	NA		Amdhd2	0.0888638	NA	NA		Ammecr1l	0.176083	NA	NA		Acp6	0.0253941	NA	NA		Actr6	0.0866491	NA	NA		Adam28	0.00407533	NA	NA		Acox3	0.0465813	NA	NA		Acox3	0.039046	NA	NA		Alg13	0.0231259	NA	NA		Alg13	NA	NA	NA
Alg12	0.0371076	NA	NA		Amer1	0.0468893	NA	NA		Amn1	0.561891	NA	NA		Acr	0.0101741	NA	NA		Actr8	0.0660914	NA	NA		Adam8	NA	NA	NA		Acp1	0.817055	NA	NA		Acp1	0.776553	NA	NA		Alg14	0.0464457	NA	NA		Alg14	0.11422	NA	NA
Alg13	0.0554906	NA	NA		Amer2	0.327396	NA	NA		Amotl1	0.036608	NA	NA		Acrbp	0.080285	NA	NA		Acvr1	0.0205674	NA	NA		Adam9	0.154567	NA	NA		Acp2	0.0981306	NA	NA		Acp2	0.0957405	NA	NA		Alg2	0.260598	NA	NA		Alg2	0.219944	NA	NA
Alg14	0.0814216	NA	NA		Amer3	NA	NA	NA		Amotl2	0.114985	NA	NA		Acsf3	0.0332502	NA	NA		Acvr1b	0.0490643	NA	NA		Adamts1	0.0827967	NA	NA		Acp6	0.146697	NA	NA		Acp6	0.14474	NA	NA		Alg3	0.0943952	NA	NA		Alg3	0.112698	NA	NA
Alg2	0.518449	NA	NA		Amfr	0.15545	NA	NA		Ampd2	0.0853573	NA	NA		Acsl1	0.033738	NA	NA		Acvr2a	0.117755	NA	NA		Adamts10	0.0455319	NA	NA		Acr	NA	NA	NA		Acr	NA	NA	NA		Alg5	0.168809	NA	NA		Alg5	0.135009	NA	NA
Alg3	0.0407188	NA	NA		Amigo1	0.0234868	NA	NA		Amph	0.149055	NA	NA		Acsl3	0.138041	NA	NA		Acvr2b	0.335414	NA	NA		Adamts15	NA	NA	NA		Acrbp	0.0324206	NA	NA		Acrbp	0.0381176	NA	NA		Alg9	0.0466204	NA	NA		Alg9	0.0567916	NA	NA
Alg5	0.136705	NA	NA		Amigo2	0.16307	NA	NA		Amt	0.182356	NA	NA		Acsl4	0.109996	NA	NA		Acy1	0.0212827	NA	NA		Adamts17	0.0153319	NA	NA		Acsbg1	NA	NA	NA		Acsbg1	NA	NA	NA		Alkbh1	0.475911	NA	NA		Alkbh1	0.585546	NA	NA
Alg6	0.017548	NA	NA		Ammecr1	0.017742	NA	NA		Amz2	0.319	NA	NA		Acsl5	0.0331508	NA	NA		Acyp1	0.323553	NA	NA		Adamts3	0.00970002	NA	NA		Acsf2	0.0641275	NA	NA		Acsf2	0.0290838	NA	NA		Alkbh2	0.0371512	NA	NA		Alkbh2	0.0462961	NA	NA
Alg8	0.0401719	NA	NA		Ammecr1l	0.188378	NA	NA		Anapc1	0.161785	NA	NA		Acsl6	0.0489862	NA	NA		Acyp2	0.0600564	NA	NA		Adamts5	0.0213459	NA	NA		Acsf3	0.0773039	NA	NA		Acsf3	0.00912319	NA	NA		Alkbh3	0.0312539	NA	NA		Alkbh3	0.0794902	NA	NA
Alg9	0.114026	NA	NA		Amn	NA	NA	NA		Anapc10	0.0521212	NA	NA		Acss1	0.0193819	NA	NA		Ada	0.00548359	NA	NA		Adamts7	0.0543739	NA	NA		Acsl1	0.0551113	NA	NA		Acsl1	0.0222665	NA	NA		Alkbh4	0.0181829	NA	NA		Alkbh4	0.0534506	NA	NA
Alkbh1	0.316328	NA	NA		Amn1	0.50805	NA	NA		Anapc11	1.08234	NA	NA		Acss2	0.020347	NA	NA		Adal	0.0779179	NA	NA		Adamts9	0.0437451	NA	NA		Acsl3	0.441876	NA	NA		Acsl3	0.433671	NA	NA		Alkbh5	0.41988	NA	NA		Alkbh5	0.577421	NA	NA
Alkbh2	0.0447427	NA	NA		Amotl1	0.179173	NA	NA		Anapc13	1.17316	NA	NA		Acta1	0.0857296	NA	NA		Adam10	0.190911	NA	NA		Adamtsl1	0.173475	NA	NA		Acsl4	0.0718799	NA	NA		Acsl4	0.0238586	NA	NA		Alkbh6	0.258618	NA	NA		Alkbh6	0.21034	NA	NA
Alkbh3	NA	NA	NA		Amotl2	0.197798	NA	NA		Anapc15	0.0614864	NA	NA		Actb	3.822	-0.780028	0.00108476		Adam11	0.0325237	NA	NA		Adar	0.0709369	NA	NA		Acsl5	0.0859359	NA	NA		Acsl5	0.0333971	NA	NA		Alkbh7	0.163244	NA	NA		Alkbh7	0.104707	NA	NA
Alkbh4	0.0597669	NA	NA		Ampd2	0.0774885	NA	NA		Anapc16	0.410946	NA	NA		Actg1	3.6474	NA	NA		Adam15	0.0269711	NA	NA		Adarb1	0.013473	NA	NA		Acsl6	0.0188821	NA	NA		Acsl6	0.0752755	NA	NA		Alkbh8	0.0533914	NA	NA		Alkbh8	0.10224	NA	NA
Alkbh5	0.168784	-0.451448	1		Amph	0.0475175	NA	NA		Anapc2	0.255559	NA	NA		Actl6a	0.225304	NA	NA		Adam17	0.0193153	NA	NA		Adat1	0.0501359	NA	NA		Acss1	0.00699715	NA	NA		Acss1	0.012411	NA	NA		Alms1	0.0590691	NA	NA		Alms1	0.072206	NA	NA
Alkbh6	0.250975	NA	NA		Amt	0.0369899	NA	NA		Anapc4	0.0187667	NA	NA		Actl6b	0.850188	NA	NA		Adam19	0.0233344	NA	NA		Adat2	0.0282978	NA	NA		Acss2	0.0463911	NA	NA		Acss2	0.084864	NA	NA		Alyref	0.342958	NA	NA		Alyref	0.274474	NA	NA
Alkbh7	0.185283	NA	NA		Amz2	0.303891	NA	NA		Anapc5	1.09929	NA	NA		Actn1	0.0312426	NA	NA		Adam22	0.00699898	NA	NA		Adck1	0.0410061	NA	NA		Acta2	0.0284766	NA	NA		Acta2	0.0226932	NA	NA		Alyref2	0.100928	NA	NA		Alyref2	0.0941038	NA	NA
Alkbh8	0.110169	NA	NA		Anapc1	0.169348	NA	NA		Anapc7	0.102402	NA	NA		Actn2	NA	NA	NA		Adam23	0.0169952	NA	NA		Adck2	0.0264957	NA	NA		Actb	3.21102	NA	NA		Actb	3.59055	NA	NA		Amacr	0.0301572	NA	NA		Amacr	0.0331388	NA	NA
Alms1	0.0339066	NA	NA		Anapc10	0.14008	NA	NA		Angel2	0.249526	NA	NA		Actn3	NA	NA	NA		Adam28	0.0317284	NA	NA		Adck3	NA	NA	NA		Actc1	NA	NA	NA		Actc1	NA	NA	NA		Ambra1	0.020965	NA	NA		Ambra1	0.0267681	NA	NA
Alox5ap	0.0182452	NA	NA		Anapc11	0.797088	NA	NA		Angptl6	0.049672	NA	NA		Actn4	0.0886384	NA	NA		Adam8	0.014216	NA	NA		Adck4	0.15944	NA	NA		Actg1	3.00816	-0.328002	0.000178332		Actg1	3.2244	NA	NA		Amd1	0.173343	NA	NA		Amd1	0.21298	NA	NA
Alyref	0.231196	NA	NA		Anapc13	1.08426	NA	NA		Ank	0.036776	NA	NA		Actr10	0.404865	NA	NA		Adam9	0.0332099	NA	NA		Adck5	0.0348534	NA	NA		Actl6a	0.606525	NA	NA		Actl6a	0.582069	NA	NA		Amd2	0.0270715	NA	NA		Amd2	0.02458	NA	NA
Alyref2	0.0397574	NA	NA		Anapc15	0.175205	NA	NA		Ank2	0.591827	-0.359252	1		Actr1a	0.787799	NA	NA		Adamts1	0.00665291	NA	NA		Adcy1	0.0138765	NA	NA		Actl6b	0.0628513	NA	NA		Actl6b	0.0682044	NA	NA		Amdhd2	0.0976968	NA	NA		Amdhd2	0.0931276	NA	NA
Ambra1	0.0581332	NA	NA		Anapc16	0.380262	NA	NA		Ank3	1.02586	NA	NA		Actr1b	0.366949	NA	NA		Adamts10	0.0179708	NA	NA		Adcy10	0.00753148	NA	NA		Actn1	0.293914	NA	NA		Actn1	0.252769	NA	NA		Amer1	0.0671428	NA	NA		Amer1	0.10453	NA	NA
Amd1	0.0979646	NA	NA		Anapc2	0.202247	NA	NA		Ankfy1	0.177342	NA	NA		Actr2	0.581673	NA	NA		Adamts20	NA	NA	NA		Adcy2	0.00676419	NA	NA		Actn4	0.688661	NA	NA		Actn4	0.455596	NA	NA		Amer2	0.223262	NA	NA		Amer2	0.134704	NA	NA
Amdhd2	0.0752686	NA	NA		Anapc4	0.113251	NA	NA		Ankhd1	0.115643	NA	NA		Actr3	0.866716	NA	NA		Adamts4	0.0572711	NA	NA		Adcy3	0.018096	NA	NA		Actr10	0.258473	NA	NA		Actr10	0.32259	NA	NA		Amer3	0.0498008	NA	NA		Amer3	0.0122857	NA	NA
Amer1	0.0844075	NA	NA		Anapc5	1.15413	NA	NA		Ankib1	0.0732075	NA	NA		Actr3b	0.0851048	NA	NA		Adamts5	0.0148689	NA	NA		Adcy5	0.0183233	NA	NA		Actr1a	0.167434	NA	NA		Actr1a	0.22723	NA	NA		Amfr	0.198676	NA	NA		Amfr	0.189164	NA	NA
Amer2	0.36139	NA	NA		Anapc7	0.125605	NA	NA		Ankle2	0.0750278	NA	NA		Actr5	0.0471225	NA	NA		Adamts7	0.0514605	NA	NA		Adcy6	0.0298786	NA	NA		Actr1b	0.29601	NA	NA		Actr1b	0.264865	NA	NA		Amigo2	0.0284706	NA	NA		Amigo2	NA	NA	NA
Amer3	0.0573122	NA	NA		Angel2	0.357582	NA	NA		Ankmy2	0.146555	NA	NA		Actr6	0.070835	NA	NA		Adamts8	NA	NA	NA		Adcyap1r1	0.0382293	-0.313413	1		Actr2	0.388499	NA	NA		Actr2	0.632398	NA	NA		Ammecr1	0.161279	NA	NA		Ammecr1	0.120371	NA	NA
Amfr	0.231922	NA	NA		Angpt1	NA	NA	NA		Ankra2	0.817219	NA	NA		Actr8	0.110225	NA	NA		Adamtsl2	0.00583089	NA	NA		Add1	0.259113	NA	NA		Actr3	0.637991	NA	NA		Actr3	0.675313	NA	NA		Ammecr1l	0.133806	NA	NA		Ammecr1l	0.218159	NA	NA
Amigo1	0.0152718	NA	NA		Angpt2	0.0584676	NA	NA		Ankrd10	0.0412726	-0.362027	1		Acvr1	0.0661909	NA	NA		Adap1	0.00567924	NA	NA		Add2	0.0275974	NA	NA		Actr3b	0.0433842	NA	NA		Actr3b	0.0471631	NA	NA		Amn1	0.483653	NA	NA		Amn1	0.231212	-0.365637	1
Amigo2	0.0202845	NA	NA		Angptl6	0.0347656	NA	NA		Ankrd11	0.341296	NA	NA		Acvr1b	0.140208	NA	NA		Adar	0.0615457	NA	NA		Add3	0.0859043	NA	NA		Actr5	0.0604413	NA	NA		Actr5	0.0877825	NA	NA		Amot	0.0637157	NA	NA		Amot	0.0201784	NA	NA
Ammecr1	0.0183483	NA	NA		Ank	0.0126398	NA	NA		Ankrd12	0.269567	NA	NA		Acvr1c	0.00537615	NA	NA		Adarb1	0.0328149	NA	NA		Adgra1	0.100548	NA	NA		Actr6	0.116361	NA	NA		Actr6	0.0568261	NA	NA		Amotl1	0.138836	NA	NA		Amotl1	0.216631	NA	NA
Ammecr1l	0.172285	NA	NA		Ank2	0.272851	-0.443805	1		Ankrd13a	0.277654	NA	NA		Acvr2a	0.196956	NA	NA		Adarb2	NA	NA	NA		Adgra3	0.128552	NA	NA		Actr8	0.115401	NA	NA		Actr8	0.111827	NA	NA		Amotl2	0.145511	NA	NA		Amotl2	0.242878	NA	NA
Amn1	0.54445	NA	NA		Ank3	1.15192	NA	NA		Ankrd13b	0.109225	NA	NA		Acvr2b	0.212547	NA	NA		Adat1	0.0296443	NA	NA		Adgrb1	0.199787	NA	NA		Actrt3	NA	NA	NA		Actrt3	NA	NA	NA		Ampd2	0.0743168	NA	NA		Ampd2	0.019161	NA	NA
Amot	0.0803997	NA	NA		Ankef1	NA	NA	NA		Ankrd13c	0.0440898	NA	NA		Acy1	0.0196228	NA	NA		Adat2	0.0120589	NA	NA		Adgrb2	0.0304932	-0.347901	0.0518731		Acvr1	0.0741639	NA	NA		Acvr1	0.0178912	NA	NA		Amph	0.0840399	NA	NA		Amph	0.038182	NA	NA
Amotl1	0.0742342	NA	NA		Ankfy1	0.0707667	NA	NA		Ankrd13d	0.128304	NA	NA		Acyp1	0.243332	NA	NA		Adat3	NA	NA	NA		Adgrb3	0.0711372	NA	NA		Acvr1b	0.0422513	NA	NA		Acvr1b	0.122353	NA	NA		Amt	0.211447	NA	NA		Amt	0.137482	NA	NA
Amotl2	0.15701	NA	NA		Ankhd1	0.212928	0.320189	1		Ankrd16	0.0869812	NA	NA		Acyp2	0.0602681	NA	NA		Adck1	0.032058	NA	NA		Adgrg1	0.204132	-0.347247	1		Acvr1c	0.00684073	NA	NA		Acvr1c	0.0258202	NA	NA		Amz2	0.340862	NA	NA		Amz2	0.270497	NA	NA
Ampd2	0.0621305	NA	NA		Ankib1	0.0488751	NA	NA		Ankrd17	0.440729	NA	NA		Ada	NA	NA	NA		Adck2	0.0559259	NA	NA		Adgrg2	NA	NA	NA		Acvr2a	0.156207	NA	NA		Acvr2a	0.271066	NA	NA		Anapc1	0.110184	NA	NA		Anapc1	0.166942	NA	NA
Amph	0.0792594	NA	NA		Ankle2	0.0600473	NA	NA		Ankrd24	0.073315	NA	NA		Adal	0.0540009	NA	NA		Adck3	0.0277792	NA	NA		Adgrg6	0.0162305	NA	NA		Acvr2b	0.2155	NA	NA		Acvr2b	0.164148	NA	NA		Anapc10	0.0942275	NA	NA		Anapc10	0.157892	NA	NA
Amt	0.0355146	NA	NA		Ankmy2	0.172869	NA	NA		Ankrd26	0.104655	NA	NA		Adam10	0.386962	NA	NA		Adck4	0.0500966	NA	NA		Adgrl1	0.203965	NA	NA		Acy1	0.0392009	NA	NA		Acy1	0.0451446	NA	NA		Anapc11	0.6799	NA	NA		Anapc11	0.667051	NA	NA
Amz2	0.451626	NA	NA		Ankra2	0.581452	NA	NA		Ankrd27	0.0344003	NA	NA		Adam11	0.0915073	NA	NA		Adck5	0.0544304	NA	NA		Adgrl2	0.206053	NA	NA		Acy3	0.0088206	NA	NA		Acy3	0.0217268	NA	NA		Anapc13	0.972636	NA	NA		Anapc13	0.975762	NA	NA
Anapc1	0.0577116	NA	NA		Ankrd10	0.18785	NA	NA		Ankrd29	0.0198001	NA	NA		Adam12	0.00948313	NA	NA		Adcy1	0.0149396	NA	NA		Adgrl3	0.425425	NA	NA		Acyp1	0.266761	NA	NA		Acyp1	0.287701	NA	NA		Anapc15	0.233	NA	NA		Anapc15	0.174008	NA	NA
Anapc10	0.151801	NA	NA		Ankrd11	0.209894	NA	NA		Ankrd35	0.0467087	NA	NA		Adam15	0.0599713	NA	NA		Adcy10	NA	NA	NA		Adgrv1	0.176687	NA	NA		Acyp2	0.0283355	NA	NA		Acyp2	0.139546	NA	NA		Anapc16	0.357997	NA	NA		Anapc16	0.385006	NA	NA
Anapc11	1.05476	NA	NA		Ankrd12	0.348479	NA	NA		Ankrd37	0.192722	NA	NA		Adam17	0.0457382	NA	NA		Adcy2	0.0140066	NA	NA		Adh5	0.433005	NA	NA		Ada	0.0108176	NA	NA		Ada	0.020099	NA	NA		Anapc2	0.212244	NA	NA		Anapc2	0.0654126	NA	NA
Anapc13	1.11147	NA	NA		Ankrd13a	0.144995	NA	NA		Ankrd39	0.139322	NA	NA		Adam19	0.0632849	NA	NA		Adcy3	NA	NA	NA		Adhfe1	0.00991609	NA	NA		Adal	0.0799003	NA	NA		Adal	0.0291822	NA	NA		Anapc4	0.104126	NA	NA		Anapc4	0.0543648	NA	NA
Anapc15	0.193613	NA	NA		Ankrd13b	0.124489	NA	NA		Ankrd42	0.0464362	NA	NA		Adam22	0.138291	NA	NA		Adcy5	NA	NA	NA		Adi1	0.0310468	NA	NA		Adam10	0.330739	NA	NA		Adam10	0.320023	NA	NA		Anapc5	1.09532	0.327144	1		Anapc5	0.732051	NA	NA
Anapc16	0.494006	NA	NA		Ankrd13c	0.0587279	NA	NA		Ankrd44	0.142839	NA	NA		Adam23	0.165783	NA	NA		Adcy6	0.0207327	NA	NA		Adipor1	0.407031	NA	NA		Adam11	0.0220739	NA	NA		Adam11	0.0299804	NA	NA		Anapc7	0.0746448	NA	NA		Anapc7	0.0779759	NA	NA
Anapc2	0.150274	NA	NA		Ankrd13d	0.102467	NA	NA		Ankrd45	0.0625181	NA	NA		Adam28	0.0235074	NA	NA		Adcy8	0.00713931	NA	NA		Adipor2	0.189282	NA	NA		Adam15	0.0267432	NA	NA		Adam15	0.0338554	NA	NA		Angel1	0.0107263	NA	NA		Angel1	0.0123804	NA	NA
Anapc4	0.133177	NA	NA		Ankrd16	0.179245	NA	NA		Ankrd46	0.280032	NA	NA		Adam32	0.00416445	NA	NA		Adcy9	NA	NA	NA		Adk	0.0463357	NA	NA		Adam17	0.114568	NA	NA		Adam17	0.0910562	NA	NA		Angel2	0.496369	NA	NA		Angel2	0.290737	NA	NA
Anapc5	1.1955	NA	NA		Ankrd17	0.30738	NA	NA		Ankrd49	0.0411546	NA	NA		Adam5	NA	NA	NA		Adcyap1	0.0636647	NA	NA		Adm	0.0245494	NA	NA		Adam22	0.0481928	NA	NA		Adam22	0.0558843	NA	NA		Angpt1	0.00886715	NA	NA		Angpt1	0.0193402	NA	NA
Anapc7	0.139886	NA	NA		Ankrd24	0.0338602	NA	NA		Ankrd50	0.113136	NA	NA		Adam8	NA	NA	NA		Adcyap1r1	0.12133	NA	NA		Adnp2	0.0342696	NA	NA		Adam23	0.0100386	NA	NA		Adam23	0.011464	NA	NA		Angptl6	0.0451155	NA	NA		Angptl6	0.0500082	NA	NA
Angel2	0.393027	NA	NA		Ankrd26	0.0586611	NA	NA		Ankrd54	0.135451	NA	NA		Adam9	0.0518327	NA	NA		Add1	0.320958	NA	NA		Ado	0.201807	NA	NA		Adam28	0.0154205	NA	NA		Adam28	0.0720341	NA	NA		Ank	0.0230991	NA	NA		Ank	0.0479151	NA	NA
Angptl6	0.132595	NA	NA		Ankrd28	0.0126023	NA	NA		Ankrd55	0.0264862	NA	NA		Adamts1	NA	NA	NA		Add2	0.199781	NA	NA		Adora1	0.0265741	NA	NA		Adam4	NA	NA	NA		Adam4	0.0119341	NA	NA		Ank2	0.215728	NA	NA		Ank2	0.244358	NA	NA
Ank	0.0367456	NA	NA		Ankrd34a	NA	NA	NA		Ankrd6	0.0842738	NA	NA		Adamts10	0.0358321	NA	NA		Add3	0.0125777	NA	NA		Adpgk	0.0260891	NA	NA		Adam9	0.0488432	NA	NA		Adam9	0.061137	NA	NA		Ank3	0.442	0.536514	0.149487		Ank3	0.0900406	-0.562348	0.194684
Ank2	0.767363	NA	NA		Ankrd35	0.125373	NA	NA		Ankrd9	0.0621347	NA	NA		Adamts15	NA	NA	NA		Adgra1	0.03688	NA	NA		Adprh	0.247621	NA	NA		Adamts1	0.0853501	NA	NA		Adamts1	0.0385155	NA	NA		Ankfy1	0.176886	NA	NA		Ankfy1	0.111848	NA	NA
Ank3	1.23481	NA	NA		Ankrd37	0.0904845	NA	NA		Anks1	0.109833	NA	NA		Adamts18	0.0050867	NA	NA		Adgra3	0.119833	NA	NA		Adprhl2	0.0997445	NA	NA		Adamts10	0.0877167	NA	NA		Adamts10	0.0466509	NA	NA		Ankhd1	0.120416	NA	NA		Ankhd1	0.145915	NA	NA
Ankfy1	0.260292	NA	NA		Ankrd39	0.0644882	NA	NA		Anks1b	0.0316444	NA	NA		Adamts7	0.0162831	NA	NA		Adgrb1	0.0433277	NA	NA		Adprm	0.0217049	NA	NA		Adamts15	0.0277559	NA	NA		Adamts15	0.0101152	NA	NA		Ankib1	0.0558868	NA	NA		Ankib1	0.0882663	NA	NA
Ankhd1	0.131234	NA	NA		Ankrd40	0.0699169	NA	NA		Anks3	0.151335	NA	NA		Adamts9	0.0125083	NA	NA		Adgrb2	0.0848583	NA	NA		Adrbk1	0.0742032	NA	NA		Adamts18	0.0206615	NA	NA		Adamts18	0.0364655	NA	NA		Ankle2	0.10339	NA	NA		Ankle2	0.0844255	NA	NA
Ankib1	0.0579462	NA	NA		Ankrd44	0.254192	0.317387	1		Ano10	0.0550594	NA	NA		Adamtsl1	0.0143509	NA	NA		Adgrb3	0.117946	NA	NA		Adrbk2	0.105215	NA	NA		Adamts19	0.00550699	NA	NA		Adamts19	0.0219373	NA	NA		Ankmy2	0.0437492	NA	NA		Ankmy2	0.0131376	NA	NA
Ankle2	0.0359025	NA	NA		Ankrd45	0.0426054	NA	NA		Ano6	0.075837	NA	NA		Adap1	0.107272	NA	NA		Adgrg1	0.467043	NA	NA		Adrm1	0.226117	NA	NA		Adamts2	0.022757	NA	NA		Adamts2	NA	NA	NA		Ankra2	0.42113	NA	NA		Ankra2	0.516005	NA	NA
Ankmy2	0.0785607	NA	NA		Ankrd46	0.14027	NA	NA		Ano8	0.0314602	NA	NA		Adar	0.101501	NA	NA		Adgrg2	0.00419424	NA	NA		Adsl	0.087563	NA	NA		Adamts5	0.00947534	NA	NA		Adamts5	0.0529234	NA	NA		Ankrd10	0.225982	NA	NA		Ankrd10	0.12823	NA	NA
Ankra2	0.885141	NA	NA		Ankrd49	NA	NA	NA		Anp32a	0.681722	NA	NA		Adarb1	0.0382968	NA	NA		Adgrl1	0.163221	-0.476671	1.5412e-05		Adss	0.13708	NA	NA		Adamts6	NA	NA	NA		Adamts6	NA	NA	NA		Ankrd11	0.270135	NA	NA		Ankrd11	0.328602	NA	NA
Ankrd10	0.28159	NA	NA		Ankrd50	0.129938	NA	NA		Anp32b	0.538558	NA	NA		Adarb2	NA	NA	NA		Adgrl2	0.0945973	NA	NA		Aebp1	0.0174028	NA	NA		Adamts7	0.011406	NA	NA		Adamts7	0.00629573	NA	NA		Ankrd12	0.26293	NA	NA		Ankrd12	0.203059	NA	NA
Ankrd11	0.343018	NA	NA		Ankrd54	0.133604	NA	NA		Anp32e	0.333134	NA	NA		Adat1	0.0561642	NA	NA		Adgrl3	0.398498	NA	NA		Aebp2	0.167935	NA	NA		Adamts9	0.148344	NA	NA		Adamts9	0.0742848	NA	NA		Ankrd13a	0.100915	NA	NA		Ankrd13a	0.0830379	NA	NA
Ankrd12	0.494091	NA	NA		Ankrd6	0.0612077	NA	NA		Anxa5	0.131866	NA	NA		Adat2	0.0158992	NA	NA		Adgrv1	0.062918	NA	NA		Aen	0.0709165	NA	NA		Adamtsl1	0.00599471	NA	NA		Adamtsl1	0.0268851	NA	NA		Ankrd13b	0.0592516	NA	NA		Ankrd13b	0.110375	NA	NA
Ankrd13a	0.0803467	NA	NA		Anks1	0.0643835	NA	NA		Anxa6	0.0205462	NA	NA		Adat3	0.0229306	NA	NA		Adh5	0.506371	NA	NA		Aes	0.681935	NA	NA		Adamtsl2	0.00628279	NA	NA		Adamtsl2	NA	NA	NA		Ankrd13c	0.0565949	NA	NA		Ankrd13c	0.0977879	NA	NA
Ankrd13b	0.281309	NA	NA		Anks1b	0.264552	NA	NA		Anxa7	0.0472979	NA	NA		Adck1	0.0851652	NA	NA		Adi1	0.0790769	NA	NA		Afap1	0.0720401	NA	NA		Adar	0.0409565	NA	NA		Adar	0.0443214	NA	NA		Ankrd13d	0.0871042	NA	NA		Ankrd13d	0.0209086	NA	NA
Ankrd13c	0.120519	NA	NA		Anks3	0.184657	NA	NA		Ap1ar	0.243155	NA	NA		Adck2	0.0821192	NA	NA		Adipor1	0.381466	NA	NA		Afap1l1	0.0161693	NA	NA		Adarb1	0.00499712	NA	NA		Adarb1	NA	NA	NA		Ankrd16	0.0281797	NA	NA		Ankrd16	0.0440484	NA	NA
Ankrd13d	0.11576	NA	NA		Ankzf1	0.0237406	NA	NA		Ap1b1	0.232827	NA	NA		Adck3	0.00492791	NA	NA		Adipor2	0.0929884	NA	NA		Afap1l2	0.0521821	NA	NA		Adat1	0.0651961	NA	NA		Adat1	0.0486792	NA	NA		Ankrd17	0.383628	NA	NA		Ankrd17	0.401486	NA	NA
Ankrd16	0.116955	NA	NA		Ano10	0.0484863	NA	NA		Ap1g1	0.31368	NA	NA		Adck4	0.0264085	NA	NA		Adk	0.071467	NA	NA		Aff1	0.0320374	NA	NA		Adat2	0.058147	NA	NA		Adat2	0.0184714	NA	NA		Ankrd24	0.0664383	NA	NA		Ankrd24	0.0443795	NA	NA
Ankrd17	0.355299	NA	NA		Ano6	0.105408	NA	NA		Ap1g2	0.0217068	NA	NA		Adck5	0.112966	NA	NA		Adnp2	0.0723318	NA	NA		Aff4	0.236398	NA	NA		Adat3	0.0230793	NA	NA		Adat3	NA	NA	NA		Ankrd26	0.0495981	NA	NA		Ankrd26	0.0512884	NA	NA
Ankrd24	0.0376432	NA	NA		Ano8	0.0268979	NA	NA		Ap1m1	0.390843	NA	NA		Adcy1	0.0671839	NA	NA		Ado	0.192551	NA	NA		Afg3l1	0.171008	NA	NA		Adck1	0.0495073	NA	NA		Adck1	0.056973	NA	NA		Ankrd27	0.0179851	NA	NA		Ankrd27	0.0197127	NA	NA
Ankrd26	0.039975	NA	NA		Anp32a	0.55132	NA	NA		Ap1s1	0.476165	NA	NA		Adcy10	NA	NA	NA		Adpgk	0.0510683	NA	NA		Afg3l2	0.0660242	NA	NA		Adck2	0.0662666	NA	NA		Adck2	0.108235	NA	NA		Ankrd28	0.0430213	NA	NA		Ankrd28	0.0119513	NA	NA
Ankrd27	0.0215218	NA	NA		Anp32b	0.392009	NA	NA		Ap1s2	0.838416	NA	NA		Adcy2	0.0204372	NA	NA		Adprh	0.317684	NA	NA		Aftph	0.0735657	NA	NA		Adck3	0.0328251	NA	NA		Adck3	0.0266681	NA	NA		Ankrd35	0.0192576	NA	NA		Ankrd35	0.0114906	NA	NA
Ankrd29	0.0387777	NA	NA		Anp32e	0.530084	NA	NA		Ap2a1	0.177542	NA	NA		Adcy3	0.0138848	NA	NA		Adprhl2	0.0783583	NA	NA		Aga	0.131446	NA	NA		Adck4	0.10332	NA	NA		Adck4	0.0819718	NA	NA		Ankrd37	0.0659744	NA	NA		Ankrd37	0.0836187	NA	NA
Ankrd34b	NA	NA	NA		Anxa5	0.0114974	NA	NA		Ap2a2	0.583121	NA	NA		Adcy5	0.0370983	NA	NA		Adprm	0.0920435	NA	NA		Agap1	0.191514	NA	NA		Adck5	0.0825526	NA	NA		Adck5	0.110801	NA	NA		Ankrd39	0.0573983	NA	NA		Ankrd39	0.0692499	NA	NA
Ankrd35	0.0152718	NA	NA		Anxa6	0.0572001	NA	NA		Ap2b1	0.460824	NA	NA		Adcy6	0.0185366	NA	NA		Adrb1	NA	NA	NA		Agap2	NA	NA	NA		Adcy1	0.0267058	NA	NA		Adcy1	0.110262	NA	NA		Ankrd40	0.0531341	NA	NA		Ankrd40	0.0153958	NA	NA
Ankrd37	0.0419259	NA	NA		Anxa7	NA	NA	NA		Ap2m1	1.44809	NA	NA		Adcy9	NA	NA	NA		Adrbk1	0.0542449	NA	NA		Agap3	0.0761861	NA	NA		Adcy2	0.00947205	NA	NA		Adcy2	NA	NA	NA		Ankrd44	0.0934258	NA	NA		Ankrd44	0.0135992	NA	NA
Ankrd39	0.106836	NA	NA		Ap1ar	0.227246	NA	NA		Ap2s1	0.951784	NA	NA		Adcyap1	0.227839	NA	NA		Adrbk2	0.0841473	NA	NA		Agbl2	0.00425946	NA	NA		Adcy3	0.0368548	NA	NA		Adcy3	0.00970225	NA	NA		Ankrd45	NA	NA	NA		Ankrd45	0.0156384	NA	NA
Ankrd40	NA	NA	NA		Ap1b1	0.197876	NA	NA		Ap3b1	0.0555874	NA	NA		Adcyap1r1	0.0589582	NA	NA		Adrm1	0.24579	NA	NA		Agbl3	0.102054	NA	NA		Adcy5	NA	NA	NA		Adcy5	NA	NA	NA		Ankrd46	0.0900446	NA	NA		Ankrd46	0.0689986	NA	NA
Ankrd42	NA	NA	NA		Ap1g1	0.109963	NA	NA		Ap3b2	0.170579	NA	NA		Add1	0.455053	NA	NA		Adsl	0.0548586	NA	NA		Agbl4	0.00703851	NA	NA		Adcy6	0.061613	NA	NA		Adcy6	0.106869	NA	NA		Ankrd49	0.0983229	NA	NA		Ankrd49	0.056493	NA	NA
Ankrd44	0.246363	NA	NA		Ap1m1	0.386883	NA	NA		Ap3d1	0.208013	NA	NA		Add2	0.393618	NA	NA		Adss	0.195038	NA	NA		Agbl5	0.0756	NA	NA		Adcy9	0.00628279	NA	NA		Adcy9	0.045726	NA	NA		Ankrd50	0.0866397	NA	NA		Ankrd50	0.0643202	NA	NA
Ankrd45	0.171418	NA	NA		Ap1s1	0.522074	NA	NA		Ap3m1	0.159675	NA	NA		Add3	0.0205246	NA	NA		Aebp2	0.0382663	NA	NA		Ager	0.0360112	NA	NA		Adcyap1	0.00544136	NA	NA		Adcyap1	NA	NA	NA		Ankrd54	0.0935187	NA	NA		Ankrd54	0.0750797	NA	NA
Ankrd46	0.148858	NA	NA		Ap1s2	0.793239	NA	NA		Ap3m2	0.0217068	NA	NA		Adgra1	0.0462266	NA	NA		Aen	0.223681	NA	NA		Agfg1	0.117728	NA	NA		Adcyap1r1	NA	NA	NA		Adcyap1r1	0.00604738	NA	NA		Ankrd6	0.072232	NA	NA		Ankrd6	0.120502	NA	NA
Ankrd49	0.111976	NA	NA		Ap2a1	0.235243	NA	NA		Ap3s1	0.751735	NA	NA		Adgra3	0.0692776	NA	NA		Aes	0.965903	NA	NA		Agfg2	0.11566	NA	NA		Add1	0.297754	NA	NA		Add1	0.312997	NA	NA		Ankrd9	0.0100556	NA	NA		Ankrd9	0.0555017	NA	NA
Ankrd50	0.123012	NA	NA		Ap2a2	0.336485	NA	NA		Ap3s2	0.193618	NA	NA		Adgrb1	0.173339	NA	NA		Afap1	0.564767	0.297865	1		Aggf1	0.153531	NA	NA		Add2	0.0218396	NA	NA		Add2	0.0184269	NA	NA		Anks1	0.0646751	NA	NA		Anks1	0.1638	NA	NA
Ankrd54	0.155126	NA	NA		Ap2b1	0.46866	NA	NA		Ap4b1	0.0586128	NA	NA		Adgrb2	0.0956831	NA	NA		Afap1l1	0.0206717	NA	NA		Agk	0.0519612	NA	NA		Add3	0.186338	NA	NA		Add3	0.203517	NA	NA		Anks1b	0.0416274	NA	NA		Anks1b	NA	NA	NA
Ankrd55	0.0205876	NA	NA		Ap2m1	1.27879	NA	NA		Ap4e1	0.0418411	NA	NA		Adgrb3	0.217337	NA	NA		Aff2	NA	NA	NA		Agl	0.112954	NA	NA		Adgra3	0.175984	NA	NA		Adgra3	0.0759947	NA	NA		Anks3	0.106219	NA	NA		Anks3	0.0295019	NA	NA
Ankrd6	0.0202845	NA	NA		Ap2s1	0.843784	NA	NA		Ap4m1	0.110504	NA	NA		Adgrf5	NA	NA	NA		Aff3	0.0532836	NA	NA		Agmo	NA	NA	NA		Adgrb1	0.0941214	NA	NA		Adgrb1	0.0678641	NA	NA		Ankzf1	0.0606382	NA	NA		Ankzf1	0.0489189	NA	NA
Ankrd9	0.0379919	NA	NA		Ap3b1	0.182785	NA	NA		Ap4s1	0.300818	NA	NA		Adgrg1	0.347811	NA	NA		Aff4	0.340865	NA	NA		Ago1	0.147038	NA	NA		Adgrb2	0.0114763	NA	NA		Adgrb2	0.0680013	NA	NA		Ano10	0.0446381	NA	NA		Ano10	0.0271853	NA	NA
Anks1	0.0632073	NA	NA		Ap3b2	0.348755	NA	NA		Ap5s1	0.0929598	NA	NA		Adgrg2	0.00740711	NA	NA		Afg3l1	0.227078	NA	NA		Ago2	0.274518	NA	NA		Adgrb3	0.0683694	NA	NA		Adgrb3	0.0630486	NA	NA		Ano6	0.0728151	NA	NA		Ano6	0.0832628	NA	NA
Anks1b	0.0770227	NA	NA		Ap3d1	0.139145	NA	NA		Ap5z1	NA	NA	NA		Adgrl1	0.58403	NA	NA		Afg3l2	0.0479294	NA	NA		Ago3	0.0977767	NA	NA		Adgrg1	0.0927545	NA	NA		Adgrg1	0.0799778	NA	NA		Ano8	0.0385521	NA	NA		Ano8	0.0540527	NA	NA
Anks3	NA	-0.33247	1		Ap3m1	0.102687	NA	NA		Apaf1	0.0221611	NA	NA		Adgrl2	0.279703	NA	NA		Aftph	0.117314	NA	NA		Ago4	0.0143285	NA	NA		Adgrg2	0.132557	-0.396032	1		Adgrg2	0.47156	0.301117	1		Anp32a	0.630248	NA	NA		Anp32a	0.544637	NA	NA
Ankzf1	0.0172695	NA	NA		Ap3m2	NA	NA	NA		Apba1	0.0859373	NA	NA		Adgrl3	0.68614	NA	NA		Aga	0.0568296	NA	NA		Agpat1	0.188762	NA	NA		Adgrl1	0.343161	NA	NA		Adgrl1	0.31111	NA	NA		Anp32b	0.508185	NA	NA		Anp32b	0.649049	NA	NA
Ano1	0.040811	NA	NA		Ap3s1	0.7471	NA	NA		Apba2	0.184209	NA	NA		Adgrv1	NA	NA	NA		Agap1	0.202677	-0.287946	0.644942		Agpat2	0.00911538	NA	NA		Adgrl2	0.3238	NA	NA		Adgrl2	0.298852	NA	NA		Anp32e	0.349204	NA	NA		Anp32e	0.387234	NA	NA
Ano10	0.0154698	NA	NA		Ap3s2	0.149359	NA	NA		Apba3	0.0483491	NA	NA		Adh5	0.476764	NA	NA		Agap2	0.00714699	NA	NA		Agpat3	0.101992	NA	NA		Adgrl3	0.293978	NA	NA		Adgrl3	0.588155	NA	NA		Antxr1	0.0086219	NA	NA		Antxr1	0.0248266	NA	NA
Ano6	0.0968916	NA	NA		Ap4b1	0.0535613	NA	NA		Apbb1	0.752439	NA	NA		Adi1	0.030516	NA	NA		Agap3	0.355827	NA	NA		Agpat4	0.238116	NA	NA		Adgrv1	0.035255	NA	NA		Adgrv1	0.0124708	NA	NA		Anxa2	0.0314639	NA	NA		Anxa2	0.0336918	NA	NA
Ano8	0.0200218	NA	NA		Ap4e1	0.0213083	NA	NA		Apbb2	0.190036	NA	NA		Adipor1	0.382799	NA	NA		Agbl3	0.0217709	NA	NA		Agpat5	0.0567348	NA	NA		Adh5	0.541394	NA	NA		Adh5	0.411712	NA	NA		Anxa5	0.0331795	NA	NA		Anxa5	0.138752	NA	NA
Anp32a	0.695781	NA	NA		Ap4m1	0.0702972	NA	NA		Apc	0.554409	NA	NA		Adipor2	0.0936289	NA	NA		Agbl4	NA	NA	NA		Agpat9	0.0170095	NA	NA		Adhfe1	0.00501953	NA	NA		Adhfe1	NA	NA	NA		Anxa6	0.020393	NA	NA		Anxa6	0.0424507	NA	NA
Anp32b	0.563813	NA	NA		Ap4s1	0.216176	NA	NA		Apc2	0.258209	NA	NA		Adk	0.0384487	NA	NA		Agbl5	0.0759729	NA	NA		Agps	0.0647161	NA	NA		Adi1	0.198514	NA	NA		Adi1	0.0955066	NA	NA		Anxa7	NA	NA	NA		Anxa7	0.0290905	NA	NA
Anp32e	0.356902	NA	NA		Ap5m1	0.0372142	NA	NA		Apeh	0.0872412	NA	NA		Adnp2	0.0519749	NA	NA		Ager	0.0127438	NA	NA		Agrn	0.40696	NA	NA		Adipor1	0.615678	NA	NA		Adipor1	0.624087	NA	NA		Ap1ar	0.258371	NA	NA		Ap1ar	0.170887	NA	NA
Anxa2	0.0184714	NA	NA		Ap5s1	0.0782874	NA	NA		Apex1	0.500309	NA	NA		Ado	0.112457	NA	NA		Agfg1	0.120825	NA	NA		Agrp	0.0197905	NA	NA		Adipor2	0.185245	NA	NA		Adipor2	0.0974652	NA	NA		Ap1b1	0.100229	NA	NA		Ap1b1	0.132827	NA	NA
Anxa5	0.112655	NA	NA		Ap5z1	0.0245118	NA	NA		Apex2	0.0205462	NA	NA		Adora1	0.00392128	NA	NA		Agfg2	0.0534607	NA	NA		Agtpbp1	0.0355573	NA	NA		Adk	0.239299	NA	NA		Adk	0.123011	NA	NA		Ap1g1	0.0984431	NA	NA		Ap1g1	0.0879747	NA	NA
Anxa6	0.0727532	NA	NA		Apaf1	0.0410793	NA	NA		Aph1a	0.223386	NA	NA		Adpgk	0.0389151	NA	NA		Aggf1	0.236363	NA	NA		Agtrap	0.114163	NA	NA		Adm	0.0198146	NA	NA		Adm	0.0208654	NA	NA		Ap1m1	0.272534	NA	NA		Ap1m1	0.323825	NA	NA
Anxa7	NA	NA	NA		Apba1	NA	NA	NA		Aph1b	0.085752	NA	NA		Adprh	0.563594	NA	NA		Agk	0.10684	NA	NA		Ahctf1	0.0713694	NA	NA		Adnp	0.00499712	NA	NA		Adnp	0.00740208	NA	NA		Ap1s1	0.582272	NA	NA		Ap1s1	0.433114	NA	NA
Ap1ar	0.245025	NA	NA		Apba2	0.284662	NA	NA		Api5	0.244362	NA	NA		Adprhl2	0.190628	NA	NA		Agl	0.125461	NA	NA		Ahcy	0.0236521	NA	NA		Adnp2	0.0718572	NA	NA		Adnp2	0.0407637	NA	NA		Ap1s2	0.13146	NA	NA		Ap1s2	0.105822	NA	NA
Ap1b1	0.140241	NA	NA		Apba3	0.0236553	NA	NA		Apip	0.155743	NA	NA		Adprm	0.0606886	NA	NA		Ago1	0.476911	0.3225	0.220127		Ahcyl1	0.237751	NA	NA		Ado	0.176723	NA	NA		Ado	0.0860441	NA	NA		Ap2a1	0.26815	0.290549	1		Ap2a1	0.120606	NA	NA
Ap1g1	0.129839	NA	NA		Apbb1	0.564388	NA	NA		Apitd1	0.0710863	NA	NA		Adra1a	0.00974357	NA	NA		Ago2	0.183882	NA	NA		Ahcyl2	0.263204	NA	NA		Adora1	0.0565569	NA	NA		Adora1	0.0215957	NA	NA		Ap2a2	0.355974	NA	NA		Ap2a2	0.250377	NA	NA
Ap1m1	0.455457	NA	NA		Apbb2	0.329248	NA	NA		Aplp1	1.06218	-0.35365	1		Adra1b	0.00831934	NA	NA		Ago3	0.0369025	NA	NA		Ahdc1	0.0541008	-0.261843	1		Adpgk	0.0448388	NA	NA		Adpgk	0.0457251	NA	NA		Ap2b1	0.398314	NA	NA		Ap2b1	0.315183	NA	NA
Ap1s1	0.65798	NA	NA		Apc	0.484512	NA	NA		Aplp2	0.344049	NA	NA		Adra2a	0.00764825	NA	NA		Ago4	0.115321	NA	NA		Ahi1	0.33657	NA	NA		Adprh	0.235616	NA	NA		Adprh	0.349672	NA	NA		Ap2m1	0.965322	NA	NA		Ap2m1	0.664891	NA	NA
Ap1s2	1.36436	0.483013	1		Apc2	0.211517	NA	NA		Apmap	0.0627886	NA	NA		Adra2c	0.0248069	NA	NA		Agpat1	0.188082	NA	NA		Ahnak	0.312744	NA	NA		Adprhl2	0.186747	NA	NA		Adprhl2	0.166442	NA	NA		Ap2s1	0.565984	NA	NA		Ap2s1	0.448713	NA	NA
Ap2a1	0.301419	NA	NA		Apeh	0.0848853	NA	NA		Apoa1	0.0270338	NA	NA		Adrb1	NA	NA	NA		Agpat2	0.01443	NA	NA		Ahsa1	0.498383	NA	NA		Adprm	0.093317	NA	NA		Adprm	0.111047	NA	NA		Ap3b1	0.319162	0.325885	1		Ap3b1	0.147876	NA	NA
Ap2a2	0.450405	NA	NA		Apex1	0.435055	NA	NA		Apoa1bp	0.315347	NA	NA		Adrbk1	0.100991	NA	NA		Agpat3	0.0796061	NA	NA		Ahsa2	0.171819	NA	NA		Adrbk1	0.120424	NA	NA		Adrbk1	0.0856738	NA	NA		Ap3b2	0.128141	NA	NA		Ap3b2	0.0855796	NA	NA
Ap2b1	0.519496	NA	NA		Apex2	0.0931973	NA	NA		Apoa2	0.0396058	NA	NA		Adrbk2	0.179021	NA	NA		Agpat4	0.169218	NA	NA		Aida	0.228297	NA	NA		Adrbk2	0.1746	NA	NA		Adrbk2	0.255239	NA	NA		Ap3d1	0.17382	NA	NA		Ap3d1	0.0754463	NA	NA
Ap2m1	1.38138	NA	NA		Aph1a	0.174411	NA	NA		Apoe	0.0211166	NA	NA		Adrm1	0.382735	NA	NA		Agpat5	0.13837	NA	NA		Aif1l	0.27981	NA	NA		Adrm1	0.379855	NA	NA		Adrm1	0.367484	NA	NA		Ap3m1	0.113338	NA	NA		Ap3m1	0.0602781	NA	NA
Ap2s1	0.965392	NA	NA		Aph1b	0.119807	NA	NA		Apold1	0.0406407	NA	NA		Adsl	0.089002	NA	NA		Agps	0.0708431	NA	NA		Aifm1	0.0793698	NA	NA		Adsl	0.235233	NA	NA		Adsl	0.125923	NA	NA		Ap3m2	0.0544003	NA	NA		Ap3m2	0.0381375	NA	NA
Ap3b1	0.0698168	NA	NA		Api5	0.279251	NA	NA		Apoo	0.227774	NA	NA		Adss	0.232035	NA	NA		Agrn	0.187768	NA	NA		Aifm2	0.00976933	NA	NA		Adss	0.473282	NA	NA		Adss	0.320199	NA	NA		Ap3s1	0.740496	NA	NA		Ap3s1	0.685226	NA	NA
Ap3b2	0.175844	NA	NA		Apip	0.102432	NA	NA		Apool	0.0630022	NA	NA		Aebp2	0.0651481	NA	NA		Agtpbp1	0.0620555	NA	NA		Aifm3	0.0636022	NA	NA		Adssl1	0.0593693	NA	NA		Adssl1	0.0291458	NA	NA		Ap3s2	0.22528	NA	NA		Ap3s2	0.226902	NA	NA
Ap3d1	0.114253	NA	NA		Apitd1	0.0587673	NA	NA		Apopt1	0.193451	NA	NA		Aen	0.174224	NA	NA		Ahctf1	0.129339	NA	NA		Aig1	0.370917	NA	NA		Adtrp	NA	NA	NA		Adtrp	0.0243272	NA	NA		Ap4e1	0.044303	NA	NA		Ap4e1	0.012482	NA	NA
Ap3m1	0.0814209	NA	NA		Aplp1	1.19433	NA	NA		App	0.554836	NA	NA		Aes	1.1101	NA	NA		Ahcy	0.0488289	NA	NA		Aim1	0.0172638	NA	NA		Aebp1	0.0234218	NA	NA		Aebp1	0.0220074	NA	NA		Ap4m1	0.155663	NA	NA		Ap4m1	0.184366	NA	NA
Ap3m2	0.0355709	NA	NA		Aplp2	0.212886	NA	NA		Appbp2	0.231081	NA	NA		Afap1	0.270548	NA	NA		Ahcyl1	0.260979	NA	NA		Aimp1	0.386375	NA	NA		Aebp2	0.197609	NA	NA		Aebp2	0.213295	NA	NA		Ap4s1	0.199587	NA	NA		Ap4s1	0.235709	NA	NA
Ap3s1	0.711359	NA	NA		Apmap	0.0688689	NA	NA		Appl1	0.159165	NA	NA		Afap1l1	0.0298761	NA	NA		Ahcyl2	0.0954423	NA	NA		Aimp2	0.0622158	NA	NA		Aen	0.142493	NA	NA		Aen	0.0761176	NA	NA		Ap5m1	0.04339	NA	NA		Ap5m1	0.0365024	NA	NA
Ap3s2	0.212532	NA	NA		Apoa1	0.0223361	NA	NA		Aprt	0.756033	NA	NA		Aff3	0.0986153	NA	NA		Ahdc1	0.183176	NA	NA		Aip	0.142091	NA	NA		Aes	1.00421	NA	NA		Aes	1.08288	NA	NA		Ap5s1	0.133407	NA	NA		Ap5s1	0.0992698	NA	NA
Ap4e1	NA	NA	NA		Apoa1bp	0.344367	NA	NA		Aptx	0.19199	NA	NA		Aff4	0.353656	NA	NA		Ahi1	0.432151	NA	NA		Airn	0.00771387	NA	NA		Afap1	0.0693178	NA	NA		Afap1	0.0908574	NA	NA		Ap5z1	0.0187912	NA	NA		Ap5z1	0.0375773	NA	NA
Ap4m1	0.095126	NA	NA		Apoe	0.0687001	NA	NA		Aqp11	0.0426757	NA	NA		Afg3l1	0.214924	NA	NA		Ahnak	0.00441892	NA	NA		Ajap1	0.0288851	NA	NA		Afap1l2	0.0114414	NA	NA		Afap1l2	0.0205827	NA	NA		Apaf1	0.0641646	NA	NA		Apaf1	0.0107551	NA	NA
Ap4s1	0.148728	NA	NA		Apoo	0.0716839	NA	NA		Aqr	0.0859024	NA	NA		Afg3l2	0.0726905	NA	NA		Ahr	NA	NA	NA		Ajuba	0.204012	NA	NA		Aff1	0.010822	NA	NA		Aff1	0.0204143	NA	NA		Apba2	0.353825	NA	NA		Apba2	0.281452	NA	NA
Ap5m1	0.0871223	NA	NA		Apool	0.0617588	NA	NA		Ar	0.141463	NA	NA		Afp	0.010643	NA	NA		Ahsa1	0.360229	NA	NA		Ak1	0.0733754	NA	NA		Aff2	NA	NA	NA		Aff2	0.0206004	NA	NA		Apba3	0.0198602	NA	NA		Apba3	0.029193	NA	NA
Ap5s1	0.166955	NA	NA		Apopt1	0.295762	NA	NA		Araf	0.857972	NA	NA		Aftph	0.11688	NA	NA		Ahsa2	0.372622	NA	NA		Ak2	0.262667	NA	NA		Aff3	0.0356446	NA	NA		Aff3	0.0438864	NA	NA		Apbb1	0.414616	NA	NA		Apbb1	0.164408	-0.461677	1
Ap5z1	0.0182452	NA	NA		App	0.337753	NA	NA		Arc	0.0195242	NA	NA		Aga	0.0134714	NA	NA		Aida	0.17156	NA	NA		Ak3	0.174823	NA	NA		Aff4	0.424433	NA	NA		Aff4	0.422996	NA	NA		Apbb2	0.247897	NA	NA		Apbb2	0.21357	NA	NA
Apaf1	NA	NA	NA		Appbp2	0.223799	NA	NA		Arcn1	0.267715	NA	NA		Agap1	0.342459	NA	NA		Aif1l	0.0759887	NA	NA		Ak4	0.0703599	NA	NA		Afg3l1	0.246262	NA	NA		Afg3l1	0.267963	NA	NA		Apc	0.414284	NA	NA		Apc	0.376461	NA	NA
Apba1	0.099662	NA	NA		Appl1	0.150057	NA	NA		Arel1	0.0591286	NA	NA		Agap2	0.0502488	NA	NA		Aifm1	0.0942972	NA	NA		Ak6	0.10668	NA	NA		Afg3l2	0.0790077	NA	NA		Afg3l2	0.056628	NA	NA		Apc2	0.269275	NA	NA		Apc2	0.0606376	-0.413992	1
Apba2	0.339548	NA	NA		Aprt	0.449346	NA	NA		Arf1	0.707057	NA	NA		Agap3	0.246553	NA	NA		Aifm2	0.0205694	NA	NA		Ak7	NA	NA	NA		Afmid	0.0173668	NA	NA		Afmid	0.0212036	NA	NA		Apeh	0.0327714	NA	NA		Apeh	0.0423765	NA	NA
Apbb1	0.867365	0.29877	1		Aptx	0.248053	NA	NA		Arf2	0.208969	NA	NA		Agbl3	0.0313251	NA	NA		Aifm3	0.0958274	-0.362613	0.0837703		Ak8	0.018574	NA	NA		Aftph	0.175857	NA	NA		Aftph	0.259025	NA	NA		Apex1	0.509054	NA	NA		Apex1	0.587415	NA	NA
Apbb2	0.399589	NA	NA		Aqp11	NA	NA	NA		Arf3	0.385239	NA	NA		Agbl5	0.0357812	NA	NA		Aig1	0.0989692	-0.313178	0.23455		Akap1	0.0390418	NA	NA		Aga	0.116872	NA	NA		Aga	0.228423	NA	NA		Apex2	0.079811	NA	NA		Apex2	0.0381572	NA	NA
Apc	0.488299	NA	NA		Aqr	0.169568	NA	NA		Arf4	0.901182	NA	NA		Agfg1	0.226377	NA	NA		Aimp1	0.477103	NA	NA		Akap10	0.033505	NA	NA		Agap1	0.204634	NA	NA		Agap1	0.187693	NA	NA		Aph1a	0.143917	NA	NA		Aph1a	0.189157	NA	NA
Apc2	0.269205	NA	NA		Araf	0.639689	NA	NA		Arf5	1.4169	NA	NA		Agfg2	0.0325083	NA	NA		Aimp2	0.0955765	NA	NA		Akap11	0.0910938	NA	NA		Agap2	NA	NA	NA		Agap2	NA	NA	NA		Aph1b	0.0876124	NA	NA		Aph1b	0.0397669	NA	NA
Apeh	0.0549777	NA	NA		Arap1	0.0212193	NA	NA		Arf6	0.28873	NA	NA		Aggf1	0.133872	NA	NA		Aip	0.0901034	NA	NA		Akap12	0.0692279	NA	NA		Agap3	0.0872926	NA	NA		Agap3	0.102025	NA	NA		Api5	0.204193	NA	NA		Api5	0.16953	NA	NA
Apex1	0.348352	NA	NA		Arc	0.022384	NA	NA		Arfgap1	0.113875	NA	NA		Agk	0.0722643	NA	NA		Ajap1	0.0110344	NA	NA		Akap13	0.211919	NA	NA		Agbl2	0.0217232	NA	NA		Agbl2	0.0268843	NA	NA		Apip	0.0566121	NA	NA		Apip	0.0940946	NA	NA
Apex2	0.0591258	NA	NA		Arcn1	0.207424	NA	NA		Arfgap2	0.0588352	NA	NA		Agl	0.0919109	NA	NA		Ak1	0.192346	NA	NA		Akap14	NA	NA	NA		Agbl3	0.0635552	NA	NA		Agbl3	0.0689404	NA	NA		Apitd1	0.0396868	NA	NA		Apitd1	0.013555	NA	NA
Aph1a	0.20721	NA	NA		Arel1	0.0790533	NA	NA		Arfgap3	NA	NA	NA		Ago1	0.12293	NA	NA		Ak2	0.208851	NA	NA		Akap17b	0.0350215	NA	NA		Agbl5	0.0762008	NA	NA		Agbl5	0.0737581	NA	NA		Aplf	0.00449326	NA	NA		Aplf	0.0241449	NA	NA
Aph1b	0.0188883	NA	NA		Arf1	0.699789	NA	NA		Arfgef1	0.172615	NA	NA		Ago2	0.251903	NA	NA		Ak3	0.0933446	NA	NA		Akap5	0.0224455	NA	NA		Ager	0.0088206	NA	NA		Ager	0.00740208	NA	NA		Aplp1	0.90657	NA	NA		Aplp1	0.428838	-0.589757	0.00421894
Api5	0.129462	NA	NA		Arf2	0.338761	NA	NA		Arfgef3	0.0460103	NA	NA		Ago3	0.05209	NA	NA		Ak4	0.0379674	NA	NA		Akap6	0.0551694	NA	NA		Agfg1	0.128974	NA	NA		Agfg1	0.163276	NA	NA		Aplp2	0.142636	NA	NA		Aplp2	0.208093	NA	NA
Apip	0.263422	NA	NA		Arf3	0.385507	NA	NA		Arfip1	0.0381128	NA	NA		Ago4	0.0857643	NA	NA		Ak6	0.175554	NA	NA		Akap7	0.108495	NA	NA		Agfg2	0.0833631	NA	NA		Agfg2	0.0384694	NA	NA		Apmap	0.0160355	NA	NA		Apmap	0.0566918	NA	NA
Apitd1	0.157705	NA	NA		Arf4	1.13704	NA	NA		Arfip2	0.164664	NA	NA		Agpat1	0.172406	NA	NA		Ak8	NA	NA	NA		Akap8	0.129781	NA	NA		Aggf1	0.310695	NA	NA		Aggf1	0.195512	NA	NA		Apoa1bp	0.376076	NA	NA		Apoa1bp	0.325826	NA	NA
Aplf	0.0388174	NA	NA		Arf5	1.55034	NA	NA		Arfrp1	0.38697	NA	NA		Agpat2	0.0149071	NA	NA		Akap1	0.0406255	NA	NA		Akap8l	0.206055	NA	NA		Agk	0.0469725	NA	NA		Agk	0.0611466	NA	NA		Apobec3	0.00907393	NA	NA		Apobec3	0.0106062	NA	NA
Aplp1	1.37566	NA	NA		Arf6	0.217416	NA	NA		Arg2	NA	NA	NA		Agpat3	0.114981	NA	NA		Akap10	0.0154677	NA	NA		Akap9	0.409556	NA	NA		Agl	0.0993485	NA	NA		Agl	0.180101	NA	NA		Apoe	0.078884	NA	NA		Apoe	0.128989	NA	NA
Aplp2	0.257214	NA	NA		Arfgap1	0.110226	NA	NA		Arglu1	0.914585	NA	NA		Agpat4	0.270474	NA	NA		Akap11	0.176796	NA	NA		Akip1	0.0486532	NA	NA		Ago1	0.134083	NA	NA		Ago1	0.202896	NA	NA		Apoo	0.174014	NA	NA		Apoo	0.107061	NA	NA
Apmap	0.136234	NA	NA		Arfgap2	0.160904	NA	NA		Arhgap1	0.0915904	NA	NA		Agpat5	0.204425	NA	NA		Akap12	0.0445164	NA	NA		Akirin1	0.317233	NA	NA		Ago2	0.437095	NA	NA		Ago2	0.400924	NA	NA		Apool	0.0562214	NA	NA		Apool	0.182205	0.278691	1
Apoa1	0.0395452	NA	NA		Arfgap3	0.043608	NA	NA		Arhgap12	0.149001	NA	NA		Agps	0.102106	NA	NA		Akap13	0.101003	NA	NA		Akirin2	0.533157	NA	NA		Ago3	0.0218562	NA	NA		Ago3	0.0733803	NA	NA		Apopt1	0.263243	NA	NA		Apopt1	0.176587	NA	NA
Apoa1bp	0.40705	NA	NA		Arfgef1	0.0497525	NA	NA		Arhgap17	0.0907915	NA	NA		Agrn	0.275973	NA	NA		Akap17b	0.0609512	NA	NA		Akna	NA	NA	NA		Ago4	0.00599471	NA	NA		Ago4	0.0208994	NA	NA		App	0.170044	NA	NA		App	0.223843	NA	NA
Apoe	0.036712	NA	NA		Arfgef3	NA	NA	NA		Arhgap18	0.0495266	NA	NA		Agrp	0.00644003	NA	NA		Akap5	0.0211953	NA	NA		Akr1a1	1.09609	NA	NA		Agpat1	0.214912	NA	NA		Agpat1	0.150719	NA	NA		Appbp2	0.209415	NA	NA		Appbp2	0.168608	NA	NA
Apoo	0.183302	NA	NA		Arfip1	0.124249	NA	NA		Arhgap20	NA	NA	NA		Agtpbp1	0.214093	NA	NA		Akap6	0.160912	NA	NA		Akr1b10	0.0785252	NA	NA		Agpat2	0.0549412	NA	NA		Agpat2	0.120163	NA	NA		Appl1	0.215489	NA	NA		Appl1	0.15955	NA	NA
Apool	0.053789	NA	NA		Arfip2	0.258794	NA	NA		Arhgap21	0.164711	NA	NA		Ahctf1	0.147686	NA	NA		Akap7	0.0692113	NA	NA		Akr1b3	0.0205215	NA	NA		Agpat3	0.12855	NA	NA		Agpat3	0.139044	NA	NA		Appl2	0.00907393	NA	NA		Appl2	0.0395248	NA	NA
Apopt1	0.254664	NA	NA		Arfrp1	0.360649	NA	NA		Arhgap23	0.0407577	NA	NA		Ahcy	0.0115634	NA	NA		Akap8	0.151674	NA	NA		Akr1c13	0.0196289	NA	NA		Agpat4	0.19956	NA	NA		Agpat4	0.11263	NA	NA		Aprt	0.317181	NA	NA		Aprt	0.393056	NA	NA
App	0.608793	NA	NA		Arg2	0.0354394	NA	NA		Arhgap24	0.0220932	NA	NA		Ahcyl1	0.193075	NA	NA		Akap8l	0.129914	NA	NA		Akr1e1	0.169623	NA	NA		Agpat5	0.179998	NA	NA		Agpat5	0.155634	NA	NA		Aptx	0.238289	NA	NA		Aptx	0.148667	NA	NA
Appbp2	0.288288	NA	NA		Arglu1	0.817454	NA	NA		Arhgap26	0.0198001	NA	NA		Ahcyl2	0.260967	NA	NA		Akap9	0.687765	-0.307792	0.710585		Akr7a5	0.421891	NA	NA		Agps	0.148913	NA	NA		Agps	0.119085	NA	NA		Aqr	0.0570445	NA	NA		Aqr	0.0339656	NA	NA
Appl1	0.261785	NA	NA		Arhgap1	0.0823096	NA	NA		Arhgap31	0.0162872	NA	NA		Ahdc1	0.116719	NA	NA		Akip1	0.0212669	NA	NA		Akt1	0.336191	NA	NA		Agr2	0.0470287	NA	NA		Agr2	0.0122087	NA	NA		Araf	0.42969	NA	NA		Araf	0.308766	NA	NA
Appl2	0.0192286	NA	NA		Arhgap11a	0.0384303	NA	NA		Arhgap32	0.0596068	NA	NA		Ahi1	1.01825	NA	NA		Akirin1	0.41254	NA	NA		Akt1s1	0.362024	NA	NA		Agr3	0.135076	NA	NA		Agr3	0.0419895	NA	NA		Arap1	0.0277789	NA	NA		Arap1	0.00993361	NA	NA
Aprt	0.618498	NA	NA		Arhgap12	0.0970039	NA	NA		Arhgap33	0.253511	NA	NA		Ahnak	0.00939839	NA	NA		Akirin2	0.800235	NA	NA		Akt2	0.153925	NA	NA		Agrn	0.260951	NA	NA		Agrn	0.269218	NA	NA		Arc	0.0540286	NA	NA		Arc	0.0309129	NA	NA
Aptx	0.152692	NA	NA		Arhgap17	NA	NA	NA		Arhgap35	0.356102	NA	NA		Ahnak2	0.016899	NA	NA		Akna	0.0429963	NA	NA		Akt3	0.0847405	NA	NA		Agrp	NA	NA	NA		Agrp	0.0245882	NA	NA		Arcn1	0.318705	NA	NA		Arcn1	0.240739	NA	NA
Aqp11	0.0198953	NA	NA		Arhgap18	0.0405814	NA	NA		Arhgap36	0.0211369	NA	NA		Ahr	0.0136524	NA	NA		Akr1a1	1.03123	NA	NA		Aktip	0.279813	NA	NA		Agtpbp1	0.0558369	NA	NA		Agtpbp1	0.0118138	NA	NA		Arel1	0.0634876	NA	NA		Arel1	0.0379494	NA	NA
Aqr	0.109232	NA	NA		Arhgap20	0.0436718	NA	NA		Arhgap39	0.129894	NA	NA		Ahsa1	0.551643	NA	NA		Akr1b10	0.0289964	NA	NA		Alad	0.0838352	NA	NA		Agtr1a	NA	NA	NA		Agtr1a	NA	NA	NA		Arf1	0.573547	NA	NA		Arf1	0.574928	NA	NA
Araf	0.881871	NA	NA		Arhgap21	0.0954534	NA	NA		Arhgap44	0.0860282	NA	NA		Ahsa2	0.333979	NA	NA		Akr1b3	0.157631	NA	NA		Alas1	0.0197884	NA	NA		Agtrap	0.0417417	NA	NA		Agtrap	0.0382364	NA	NA		Arf2	0.208248	NA	NA		Arf2	0.100304	NA	NA
Arc	0.112063	NA	NA		Arhgap32	0.0417253	NA	NA		Arhgap5	0.134579	NA	NA		Aida	0.349756	NA	NA		Akr1b8	0.0884643	NA	NA		Alcam	0.0674347	NA	NA		Ahctf1	0.125481	NA	NA		Ahctf1	0.0675962	NA	NA		Arf3	0.310827	NA	NA		Arf3	0.280402	NA	NA
Arcn1	0.126559	NA	NA		Arhgap33	0.355865	NA	NA		Arhgdia	0.823709	NA	NA		Aif1l	0.0743536	NA	NA		Akr1e1	0.0973114	NA	NA		Aldh16a1	0.0115161	NA	NA		Ahcy	0.101004	NA	NA		Ahcy	0.0383455	NA	NA		Arf4	1.12153	NA	NA		Arf4	1.0438	NA	NA
Arel1	0.0750623	NA	NA		Arhgap35	0.262184	NA	NA		Arhgdig	0.412386	NA	NA		Aifm1	0.0813577	NA	NA		Akr7a5	0.251623	NA	NA		Aldh18a1	0.0350629	NA	NA		Ahcyl1	0.210702	NA	NA		Ahcyl1	0.296474	NA	NA		Arf5	1.43913	NA	NA		Arf5	1.22118	NA	NA
Arf1	0.536627	NA	NA		Arhgap36	0.0607263	NA	NA		Arhgef1	0.020464	NA	NA		Aifm2	0.0442352	NA	NA		Akt1	0.283571	NA	NA		Aldh1a2	0.00522449	NA	NA		Ahcyl2	0.0926771	NA	NA		Ahcyl2	0.19659	NA	NA		Arf6	0.374607	NA	NA		Arf6	0.202545	-0.315288	1
Arf2	0.388519	NA	NA		Arhgap39	0.0637352	NA	NA		Arhgef10l	0.094739	NA	NA		Aifm3	0.0174312	NA	NA		Akt1s1	0.419498	NA	NA		Aldh1l1	0.0303731	NA	NA		Ahdc1	0.23712	NA	NA		Ahdc1	0.162906	NA	NA		Arfgap1	0.184283	NA	NA		Arfgap1	0.193084	NA	NA
Arf3	0.406529	NA	NA		Arhgap42	NA	NA	NA		Arhgef12	0.0826328	NA	NA		Aig1	0.454643	NA	NA		Akt2	0.123175	NA	NA		Aldh2	0.323928	NA	NA		Ahi1	0.192501	NA	NA		Ahi1	0.167969	NA	NA		Arfgap2	0.201423	NA	NA		Arfgap2	0.182342	NA	NA
Arf4	1.0339	NA	NA		Arhgap44	0.0444332	NA	NA		Arhgef15	0.0809084	NA	NA		Aim1	0.0406109	NA	NA		Akt3	0.095996	NA	NA		Aldh3a2	0.0358312	NA	NA		Ahnak	0.478135	0.400732	3.77361e-07		Ahnak	0.317407	NA	NA		Arfgap3	0.035693	NA	NA		Arfgap3	0.0561563	NA	NA
Arf5	1.40578	NA	NA		Arhgap5	0.0550517	NA	NA		Arhgef17	0.0626988	NA	NA		Aim2	NA	NA	NA		Aktip	0.28864	NA	NA		Aldh3b1	0.00604252	NA	NA		Ahr	0.0917317	NA	NA		Ahr	0.150466	NA	NA		Arfgef1	0.13002	NA	NA		Arfgef1	0.152379	NA	NA
Arf6	0.211805	NA	NA		Arhgdia	0.626421	NA	NA		Arhgef18	0.0765747	NA	NA		Aimp1	0.570898	NA	NA		Alad	0.102755	NA	NA		Aldh4a1	0.00546739	NA	NA		Ahsa1	0.540767	NA	NA		Ahsa1	0.388965	NA	NA		Arfgef2	0.0255144	NA	NA		Arfgef2	0.0614033	NA	NA
Arfgap1	0.16403	NA	NA		Arhgdig	0.0126398	-0.291499	1		Arhgef2	0.122653	NA	NA		Aimp2	0.246181	NA	NA		Alas1	0.0889974	NA	NA		Aldh5a1	0.0537793	NA	NA		Ahsa2	0.12685	NA	NA		Ahsa2	0.246636	NA	NA		Arfip1	0.0875803	NA	NA		Arfip1	0.0671615	NA	NA
Arfgap2	0.23389	NA	NA		Arhgef1	0.0852192	NA	NA		Arhgef25	0.0157634	NA	NA		Aip	0.224942	NA	NA		Alcam	0.0806241	-0.640467	2.07811e-10		Aldh6a1	0.167605	NA	NA		Aida	0.214012	NA	NA		Aida	0.0896	NA	NA		Arfip2	0.178803	NA	NA		Arfip2	0.174589	NA	NA
Arfgap3	0.0920763	NA	NA		Arhgef10l	NA	NA	NA		Arhgef28	0.0432301	NA	NA		Ajap1	0.0270406	NA	NA		Aldh16a1	0.0418106	NA	NA		Aldh7a1	0.156733	NA	NA		Aif1l	0.0712931	NA	NA		Aif1l	0.076662	NA	NA		Arfrp1	0.218303	NA	NA		Arfrp1	0.250975	NA	NA
Arfgef1	0.119553	NA	NA		Arhgef11	0.0453336	NA	NA		Arhgef33	0.0428437	NA	NA		Ak1	0.333467	NA	NA		Aldh18a1	0.0354701	NA	NA		Aldh9a1	0.0767873	NA	NA		Aifm1	0.183448	NA	NA		Aifm1	0.186183	NA	NA		Arg2	0.0262112	NA	NA		Arg2	0.0152022	NA	NA
Arfip1	0.144791	NA	NA		Arhgef12	0.116164	NA	NA		Arhgef4	0.0603557	NA	NA		Ak2	0.321645	NA	NA		Aldh1a2	0.0146518	NA	NA		Aldoa	1.18283	NA	NA		Aifm2	0.0356231	NA	NA		Aifm2	0.0261201	NA	NA		Arglu1	0.608698	NA	NA		Arglu1	0.503459	NA	NA
Arfip2	0.178826	NA	NA		Arhgef15	0.0880909	NA	NA		Arhgef40	0.207832	NA	NA		Ak3	0.102333	NA	NA		Aldh1b1	0.00713821	NA	NA		Aldoc	0.107135	-0.613187	0.00032204		Aifm3	0.0495482	NA	NA		Aifm3	0.0394392	NA	NA		Arhgap1	0.102814	NA	NA		Arhgap1	0.086513	NA	NA
Arfrp1	0.304263	NA	NA		Arhgef17	0.0243601	NA	NA		Arhgef7	0.110208	NA	NA		Ak4	0.00711787	NA	NA		Aldh1l2	0.0187094	NA	NA		Alg1	0.0724383	NA	NA		Aig1	0.257452	NA	NA		Aig1	0.311682	NA	NA		Arhgap12	0.147283	NA	NA		Arhgap12	0.0885533	NA	NA
Arg2	NA	NA	NA		Arhgef18	NA	NA	NA		Arhgef9	0.139615	NA	NA		Ak5	0.0293143	NA	NA		Aldh2	0.279949	NA	NA		Alg10b	0.0235452	NA	NA		Aim1	0.0052694	NA	NA		Aim1	0.0460264	NA	NA		Arhgap17	0.0686268	NA	NA		Arhgap17	0.066338	NA	NA
Arglu1	0.622192	NA	NA		Arhgef2	0.334973	NA	NA		Arid1a	0.571918	NA	NA		Ak6	0.353681	NA	NA		Aldh3a2	0.0452523	NA	NA		Alg11	0.113975	NA	NA		Aim1l	0.0155739	NA	NA		Aim1l	0.00968904	NA	NA		Arhgap21	0.087776	NA	NA		Arhgap21	0.102985	NA	NA
Arhgap1	0.0930757	NA	NA		Arhgef25	0.0308851	NA	NA		Arid1b	0.199812	NA	NA		Ak8	0.006666	NA	NA		Aldh4a1	0.0245524	NA	NA		Alg12	0.00976722	NA	NA		Aimp1	0.578789	NA	NA		Aimp1	0.42353	NA	NA		Arhgap23	0.0154445	NA	NA		Arhgap23	0.0174691	NA	NA
Arhgap12	0.175856	NA	NA		Arhgef28	NA	NA	NA		Arid2	0.19996	NA	NA		Akap1	0.099657	NA	NA		Aldh5a1	0.0282736	NA	NA		Alg13	0.0365152	NA	NA		Aimp2	0.113619	NA	NA		Aimp2	0.149027	NA	NA		Arhgap28	0.0182469	NA	NA		Arhgap28	NA	NA	NA
Arhgap17	0.0328198	NA	NA		Arhgef4	0.100883	NA	NA		Arid3b	0.0191831	NA	NA		Akap10	0.0399898	NA	NA		Aldh6a1	0.0880085	NA	NA		Alg14	0.125537	NA	NA		Aip	0.197639	NA	NA		Aip	0.20991	NA	NA		Arhgap31	NA	NA	NA		Arhgap31	0.0119908	NA	NA
Arhgap21	0.0925545	NA	NA		Arhgef40	0.0465277	NA	NA		Arid4a	0.177593	NA	NA		Akap11	0.281267	NA	NA		Aldh7a1	0.0662613	NA	NA		Alg2	0.162028	NA	NA		Airn	0.139084	NA	NA		Airn	0.0733997	NA	NA		Arhgap32	0.0571523	NA	NA		Arhgap32	0.0570836	NA	NA
Arhgap23	0.033956	NA	NA		Arhgef7	0.174963	NA	NA		Arid4b	0.430379	NA	NA		Akap12	0.455862	NA	NA		Aldh9a1	0.104817	NA	NA		Alg3	0.026262	NA	NA		Ajap1	0.0546282	NA	NA		Ajap1	0.0680665	NA	NA		Arhgap33	0.177026	NA	NA		Arhgap33	0.0602156	NA	NA
Arhgap26	0.0182814	NA	NA		Arhgef9	0.100492	NA	NA		Arid5b	0.137884	NA	NA		Akap13	0.0771357	NA	NA		Aldoa	0.625246	-0.314425	0.227867		Alg5	0.106911	NA	NA		Ajuba	0.13499	NA	NA		Ajuba	0.122058	NA	NA		Arhgap35	0.210984	NA	NA		Arhgap35	0.190872	NA	NA
Arhgap32	0.108344	NA	NA		Arid1a	0.820671	0.413311	1		Arih1	0.145141	NA	NA		Akap17b	0.136719	NA	NA		Alg1	0.0479367	NA	NA		Alg6	0.0500626	NA	NA		Ak1	0.145457	NA	NA		Ak1	0.0905943	NA	NA		Arhgap39	0.111691	NA	NA		Arhgap39	0.18996	NA	NA
Arhgap33	0.40253	NA	NA		Arid1b	0.240131	NA	NA		Arih2	0.109703	NA	NA		Akap5	0.0142444	NA	NA		Alg10b	0.0465679	NA	NA		Alg8	0.0070287	NA	NA		Ak2	0.436769	NA	NA		Ak2	0.338617	NA	NA		Arhgap42	0.0146115	NA	NA		Arhgap42	0.0193669	NA	NA
Arhgap35	0.146558	NA	NA		Arid2	0.266272	NA	NA		Arl1	0.443413	NA	NA		Akap6	0.185747	NA	NA		Alg11	0.126946	NA	NA		Alg9	0.0926534	NA	NA		Ak3	0.252649	NA	NA		Ak3	0.204842	NA	NA		Arhgap44	0.0280539	NA	NA		Arhgap44	0.0117967	NA	NA
Arhgap39	0.112192	NA	NA		Arid3a	0.0229147	NA	NA		Arl10	0.0195242	NA	NA		Akap7	0.278492	NA	NA		Alg12	0.00986695	NA	NA		Alkbh1	0.363061	NA	NA		Ak4	0.0458257	NA	NA		Ak4	0.096946	NA	NA		Arhgap5	0.111633	NA	NA		Arhgap5	0.153222	NA	NA
Arhgap4	NA	NA	NA		Arid3b	NA	NA	NA		Arl13b	0.0615479	NA	NA		Akap8	0.194595	NA	NA		Alg13	0.0131049	NA	NA		Alkbh2	0.0401217	NA	NA		Ak6	0.245208	NA	NA		Ak6	0.136916	NA	NA		Arhgdia	0.642701	NA	NA		Arhgdia	0.678385	NA	NA
Arhgap42	0.0389539	NA	NA		Arid4a	0.449544	NA	NA		Arl14ep	0.143068	NA	NA		Akap8l	0.160418	NA	NA		Alg14	0.0754332	NA	NA		Alkbh3	0.0815558	NA	NA		Ak8	0.0180198	NA	NA		Ak8	NA	NA	NA		Arhgdig	0.0466822	NA	NA		Arhgdig	0.0620453	NA	NA
Arhgap44	0.0373141	NA	NA		Arid4b	0.43359	NA	NA		Arl15	0.110653	NA	NA		Akap9	0.828376	NA	NA		Alg2	0.254276	-0.298234	1		Alkbh4	0.0457894	NA	NA		Akap1	0.0644935	NA	NA		Akap1	0.0199708	NA	NA		Arhgef1	0.111875	NA	NA		Arhgef1	0.155458	NA	NA
Arhgap5	0.0543072	NA	NA		Arid5b	0.132084	NA	NA		Arl16	0.318441	NA	NA		Akip1	0.0146151	NA	NA		Alg3	0.0755578	NA	NA		Alkbh5	0.589541	NA	NA		Akap10	0.0450422	NA	NA		Akap10	0.0735007	NA	NA		Arhgef10l	0.0586714	NA	NA		Arhgef10l	0.0501566	NA	NA
Arhgap6	NA	NA	NA		Arih1	0.283614	NA	NA		Arl2	0.589558	NA	NA		Akirin1	0.352683	NA	NA		Alg5	0.120509	NA	NA		Alkbh6	0.211076	NA	NA		Akap11	0.197563	NA	NA		Akap11	0.255848	NA	NA		Arhgef11	0.0627181	NA	NA		Arhgef11	0.00993361	NA	NA
Arhgdia	0.653398	NA	NA		Arih2	0.143956	NA	NA		Arl2bp	0.885816	NA	NA		Akirin2	0.910477	NA	NA		Alg6	0.020054	NA	NA		Alkbh7	0.0983101	NA	NA		Akap12	0.0540025	NA	NA		Akap12	0.024606	NA	NA		Arhgef12	0.0392916	NA	NA		Arhgef12	0.124752	NA	NA
Arhgdig	0.311783	NA	NA		Arl1	0.486079	NA	NA		Arl3	0.728012	NA	NA		Akna	NA	NA	NA		Alg8	0.0176619	NA	NA		Alkbh8	0.0761172	NA	NA		Akap13	0.245604	NA	NA		Akap13	0.19104	NA	NA		Arhgef15	0.0242039	NA	NA		Arhgef15	0.00390517	NA	NA
Arhgef1	0.0946146	NA	NA		Arl10	0.0540927	NA	NA		Arl4a	0.72885	NA	NA		Akr1a1	1.60961	NA	NA		Alg9	0.0481238	NA	NA		Alms1	0.0768553	NA	NA		Akap17b	0.0460856	NA	NA		Akap17b	0.0505743	NA	NA		Arhgef17	0.104073	NA	NA		Arhgef17	0.0220232	NA	NA
Arhgef10l	0.0205596	NA	NA		Arl13b	0.0493927	NA	NA		Arl4c	0.547952	NA	NA		Akr1b3	0.249155	NA	NA		Alkbh1	0.53763	0.3246	1		Alox5ap	0.00761966	NA	NA		Akap5	0.0300767	NA	NA		Akap5	0.0396827	NA	NA		Arhgef18	0.0146689	NA	NA		Arhgef18	0.0139767	NA	NA
Arhgef11	0.0769086	NA	NA		Arl14ep	0.0471304	NA	NA		Arl5a	0.108141	NA	NA		Akr1b8	0.0535653	NA	NA		Alkbh2	0.0144601	NA	NA		Alpk2	0.0310325	NA	NA		Akap6	0.0181678	NA	NA		Akap6	NA	NA	NA		Arhgef19	0.0131397	NA	NA		Arhgef19	0.0358835	NA	NA
Arhgef12	0.165345	NA	NA		Arl15	0.0682525	NA	NA		Arl5b	0.283287	NA	NA		Akr1c13	NA	NA	NA		Alkbh3	0.0677131	NA	NA		Alpl	0.045894	NA	NA		Akap7	0.160321	NA	NA		Akap7	0.166955	NA	NA		Arhgef2	0.223665	NA	NA		Arhgef2	0.165061	NA	NA
Arhgef15	0.168897	NA	NA		Arl16	0.149704	NA	NA		Arl6	0.0521387	NA	NA		Akr1c19	0.0697069	NA	NA		Alkbh4	0.026905	NA	NA		Als2	0.00775769	NA	NA		Akap8	0.233205	NA	NA		Akap8	0.270922	NA	NA		Arhgef25	0.019839	NA	NA		Arhgef25	0.0165623	NA	NA
Arhgef17	0.0925918	NA	NA		Arl2	0.349698	NA	NA		Arl6ip1	0.704086	NA	NA		Akr1e1	0.11242	NA	NA		Alkbh5	0.437848	NA	NA		Als2cl	NA	NA	NA		Akap8l	0.135959	NA	NA		Akap8l	0.126325	NA	NA		Arhgef28	0.00984808	NA	NA		Arhgef28	0.0901136	NA	NA
Arhgef18	0.0560243	NA	NA		Arl2bp	0.915543	NA	NA		Arl6ip4	0.380005	NA	NA		Akr7a5	0.198776	NA	NA		Alkbh6	0.234267	NA	NA		Alyref	0.32676	NA	NA		Akap9	0.453469	-0.303435	1		Akap9	0.518383	NA	NA		Arhgef4	0.0195457	NA	NA		Arhgef4	0.0470085	NA	NA
Arhgef2	0.236369	NA	NA		Arl3	0.937775	NA	NA		Arl6ip5	0.409997	NA	NA		Akt1	0.388095	NA	NA		Alkbh7	0.188271	NA	NA		Alyref2	0.0757986	NA	NA		Akip1	0.117225	NA	NA		Akip1	0.073225	NA	NA		Arhgef40	0.136937	NA	NA		Arhgef40	0.175299	NA	NA
Arhgef25	0.0381321	NA	NA		Arl4a	0.319434	NA	NA		Arl6ip6	0.32814	NA	NA		Akt1s1	0.435371	NA	NA		Alkbh8	0.109191	NA	NA		Amacr	0.0277729	NA	NA		Akirin1	0.503641	NA	NA		Akirin1	0.409618	-0.275611	1		Arhgef6	NA	NA	NA		Arhgef6	0.0365786	NA	NA
Arhgef28	0.0185212	NA	NA		Arl4c	0.554477	NA	NA		Arl8a	0.295848	NA	NA		Akt2	0.0748202	NA	NA		Alms1	0.0823281	NA	NA		Ambra1	0.033385	NA	NA		Akirin2	0.619059	NA	NA		Akirin2	0.68675	NA	NA		Arhgef7	0.18979	NA	NA		Arhgef7	0.0787463	NA	NA
Arhgef4	0.059555	NA	NA		Arl4d	NA	NA	NA		Arl8b	0.31484	NA	NA		Akt3	0.0765352	NA	NA		Alox5ap	NA	NA	NA		Amd1	0.183578	-0.252072	1		Akna	0.00493679	NA	NA		Akna	NA	NA	NA		Arhgef9	0.0769728	NA	NA		Arhgef9	0.0102799	NA	NA
Arhgef40	0.197549	NA	NA		Arl5a	0.240648	NA	NA		Armc1	0.388048	NA	NA		Aktip	0.274155	NA	NA		Alpk1	0.0207692	NA	NA		Amd2	0.0052988	NA	NA		Akr1a1	1.35976	NA	NA		Akr1a1	1.60714	NA	NA		Arid1a	0.688565	NA	NA		Arid1a	0.622888	NA	NA
Arhgef7	0.170927	NA	NA		Arl5b	0.24371	NA	NA		Armc10	0.11877	NA	NA		Alad	0.198924	NA	NA		Alpk2	0.0114751	NA	NA		Amdhd2	0.06384	NA	NA		Akr1b10	0.0630901	NA	NA		Akr1b10	0.011587	NA	NA		Arid1b	0.185473	NA	NA		Arid1b	0.180742	NA	NA
Arhgef9	0.114803	NA	NA		Arl6	0.0776052	NA	NA		Armc5	0.0836326	NA	NA		Alas1	0.0504996	NA	NA		Als2	0.00874172	NA	NA		Amer1	0.0392729	NA	NA		Akr1b3	0.198353	NA	NA		Akr1b3	0.1847	NA	NA		Arid2	0.317744	NA	NA		Arid2	0.267855	NA	NA
Arid1a	0.369079	NA	NA		Arl6ip1	0.742206	NA	NA		Armc6	0.195143	NA	NA		Alcam	0.133539	NA	NA		Alyref	0.261663	NA	NA		Amer2	0.0701588	NA	NA		Akr1b8	NA	NA	NA		Akr1b8	0.0178744	NA	NA		Arid3a	0.0330216	NA	NA		Arid3a	0.0332019	NA	NA
Arid1b	0.120243	NA	NA		Arl6ip4	0.212318	NA	NA		Armc8	0.15118	NA	NA		Aldh16a1	0.0092709	NA	NA		Alyref2	0.0699887	NA	NA		Amfr	0.350851	NA	NA		Akr1e1	0.152284	NA	NA		Akr1e1	0.225899	NA	NA		Arid3b	0.0145064	NA	NA		Arid3b	0.0316929	NA	NA
Arid2	0.178028	NA	NA		Arl6ip5	0.271429	NA	NA		Armc9	0.108969	NA	NA		Aldh18a1	0.0755619	NA	NA		Amacr	NA	NA	NA		Amigo1	0.0263262	NA	NA		Akr7a5	0.378849	NA	NA		Akr7a5	0.340268	NA	NA		Arid4a	0.15141	NA	NA		Arid4a	0.107882	NA	NA
Arid3a	0.0366185	NA	NA		Arl6ip6	0.547617	NA	NA		Armcx1	0.172246	NA	NA		Aldh1a2	0.00508269	NA	NA		Ambra1	0.0263709	NA	NA		Amigo2	0.010433	NA	NA		Akt1	0.429705	NA	NA		Akt1	0.281225	NA	NA		Arid4b	0.43031	NA	NA		Arid4b	0.440392	NA	NA
Arid3b	0.0557495	NA	NA		Arl8a	0.331304	NA	NA		Armcx2	0.522189	0.34645	1		Aldh1a3	0.00661922	NA	NA		Amd1	0.090901	NA	NA		Amigo3	0.00425946	NA	NA		Akt1s1	0.484292	NA	NA		Akt1s1	0.481237	NA	NA		Arid5b	0.370321	0.346725	1		Arid5b	0.201293	NA	NA
Arid4a	0.177999	NA	NA		Arl8b	0.26499	NA	NA		Armcx3	0.175623	NA	NA		Aldh1b1	0.0698933	NA	NA		Amd2	0.00614852	NA	NA		Ammecr1	0.108817	NA	NA		Akt2	0.146627	NA	NA		Akt2	0.0915267	NA	NA		Arih1	0.139773	NA	NA		Arih1	0.0555321	NA	NA
Arid4b	0.234724	NA	NA		Armc1	0.184513	NA	NA		Armcx4	0.286216	NA	NA		Aldh1l2	0.0475571	NA	NA		Amdhd2	0.0808768	NA	NA		Ammecr1l	0.196345	NA	NA		Akt3	0.0658693	NA	NA		Akt3	0.054453	NA	NA		Arih2	0.105174	NA	NA		Arih2	0.217456	0.289453	1
Arid5a	0.0562462	NA	NA		Armc10	0.156844	NA	NA		Armcx5	0.0876152	NA	NA		Aldh2	0.243932	NA	NA		Amer1	0.125448	NA	NA		Amn1	0.200462	NA	NA		Aktip	0.291605	NA	NA		Aktip	0.29379	NA	NA		Arl1	0.249339	NA	NA		Arl1	0.200874	NA	NA
Arid5b	0.076563	-0.466161	1		Armc2	0.0220281	NA	NA		Armcx6	0.0579653	NA	NA		Aldh3a2	0.0450487	NA	NA		Amer2	0.666637	NA	NA		Amot	0.0923144	NA	NA		Alad	0.164852	NA	NA		Alad	0.237598	NA	NA		Arl10	0.00728558	NA	NA		Arl10	0.0259354	NA	NA
Arih1	0.117918	NA	NA		Armc5	0.0417328	NA	NA		Arnt	0.0620671	NA	NA		Aldh3b2	0.0111298	NA	NA		Amer3	NA	NA	NA		Amotl1	0.184819	NA	NA		Alas1	0.0832741	NA	NA		Alas1	0.12417	NA	NA		Arl13b	0.0555824	NA	NA		Arl13b	0.0262506	NA	NA
Arih2	0.104043	NA	NA		Armc6	0.110268	NA	NA		Arnt2	0.161684	NA	NA		Aldh4a1	0.0141052	NA	NA		Amfr	0.157489	NA	NA		Amotl2	0.512112	NA	NA		Alb	0.00783094	NA	NA		Alb	NA	NA	NA		Arl14ep	0.15615	NA	NA		Arl14ep	0.17696	NA	NA
Arl1	0.568503	NA	NA		Armc7	0.0194695	NA	NA		Arpc1a	1.20266	NA	NA		Aldh5a1	0.0991151	NA	NA		Amigo1	0.00776304	NA	NA		Ampd2	0.0331743	NA	NA		Alcam	0.147364	NA	NA		Alcam	0.21948	NA	NA		Arl15	0.0465245	NA	NA		Arl15	0.0109089	NA	NA
Arl10	0.0555285	NA	NA		Armc8	0.116088	NA	NA		Arpc1b	0.118158	NA	NA		Aldh6a1	0.0545146	NA	NA		Amigo2	0.00848487	NA	NA		Ampd3	0.0093957	NA	NA		Aldh16a1	0.0327499	NA	NA		Aldh16a1	0.0339691	NA	NA		Arl16	0.110083	NA	NA		Arl16	0.0543443	NA	NA
Arl13b	0.07855	NA	NA		Armc9	0.0644454	NA	NA		Arpc2	1.46439	NA	NA		Aldh7a1	0.0792968	NA	NA		Amigo3	NA	NA	NA		Amph	0.00542376	NA	NA		Aldh18a1	0.0842202	NA	NA		Aldh18a1	0.0356292	NA	NA		Arl2	0.338129	NA	NA		Arl2	0.269958	NA	NA
Arl14ep	0.0371981	NA	NA		Armcx1	0.168223	NA	NA		Arpc3	0.620683	NA	NA		Aldh9a1	0.0517417	NA	NA		Ammecr1	0.0596461	NA	NA		Amt	0.173732	NA	NA		Aldh1a1	0.0114414	NA	NA		Aldh1a1	NA	NA	NA		Arl2bp	0.803585	NA	NA		Arl2bp	0.660449	NA	NA
Arl15	0.0219654	NA	NA		Armcx2	0.576439	NA	NA		Arpc4	0.430409	NA	NA		Aldoa	1.22043	NA	NA		Ammecr1l	0.16414	NA	NA		Amz1	NA	NA	NA		Aldh1a2	0.851518	0.261263	0.0865062		Aldh1a2	1.16455	0.807265	2.01492e-10		Arl3	0.814472	NA	NA		Arl3	0.710081	NA	NA
Arl16	0.191087	NA	NA		Armcx3	0.133031	NA	NA		Arpc5	0.956369	NA	NA		Aldoart1	0.0159932	NA	NA		Amn	NA	NA	NA		Amz2	0.204053	NA	NA		Aldh1a3	0.0214371	NA	NA		Aldh1a3	0.0814318	NA	NA		Arl4a	0.176805	NA	NA		Arl4a	0.226291	NA	NA
Arl2	0.419564	NA	NA		Armcx4	0.242548	NA	NA		Arpc5l	0.887013	NA	NA		Aldoc	0.0228584	NA	NA		Amn1	0.384699	NA	NA		Anapc1	0.166539	NA	NA		Aldh1a7	0.0317131	NA	NA		Aldh1a7	0.0247061	NA	NA		Arl4c	0.308605	-0.297939	1		Arl4c	0.614811	0.436695	0.763628
Arl2bp	0.739433	NA	NA		Armcx5	0.0321169	NA	NA		Arpin	0.0201637	NA	NA		Alg1	0.031902	NA	NA		Amot	0.0318309	NA	NA		Anapc10	0.135584	NA	NA		Aldh2	0.209869	NA	NA		Aldh2	0.321554	NA	NA		Arl4d	0.0376176	NA	NA		Arl4d	0.0190727	NA	NA
Arl3	0.622962	NA	NA		Armcx6	NA	NA	NA		Arpp19	0.796359	NA	NA		Alg10b	0.0303202	NA	NA		Amotl1	0.121618	NA	NA		Anapc11	0.982117	NA	NA		Aldh3a2	0.0296906	NA	NA		Aldh3a2	0.0600672	NA	NA		Arl5a	0.109554	NA	NA		Arl5a	0.175397	NA	NA
Arl4a	0.419484	NA	NA		Armt1	0.0437736	NA	NA		Arpp21	NA	NA	NA		Alg11	0.144691	NA	NA		Amotl2	0.266617	NA	NA		Anapc13	1.14586	NA	NA		Aldh3b1	0.011057	NA	NA		Aldh3b1	NA	NA	NA		Arl5b	0.144228	NA	NA		Arl5b	0.272235	NA	NA
Arl4c	0.394247	NA	NA		Arnt	0.0977713	NA	NA		Arrb1	0.0157634	NA	NA		Alg12	0.0316067	NA	NA		Ampd2	0.0842274	NA	NA		Anapc15	0.104618	NA	NA		Aldh4a1	0.0903623	NA	NA		Aldh4a1	0.0502185	NA	NA		Arl6	0.0978696	NA	NA		Arl6	0.103573	NA	NA
Arl5a	0.118736	NA	NA		Arnt2	0.21873	NA	NA		Arrb2	0.127956	NA	NA		Alg13	0.0169093	NA	NA		Amph	0.0272735	NA	NA		Anapc16	0.538646	NA	NA		Aldh5a1	0.0797318	NA	NA		Aldh5a1	0.121817	NA	NA		Arl6ip1	0.581762	NA	NA		Arl6ip1	0.368231	NA	NA
Arl5b	0.25433	NA	NA		Arntl	0.018432	NA	NA		Arrdc1	0.0448414	NA	NA		Alg14	0.0658873	NA	NA		Amt	0.170603	NA	NA		Anapc2	0.151953	NA	NA		Aldh6a1	0.101495	NA	NA		Aldh6a1	0.139054	NA	NA		Arl6ip4	0.26556	NA	NA		Arl6ip4	0.194606	NA	NA
Arl6	0.219457	NA	NA		Arpc1a	0.949141	NA	NA		Arrdc3	0.131232	NA	NA		Alg2	0.588981	NA	NA		Amy1	0.00667071	NA	NA		Anapc4	0.112611	NA	NA		Aldh7a1	0.320599	NA	NA		Aldh7a1	0.332539	NA	NA		Arl6ip5	0.14397	NA	NA		Arl6ip5	0.0809097	NA	NA
Arl6ip1	0.831188	NA	NA		Arpc1b	0.0346514	NA	NA		Arrdc4	0.106232	NA	NA		Alg3	0.109184	NA	NA		Amz2	0.295601	NA	NA		Anapc5	0.803797	NA	NA		Aldh9a1	0.143093	NA	NA		Aldh9a1	0.0974149	NA	NA		Arl6ip6	0.353677	NA	NA		Arl6ip6	0.374815	NA	NA
Arl6ip4	0.167444	NA	NA		Arpc2	1.08541	NA	NA		Arsb	0.0823407	NA	NA		Alg5	0.165562	NA	NA		Anapc1	0.171039	NA	NA		Anapc7	0.0731534	NA	NA		Aldoa	0.799717	-1.17811	3.83602e-22		Aldoa	1.90827	NA	NA		Arl8a	0.192502	NA	NA		Arl8a	0.129211	NA	NA
Arl6ip5	0.392551	NA	NA		Arpc3	0.702461	NA	NA		Arsk	0.0421112	NA	NA		Alg6	0.0279572	NA	NA		Anapc10	0.144259	NA	NA		Angel1	0.0207291	NA	NA		Aldoart1	NA	NA	NA		Aldoart1	0.0124708	NA	NA		Arl8b	0.321347	NA	NA		Arl8b	0.180944	NA	NA
Arl6ip6	0.373439	NA	NA		Arpc4	0.506668	NA	NA		Arv1	0.0359548	NA	NA		Alg8	0.0131696	NA	NA		Anapc11	0.779088	NA	NA		Angel2	0.251559	NA	NA		Aldoc	0.136286	NA	NA		Aldoc	0.339415	0.306342	0.790771		Armc1	0.151393	NA	NA		Armc1	0.293709	NA	NA
Arl8a	0.182927	NA	NA		Arpc5	1.00833	NA	NA		Arvcf	0.311362	NA	NA		Alg9	0.133923	NA	NA		Anapc13	1.17243	NA	NA		Angpt2	NA	NA	NA		Alg1	0.0503274	NA	NA		Alg1	0.0368695	NA	NA		Armc10	0.148827	NA	NA		Armc10	0.242099	NA	NA
Arl8b	0.332898	NA	NA		Arpc5l	0.722223	NA	NA		Arx	0.0270338	-0.417768	1		Alkbh1	0.477462	NA	NA		Anapc15	0.260316	NA	NA		Angptl2	NA	NA	NA		Alg10b	0.0583604	NA	NA		Alg10b	0.0130007	NA	NA		Armc5	0.0546295	NA	NA		Armc5	0.0639487	NA	NA
Armc1	0.448042	NA	NA		Arpin	0.0576805	NA	NA		Arxes1	0.526195	NA	NA		Alkbh2	0.00753506	NA	NA		Anapc16	0.426529	NA	NA		Angptl6	0.0209964	NA	NA		Alg11	0.136656	NA	NA		Alg11	0.191518	NA	NA		Armc6	0.0681538	NA	NA		Armc6	0.0050675	NA	NA
Armc10	0.126624	NA	NA		Arpp19	0.933018	NA	NA		Arxes2	0.883365	NA	NA		Alkbh3	0.081345	NA	NA		Anapc2	0.16125	NA	NA		Ank	0.0175623	NA	NA		Alg12	0.0132562	NA	NA		Alg12	0.0244155	NA	NA		Armc8	0.161316	NA	NA		Armc8	0.123624	NA	NA
Armc2	0.057899	NA	NA		Arpp21	NA	NA	NA		As3mt	0.265606	NA	NA		Alkbh4	0.0770337	NA	NA		Anapc4	0.14295	NA	NA		Ank2	0.499616	NA	NA		Alg13	0.0596355	NA	NA		Alg13	0.105834	NA	NA		Armc9	0.0936302	NA	NA		Armc9	0.0494834	NA	NA
Armc5	0.0621118	NA	NA		Arrb1	0.0873698	NA	NA		Asah1	0.0795595	NA	NA		Alkbh5	0.303458	NA	NA		Anapc5	1.10691	NA	NA		Ank3	0.0391378	-0.260306	1		Alg14	0.149221	NA	NA		Alg14	0.23904	NA	NA		Armcx1	0.166273	NA	NA		Armcx1	0.0990016	NA	NA
Armc6	0.127605	NA	NA		Arrb2	0.116469	NA	NA		Asap1	0.0971629	NA	NA		Alkbh6	0.280077	NA	NA		Anapc7	0.0750728	NA	NA		Ankfy1	0.160812	NA	NA		Alg2	0.235026	-0.337914	1		Alg2	0.362393	NA	NA		Armcx2	0.334949	NA	NA		Armcx2	0.23622	NA	NA
Armc7	NA	NA	NA		Arrdc1	0.0224323	NA	NA		Asap2	0.0838885	NA	NA		Alkbh7	0.223719	NA	NA		Angel1	0.0142159	NA	NA		Ankhd1	0.130124	NA	NA		Alg3	0.079891	NA	NA		Alg3	0.0922451	NA	NA		Armcx3	0.177563	NA	NA		Armcx3	0.146041	NA	NA
Armc8	0.194919	NA	NA		Arrdc3	0.173256	NA	NA		Asb1	0.0157634	NA	NA		Alkbh8	0.102136	NA	NA		Angel2	0.450606	NA	NA		Ankib1	0.0896574	NA	NA		Alg5	0.172528	NA	NA		Alg5	0.101229	NA	NA		Armcx4	0.187761	NA	NA		Armcx4	0.251922	NA	NA
Armc9	0.0979067	NA	NA		Arrdc4	0.117146	NA	NA		Asb13	0.0728518	NA	NA		Alms1	0.0568605	NA	NA		Angpt1	0.0462772	NA	NA		Ankle2	0.106972	NA	NA		Alg6	0.0995233	NA	NA		Alg6	0.106488	NA	NA		Armcx5	0.0336563	NA	NA		Armcx5	0.0553457	NA	NA
Armcx1	0.186769	NA	NA		Arsb	NA	NA	NA		Asb3	0.0562306	NA	NA		Alox5ap	0.035944	NA	NA		Angpt2	0.0150367	NA	NA		Ankmy2	0.0863031	NA	NA		Alg8	0.0965016	NA	NA		Alg8	0.0489697	NA	NA		Armcx6	0.00728558	NA	NA		Armcx6	0.0378212	NA	NA
Armcx2	0.408253	NA	NA		Arv1	0.0414043	NA	NA		Asb4	0.341241	NA	NA		Aloxe3	NA	NA	NA		Angptl6	0.0397763	NA	NA		Ankra2	0.462855	NA	NA		Alg9	0.0864311	NA	NA		Alg9	0.0724973	NA	NA		Armt1	0.0291582	NA	NA		Armt1	0.0112446	NA	NA
Armcx3	0.188923	NA	NA		Arvcf	0.193575	NA	NA		Asb5	0.0453029	NA	NA		Als2	0.0129565	NA	NA		Ank	0.0786292	NA	NA		Ankrd10	0.108791	NA	NA		Alkbh1	0.438348	NA	NA		Alkbh1	0.469305	NA	NA		Arnt	0.0402204	NA	NA		Arnt	0.114206	NA	NA
Armcx4	0.38526	NA	NA		Arxes1	0.173749	-0.502755	1		Asb6	NA	NA	NA		Alyref	0.376176	NA	NA		Ank2	0.378319	-0.7676	1.27604e-18		Ankrd11	0.414772	NA	NA		Alkbh2	0.0579722	NA	NA		Alkbh2	0.0536654	NA	NA		Arnt2	0.0505307	NA	NA		Arnt2	0.0870702	NA	NA
Armcx5	0.101453	NA	NA		Arxes2	0.356901	-0.490056	1		Asb7	0.0650676	NA	NA		Alyref2	0.0622335	NA	NA		Ank3	0.530444	-0.756957	6.9069e-19		Ankrd12	0.164764	NA	NA		Alkbh3	0.131555	NA	NA		Alkbh3	0.052994	NA	NA		Arntl	0.0848354	NA	NA		Arntl	0.0497517	NA	NA
Armcx6	0.0757198	NA	NA		As3mt	0.0934191	NA	NA		Asb8	0.160848	NA	NA		Amacr	0.0559647	NA	NA		Ankef1	NA	NA	NA		Ankrd13a	0.0715181	NA	NA		Alkbh4	NA	NA	NA		Alkbh4	0.0432738	NA	NA		Arpc1a	0.873074	0.337223	1		Arpc1a	0.504693	-0.35111	1
Armt1	0.0180841	NA	NA		Asah1	0.0480994	NA	NA		Ascc1	0.094443	NA	NA		Ambra1	0.0259715	NA	NA		Ankfy1	0.16016	NA	NA		Ankrd13b	0.0396654	NA	NA		Alkbh5	0.631667	NA	NA		Alkbh5	0.664096	NA	NA		Arpc1b	0.0934151	NA	NA		Arpc1b	0.0780206	NA	NA
Arnt	0.0409091	NA	NA		Asap1	0.232418	NA	NA		Ascc2	0.0573178	NA	NA		Amd1	0.12045	NA	NA		Ankhd1	0.101708	NA	NA		Ankrd13c	0.163781	NA	NA		Alkbh6	0.298938	NA	NA		Alkbh6	0.314727	NA	NA		Arpc2	0.950342	NA	NA		Arpc2	0.981809	NA	NA
Arnt2	0.236393	NA	NA		Asap2	0.0891861	NA	NA		Ascc3	0.0598728	NA	NA		Amd2	NA	NA	NA		Ankib1	0.0583115	NA	NA		Ankrd13d	0.0365628	NA	NA		Alkbh7	0.188042	NA	NA		Alkbh7	0.199208	NA	NA		Arpc3	0.580864	NA	NA		Arpc3	0.33935	NA	NA
Arntl	0.0964566	NA	NA		Asb1	0.0719951	NA	NA		Asf1a	0.0828759	NA	NA		Amdhd2	0.120546	NA	NA		Ankle2	0.0418593	NA	NA		Ankrd16	0.0839599	NA	NA		Alkbh8	0.0888498	NA	NA		Alkbh8	0.11133	NA	NA		Arpc4	0.422308	NA	NA		Arpc4	0.400768	NA	NA
Arpc1a	1.04317	NA	NA		Asb13	0.0392141	NA	NA		Ash1l	0.263893	NA	NA		Amer1	0.115512	NA	NA		Ankmy2	0.0348994	NA	NA		Ankrd17	0.405889	NA	NA		Alms1	0.0322863	NA	NA		Alms1	0.0287253	NA	NA		Arpc5	0.973835	0.479426	0.00885328		Arpc5	0.463252	-0.475504	0.164558
Arpc1b	0.0603662	NA	NA		Asb3	0.0742183	NA	NA		Ash2l	0.137902	NA	NA		Amer2	0.256455	NA	NA		Ankra2	0.343811	-0.338657	0.0221936		Ankrd23	NA	NA	NA		Alox12	0.0101126	NA	NA		Alox12	0.00995543	NA	NA		Arpc5l	0.57277	NA	NA		Arpc5l	0.397346	NA	NA
Arpc2	1.35134	0.318512	1		Asb4	0.463882	0.636845	0.363478		Asic1	0.0212392	-0.262327	1		Amer3	0.069784	NA	NA		Ankrd10	0.165202	NA	NA		Ankrd24	0.0474088	NA	NA		Alox5ap	NA	NA	NA		Alox5ap	0.027008	NA	NA		Arpin	0.046493	NA	NA		Arpin	0.0448559	NA	NA
Arpc3	0.743123	NA	NA		Asb5	0.0328639	NA	NA		Asic2	0.126683	NA	NA		Amfr	0.255896	NA	NA		Ankrd11	0.347584	NA	NA		Ankrd26	0.109041	NA	NA		Alpk2	0.0157349	NA	NA		Alpk2	0.0560166	NA	NA		Arpp19	1.00124	NA	NA		Arpp19	0.962163	NA	NA
Arpc4	0.453323	NA	NA		Asb6	0.0359684	NA	NA		Asl	0.0591111	NA	NA		Amigo1	0.0561734	NA	NA		Ankrd12	0.395192	-0.389605	0.0874005		Ankrd27	0.0448698	NA	NA		Alpl	0.0252263	NA	NA		Alpl	NA	NA	NA		Arrb1	0.040613	NA	NA		Arrb1	0.0243548	NA	NA
Arpc5	1.24873	NA	NA		Asb7	0.142767	NA	NA		Asna1	0.32381	NA	NA		Amigo2	0.0583596	NA	NA		Ankrd13a	0.158651	NA	NA		Ankrd28	0.0197927	NA	NA		Als2	0.0103077	NA	NA		Als2	0.0117982	NA	NA		Arrb2	0.103128	NA	NA		Arrb2	0.0238766	NA	NA
Arpc5l	0.595614	NA	NA		Asb8	0.077569	NA	NA		Asns	0.0674281	NA	NA		Amigo3	0.0259246	NA	NA		Ankrd13b	0.121106	NA	NA		Ankrd29	0.024109	NA	NA		Alyref	0.632621	NA	NA		Alyref	0.396665	NA	NA		Arrdc1	0.0319763	NA	NA		Arrdc1	0.0393425	NA	NA
Arpin	NA	NA	NA		Ascc1	0.190072	NA	NA		Asnsd1	0.422357	NA	NA		Ammecr1	0.116106	NA	NA		Ankrd13c	0.0370483	NA	NA		Ankrd37	0.112697	NA	NA		Alyref2	0.0755477	NA	NA		Alyref2	0.0713449	NA	NA		Arrdc3	0.142027	NA	NA		Arrdc3	0.0624216	NA	NA
Arpp19	1.21345	NA	NA		Ascc2	0.0234966	NA	NA		Asph	0.163081	NA	NA		Ammecr1l	0.213975	NA	NA		Ankrd13d	0.0156203	NA	NA		Ankrd39	0.133147	NA	NA		Amacr	0.0551817	NA	NA		Amacr	0.0710093	NA	NA		Arrdc4	0.0277739	NA	NA		Arrdc4	0.0541955	NA	NA
Arrb1	0.0985355	NA	NA		Ascc3	0.0677668	NA	NA		Asphd1	0.0978341	NA	NA		Amn	0.0129613	NA	NA		Ankrd16	0.0398907	NA	NA		Ankrd40	0.0958911	NA	NA		Ambra1	0.0528655	NA	NA		Ambra1	0.0348607	NA	NA		Arsa	0.010069	NA	NA		Arsa	0.0190727	NA	NA
Arrb2	0.138237	NA	NA		Ascl1	0.0154006	NA	NA		Asphd2	0.101379	NA	NA		Amn1	0.474992	NA	NA		Ankrd17	0.278895	NA	NA		Ankrd42	0.0669349	NA	NA		Amd1	0.45564	NA	NA		Amd1	0.401421	NA	NA		Arsb	0.010019	NA	NA		Arsb	0.0254704	NA	NA
Arrdc1	0.0161615	NA	NA		Asf1a	0.300546	NA	NA		Asprv1	NA	NA	NA		Amot	0.0473042	NA	NA		Ankrd24	0.00818463	NA	NA		Ankrd44	0.10332	NA	NA		Amd2	0.0358107	NA	NA		Amd2	0.0403652	NA	NA		Arsk	NA	NA	NA		Arsk	0.0493658	NA	NA
Arrdc3	0.117464	NA	NA		Ash1l	0.429981	NA	NA		Aspscr1	0.240528	NA	NA		Amotl1	0.0580774	NA	NA		Ankrd26	0.0889063	NA	NA		Ankrd45	0.0461054	NA	NA		Amdhd2	0.0529955	NA	NA		Amdhd2	0.114438	NA	NA		Arv1	0.0524371	NA	NA		Arv1	0.0191871	NA	NA
Arrdc4	0.0645661	NA	NA		Ash2l	0.225503	NA	NA		Asrgl1	0.146169	NA	NA		Amotl2	0.120742	NA	NA		Ankrd27	0.059124	NA	NA		Ankrd46	0.171768	NA	NA		Amer1	0.0816062	NA	NA		Amer1	0.137927	NA	NA		Arvcf	0.153834	NA	NA		Arvcf	0.196842	NA	NA
Arsb	0.0576709	NA	NA		Asic1	0.0464131	NA	NA		Ass1	0.0687608	NA	NA		Ampd2	0.120795	NA	NA		Ankrd28	0.00766607	NA	NA		Ankrd49	0.072739	NA	NA		Amer2	0.0631085	NA	NA		Amer2	0.0884468	NA	NA		Arx	0.0776162	NA	NA		Arx	0.0130453	NA	NA
Arv1	0.0516135	NA	NA		Asic2	0.0113777	NA	NA		Astn1	0.422659	NA	NA		Ampd3	0.0120079	NA	NA		Ankrd29	NA	NA	NA		Ankrd50	0.0560631	NA	NA		Amer3	NA	NA	NA		Amer3	0.0247294	NA	NA		Arxes1	0.120957	NA	NA		Arxes1	0.0546498	NA	NA
Arvcf	0.295964	NA	NA		Asl	NA	NA	NA		Astn2	0.0195185	NA	NA		Amph	0.175653	NA	NA		Ankrd34a	NA	NA	NA		Ankrd52	0.0584146	NA	NA		Amfr	0.243609	NA	NA		Amfr	0.223366	NA	NA		Arxes2	0.27834	NA	NA		Arxes2	0.35306	NA	NA
Arx	1.4011	0.601072	0.0242525		Asna1	0.261191	NA	NA		Asun	0.12458	NA	NA		Amt	0.0136857	NA	NA		Ankrd34b	0.00749745	NA	NA		Ankrd54	0.111297	NA	NA		Amigo1	0.0599532	NA	NA		Amigo1	0.0182677	NA	NA		As3mt	0.0670726	NA	NA		As3mt	0.131403	NA	NA
Arxes1	0.250959	NA	NA		Asns	0.0498138	NA	NA		Asxl1	0.0983632	NA	NA		Amy1	0.0150889	NA	NA		Ankrd37	0.0731363	NA	NA		Ankrd6	0.0671934	NA	NA		Amigo2	0.0164588	NA	NA		Amigo2	0.0333647	NA	NA		Asah1	0.116794	NA	NA		Asah1	0.136715	NA	NA
Arxes2	0.687672	NA	NA		Asnsd1	0.273097	NA	NA		Asxl2	0.151894	NA	NA		Amz2	0.554704	NA	NA		Ankrd39	0.0811029	NA	NA		Ankrd66	NA	NA	NA		Amigo3	0.0222667	NA	NA		Amigo3	0.0422279	NA	NA		Asap1	0.167764	NA	NA		Asap1	0.134693	NA	NA
As3mt	0.196402	NA	NA		Aspdh	0.0237406	NA	NA		Asxl3	0.129313	NA	NA		Anapc1	0.143294	NA	NA		Ankrd40	0.0453819	NA	NA		Ankrd9	0.0351253	NA	NA		Ammecr1	0.167227	-0.35265	1		Ammecr1	0.241837	NA	NA		Asap2	0.213588	NA	NA		Asap2	0.148076	NA	NA
Asah1	0.116749	NA	NA		Asph	0.0113777	NA	NA		Atad1	0.757681	NA	NA		Anapc10	0.111483	NA	NA		Ankrd42	0.0124972	NA	NA		Anks1	0.0478491	NA	NA		Ammecr1l	0.277262	NA	NA		Ammecr1l	0.270888	NA	NA		Asb1	0.0483477	NA	NA		Asb1	0.0536274	NA	NA
Asap1	0.0889955	NA	NA		Asphd1	0.0350238	NA	NA		Atad2b	0.139875	NA	NA		Anapc11	1.08209	NA	NA		Ankrd44	0.0722253	NA	NA		Anks1b	0.0365829	NA	NA		Amn1	0.164458	NA	NA		Amn1	0.293777	NA	NA		Asb13	0.050048	NA	NA		Asb13	0.0479163	NA	NA
Asap2	0.130036	NA	NA		Asphd2	0.0759688	NA	NA		Atad3a	0.119837	NA	NA		Anapc13	0.868535	NA	NA		Ankrd45	0.0134274	NA	NA		Anks3	0.105477	NA	NA		Amot	0.821206	0.441615	0.00146158		Amot	0.517091	NA	NA		Asb3	0.0371952	NA	NA		Asb3	0.0299094	NA	NA
Asb1	0.0370915	NA	NA		Aspscr1	0.125611	NA	NA		Atad3aos	0.0352875	NA	NA		Anapc15	0.116462	NA	NA		Ankrd46	0.175938	NA	NA		Ankzf1	0.0381956	NA	NA		Amotl1	0.419941	NA	NA		Amotl1	0.30826	NA	NA		Asb4	0.29188	NA	NA		Asb4	0.166982	NA	NA
Asb13	0.0180841	NA	NA		Asrgl1	0.0693217	NA	NA		Atat1	0.454069	-0.514468	1		Anapc16	0.498448	NA	NA		Ankrd49	0.041268	NA	NA		Anln	0.0101144	NA	NA		Amotl2	0.587487	0.379569	0.00466976		Amotl2	0.402423	NA	NA		Asb5	0.0198348	NA	NA		Asb5	0.0124488	NA	NA
Asb3	0.0732707	NA	NA		Aste1	0.0213122	NA	NA		Atcay	0.377773	NA	NA		Anapc2	0.231085	NA	NA		Ankrd50	0.148571	NA	NA		Ano1	0.0052988	NA	NA		Ampd2	0.0572766	NA	NA		Ampd2	0.0733421	NA	NA		Asb6	0.0493506	NA	NA		Asb6	0.027048	NA	NA
Asb4	0.359035	NA	NA		Astn1	0.241501	NA	NA		Ate1	0.188454	NA	NA		Anapc4	0.178992	NA	NA		Ankrd54	0.161466	NA	NA		Ano10	0.0406091	NA	NA		Ampd3	0.0498921	NA	NA		Ampd3	0.0565133	NA	NA		Asb7	0.145619	NA	NA		Asb7	0.0488527	NA	NA
Asb6	0.12019	NA	NA		Asun	0.19232	NA	NA		Atf1	0.159347	NA	NA		Anapc5	1.36332	NA	NA		Ankrd6	0.190255	NA	NA		Ano3	0.0137915	NA	NA		Amph	0.0721195	NA	NA		Amph	0.0278071	NA	NA		Asb8	0.0719233	NA	NA		Asb8	0.0624616	NA	NA
Asb7	0.115986	NA	NA		Asxl1	0.0477925	NA	NA		Atf2	0.440127	NA	NA		Anapc7	0.0934886	NA	NA		Ankrd9	0.0144424	NA	NA		Ano6	0.224645	NA	NA		Amt	0.231333	NA	NA		Amt	0.219248	NA	NA		Ascc1	0.122188	NA	NA		Ascc1	0.106758	NA	NA
Asb8	0.101379	NA	NA		Asxl2	0.0690038	NA	NA		Atf3	0.0162872	NA	NA		Angel1	0.00469853	NA	NA		Anks1	0.0417038	NA	NA		Ano8	0.0365275	NA	NA		Amz1	0.00453526	NA	NA		Amz1	0.0079722	NA	NA		Ascc2	0.0669968	NA	NA		Ascc2	0.0759162	NA	NA
Ascc1	0.202542	NA	NA		Asxl3	0.0761147	NA	NA		Atf4	0.532218	NA	NA		Angel2	0.356538	NA	NA		Anks1b	0.0239886	NA	NA		Anp32a	0.719074	NA	NA		Amz2	0.417206	NA	NA		Amz2	0.397199	NA	NA		Ascc3	0.0429022	NA	NA		Ascc3	0.0562913	NA	NA
Ascc2	0.057031	NA	NA		Atad1	0.538099	NA	NA		Atf5	0.128512	NA	NA		Angpt1	0.008674	NA	NA		Anks3	0.0657322	NA	NA		Anp32b	0.827474	NA	NA		Anapc1	0.217599	NA	NA		Anapc1	0.186986	NA	NA		Ascl1	0.15049	NA	NA		Ascl1	0.395595	0.4993	1
Ascc3	0.0601863	NA	NA		Atad2b	0.0417745	NA	NA		Atf6	0.0635378	NA	NA		Angpt2	0.00465776	NA	NA		Ankzf1	0.0382853	NA	NA		Anp32e	0.629375	NA	NA		Anapc10	0.163963	NA	NA		Anapc10	0.162324	NA	NA		Asf1a	0.31512	NA	NA		Asf1a	0.300999	NA	NA
Ascl1	0.140023	NA	NA		Atad3a	0.159556	NA	NA		Atf6b	0.12482	NA	NA		Angptl1	0.0074781	NA	NA		Ano10	0.0530589	NA	NA		Antxr1	0.0639814	NA	NA		Anapc11	1.17228	0.340879	1		Anapc11	0.851969	NA	NA		Asf1b	0.0279303	NA	NA		Asf1b	0.0384776	NA	NA
Asf1a	0.108381	NA	NA		Atad3aos	NA	NA	NA		Atf7	0.0783274	NA	NA		Angptl4	0.00486858	NA	NA		Ano4	NA	NA	NA		Antxr2	0.0110378	NA	NA		Anapc13	1.45929	NA	NA		Anapc13	1.41996	NA	NA		Ash1l	0.207096	NA	NA		Ash1l	0.230585	NA	NA
Ash1l	0.245377	NA	NA		Atad5	0.0660094	NA	NA		Atf7ip	0.222784	NA	NA		Angptl6	0.138674	NA	NA		Ano5	NA	NA	NA		Anxa2	0.392826	NA	NA		Anapc15	0.15946	NA	NA		Anapc15	0.129619	NA	NA		Ash2l	0.193804	NA	NA		Ash2l	0.235328	NA	NA
Ash2l	0.307443	NA	NA		Atat1	0.877832	NA	NA		Atg10	0.042756	NA	NA		Ank	0.0411664	NA	NA		Ano6	0.0334874	NA	NA		Anxa5	0.538919	NA	NA		Anapc16	0.480602	NA	NA		Anapc16	0.409305	NA	NA		Asic1	0.00773229	NA	NA		Asic1	0.00615606	NA	NA
Asic1	0.0751141	NA	NA		Atcay	0.292464	NA	NA		Atg101	0.0746973	NA	NA		Ank1	0.0147986	NA	NA		Ano8	0.0653335	NA	NA		Anxa6	0.062252	NA	NA		Anapc2	0.227483	NA	NA		Anapc2	0.192551	NA	NA		Asl	0.0402389	NA	NA		Asl	0.0621064	NA	NA
Asic2	0.0180635	NA	NA		Ate1	0.107184	NA	NA		Atg12	0.316179	NA	NA		Ank2	0.959816	NA	NA		Anp32a	0.475893	-0.251782	1		Anxa7	0.0193563	NA	NA		Anapc4	0.177051	NA	NA		Anapc4	0.136188	NA	NA		Asna1	0.384283	NA	NA		Asna1	0.222401	NA	NA
Asl	0.0375405	NA	NA		Atf1	0.0742596	NA	NA		Atg13	0.0434151	NA	NA		Ank3	1.13667	NA	NA		Anp32b	0.534425	NA	NA		Anxa9	0.00583216	NA	NA		Anapc5	1.12294	NA	NA		Anapc5	0.97889	NA	NA		Asns	NA	NA	NA		Asns	0.0807335	NA	NA
Asna1	0.283824	NA	NA		Atf2	0.316805	NA	NA		Atg14	0.0367312	NA	NA		Ankef1	0.018795	NA	NA		Anp32e	0.586316	NA	NA		Ap1ar	0.155744	NA	NA		Anapc7	0.05389	NA	NA		Anapc7	0.0802221	NA	NA		Asnsd1	0.297153	NA	NA		Asnsd1	0.323236	NA	NA
Asns	0.0585732	NA	NA		Atf3	0.0354076	NA	NA		Atg16l1	0.0959089	NA	NA		Ankfy1	0.11356	NA	NA		Antxr1	0.0275088	NA	NA		Ap1b1	0.139675	NA	NA		Angel1	0.019413	NA	NA		Angel1	0.0264664	NA	NA		Asph	0.0430991	NA	NA		Asph	0.0930126	NA	NA
Asnsd1	0.261178	NA	NA		Atf4	0.554659	NA	NA		Atg16l2	0.0730483	NA	NA		Ankhd1	0.0779725	NA	NA		Antxr2	0.0313629	NA	NA		Ap1g1	0.13878	NA	NA		Angel2	0.280518	NA	NA		Angel2	0.297955	NA	NA		Asphd1	0.0424451	NA	NA		Asphd1	0.0272401	NA	NA
Aspdh	0.0588914	NA	NA		Atf5	0.153324	NA	NA		Atg2a	0.0501851	NA	NA		Ankib1	0.088121	NA	NA		Anxa2	0.0176861	NA	NA		Ap1m1	0.301157	NA	NA		Angpt1	0.153465	NA	NA		Angpt1	0.360514	0.305025	1		Asphd2	0.027349	NA	NA		Asphd2	0.0392843	NA	NA
Asphd1	0.098125	NA	NA		Atf6	0.0248165	NA	NA		Atg2b	0.0755975	NA	NA		Ankle2	0.0543204	NA	NA		Anxa5	0.0347488	NA	NA		Ap1m2	NA	NA	NA		Angpt2	0.00973229	NA	NA		Angpt2	0.00644685	NA	NA		Asprv1	0.0187658	NA	NA		Asprv1	0.0100612	NA	NA
Asphd2	0.123049	NA	NA		Atf6b	0.245094	NA	NA		Atg3	0.239206	NA	NA		Ankmy2	0.172545	NA	NA		Anxa6	0.0336203	NA	NA		Ap1s1	0.470114	NA	NA		Angptl2	0.0290576	NA	NA		Angptl2	0.0345759	NA	NA		Aspscr1	0.254607	NA	NA		Aspscr1	0.246919	NA	NA
Aspscr1	0.382873	NA	NA		Atf7	0.0366584	NA	NA		Atg4b	0.226616	NA	NA		Ankra2	0.76526	NA	NA		Anxa7	0.0340493	NA	NA		Ap1s2	0.11592	-0.334616	0.525257		Angptl6	0.0382095	NA	NA		Angptl6	0.0350868	NA	NA		Asrgl1	0.0534274	NA	NA		Asrgl1	0.0432183	NA	NA
Asrgl1	0.0198953	NA	NA		Atf7ip	0.472265	NA	NA		Atg4c	0.0162872	NA	NA		Ankrd10	0.275949	NA	NA		Aoc2	0.00537971	NA	NA		Ap2a1	0.137834	NA	NA		Ank	0.0402351	NA	NA		Ank	0.0420197	NA	NA		Ass1	0.297845	-0.78681	0.0894959		Ass1	0.577335	NA	NA
Aste1	0.0773482	NA	NA		Atg10	0.0113777	NA	NA		Atg4d	0.105494	NA	NA		Ankrd11	0.23452	NA	NA		Ap1ar	0.449512	NA	NA		Ap2a2	0.322132	NA	NA		Ank2	0.123971	NA	NA		Ank2	0.160109	NA	NA		Aste1	0.0275661	NA	NA		Aste1	0.0628525	NA	NA
Astn1	0.12638	NA	NA		Atg101	0.0463674	-0.399142	1		Atg5	0.136662	NA	NA		Ankrd12	0.608068	NA	NA		Ap1b1	0.145709	NA	NA		Ap2b1	0.352674	NA	NA		Ank3	0.360663	NA	NA		Ank3	0.193694	NA	NA		Astn1	0.201443	NA	NA		Astn1	0.116359	NA	NA
Astn2	0.0181374	NA	NA		Atg12	0.226213	NA	NA		Atg7	0.0198001	NA	NA		Ankrd13a	0.149141	NA	NA		Ap1g1	0.116272	NA	NA		Ap2m1	0.906283	NA	NA		Ankef1	NA	NA	NA		Ankef1	NA	NA	NA		Asun	0.166114	NA	NA		Asun	0.163041	NA	NA
Asun	0.146581	NA	NA		Atg13	0.0760844	NA	NA		Atg9a	0.0581529	NA	NA		Ankrd13b	0.275596	NA	NA		Ap1g2	NA	NA	NA		Ap2s1	0.605133	NA	NA		Ankfy1	0.194556	NA	NA		Ankfy1	0.160554	NA	NA		Asxl1	0.0266183	NA	NA		Asxl1	0.0330521	NA	NA
Asxl1	0.0615181	NA	NA		Atg14	0.0340398	NA	NA		Atg9b	0.0176527	NA	NA		Ankrd13c	0.0885425	NA	NA		Ap1m1	0.223281	-0.260718	1		Ap3b1	0.102834	NA	NA		Ankhd1	0.196917	NA	NA		Ankhd1	0.164544	NA	NA		Asxl2	0.0580347	-0.290381	1		Asxl2	0.187268	NA	NA
Asxl2	0.0601302	NA	NA		Atg16l1	0.109345	NA	NA		Atic	0.125536	NA	NA		Ankrd13d	0.111347	NA	NA		Ap1s1	0.383443	NA	NA		Ap3b2	0.0524784	NA	NA		Ankib1	0.140941	NA	NA		Ankib1	0.0123312	NA	NA		Asxl3	0.037443	NA	NA		Asxl3	NA	NA	NA
Asxl3	0.0353673	NA	NA		Atg2a	NA	NA	NA		Atl1	0.126246	NA	NA		Ankrd16	0.066287	NA	NA		Ap1s2	0.147252	-0.353844	0.243167		Ap3d1	0.221766	NA	NA		Ankle1	0.0538056	NA	NA		Ankle1	0.00681263	NA	NA		Atad1	0.379338	NA	NA		Atad1	0.354371	NA	NA
Atad1	0.543162	NA	NA		Atg2b	0.118597	NA	NA		Atl2	0.126929	NA	NA		Ankrd17	0.4456	NA	NA		Ap1s3	0.00480321	NA	NA		Ap3m1	0.212862	NA	NA		Ankle2	0.167104	NA	NA		Ankle2	0.173276	NA	NA		Atad2b	0.0676478	NA	NA		Atad2b	0.0463384	NA	NA
Atad2b	0.136695	NA	NA		Atg3	0.246102	NA	NA		Atm	0.0220932	NA	NA		Ankrd2	0.0103014	NA	NA		Ap2a1	0.0670401	-0.301594	0.106713		Ap3m2	0.0124063	NA	NA		Ankmy2	0.0945313	NA	NA		Ankmy2	0.13562	NA	NA		Atad3a	0.0866203	NA	NA		Atad3a	0.129547	NA	NA
Atad3a	0.0417288	NA	NA		Atg4b	0.196372	NA	NA		Atmin	0.0694327	NA	NA		Ankrd24	0.0556559	NA	NA		Ap2a2	0.436741	NA	NA		Ap3s1	0.761609	NA	NA		Ankra2	0.298815	NA	NA		Ankra2	0.283826	NA	NA		Atad3aos	0.0386888	NA	NA		Atad3aos	0.0181305	NA	NA
Atad3aos	0.0739249	NA	NA		Atg4c	NA	NA	NA		Atn1.1	0.376499	NA	NA		Ankrd26	0.0557441	NA	NA		Ap2b1	0.487375	NA	NA		Ap3s2	0.224291	NA	NA		Ankrd10	0.26797	NA	NA		Ankrd10	0.170054	NA	NA		Atad5	0.0483292	NA	NA		Atad5	0.00897267	NA	NA
Atad5	0.0363763	NA	NA		Atg4d	0.0853119	NA	NA		Atox1	0.778678	NA	NA		Ankrd27	0.058193	NA	NA		Ap2m1	0.926775	-0.501862	4.453e-09		Ap4b1	NA	NA	NA		Ankrd11	0.509591	NA	NA		Ankrd11	0.432383	NA	NA		Atat1	0.655727	NA	NA		Atat1	0.533235	NA	NA
Atat1	0.902324	NA	NA		Atg5	0.0212579	NA	NA		Atp11a	0.0931676	NA	NA		Ankrd28	0.0276163	NA	NA		Ap2s1	0.537757	-0.26297	1		Ap4e1	0.0178939	NA	NA		Ankrd12	0.114286	-0.298806	1		Ankrd12	0.204752	NA	NA		Atcay	0.290055	NA	NA		Atcay	0.166166	NA	NA
Atcay	0.368086	NA	NA		Atg7	0.0213161	NA	NA		Atp11b	0.0986658	NA	NA		Ankrd29	0.0316473	NA	NA		Ap3b1	0.0224106	NA	NA		Ap4m1	0.148257	NA	NA		Ankrd13a	0.107645	NA	NA		Ankrd13a	0.052907	NA	NA		Ate1	0.131099	NA	NA		Ate1	0.0273474	NA	NA
Ate1	0.0626997	NA	NA		Atg9a	0.101302	NA	NA		Atp11c	0.137173	NA	NA		Ankrd34a	0.0241748	NA	NA		Ap3b2	0.0839291	NA	NA		Ap4s1	0.322511	NA	NA		Ankrd13b	0.0715443	NA	NA		Ankrd13b	0.125432	NA	NA		Atf1	0.107766	NA	NA		Atf1	0.0835665	NA	NA
Atf1	0.13635	NA	NA		Atic	0.0728848	NA	NA		Atp13a1	0.0832069	NA	NA		Ankrd34b	0.102928	NA	NA		Ap3d1	0.0892025	NA	NA		Ap5m1	0.021383	NA	NA		Ankrd13c	0.144351	NA	NA		Ankrd13c	0.128249	NA	NA		Atf2	0.228755	NA	NA		Atf2	0.191905	NA	NA
Atf2	0.331093	NA	NA		Atl1	0.11466	NA	NA		Atp13a2	0.314022	NA	NA		Ankrd35	0.0300474	NA	NA		Ap3m1	0.217584	NA	NA		Ap5s1	0.0967859	NA	NA		Ankrd13d	0.0246201	NA	NA		Ankrd13d	0.0954533	NA	NA		Atf3	0.0704302	NA	NA		Atf3	0.0525245	NA	NA
Atf3	0.0396142	NA	NA		Atl2	0.0823721	NA	NA		Atp13a3	0.129326	NA	NA		Ankrd37	0.157595	NA	NA		Ap3m2	0.0334588	NA	NA		Ap5z1	0.0236253	NA	NA		Ankrd16	0.0900722	NA	NA		Ankrd16	0.05627	NA	NA		Atf4	0.61769	NA	NA		Atf4	0.633273	NA	NA
Atf4	0.601137	NA	NA		Atmin	0.0910713	NA	NA		Atp1a1	0.397264	NA	NA		Ankrd39	0.0841791	NA	NA		Ap3s1	1.35711	NA	NA		Apaf1	0.0290288	NA	NA		Ankrd17	0.523498	NA	NA		Ankrd17	0.530548	NA	NA		Atf5	0.0697635	NA	NA		Atf5	0.0971817	NA	NA
Atf5	0.133704	NA	NA		Atn1.1	0.10648	NA	NA		Atp1a3	0.198341	NA	NA		Ankrd40	0.0673301	NA	NA		Ap3s2	0.243005	NA	NA		Apba1	0.0103693	NA	NA		Ankrd2	NA	NA	NA		Ankrd2	0.010656	NA	NA		Atf6	0.0519464	NA	NA		Atf6	0.0488685	NA	NA
Atf6b	0.296834	NA	NA		Atox1	0.802339	NA	NA		Atp1b1	0.747801	NA	NA		Ankrd42	0.0107271	NA	NA		Ap4b1	0.00711421	NA	NA		Apba2	0.135975	NA	NA		Ankrd22	0.0132337	NA	NA		Ankrd22	NA	NA	NA		Atf6b	0.198508	NA	NA		Atf6b	0.224531	NA	NA
Atf7	0.0575719	NA	NA		Atp11a	0.0432882	NA	NA		Atp1b2	0.0551722	NA	NA		Ankrd44	0.0716015	NA	NA		Ap4e1	0.025856	NA	NA		Apba3	0.0659879	NA	NA		Ankrd24	0.0869491	NA	NA		Ankrd24	0.143045	NA	NA		Atf7	0.0499722	NA	NA		Atf7	0.110544	NA	NA
Atf7ip	0.28433	NA	NA		Atp11b	0.018432	NA	NA		Atp1b3	0.230389	NA	NA		Ankrd45	0.0476193	NA	NA		Ap4m1	0.175188	NA	NA		Apbb1	0.226539	NA	NA		Ankrd26	0.0992471	NA	NA		Ankrd26	0.0497879	NA	NA		Atf7ip	0.336873	NA	NA		Atf7ip	0.291111	NA	NA
Atg10	0.159919	NA	NA		Atp11c	0.0601798	NA	NA		Atp2a2	0.363945	NA	NA		Ankrd46	0.369537	NA	NA		Ap4s1	0.172895	NA	NA		Apbb1ip	0.003914	NA	NA		Ankrd27	0.0637092	NA	NA		Ankrd27	0.0342966	NA	NA		Atg10	0.0406494	NA	NA		Atg10	0.0907719	NA	NA
Atg101	0.0751577	NA	NA		Atp13a1	0.0614366	NA	NA		Atp2b1	0.612524	NA	NA		Ankrd49	0.0928957	NA	NA		Ap5m1	0.0174147	NA	NA		Apbb2	0.101327	NA	NA		Ankrd28	0.0147196	NA	NA		Ankrd28	0.0354966	NA	NA		Atg101	0.0482171	NA	NA		Atg101	0.183768	0.296526	1
Atg12	0.318799	NA	NA		Atp13a2	0.296584	NA	NA		Atp2b2	0.0930991	NA	NA		Ankrd50	0.162936	NA	NA		Ap5s1	0.0943279	NA	NA		Apc	0.421655	NA	NA		Ankrd29	0.00947534	NA	NA		Ankrd29	NA	NA	NA		Atg12	0.223295	NA	NA		Atg12	0.118397	NA	NA
Atg13	0.0572943	NA	NA		Atp13a3	NA	NA	NA		Atp2b4	0.0157634	NA	NA		Ankrd52	0.0074781	NA	NA		Ap5z1	0.0154817	NA	NA		Apc2	0.0203652	NA	NA		Ankrd33b	NA	NA	NA		Ankrd33b	0.011587	NA	NA		Atg13	0.0861397	NA	NA		Atg13	0.0954058	NA	NA
Atg14	0.0570334	NA	NA		Atp1a1	0.202392	NA	NA		Atp2c1	0.290375	NA	NA		Ankrd54	0.0787739	NA	NA		Apaf1	0.042694	NA	NA		Apeh	0.0882194	NA	NA		Ankrd35	0.00628279	NA	NA		Ankrd35	0.010808	NA	NA		Atg14	0.0497509	NA	NA		Atg14	0.0405086	NA	NA
Atg16l1	0.0788685	NA	NA		Atp1a2	0.0438194	NA	NA		Atp5a1	1.45457	NA	NA		Ankrd55	0.0446112	NA	NA		Apba1	0.00581145	-0.257634	0.428243		Apela	0.0620182	NA	NA		Ankrd37	0.10618	NA	NA		Ankrd37	0.175239	NA	NA		Atg16l1	0.0980712	NA	NA		Atg16l1	0.0749695	NA	NA
Atg16l2	0.036542	NA	NA		Atp1a3	0.175812	NA	NA		Atp5b	1.71012	NA	NA		Ankrd6	0.160686	NA	NA		Apba2	0.308689	-0.365521	0.0477844		Apex1	0.342834	NA	NA		Ankrd39	0.084651	NA	NA		Ankrd39	0.0538725	NA	NA		Atg16l2	0.0194247	NA	NA		Atg16l2	0.0340016	NA	NA
Atg2a	0.0390253	NA	NA		Atp1b1	0.305611	NA	NA		Atp5c1	1.49149	NA	NA		Ankrd9	0.0213755	NA	NA		Apba3	0.0402171	NA	NA		Apex2	0.0547796	NA	NA		Ankrd40	0.102392	NA	NA		Ankrd40	0.0583553	NA	NA		Atg2a	0.0375429	NA	NA		Atg2a	0.0126436	NA	NA
Atg2b	0.101599	NA	NA		Atp1b2	0.033733	NA	NA		Atp5d	1.28318	NA	NA		Anks1	0.0866751	NA	NA		Apbb1	0.632312	NA	NA		Aph1a	0.179766	NA	NA		Ankrd42	0.0325787	NA	NA		Ankrd42	0.0265918	NA	NA		Atg2b	0.0913217	NA	NA		Atg2b	0.024875	NA	NA
Atg3	0.186933	NA	NA		Atp1b3	0.220688	NA	NA		Atp5e	2.33619	NA	NA		Anks1b	0.102851	NA	NA		Apbb2	0.130427	NA	NA		Aph1b	0.0439914	NA	NA		Ankrd44	0.0971868	NA	NA		Ankrd44	0.0313037	NA	NA		Atg3	0.188223	NA	NA		Atg3	0.125306	NA	NA
Atg4a	0.0379396	NA	NA		Atp2a2	0.182111	NA	NA		Atp5f1	1.29471	NA	NA		Anks3	0.157874	NA	NA		Apc	0.328565	-0.292815	1		Api5	0.324906	NA	NA		Ankrd45	0.022733	NA	NA		Ankrd45	0.0567998	NA	NA		Atg4a	0.0387321	NA	NA		Atg4a	0.0293462	NA	NA
Atg4b	0.250745	NA	NA		Atp2b1	0.257968	NA	NA		Atp5g1	1.57532	NA	NA		Anks6	0.0114799	NA	NA		Apc2	0.335913	NA	NA		Apip	0.147792	NA	NA		Ankrd46	0.102242	NA	NA		Ankrd46	0.05132	NA	NA		Atg4b	0.114968	NA	NA		Atg4b	0.230493	NA	NA
Atg4c	0.0234499	NA	NA		Atp2b2	0.0475921	NA	NA		Atp5g2	1.53586	NA	NA		Ankzf1	0.0204962	NA	NA		Apeh	0.0885348	NA	NA		Apitd1	0.00987671	NA	NA		Ankrd49	0.184996	NA	NA		Ankrd49	0.130254	NA	NA		Atg4c	0.037277	NA	NA		Atg4c	0.0449983	NA	NA
Atg4d	0.03517	NA	NA		Atp2b4	NA	NA	NA		Atp5g3	1.14051	NA	NA		Ano1	NA	NA	NA		Apex1	0.455275	NA	NA		Aplf	0.0252916	NA	NA		Ankrd50	0.0505008	-0.274571	1		Ankrd50	0.179936	NA	NA		Atg4d	0.0793157	NA	NA		Atg4d	0.0912413	NA	NA
Atg5	0.0731104	NA	NA		Atp2c1	0.19278	NA	NA		Atp5h	1.62961	NA	NA		Ano10	0.0797517	NA	NA		Apex2	0.0777426	NA	NA		Aplp1	0.290853	-0.29939	1		Ankrd52	0.0108365	NA	NA		Ankrd52	NA	NA	NA		Atg5	0.123665	NA	NA		Atg5	0.162723	NA	NA
Atg7	0.0187426	NA	NA		Atp5a1	1.37288	NA	NA		Atp5j	1.98669	NA	NA		Ano4	0.0180774	NA	NA		Aph1a	0.181065	NA	NA		Aplp2	0.511926	NA	NA		Ankrd54	0.152198	NA	NA		Ankrd54	0.154694	NA	NA		Atg7	0.0809255	NA	NA		Atg7	0.0264138	NA	NA
Atg9a	0.132417	NA	NA		Atp5b	1.91061	NA	NA		Atp5j2	2.02828	NA	NA		Ano5	NA	NA	NA		Aph1b	0.0696279	NA	NA		Apmap	0.0264728	NA	NA		Ankrd55	0.00883189	NA	NA		Ankrd55	NA	NA	NA		Atg9a	0.0797552	NA	NA		Atg9a	0.0383127	NA	NA
Atic	0.0398777	NA	NA		Atp5c1	1.31164	NA	NA		Atp5k	2.07985	NA	NA		Ano6	0.21326	NA	NA		Api5	0.245764	NA	NA		Apoa1	0.0205175	NA	NA		Ankrd6	0.0375141	NA	NA		Ankrd6	0.0376001	NA	NA		Athl1	NA	NA	NA		Athl1	0.0397187	NA	NA
Atl1	0.167302	NA	NA		Atp5d	1.00478	NA	NA		Atp5l	2.36778	NA	NA		Ano8	0.0941623	NA	NA		Apip	0.0785477	NA	NA		Apoa1bp	0.370165	NA	NA		Ankrd9	0.0472063	NA	NA		Ankrd9	0.0497482	NA	NA		Atic	0.0978901	NA	NA		Atic	0.0740579	NA	NA
Atl2	0.149121	NA	NA		Atp5e	2.05551	NA	NA		Atp5o	1.30738	NA	NA		Anp32a	0.907452	NA	NA		Apitd1	0.0417703	NA	NA		Apoa2	0.00933077	NA	NA		Anks1	0.0609372	NA	NA		Anks1	0.0402087	NA	NA		Atl1	0.151573	NA	NA		Atl1	0.143847	NA	NA
Atm	0.0391232	NA	NA		Atp5f1	1.19665	NA	NA		Atp5s	0.0674557	NA	NA		Anp32b	0.638217	NA	NA		Aplf	0.0163395	NA	NA		Apobec3	0.0698193	NA	NA		Anks1b	NA	NA	NA		Anks1b	0.0130592	NA	NA		Atl2	0.0629172	NA	NA		Atl2	0.0485077	NA	NA
Atmin	NA	NA	NA		Atp5g1	1.33922	NA	NA		Atp5sl	0.040853	NA	NA		Anp32e	0.34383	NA	NA		Aplp1	0.655	-0.592292	5.9557e-14		Apoc1	0.0267113	NA	NA		Anks3	0.119311	NA	NA		Anks3	0.112479	NA	NA		Atl3	0.0294667	NA	NA		Atl3	NA	NA	NA
Atn1.1	0.215859	NA	NA		Atp5g2	1.50124	NA	NA		Atp6ap1	0.142011	-0.449103	1		Antxr1	0.0050867	NA	NA		Aplp2	0.310348	NA	NA		Apoe	0.565919	-0.938556	0.000100116		Anks6	0.0169591	NA	NA		Anks6	0.00740208	NA	NA		Atm	0.0282518	NA	NA		Atm	0.024517	NA	NA
Atox1	0.964398	NA	NA		Atp5g3	1.06269	NA	NA		Atp6ap2	0.303505	NA	NA		Anxa2	0.0077486	NA	NA		Apmap	0.0351401	NA	NA		Apol7d	0.00993592	NA	NA		Ankzf1	0.0347101	NA	NA		Ankzf1	0.097802	NA	NA		Atmin	0.0765369	NA	NA		Atmin	0.0325781	NA	NA
Atp11a	0.058559	NA	NA		Atp5h	1.59757	NA	NA		Atp6v0a1	0.223745	NA	NA		Anxa5	0.061593	NA	NA		Apoa1	0.0152272	NA	NA		Apold1	0.0227091	NA	NA		Anln	0.121444	NA	NA		Anln	NA	NA	NA		Atn1.1	0.0910048	NA	NA		Atn1.1	0.122887	NA	NA
Atp11b	0.118478	NA	NA		Atp5j	1.5624	NA	NA		Atp6v0a2	0.015492	NA	NA		Anxa6	0.0411828	NA	NA		Apoa1bp	0.346813	NA	NA		Apoo	0.0760737	NA	NA		Ano1	0.08437	NA	NA		Ano1	0.139955	NA	NA		Atox1	0.77358	NA	NA		Atox1	0.836681	NA	NA
Atp11c	0.0381854	NA	NA		Atp5j2	1.85277	NA	NA		Atp6v0b	1.25854	NA	NA		Anxa7	0.0421271	NA	NA		Apoa2	0.015019	NA	NA		Apool	0.240649	NA	NA		Ano10	0.0191531	NA	NA		Ano10	0.0741894	NA	NA		Atp11a	0.0269277	NA	NA		Atp11a	0.095552	NA	NA
Atp13a1	0.0853893	NA	NA		Atp5k	1.74894	NA	NA		Atp6v0d1	0.726975	NA	NA		Aoc2	NA	NA	NA		Apobec3	0.0138017	NA	NA		Apopt1	0.222479	NA	NA		Ano4	NA	NA	NA		Ano4	0.010808	NA	NA		Atp11b	0.0839561	NA	NA		Atp11b	0.0576602	NA	NA
Atp13a2	0.455822	NA	NA		Atp5l	1.81921	-0.296194	1		Atp6v0e	0.31648	NA	NA		Ap1ar	0.2848	NA	NA		Apobr	0.00587445	NA	NA		App	0.340407	-0.597687	0.0996244		Ano6	0.182903	NA	NA		Ano6	0.13324	NA	NA		Atp11c	0.0463615	NA	NA		Atp11c	0.050839	NA	NA
Atp13a3	0.0724774	NA	NA		Atp5o	1.10678	NA	NA		Atp6v0e2	0.614658	NA	NA		Ap1b1	0.15424	NA	NA		Apoc4	0.00762756	NA	NA		Appbp2	0.302163	NA	NA		Ano8	0.0579025	NA	NA		Ano8	0.0893329	NA	NA		Atp13a1	0.0777127	NA	NA		Atp13a1	0.0561674	NA	NA
Atp1a1	0.240222	NA	NA		Atp5s	0.0701032	NA	NA		Atp6v1a	0.395225	NA	NA		Ap1g1	0.194459	NA	NA		Apod	0.00766736	NA	NA		Appl1	0.139427	NA	NA		Ano9	0.0234104	NA	NA		Ano9	NA	NA	NA		Atp13a2	0.218481	NA	NA		Atp13a2	0.184331	NA	NA
Atp1a3	0.133555	NA	NA		Atp5sl	0.0892917	NA	NA		Atp6v1b2	0.567746	NA	NA		Ap1g2	0.0109391	NA	NA		Apoe	0.0560765	NA	NA		Appl2	0.0600442	NA	NA		Anp32a	1.00587	NA	NA		Anp32a	1.22891	NA	NA		Atp13a3	0.0229952	NA	NA		Atp13a3	0.0997193	NA	NA
Atp1b1	0.288609	NA	NA		Atp6ap1	0.162324	NA	NA		Atp6v1c1	0.349968	NA	NA		Ap1m1	0.479214	NA	NA		Apold1	0.00669997	NA	NA		Aprt	0.425343	NA	NA		Anp32b	1.68206	0.548177	1.28487e-08		Anp32b	1.25025	NA	NA		Atp1a1	0.224847	NA	NA		Atp1a1	0.170199	NA	NA
Atp1b2	0.0721104	NA	NA		Atp6ap2	0.228463	NA	NA		Atp6v1d	0.44847	NA	NA		Ap1s1	0.842852	NA	NA		Apoo	0.156236	NA	NA		Aptx	0.102824	NA	NA		Anp32e	0.766348	NA	NA		Anp32e	0.540924	NA	NA		Atp1a3	0.0797487	NA	NA		Atp1a3	0.0189847	NA	NA
Atp1b3	0.255817	NA	NA		Atp6v0a1	0.111268	NA	NA		Atp6v1e1	0.614935	NA	NA		Ap1s2	0.890688	NA	NA		Apoo-ps	0.00747058	NA	NA		Aqp11	0.017385	NA	NA		Antxr1	0.121469	NA	NA		Antxr1	0.0390464	NA	NA		Atp1b1	0.044404	NA	NA		Atp1b1	0.0881403	NA	NA
Atp2a2	0.358054	NA	NA		Atp6v0a2	0.0189153	NA	NA		Atp6v1f	1.48896	NA	NA		Ap2a1	0.268278	NA	NA		Apool	0.112077	NA	NA		Aqp4	0.0205515	NA	NA		Antxr2	0.0600694	NA	NA		Antxr2	NA	NA	NA		Atp1b2	0.0495626	NA	NA		Atp1b2	0.0102799	NA	NA
Atp2b1	0.139451	NA	NA		Atp6v0b	0.722894	NA	NA		Atp6v1g1	1.68424	NA	NA		Ap2a2	0.521448	NA	NA		Apopt1	0.257196	NA	NA		Aqp9	NA	NA	NA		Anxa11	0.0181789	NA	NA		Anxa11	0.00857093	NA	NA		Atp1b3	0.231215	NA	NA		Atp1b3	0.132301	NA	NA
Atp2b2	0.0545835	NA	NA		Atp6v0d1	0.580991	NA	NA		Atp6v1g2	0.293619	NA	NA		Ap2b1	0.68114	NA	NA		App	0.487885	NA	NA		Aqr	0.139531	NA	NA		Anxa2	0.271689	NA	NA		Anxa2	0.683483	0.535476	0.00726841		Atp2a2	0.26158	NA	NA		Atp2a2	0.214371	NA	NA
Atp2b4	NA	NA	NA		Atp6v0e	0.544926	0.264184	1		Atp6v1h	0.202623	NA	NA		Ap2m1	1.78942	NA	NA		Appbp2	0.228887	NA	NA		Araf	0.441412	NA	NA		Anxa3	0.0292764	NA	NA		Anxa3	NA	NA	NA		Atp2b1	0.196961	NA	NA		Atp2b1	0.212593	NA	NA
Atp2c1	0.198334	NA	NA		Atp6v0e2	0.271412	NA	NA		Atp7a	0.0659452	NA	NA		Ap2s1	1.11746	NA	NA		Appl1	0.14722	NA	NA		Arap1	0.0032458	NA	NA		Anxa4	0.0290176	NA	NA		Anxa4	0.0843761	NA	NA		Atp2b2	0.0297682	NA	NA		Atp2b2	0.0111261	NA	NA
Atp5a1	1.3867	NA	NA		Atp6v1a	0.216454	NA	NA		Atp8a1	0.260714	NA	NA		Ap3b1	0.0493684	NA	NA		Appl2	0.0339438	NA	NA		Arap2	0.0475799	NA	NA		Anxa5	0.473475	-0.445809	1		Anxa5	0.95229	0.348986	1		Atp2b4	0.0933188	NA	NA		Atp2b4	0.0275472	NA	NA
Atp5b	1.93611	0.26791	1		Atp6v1b2	0.405336	NA	NA		Atp9a	0.193195	NA	NA		Ap3b2	0.245014	NA	NA		Aprt	0.50405	NA	NA		Arc	0.0225215	NA	NA		Anxa6	0.304481	NA	NA		Anxa6	0.393403	NA	NA		Atp2c1	0.227042	NA	NA		Atp2c1	0.181464	NA	NA
Atp5c1	1.21929	NA	NA		Atp6v1c1	0.12774	NA	NA		Atp9b	0.0511658	NA	NA		Ap3d1	0.135018	NA	NA		Aptx	0.101266	NA	NA		Arcn1	0.281791	NA	NA		Anxa7	0.105316	NA	NA		Anxa7	0.0870855	NA	NA		Atp5a1	1.29109	NA	NA		Atp5a1	1.02293	NA	NA
Atp5d	1.40364	NA	NA		Atp6v1d	0.46026	NA	NA		Atpaf1	0.0369685	NA	NA		Ap3m1	0.113565	NA	NA		Aqp11	NA	NA	NA		Arel1	0.0537916	NA	NA		Ap1ar	0.518254	NA	NA		Ap1ar	0.501208	NA	NA		Atp5b	1.81627	NA	NA		Atp5b	1.93583	NA	NA
Atp5e	2.19143	NA	NA		Atp6v1e1	0.512704	NA	NA		Atpaf2	0.0777302	NA	NA		Ap3m2	0.107019	NA	NA		Aqp6	0.0126305	NA	NA		Arf1	0.675574	NA	NA		Ap1b1	0.140403	NA	NA		Ap1b1	0.138772	NA	NA		Atp5c1	1.14041	NA	NA		Atp5c1	1.05413	NA	NA
Atp5f1	1.11943	NA	NA		Atp6v1f	1.18481	NA	NA		Atpif1	2.73522	NA	NA		Ap3s1	1.02254	NA	NA		Aqr	0.163016	NA	NA		Arf2	0.129809	NA	NA		Ap1g1	0.165714	NA	NA		Ap1g1	0.210332	NA	NA		Atp5d	1.05885	NA	NA		Atp5d	1.11384	NA	NA
Atp5g1	1.54843	NA	NA		Atp6v1g1	1.3014	NA	NA		Atr	0.154219	NA	NA		Ap3s2	0.301142	NA	NA		Ar	0.0163723	NA	NA		Arf3	0.219483	NA	NA		Ap1g2	NA	NA	NA		Ap1g2	0.0100237	NA	NA		Atp5e	2.07961	NA	NA		Atp5e	2.08534	NA	NA
Atp5g2	1.25352	NA	NA		Atp6v1g2	0.149814	NA	NA		Atraid	0.427569	NA	NA		Ap4b1	0.0251677	NA	NA		Araf	0.405212	-0.363484	0.00515101		Arf4	1.06263	NA	NA		Ap1m1	0.234199	NA	NA		Ap1m1	0.293263	NA	NA		Atp5f1	1.2473	NA	NA		Atp5f1	1.08127	NA	NA
Atp5g3	1.10424	NA	NA		Atp6v1h	0.327571	NA	NA		Atrn	0.0439768	NA	NA		Ap4e1	0.0193249	NA	NA		Arap1	0.00449678	NA	NA		Arf5	1.19399	NA	NA		Ap1m2	0.240495	NA	NA		Ap1m2	0.220593	NA	NA		Atp5g1	1.12969	NA	NA		Atp5g1	1.2681	NA	NA
Atp5h	1.6463	NA	NA		Atp7a	0.0229147	NA	NA		Atrnl1	0.0666286	NA	NA		Ap4m1	0.0621304	NA	NA		Arc	0.0109604	NA	NA		Arf6	0.352204	NA	NA		Ap1s1	0.433322	NA	NA		Ap1s1	0.323852	NA	NA		Atp5g2	1.3275	NA	NA		Atp5g2	1.53315	NA	NA
Atp5j	1.72185	NA	NA		Atp8a1	0.130588	NA	NA		Atrx	0.788205	NA	NA		Ap4s1	0.287719	NA	NA		Arcn1	0.168809	NA	NA		Arfgap1	0.168679	NA	NA		Ap1s2	0.118241	-0.580984	0.000578958		Ap1s2	0.168644	-0.473649	0.141304		Atp5g3	0.696195	NA	NA		Atp5g3	0.773669	NA	NA
Atp5j2	1.969	NA	NA		Atp8a2	0.0133944	NA	NA		Atxn1	0.0213878	NA	NA		Ap5m1	0.018043	NA	NA		Arel1	0.0401835	NA	NA		Arfgap2	0.208115	NA	NA		Ap1s3	0.14908	NA	NA		Ap1s3	0.110278	NA	NA		Atp5h	1.34879	NA	NA		Atp5h	1.35225	NA	NA
Atp5k	2.01422	NA	NA		Atp8b1	NA	NA	NA		Atxn10	0.765212	NA	NA		Ap5s1	0.0950454	NA	NA		Arf1	0.681761	NA	NA		Arfgap3	0.0884783	NA	NA		Ap2a1	0.111603	NA	NA		Ap2a1	0.168053	NA	NA		Atp5j	1.52403	NA	NA		Atp5j	1.71994	NA	NA
Atp5l	2.06322	NA	NA		Atp9a	0.234547	NA	NA		Atxn1l	0.0560874	NA	NA		Ap5z1	0.027674	NA	NA		Arf2	0.107667	NA	NA		Arfgef1	0.210379	NA	NA		Ap2a2	0.345678	NA	NA		Ap2a2	0.344908	NA	NA		Atp5j2	1.90723	NA	NA		Atp5j2	1.67483	NA	NA
Atp5o	1.2758	NA	NA		Atp9b	0.0406095	NA	NA		Atxn2	0.108075	NA	NA		Apaf1	0.0599958	NA	NA		Arf3	0.24813	NA	NA		Arfgef2	0.022943	NA	NA		Ap2b1	0.402696	NA	NA		Ap2b1	0.372427	NA	NA		Atp5k	1.69141	NA	NA		Atp5k	1.76335	NA	NA
Atp5s	0.0184714	NA	NA		Atpaf2	0.198883	0.250284	1		Atxn2l	0.421455	NA	NA		Apba1	0.120477	NA	NA		Arf4	1.11863	NA	NA		Arfgef3	NA	NA	NA		Ap2m1	0.842	NA	NA		Ap2m1	0.77991	NA	NA		Atp5l	1.89406	NA	NA		Atp5l	1.87662	NA	NA
Atp5sl	0.0737518	NA	NA		Atpif1	2.82452	NA	NA		Atxn7l1	0.0504131	NA	NA		Apba2	0.461453	NA	NA		Arf4os	0.0108756	NA	NA		Arfip1	0.174365	NA	NA		Ap2s1	0.818909	NA	NA		Ap2s1	0.682627	NA	NA		Atp5o	1.16358	NA	NA		Atp5o	1.05207	NA	NA
Atp6ap1	0.275456	NA	NA		Atr	0.137899	NA	NA		Atxn7l2	0.155417	NA	NA		Apba3	0.0424003	NA	NA		Arf5	1.20576	NA	NA		Arfip2	0.17419	NA	NA		Ap3b1	0.252612	NA	NA		Ap3b1	0.168703	NA	NA		Atp5s	0.0160339	NA	NA		Atp5s	0.0269096	NA	NA
Atp6ap2	0.303415	NA	NA		Atraid	0.359394	NA	NA		Atxn7l3	0.141012	NA	NA		Apbb1	0.766557	NA	NA		Arf6	0.306674	NA	NA		Arfrp1	0.132812	NA	NA		Ap3b2	0.0203097	NA	NA		Ap3b2	0.0605899	NA	NA		Atp5sl	0.0760671	NA	NA		Atp5sl	0.0924018	NA	NA
Atp6v0a1	0.199664	NA	NA		Atrn	0.0417469	NA	NA		Atxn7l3b	2.2672	NA	NA		Apbb2	0.276166	NA	NA		Arfgap1	0.220402	NA	NA		Arglu1	0.774701	NA	NA		Ap3d1	0.193288	NA	NA		Ap3d1	0.167964	NA	NA		Atp6ap1	0.131479	NA	NA		Atp6ap1	0.101902	NA	NA
Atp6v0a2	0.0501246	NA	NA		Atrnl1	0.0651265	NA	NA		Auh	0.0360411	NA	NA		Apc	0.647304	NA	NA		Arfgap2	0.186857	NA	NA		Arhgap1	0.127575	NA	NA		Ap3m1	0.188883	NA	NA		Ap3m1	0.246674	NA	NA		Atp6ap2	0.164791	NA	NA		Atp6ap2	0.0963246	NA	NA
Atp6v0b	1.11157	NA	NA		Atrx	0.885846	0.345514	1		Aup1	0.146166	NA	NA		Apc2	0.270989	NA	NA		Arfgap3	0.074644	NA	NA		Arhgap10	0.0199268	NA	NA		Ap3m2	0.00493679	NA	NA		Ap3m2	0.0542258	NA	NA		Atp6v0a1	0.105518	NA	NA		Atp6v0a1	0.0639302	NA	NA
Atp6v0d1	0.618648	NA	NA		Atxn1	0.157475	NA	NA		Aurkaip1	0.793775	NA	NA		Apeh	0.0950558	NA	NA		Arfgef1	0.128484	NA	NA		Arhgap11a	0.0157738	NA	NA		Ap3s1	0.633241	NA	NA		Ap3s1	0.66533	NA	NA		Atp6v0a2	0.094055	NA	NA		Atp6v0a2	0.0375192	NA	NA
Atp6v0e	0.344465	NA	NA		Atxn10	0.803506	NA	NA		Auts2	0.498722	NA	NA		Apex1	0.423099	NA	NA		Arfgef2	0.031838	NA	NA		Arhgap12	0.20764	NA	NA		Ap3s2	0.194666	NA	NA		Ap3s2	0.272001	NA	NA		Atp6v0b	0.691477	NA	NA		Atp6v0b	0.627206	NA	NA
Atp6v0e2	0.495737	NA	NA		Atxn2	0.0618593	NA	NA		Avl9	0.143394	NA	NA		Apex2	0.0416714	NA	NA		Arfgef3	NA	NA	NA		Arhgap17	0.0801525	NA	NA		Ap4b1	0.0114255	NA	NA		Ap4b1	0.0448625	NA	NA		Atp6v0d1	0.448904	NA	NA		Atp6v0d1	0.279694	NA	NA
Atp6v1a	0.627053	NA	NA		Atxn2l	0.254693	NA	NA		Avp	NA	NA	NA		Aph1a	0.179907	NA	NA		Arfip1	0.0889034	NA	NA		Arhgap18	0.0130284	NA	NA		Ap4e1	0.0246955	NA	NA		Ap4e1	0.0479668	NA	NA		Atp6v0e	0.628252	NA	NA		Atp6v0e	0.623185	NA	NA
Atp6v1b2	0.537115	NA	NA		Atxn3	0.0154006	NA	NA		Axin1	0.131535	NA	NA		Aph1b	0.090762	NA	NA		Arfip2	0.137388	NA	NA		Arhgap19	0.00981622	NA	NA		Ap4m1	0.23074	NA	NA		Ap4m1	0.185383	NA	NA		Atp6v0e2	0.38304	NA	NA		Atp6v0e2	0.458613	NA	NA
Atp6v1c1	0.120889	NA	NA		Atxn7	0.0346523	NA	NA		Axin2	0.0195242	NA	NA		Api5	0.202849	NA	NA		Arfrp1	0.282774	NA	NA		Arhgap20	0.00940148	NA	NA		Ap4s1	0.131462	NA	NA		Ap4s1	0.0491709	NA	NA		Atp6v1a	0.159075	NA	NA		Atp6v1a	0.178811	NA	NA
Atp6v1d	0.298586	NA	NA		Atxn7l1	0.0852486	NA	NA		Azi2	0.256294	NA	NA		Apip	0.105238	NA	NA		Arg2	NA	NA	NA		Arhgap21	0.100406	NA	NA		Ap5m1	0.0735168	NA	NA		Ap5m1	0.0503439	NA	NA		Atp6v1b2	0.305243	NA	NA		Atp6v1b2	0.219349	NA	NA
Atp6v1e1	0.566577	NA	NA		Atxn7l2	0.037475	NA	NA		Azin1	0.251817	NA	NA		Apitd1	0.03917	NA	NA		Arglu1	0.738878	NA	NA		Arhgap22	0.0521329	NA	NA		Ap5s1	0.111583	NA	NA		Ap5s1	0.115118	NA	NA		Atp6v1c1	0.215129	NA	NA		Atp6v1c1	0.0789882	NA	NA
Atp6v1f	1.42158	NA	NA		Atxn7l3	0.203987	NA	NA		Azin2	0.0652334	NA	NA		Aplf	0.0038825	NA	NA		Arhgap1	0.0652269	NA	NA		Arhgap23	0.0104013	NA	NA		Ap5z1	0.0192099	NA	NA		Ap5z1	0.0332173	NA	NA		Atp6v1d	0.415364	NA	NA		Atp6v1d	0.277693	NA	NA
Atp6v1g1	1.41892	NA	NA		Atxn7l3b	2.29441	NA	NA		B230118H07Rik	0.0967192	NA	NA		Aplp1	1.3632	NA	NA		Arhgap10	NA	NA	NA		Arhgap24	0.0158119	NA	NA		Apaf1	0.0800356	NA	NA		Apaf1	0.0413404	NA	NA		Atp6v1e1	0.355577	NA	NA		Atp6v1e1	0.390661	NA	NA
Atp6v1g2	0.352304	NA	NA		Auh	0.100177	NA	NA		B230217C12Rik	0.137281	NA	NA		Aplp2	0.277911	NA	NA		Arhgap12	0.0597033	NA	NA		Arhgap26	0.019231	NA	NA		Apba1	0.0125006	NA	NA		Apba1	0.0137434	NA	NA		Atp6v1f	1.08813	NA	NA		Atp6v1f	0.852948	NA	NA
Atp6v1h	0.329147	NA	NA		Aup1	0.0852094	NA	NA		B230219D22Rik	0.914804	NA	NA		Apmap	0.141612	NA	NA		Arhgap17	0.109091	NA	NA		Arhgap27os2	0.011264	NA	NA		Apba2	0.294993	0.3231	0.000108552		Apba2	0.126035	NA	NA		Atp6v1g1	1.44396	NA	NA		Atp6v1g1	1.26797	NA	NA
Atp7a	0.0229714	NA	NA		Aurkaip1	0.720576	NA	NA		B230312C02Rik	0.046935	NA	NA		Apoa1	0.0801191	NA	NA		Arhgap18	0.0238332	NA	NA		Arhgap29	0.0642492	NA	NA		Apba3	0.0433356	NA	NA		Apba3	0.107411	NA	NA		Atp6v1g2	0.073798	NA	NA		Atp6v1g2	0.0675465	NA	NA
Atp8a1	0.0584549	NA	NA		Auts2	0.485481	NA	NA		B230334C09Rik	0.042802	NA	NA		Apoa1bp	0.436879	NA	NA		Arhgap19	NA	NA	NA		Arhgap31	0.0132187	NA	NA		Apbb1	0.228332	-0.399391	1		Apbb1	0.351528	NA	NA		Atp6v1h	0.148283	NA	NA		Atp6v1h	0.112298	NA	NA
Atp8a2	0.0428257	NA	NA		Avl9	0.243433	NA	NA		B230354K17Rik	0.0576626	NA	NA		Apoa2	0.0103249	NA	NA		Arhgap20	0.00489681	NA	NA		Arhgap32	0.130972	NA	NA		Apbb1ip	0.191168	NA	NA		Apbb1ip	0.0745459	NA	NA		Atp7a	0.0377278	NA	NA		Atp7a	0.0581968	NA	NA
Atp9a	0.282643	NA	NA		Avp	NA	NA	NA		B230369F24Rik	0.113534	NA	NA		Apobr	NA	NA	NA		Arhgap21	0.164262	NA	NA		Arhgap33	0.0364763	NA	NA		Apbb2	0.115361	NA	NA		Apbb2	0.125797	NA	NA		Atp8a1	0.0661491	NA	NA		Atp8a1	0.0290268	NA	NA
Atp9b	0.0539885	NA	NA		Axin1	0.0693781	NA	NA		B3galnt1	0.109255	NA	NA		Apoc4	0.0105017	NA	NA		Arhgap23	NA	NA	NA		Arhgap35	0.199016	NA	NA		Apc	0.243474	NA	NA		Apc	0.323976	NA	NA		Atp8a2	0.0188424	NA	NA		Atp8a2	0.0289304	NA	NA
Atpaf1	0.0522395	NA	NA		Axin2	0.0113777	NA	NA		B3galt1	0.0995962	NA	NA		Apoe	0.0296313	NA	NA		Arhgap24	0.0110182	NA	NA		Arhgap36	0.0453153	NA	NA		Apc2	0.0200617	NA	NA		Apc2	0.0124708	NA	NA		Atp8b2	0.0090653	NA	NA		Atp8b2	0.0302923	NA	NA
Atpaf2	0.0515438	NA	NA		Azi2	0.129339	NA	NA		B3galt6	0.11552	NA	NA		Apold1	0.0276575	NA	NA		Arhgap26	0.00500287	NA	NA		Arhgap39	0.117797	NA	NA		Apeh	0.0998918	NA	NA		Apeh	0.152983	NA	NA		Atp9a	0.110728	NA	NA		Atp9a	0.197882	NA	NA
Atpif1	2.77155	NA	NA		Azin1	0.285247	NA	NA		B3gat1	0.145744	NA	NA		Apoo	0.131087	NA	NA		Arhgap28	NA	NA	NA		Arhgap4	0.0103964	NA	NA		Apela	0.0638151	-0.725605	0.667		Apela	0.779213	0.983718	1.00492e-08		Atp9b	0.0477764	NA	NA		Atp9b	0.0267242	NA	NA
Atr	0.0995896	NA	NA		Azin2	0.0665482	NA	NA		B3gat2	0.0315538	-0.346056	1		Apoo-ps	0.00375803	NA	NA		Arhgap29	NA	NA	NA		Arhgap42	0.0501109	NA	NA		Apex1	0.722914	NA	NA		Apex1	0.604824	NA	NA		Atpaf1	0.0379266	NA	NA		Atpaf1	0.0464211	NA	NA
Atraid	0.430524	NA	NA		B130006D01Rik	0.0417546	NA	NA		B3gat3	0.140865	NA	NA		Apool	0.0400219	NA	NA		Arhgap31	0.00447615	NA	NA		Arhgap44	0.0535012	NA	NA		Apex2	0.0336081	NA	NA		Apex2	0.0383272	NA	NA		Atpaf2	0.08109	NA	NA		Atpaf2	0.0406622	NA	NA
Atrn	0.0901111	NA	NA		B230118H07Rik	0.167285	0.31611	1		B3glct	0.0172628	NA	NA		Apopt1	0.288813	NA	NA		Arhgap32	0.0464486	NA	NA		Arhgap5	0.333792	NA	NA		Aph1a	0.190676	NA	NA		Aph1a	0.178993	NA	NA		Atpif1	2.45458	0.292576	0.486418		Atpif1	2.02357	-0.349446	0.0414031
Atrnl1	0.0535853	NA	NA		B230217C12Rik	0.0448797	NA	NA		B3gnt5	0.0483347	NA	NA		App	0.620757	NA	NA		Arhgap33	0.127091	-0.451248	0.000146648		Arhgdia	0.740701	NA	NA		Aph1b	0.0483028	NA	NA		Aph1b	0.0647484	NA	NA		Atr	0.0353974	NA	NA		Atr	0.11921	NA	NA
Atrx	0.641417	NA	NA		B230219D22Rik	0.944226	NA	NA		B4galnt1	0.139512	NA	NA		Appbp2	0.241822	NA	NA		Arhgap35	0.31639	NA	NA		Arhgdig	0.0372714	NA	NA		Api5	0.399279	NA	NA		Api5	0.311715	NA	NA		Atraid	0.269303	NA	NA		Atraid	0.35868	NA	NA
Atxn1	NA	NA	NA		B230334C09Rik	NA	NA	NA		B4galt1	0.0447797	NA	NA		Appl1	0.228227	NA	NA		Arhgap39	0.136675	NA	NA		Arhgef1	0.060327	NA	NA		Apip	0.123846	NA	NA		Apip	0.111627	NA	NA		Atrn	0.0565221	NA	NA		Atrn	0.0966912	NA	NA
Atxn10	0.711383	NA	NA		B230354K17Rik	0.15933	NA	NA		B4galt2	0.0750306	NA	NA		Appl2	NA	NA	NA		Arhgap42	0.00337077	NA	NA		Arhgef10	0.0177246	NA	NA		Apitd1	0.194608	NA	NA		Apitd1	0.0506832	NA	NA		Atrnl1	0.0810248	NA	NA		Atrnl1	0.0296882	NA	NA
Atxn1l	0.0191069	NA	NA		B230369F24Rik	0.02661	NA	NA		B4galt3	0.116982	NA	NA		Aprt	0.729907	NA	NA		Arhgap44	0.0176609	NA	NA		Arhgef10l	0.140322	NA	NA		Aplf	0.0234068	NA	NA		Aplf	0.036938	NA	NA		Atrx	0.561742	NA	NA		Atrx	0.580908	NA	NA
Atxn2	0.332611	NA	NA		B3galnt1	NA	NA	NA		B4galt4	0.0733096	NA	NA		Aptx	0.23882	NA	NA		Arhgap5	0.169895	NA	NA		Arhgef11	0.0306962	NA	NA		Apln	0.0150061	NA	NA		Apln	NA	NA	NA		Atxn1	0.0501282	NA	NA		Atxn1	0.0804917	NA	NA
Atxn2l	0.233081	NA	NA		B3galnt2	NA	NA	NA		B4galt5	0.0712643	NA	NA		Aqp11	0.0656242	NA	NA		Arhgdia	0.733405	NA	NA		Arhgef12	0.0937715	NA	NA		Aplp1	0.36016	-1.01729	9.80325e-14		Aplp1	0.589213	-0.644447	0.00116212		Atxn10	0.553001	NA	NA		Atxn10	0.448726	NA	NA
Atxn3	0.0576515	NA	NA		B3galt1	0.133591	NA	NA		B4galt6	0.197496	NA	NA		Aqr	0.113558	NA	NA		Arhgdig	0.019654	NA	NA		Arhgef17	0.0791054	NA	NA		Aplp2	0.587962	NA	NA		Aplp2	0.670296	NA	NA		Atxn1l	0.0728597	NA	NA		Atxn1l	0.102991	NA	NA
Atxn7	NA	NA	NA		B3galt2	NA	NA	NA		B4galt7	0.0808597	NA	NA		Ar	0.0763557	NA	NA		Arhgef1	0.128749	NA	NA		Arhgef18	0.0728059	NA	NA		Apmap	0.0674799	NA	NA		Apmap	0.0873267	NA	NA		Atxn2	0.144422	NA	NA		Atxn2	0.15165	NA	NA
Atxn7l1	0.0205876	NA	NA		B3galt4	0.0226187	NA	NA		B4gat1	0.108881	NA	NA		Araf	0.732853	NA	NA		Arhgef10l	0.115713	NA	NA		Arhgef19	0.0103811	NA	NA		Apoa1	0.0443008	NA	NA		Apoa1	0.0424336	NA	NA		Atxn2l	0.332672	NA	NA		Atxn2l	0.195402	NA	NA
Atxn7l2	0.120549	NA	NA		B3galt6	0.0597648	NA	NA		B630005N14Rik	0.091871	NA	NA		Arap1	0.0108926	NA	NA		Arhgef11	0.0582175	NA	NA		Arhgef2	0.0667955	NA	NA		Apoa1bp	0.490275	NA	NA		Apoa1bp	0.410509	NA	NA		Atxn3	0.00940964	NA	NA		Atxn3	NA	NA	NA
Atxn7l3	0.144006	NA	NA		B3gat1	0.189432	NA	NA		B630019K06Rik	0.883577	NA	NA		Arap2	NA	NA	NA		Arhgef12	0.136719	NA	NA		Arhgef25	0.0412463	NA	NA		Apobec3	0.0562468	NA	NA		Apobec3	0.0488005	NA	NA		Atxn7	0.0391336	NA	NA		Atxn7	0.00390517	NA	NA
Atxn7l3b	1.95525	NA	NA		B3gat2	0.0243601	NA	NA		B830012L14Rik	0.0728689	NA	NA		Arap3	0.00495245	NA	NA		Arhgef15	0.00460593	NA	NA		Arhgef26	0.0245672	NA	NA		Apobr	NA	NA	NA		Apobr	0.0427932	NA	NA		Atxn7l1	0.0274545	NA	NA		Atxn7l1	0.0266713	NA	NA
Auh	0.137629	NA	NA		B3gat3	0.089854	NA	NA		B930036N10Rik	0.0242751	NA	NA		Arc	0.0241342	NA	NA		Arhgef17	0.0500203	NA	NA		Arhgef28	0.0205597	NA	NA		Apoc1	0.010241	NA	NA		Apoc1	0.0786174	NA	NA		Atxn7l2	0.0488354	NA	NA		Atxn7l2	0.0907817	NA	NA
Aup1	0.280349	NA	NA		B3glct	0.0623482	NA	NA		B930041F14Rik	0.0809254	NA	NA		Arcn1	0.239453	NA	NA		Arhgef18	0.00927937	NA	NA		Arhgef3	NA	NA	NA		Apoc4	0.00550699	NA	NA		Apoc4	NA	NA	NA		Atxn7l3	0.0574866	NA	NA		Atxn7l3	0.0629044	NA	NA
Aurkaip1	0.615952	NA	NA		B3gnt5	0.0853419	NA	NA		B9d1	0.153978	NA	NA		Arel1	0.107885	NA	NA		Arhgef2	0.302573	NA	NA		Arhgef33	0.0208727	NA	NA		Apoe	0.122697	NA	NA		Apoe	0.112777	NA	NA		Atxn7l3b	2.19161	NA	NA		Atxn7l3b	1.98493	NA	NA
Auts2	0.604116	NA	NA		B4galnt1	0.0521981	NA	NA		B9d2	0.106991	NA	NA		Arf1	0.913267	NA	NA		Arhgef25	0.154708	NA	NA		Arhgef4	0.0806315	NA	NA		Apol7d	0.0289618	NA	NA		Apol7d	0.0306372	NA	NA		Auh	0.143957	NA	NA		Auh	0.151822	NA	NA
Aven	NA	NA	NA		B4galt1	0.0315176	NA	NA		BC002059	0.0361884	NA	NA		Arf2	0.2201	NA	NA		Arhgef28	0.00441892	NA	NA		Arhgef40	0.2042	NA	NA		Apold1	0.0108176	NA	NA		Apold1	0.0148985	NA	NA		Aup1	0.133978	NA	NA		Aup1	0.157396	NA	NA
Avl9	0.250409	NA	NA		B4galt2	0.0213122	NA	NA		BC003331	0.166416	NA	NA		Arf3	0.551293	NA	NA		Arhgef4	0.0226081	NA	NA		Arhgef5	0.00853478	NA	NA		Apoo	0.14642	NA	NA		Apoo	0.168863	NA	NA		Aurkaip1	0.458998	NA	NA		Aurkaip1	0.456248	NA	NA
Avp	0.0188427	NA	NA		B4galt3	0.154808	NA	NA		BC003965	0.186513	NA	NA		Arf4	1.29597	NA	NA		Arhgef40	0.131182	NA	NA		Arhgef6	0.0332574	NA	NA		Apoo-ps	0.011423	NA	NA		Apoo-ps	0.0118138	NA	NA		Auts2	0.515603	NA	NA		Auts2	0.33832	NA	NA
Avpi1	NA	NA	NA		B4galt4	0.0226187	NA	NA		BC004004	0.351293	NA	NA		Arf5	1.84111	NA	NA		Arhgef7	0.219583	NA	NA		Arhgef7	0.113834	NA	NA		Apool	0.291999	NA	NA		Apool	0.213878	NA	NA		Avl9	0.273975	NA	NA		Avl9	0.241031	NA	NA
Axin1	0.0792961	NA	NA		B4galt5	0.0368928	NA	NA		BC005537	0.726023	NA	NA		Arf6	0.483775	-0.340351	1		Arhgef9	0.106539	NA	NA		Arhgef9	0.0783271	NA	NA		Apopt1	0.376471	NA	NA		Apopt1	0.264341	NA	NA		Avp	0.00980408	NA	NA		Avp	0.0261252	NA	NA
Axin2	0.0391763	NA	NA		B4galt6	0.177578	NA	NA		BC005561	0.391064	NA	NA		Arfgap1	0.196902	NA	NA		Arid1a	0.682704	NA	NA		Arid1a	0.558629	NA	NA		App	0.816775	NA	NA		App	0.732445	NA	NA		Avpi1	0.0210309	NA	NA		Avpi1	0.0305256	NA	NA
Azi2	0.266559	NA	NA		B4galt7	0.0695412	NA	NA		BC005624	0.23789	NA	NA		Arfgap2	0.162528	NA	NA		Arid1b	0.109736	NA	NA		Arid1b	0.189217	NA	NA		Appbp2	0.343432	NA	NA		Appbp2	0.443915	NA	NA		Axin1	0.0374437	NA	NA		Axin1	0.0724706	NA	NA
Azin1	0.288254	NA	NA		B4gat1	0.0477029	NA	NA		BC017643	0.0400479	NA	NA		Arfgap3	0.0922498	NA	NA		Arid2	0.325504	NA	NA		Arid2	0.310335	NA	NA		Appl1	0.328654	NA	NA		Appl1	0.240676	NA	NA		Axin2	0.0253062	NA	NA		Axin2	NA	NA	NA
Azin2	NA	NA	NA		B630005N14Rik	0.114236	NA	NA		BC022687	0.0275335	NA	NA		Arfgef1	0.220251	NA	NA		Arid3a	0.0398108	NA	NA		Arid3a	0.0489848	NA	NA		Appl2	0.109371	NA	NA		Appl2	0.047327	NA	NA		Axl	0.00905153	NA	NA		Axl	0.0332185	NA	NA
B230118H07Rik	0.108293	NA	NA		B630019K06Rik	0.557209	NA	NA		BC023829	0.0543731	NA	NA		Arfgef2	0.0505714	NA	NA		Arid3b	0.0711757	NA	NA		Arid3b	0.0032458	NA	NA		Aprt	0.727988	NA	NA		Aprt	0.76278	NA	NA		Azi2	0.167601	NA	NA		Azi2	0.186314	NA	NA
B230217C12Rik	0.0808221	NA	NA		B830012L14Rik	0.257097	NA	NA		BC024139	0.117604	NA	NA		Arfgef3	0.0221634	NA	NA		Arid4a	0.0742944	NA	NA		Arid4a	0.149391	NA	NA		Aptx	0.205539	NA	NA		Aptx	0.109387	NA	NA		Azin1	0.264189	NA	NA		Azin1	0.433203	0.319595	1
B230219D22Rik	0.735076	NA	NA		B930036N10Rik	NA	NA	NA		BC024978	0.0824761	NA	NA		Arfip1	0.0626218	NA	NA		Arid4b	0.436283	NA	NA		Arid4b	0.396772	NA	NA		Aqp11	0.0219741	NA	NA		Aqp11	0.0624268	NA	NA		Azin2	0.0288943	NA	NA		Azin2	0.04624	NA	NA
B230312C02Rik	NA	NA	NA		B930041F14Rik	NA	NA	NA		BC029214	0.325874	NA	NA		Arfip2	0.173709	NA	NA		Arid5a	0.0191026	NA	NA		Arid5a	0.0206626	NA	NA		Aqp4	0.0145739	NA	NA		Aqp4	0.0823062	NA	NA		B130006D01Rik	0.0388295	NA	NA		B130006D01Rik	NA	NA	NA
B230334C09Rik	0.0195765	NA	NA		B9d1	0.0980971	NA	NA		BC029722	0.210862	NA	NA		Arfrp1	0.343938	NA	NA		Arid5b	0.0258712	NA	NA		Arid5b	0.0805371	NA	NA		Aqr	0.194973	NA	NA		Aqr	0.145586	NA	NA		B230118H07Rik	0.140619	NA	NA		B230118H07Rik	0.086413	NA	NA
B230354K17Rik	0.107638	NA	NA		B9d2	0.231732	NA	NA		BC030336	0.156008	NA	NA		Arg2	0.103234	NA	NA		Arih1	0.212769	NA	NA		Arih1	0.239128	NA	NA		Ar	0.088872	NA	NA		Ar	0.0268045	-0.290847	1		B230217C12Rik	0.0489035	NA	NA		B230217C12Rik	0.0628964	NA	NA
B230369F24Rik	0.0571368	NA	NA		BC002059	NA	NA	NA		BC031181	0.79885	NA	NA		Arglu1	0.660467	NA	NA		Arih2	0.130483	NA	NA		Arih2	0.118901	NA	NA		Araf	0.34616	NA	NA		Araf	0.435406	NA	NA		B230219D22Rik	0.661823	NA	NA		B230219D22Rik	0.698112	NA	NA
B2m	NA	NA	NA		BC003331	NA	NA	NA		BC037034	0.184469	NA	NA		Arhgap1	0.137753	NA	NA		Arl1	0.299988	NA	NA		Arl1	0.461359	NA	NA		Arap1	0.0584933	NA	NA		Arap1	0.0187815	NA	NA		B230334C09Rik	0.0524151	NA	NA		B230334C09Rik	0.011183	NA	NA
B3galnt1	0.0886569	NA	NA		BC003965	0.0908232	NA	NA		BC037039	NA	NA	NA		Arhgap10	NA	NA	NA		Arl10	0.0150431	NA	NA		Arl10	0.0255921	NA	NA		Arap2	0.0234691	NA	NA		Arap2	0.0101152	NA	NA		B230354K17Rik	0.0997329	NA	NA		B230354K17Rik	0.176991	NA	NA
B3galt1	0.392335	0.281758	1		BC004004	0.218173	NA	NA		BC051142	0.0395345	NA	NA		Arhgap11a	0.0171358	NA	NA		Arl13b	0.0555491	NA	NA		Arl13b	0.121778	NA	NA		Arc	0.390829	-0.403279	1		Arc	0.677228	NA	NA		B230369F24Rik	0.0355527	NA	NA		B230369F24Rik	0.0122537	NA	NA
B3galt2	0.0429411	NA	NA		BC005537	0.718441	NA	NA		BC051226	0.0432659	NA	NA		Arhgap12	0.153013	NA	NA		Arl14ep	0.104839	NA	NA		Arl14ep	0.142603	NA	NA		Arcn1	0.2365	NA	NA		Arcn1	0.24691	NA	NA		B2m	0.0342525	NA	NA		B2m	0.137561	NA	NA
B3galt6	0.0990473	NA	NA		BC005561	0.18821	NA	NA		Babam1	0.222378	NA	NA		Arhgap17	0.0191882	NA	NA		Arl15	0.031802	NA	NA		Arl15	0.0131279	NA	NA		Arel1	0.0937988	NA	NA		Arel1	0.0824341	NA	NA		B3galnt1	0.0680257	NA	NA		B3galnt1	0.0247357	NA	NA
B3gat1	0.158882	NA	NA		BC005624	0.16976	NA	NA		Bace1	0.117827	NA	NA		Arhgap18	0.0479168	NA	NA		Arl16	0.115752	NA	NA		Arl16	0.117297	NA	NA		Arf1	1.07764	NA	NA		Arf1	1.32237	NA	NA		B3galnt2	0.0270869	NA	NA		B3galnt2	0.0435566	NA	NA
B3gat2	0.0178629	NA	NA		BC017158	0.0471733	NA	NA		Bach1	0.020464	NA	NA		Arhgap19	0.00805025	NA	NA		Arl2	0.308029	NA	NA		Arl2	0.292711	NA	NA		Arf2	0.0959811	NA	NA		Arf2	0.0784238	NA	NA		B3galt1	0.0972742	NA	NA		B3galt1	0.0442329	NA	NA
B3gat3	0.207479	NA	NA		BC017643	0.0114974	NA	NA		Bach2	0.23995	NA	NA		Arhgap20	0.0430002	NA	NA		Arl2bp	1.0019	NA	NA		Arl2bp	0.593891	-0.27382	1		Arf3	0.401755	NA	NA		Arf3	0.373217	NA	NA		B3galt2	0.0086219	NA	NA		B3galt2	NA	NA	NA
B3glct	0.454163	0.392605	1		BC022687	0.0340655	NA	NA		Bad	0.322419	NA	NA		Arhgap21	0.13046	NA	NA		Arl3	0.703404	NA	NA		Arl3	0.873138	NA	NA		Arf4	1.19291	NA	NA		Arf4	1.28669	NA	NA		B3galt6	0.103477	NA	NA		B3galt6	0.0677883	NA	NA
B3gnt5	0.132547	NA	NA		BC023829	0.0879402	NA	NA		Bag1	0.69816	NA	NA		Arhgap22	0.00453822	NA	NA		Arl4a	0.237142	NA	NA		Arl4a	0.582403	NA	NA		Arf4os	0.0104596	NA	NA		Arf4os	NA	NA	NA		B3gat1	0.0954251	NA	NA		B3gat1	0.0863389	NA	NA
B4galnt1	0.143376	NA	NA		BC024139	0.136226	NA	NA		Bag2	0.0770338	NA	NA		Arhgap23	0.0809161	NA	NA		Arl4c	0.588134	-0.316344	1		Arl4c	0.676842	0.325701	1		Arf5	1.41116	NA	NA		Arf5	1.68313	NA	NA		B3gat3	0.129256	NA	NA		B3gat3	0.187469	NA	NA
B4galt1	0.0203856	NA	NA		BC024978	0.0133944	NA	NA		Bag4	0.168	NA	NA		Arhgap26	0.0301845	NA	NA		Arl4d	0.0292259	NA	NA		Arl5a	0.166367	NA	NA		Arf6	0.614642	NA	NA		Arf6	0.642074	NA	NA		B3glct	0.122661	NA	NA		B3glct	0.0804775	NA	NA
B4galt2	0.0749686	NA	NA		BC025920	0.0787819	NA	NA		Bag5	0.234032	NA	NA		Arhgap28	NA	NA	NA		Arl5a	0.118901	NA	NA		Arl5b	0.126007	NA	NA		Arfgap1	0.201509	NA	NA		Arfgap1	0.144975	NA	NA		B3gnt4	NA	NA	NA		B3gnt4	0.0292748	NA	NA
B4galt3	0.235095	NA	NA		BC029214	0.421215	NA	NA		Bag6	0.594008	NA	NA		Arhgap31	0.00473015	NA	NA		Arl5b	0.27382	NA	NA		Arl6	0.197585	NA	NA		Arfgap2	0.244283	NA	NA		Arfgap2	0.140507	NA	NA		B3gnt5	0.0868834	NA	NA		B3gnt5	0.101255	NA	NA
B4galt4	0.0398032	NA	NA		BC029722	0.149812	NA	NA		Bahcc1	NA	NA	NA		Arhgap32	0.182022	NA	NA		Arl6	0.110319	NA	NA		Arl6ip1	0.737	NA	NA		Arfgap3	0.0571253	NA	NA		Arfgap3	0.110657	NA	NA		B4galnt1	0.033948	NA	NA		B4galnt1	0.0105646	NA	NA
B4galt5	0.187343	NA	NA		BC030336	0.0967172	NA	NA		Bahd1	0.0394315	NA	NA		Arhgap33	0.512319	NA	NA		Arl6ip1	0.496139	NA	NA		Arl6ip4	0.349051	NA	NA		Arfgef1	0.221935	NA	NA		Arfgef1	0.167014	NA	NA		B4galt1	0.0384296	NA	NA		B4galt1	0.0259793	NA	NA
B4galt6	0.136961	NA	NA		BC030500	NA	NA	NA		Baiap2	0.0146684	NA	NA		Arhgap35	0.247153	NA	NA		Arl6ip4	0.348021	NA	NA		Arl6ip5	0.281257	NA	NA		Arfgef2	0.0338418	NA	NA		Arfgef2	0.0203104	NA	NA		B4galt2	0.078241	NA	NA		B4galt2	0.0681098	NA	NA
B4galt7	0.0867667	NA	NA		BC031181	0.742299	NA	NA		Baiap2l2	0.0395018	NA	NA		Arhgap36	0.0187673	NA	NA		Arl6ip5	0.155725	-0.281557	1		Arl6ip6	0.681947	NA	NA		Arfgef3	0.0269482	NA	NA		Arfgef3	NA	NA	NA		B4galt3	0.234876	NA	NA		B4galt3	0.11848	NA	NA
B4gat1	0.13655	NA	NA		BC037034	0.132194	NA	NA		Baiap3	0.27169	NA	NA		Arhgap39	0.122716	NA	NA		Arl6ip6	0.302667	NA	NA		Arl8a	0.248629	-0.28803	1		Arfip1	0.159441	NA	NA		Arfip1	0.189685	NA	NA		B4galt4	0.00918616	NA	NA		B4galt4	0.0123179	NA	NA
B630005N14Rik	0.0615998	NA	NA		BC037039	NA	NA	NA		Bak1	0.0201394	NA	NA		Arhgap4	0.00515086	NA	NA		Arl8a	0.288726	NA	NA		Arl8b	0.31612	NA	NA		Arfip2	0.27957	NA	NA		Arfip2	0.278441	NA	NA		B4galt5	0.0283432	NA	NA		B4galt5	0.0669542	NA	NA
B630019K06Rik	0.930955	NA	NA		BC049715	0.0182453	NA	NA		Banf1	0.638487	NA	NA		Arhgap42	0.00938049	NA	NA		Arl8b	0.260243	NA	NA		Armc1	0.249132	NA	NA		Arfrp1	0.258867	NA	NA		Arfrp1	0.247662	NA	NA		B4galt6	0.0858133	NA	NA		B4galt6	0.0684985	NA	NA
B830012L14Rik	0.159631	NA	NA		BC051077	NA	NA	NA		Banp	0.160683	NA	NA		Arhgap44	0.013637	NA	NA		Armc1	0.355842	NA	NA		Armc10	0.109241	NA	NA		Arg2	0.04844	NA	NA		Arg2	NA	NA	NA		B4galt7	0.0990504	NA	NA		B4galt7	0.0549558	NA	NA
B930036N10Rik	0.062293	NA	NA		BC051142	0.0664499	NA	NA		Bap1	0.222148	NA	NA		Arhgap5	0.0940491	NA	NA		Armc10	0.276431	NA	NA		Armc2	0.0615697	NA	NA		Arglu1	0.8878	NA	NA		Arglu1	0.790423	NA	NA		B4gat1	0.0401865	NA	NA		B4gat1	0.0296695	NA	NA
B930041F14Rik	0.0223536	NA	NA		BC051226	0.097708	NA	NA		Bard1	0.016049	NA	NA		Arhgdia	1.0023	NA	NA		Armc2	0.0211337	NA	NA		Armc3	0.0461103	NA	NA		Arhgap1	0.108516	NA	NA		Arhgap1	0.148287	NA	NA		B630005N14Rik	0.100937	NA	NA		B630005N14Rik	0.138821	NA	NA
B9d1	0.277187	NA	NA		Babam1	0.110338	NA	NA		Basp1	2.17589	NA	NA		Arhgdib	0.00459859	NA	NA		Armc5	0.0388811	NA	NA		Armc5	0.0933428	NA	NA		Arhgap10	0.0641245	NA	NA		Arhgap10	0.021228	NA	NA		B630019K06Rik	0.337353	NA	NA		B630019K06Rik	0.226527	-0.491637	1
B9d2	0.159241	NA	NA		Bace1	0.17511	NA	NA		Bax	1.07279	NA	NA		Arhgdig	0.709509	NA	NA		Armc6	0.0614069	NA	NA		Armc6	0.00304269	NA	NA		Arhgap11a	0.194077	NA	NA		Arhgap11a	0.032932	NA	NA		B830012L14Rik	0.163458	NA	NA		B830012L14Rik	0.196225	NA	NA
BC003331	0.0909752	NA	NA		Bach1	0.0961666	NA	NA		Baz1b	0.143199	NA	NA		Arhgef1	0.117572	NA	NA		Armc7	0.0305905	NA	NA		Armc7	0.0284163	NA	NA		Arhgap12	0.190847	NA	NA		Arhgap12	0.1282	NA	NA		B930036N10Rik	0.0544921	NA	NA		B930036N10Rik	0.0743597	NA	NA
BC003965	0.0980229	NA	NA		Bach2	0.0969854	NA	NA		Baz2a	0.0613944	NA	NA		Arhgef10	0.0142792	NA	NA		Armc8	0.120482	NA	NA		Armc8	0.0984156	NA	NA		Arhgap17	0.189122	NA	NA		Arhgap17	0.135062	NA	NA		B9d1	0.176653	NA	NA		B9d1	0.138901	NA	NA
BC004004	0.290762	NA	NA		Bad	0.196566	NA	NA		Baz2b	0.492168	NA	NA		Arhgef10l	0.106767	NA	NA		Armc9	0.0672422	NA	NA		Armc9	0.0574023	NA	NA		Arhgap18	0.0614049	NA	NA		Arhgap18	0.0502396	NA	NA		B9d2	0.118128	NA	NA		B9d2	0.115935	NA	NA
BC005537	0.750627	NA	NA		Bag1	0.598045	NA	NA		Bbc3	0.147655	NA	NA		Arhgef11	0.025919	NA	NA		Armcx1	0.14992	NA	NA		Armcx1	0.151138	NA	NA		Arhgap19	0.103186	NA	NA		Arhgap19	0.015898	NA	NA		BC002059	0.0333819	NA	NA		BC002059	0.0353131	NA	NA
BC005561	0.167055	NA	NA		Bag2	0.0310343	NA	NA		Bbip1	0.927224	NA	NA		Arhgef12	0.14732	NA	NA		Armcx2	0.504881	NA	NA		Armcx2	0.382396	NA	NA		Arhgap20	NA	NA	NA		Arhgap20	NA	NA	NA		BC003331	0.0846074	NA	NA		BC003331	0.128934	NA	NA
BC005624	0.203726	NA	NA		Bag4	0.0381604	NA	NA		Bbs2	0.0187667	NA	NA		Arhgef15	0.128835	NA	NA		Armcx3	0.154319	NA	NA		Armcx3	0.203769	NA	NA		Arhgap21	0.114032	NA	NA		Arhgap21	0.0914437	NA	NA		BC003965	0.124592	NA	NA		BC003965	0.156234	NA	NA
BC017643	0.0886208	NA	NA		Bag5	0.120035	NA	NA		Bbs4	0.0658435	NA	NA		Arhgef17	0.0451855	NA	NA		Armcx4	0.0954755	NA	NA		Armcx4	0.27082	NA	NA		Arhgap23	0.0201787	NA	NA		Arhgap23	0.0342003	NA	NA		BC004004	0.287894	NA	NA		BC004004	0.218286	NA	NA
BC022687	0.10645	NA	NA		Bag6	0.636833	NA	NA		Bbs7	NA	NA	NA		Arhgef18	0.0491321	NA	NA		Armcx5	0.0349826	NA	NA		Armcx5	0.062443	NA	NA		Arhgap24	0.0657242	NA	NA		Arhgap24	0.0295412	NA	NA		BC005537	0.680274	NA	NA		BC005537	0.398328	-0.375864	1
BC023829	0.156372	NA	NA		Bahcc1	0.133196	NA	NA		Bbs9	0.109749	NA	NA		Arhgef19	0.0105989	NA	NA		Armcx6	0.0640982	NA	NA		Armcx6	0.0346693	NA	NA		Arhgap26	0.100379	NA	NA		Arhgap26	0.0265882	NA	NA		BC005561	0.204356	NA	NA		BC005561	0.134903	NA	NA
BC024139	0.180963	NA	NA		Bahd1	0.020678	NA	NA		Bbx	0.125587	NA	NA		Arhgef2	0.230132	NA	NA		Armt1	0.0346738	NA	NA		Armt1	0.0109951	NA	NA		Arhgap27	0.0163242	NA	NA		Arhgap27	0.0101152	NA	NA		BC005624	0.171333	NA	NA		BC005624	0.206822	NA	NA
BC024978	0.0573964	NA	NA		Baiap2	0.0668584	NA	NA		Bcap29	0.209524	NA	NA		Arhgef25	0.0187137	NA	NA		Arnt	0.0911998	NA	NA		Arnt	0.0825607	NA	NA		Arhgap27os1	0.021543	NA	NA		Arhgap27os1	NA	NA	NA		BC017643	0.0200535	NA	NA		BC017643	0.0105646	NA	NA
BC025920	0.039367	NA	NA		Baiap3	0.0793445	NA	NA		Bcap31	0.108934	NA	NA		Arhgef26	0.0259329	NA	NA		Arnt2	0.200576	NA	NA		Arnt2	0.0563639	NA	NA		Arhgap27os2	0.13108	NA	NA		Arhgap27os2	0.0602206	NA	NA		BC022687	0.0388878	NA	NA		BC022687	0.0219244	NA	NA
BC028528	0.0161615	NA	NA		Bak1	0.0464965	NA	NA		Bcar1	0.124577	NA	NA		Arhgef28	0.106116	NA	NA		Arntl	0.011916	NA	NA		Arntl	0.094417	NA	NA		Arhgap28	0.00945113	NA	NA		Arhgap28	0.00629573	NA	NA		BC023829	0.0871367	NA	NA		BC023829	0.0862514	NA	NA
BC029214	0.321916	NA	NA		Banf1	0.572883	NA	NA		Bcas2	1.00361	NA	NA		Arhgef3	0.0232553	NA	NA		Arpc1a	0.966687	NA	NA		Arpc1a	0.495689	NA	NA		Arhgap29	0.0665871	NA	NA		Arhgap29	0.0728977	NA	NA		BC024139	0.0169928	NA	NA		BC024139	0.0114948	NA	NA
BC029722	0.101076	NA	NA		Banp	0.12014	NA	NA		Bcas3	0.0355634	NA	NA		Arhgef33	NA	NA	NA		Arpc1b	0.11807	NA	NA		Arpc1b	0.052771	NA	NA		Arhgap31	0.0163081	NA	NA		Arhgap31	0.0117982	NA	NA		BC024978	0.0470816	NA	NA		BC024978	0.026353	NA	NA
BC030336	0.0576409	NA	NA		Bap1	0.179892	NA	NA		Bcat1	0.200492	NA	NA		Arhgef4	0.104514	NA	NA		Arpc2	1.09511	NA	NA		Arpc2	0.856905	NA	NA		Arhgap32	0.0654255	NA	NA		Arhgap32	0.095146	NA	NA		BC025920	0.0247839	NA	NA		BC025920	0.0303119	NA	NA
BC030500	0.0205596	NA	NA		Basp1	2.07311	NA	NA		Bccip	0.241104	NA	NA		Arhgef40	0.197949	NA	NA		Arpc3	0.639993	NA	NA		Arpc3	0.43788	NA	NA		Arhgap33	0.105813	NA	NA		Arhgap33	0.03203	NA	NA		BC026585	0.0283736	NA	NA		BC026585	0.0817063	NA	NA
BC031181	0.766121	NA	NA		Bax	0.914041	NA	NA		Bcdin3d	NA	NA	NA		Arhgef7	0.236865	NA	NA		Arpc4	0.550021	NA	NA		Arpc4	0.375782	NA	NA		Arhgap35	0.240193	NA	NA		Arhgap35	0.273713	NA	NA		BC029214	0.266162	NA	NA		BC029214	0.21403	NA	NA
BC037034	0.185885	NA	NA		Baz1a	0.0444186	NA	NA		Bckdha	0.0837537	NA	NA		Arhgef9	0.0886896	NA	NA		Arpc5	0.944376	NA	NA		Arpc5	0.536497	NA	NA		Arhgap36	0.128014	NA	NA		Arhgap36	0.0467482	NA	NA		BC029722	0.107568	NA	NA		BC029722	0.0757717	NA	NA
BC037039	0.0419361	NA	NA		Baz1b	0.202488	NA	NA		Bckdk	0.172501	NA	NA		Arid1a	0.572149	NA	NA		Arpc5l	0.611011	NA	NA		Arpc5l	0.410445	NA	NA		Arhgap39	0.120391	NA	NA		Arhgap39	0.104709	NA	NA		BC030336	0.0593034	NA	NA		BC030336	0.101377	NA	NA
BC051077	0.0515301	NA	NA		Baz2a	0.104844	NA	NA		Bcl10	0.169135	NA	NA		Arid1b	0.170036	NA	NA		Arpin	0.0285426	NA	NA		Arpin	0.0244277	NA	NA		Arhgap4	0.00493679	NA	NA		Arhgap4	0.0126431	NA	NA		BC031181	0.718128	NA	NA		BC031181	0.857272	NA	NA
BC051226	0.0967452	NA	NA		Baz2b	0.276983	NA	NA		Bcl11a	0.644892	NA	NA		Arid2	0.215577	NA	NA		Arpp19	0.94528	NA	NA		Arpp19	0.864637	NA	NA		Arhgap42	0.0898452	NA	NA		Arhgap42	0.077251	NA	NA		BC034090	0.0176105	NA	NA		BC034090	0.0050675	NA	NA
Babam1	0.205924	NA	NA		Bbc3	0.246775	NA	NA		Bcl11b	0.12654	NA	NA		Arid3a	0.0400962	NA	NA		Arpp21	0.0148275	NA	NA		Arpp21	NA	NA	NA		Arhgap44	0.0214653	NA	NA		Arhgap44	0.017458	NA	NA		BC037034	0.0778089	NA	NA		BC037034	0.0929059	NA	NA
Bace1	0.179895	NA	NA		Bbip1	0.795002	NA	NA		Bcl2	0.037827	NA	NA		Arid3b	0.0151136	NA	NA		Arrb1	0.0419695	NA	NA		Arrb1	0.0653913	NA	NA		Arhgap5	0.155451	NA	NA		Arhgap5	0.257884	NA	NA		BC037039	0.0182431	NA	NA		BC037039	NA	NA	NA
Bach1	0.124436	NA	NA		Bbof1	0.0309669	NA	NA		Bcl2l1	0.456497	NA	NA		Arid4a	0.159399	NA	NA		Arrb2	0.0929135	NA	NA		Arrb2	0.067535	NA	NA		Arhgap8	0.0518553	NA	NA		Arhgap8	0.0602365	NA	NA		BC049715	0.00949159	NA	NA		BC049715	0.0266941	NA	NA
Bach2	0.0382017	NA	NA		Bbs10	0.0693513	NA	NA		Bcl2l13	0.0850024	NA	NA		Arid4b	0.340386	NA	NA		Arrdc1	0.0263429	NA	NA		Arrdc1	0.0137101	NA	NA		Arhgap9	0.00550699	NA	NA		Arhgap9	0.0258795	NA	NA		BC051077	0.0392908	NA	NA		BC051077	0.0265434	NA	NA
Bad	0.301864	NA	NA		Bbs2	0.0237558	NA	NA		Bcl2l2	0.0199058	NA	NA		Arid5a	NA	NA	NA		Arrdc2	0.00713931	NA	NA		Arrdc2	0.00682684	NA	NA		Arhgdia	0.816136	NA	NA		Arhgdia	0.623072	NA	NA		BC051226	0.0617717	NA	NA		BC051226	0.0426481	NA	NA
Bag1	0.560329	NA	NA		Bbs4	0.153333	NA	NA		Bcl7a	0.111966	NA	NA		Arid5b	0.05636	NA	NA		Arrdc3	0.153754	NA	NA		Arrdc3	0.0494402	NA	NA		Arhgdib	0.0278234	NA	NA		Arhgdib	0.0200608	NA	NA		BC052040	0.00506907	NA	NA		BC052040	0.0197111	NA	NA
Bag2	0.053911	NA	NA		Bbs5	0.0591991	NA	NA		Bcl7b	0.186704	NA	NA		Arih1	0.240556	NA	NA		Arrdc4	0.0938542	NA	NA		Arrdc4	0.0462479	NA	NA		Arhgdig	0.0970123	NA	NA		Arhgdig	0.0720843	NA	NA		BC055324	0.0191675	NA	NA		BC055324	0.00717884	NA	NA
Bag4	0.0978719	NA	NA		Bbs7	0.0683402	NA	NA		Bcl7c	0.211944	NA	NA		Arih2	0.120161	NA	NA		Arsa	0.0203471	NA	NA		Arsa	0.00970002	NA	NA		Arhgef1	0.148647	NA	NA		Arhgef1	0.145352	NA	NA		Babam1	0.16127	NA	NA		Babam1	0.161757	NA	NA
Bag5	0.170208	NA	NA		Bbs9	0.0554326	NA	NA		Bcl9	0.287198	NA	NA		Arl1	0.446813	NA	NA		Arsb	0.00699898	NA	NA		Arsb	0.0880294	NA	NA		Arhgef10	0.0305156	NA	NA		Arhgef10	NA	NA	NA		Bace1	0.176656	NA	NA		Bace1	0.157786	NA	NA
Bag6	0.523423	NA	NA		Bbx	NA	NA	NA		Bcl9l	0.0853731	NA	NA		Arl10	0.0351526	NA	NA		Arsk	0.0138175	NA	NA		Arsg	0.00425946	NA	NA		Arhgef10l	0.0280555	NA	NA		Arhgef10l	0.0664242	NA	NA		Bach1	0.172038	NA	NA		Bach1	0.0903741	NA	NA
Bahcc1	0.0930987	NA	NA		Bcap29	0.0712836	NA	NA		Bclaf1	0.694333	NA	NA		Arl13b	0.0627661	NA	NA		Arv1	0.0287329	NA	NA		Arsi	0.00948532	NA	NA		Arhgef11	0.0341978	NA	NA		Arhgef11	0.0247522	NA	NA		Bach2	0.067664	NA	NA		Bach2	0.042878	NA	NA
Baiap2	0.0193452	NA	NA		Bcap31	0.0581216	NA	NA		Bcor	0.198211	NA	NA		Arl14ep	0.0899605	NA	NA		Arvcf	0.162669	NA	NA		Arsk	0.0473445	NA	NA		Arhgef12	0.108313	NA	NA		Arhgef12	0.103489	NA	NA		Bad	0.261962	NA	NA		Bad	0.218244	NA	NA
Baiap3	0.129957	NA	NA		Bcar1	0.288653	NA	NA		Bcorl1	0.0361677	NA	NA		Arl15	0.0821351	NA	NA		Arxes1	0.0597861	-0.38535	0.00139781		Art1	NA	NA	NA		Arhgef16	0.0261746	NA	NA		Arhgef16	0.0541206	NA	NA		Bag1	0.497413	NA	NA		Bag1	0.759354	0.31046	1
Bak1	0.112565	NA	NA		Bcas2	0.651542	NA	NA		Bcr	0.0687991	NA	NA		Arl16	0.193944	NA	NA		Arxes2	0.161158	-0.574974	2.82781e-07		Arv1	0.0657761	NA	NA		Arhgef17	0.135171	NA	NA		Arhgef17	0.137878	NA	NA		Bag2	0.0257341	NA	NA		Bag2	0.0818832	NA	NA
Banf1	0.674163	NA	NA		Bcas3	0.0493779	NA	NA		Bcs1l	0.119426	NA	NA		Arl2	0.522773	NA	NA		As3mt	0.0760977	NA	NA		Arvcf	0.361758	NA	NA		Arhgef18	0.0330227	NA	NA		Arhgef18	0.0241824	NA	NA		Bag4	0.0583016	NA	NA		Bag4	0.0494218	NA	NA
Banp	0.145485	NA	NA		Bcat1	0.0835766	NA	NA		Bdh1	0.048989	NA	NA		Arl2bp	0.841975	NA	NA		Asah1	0.118874	NA	NA		Arxes1	0.210703	NA	NA		Arhgef19	0.217645	NA	NA		Arhgef19	0.212228	NA	NA		Bag5	0.113206	NA	NA		Bag5	0.102832	NA	NA
Bap1	0.19743	NA	NA		Bcat2	0.0419708	NA	NA		Bdp1	0.118096	NA	NA		Arl3	0.920978	NA	NA		Asap1	0.221721	NA	NA		Arxes2	0.386359	NA	NA		Arhgef2	0.252535	NA	NA		Arhgef2	0.211801	NA	NA		Bag6	0.548664	NA	NA		Bag6	0.396205	NA	NA
Bard1	0.0385695	NA	NA		Bccip	0.211465	NA	NA		Bean1	NA	NA	NA		Arl4a	0.570098	NA	NA		Asap2	0.159834	NA	NA		As3mt	0.145091	NA	NA		Arhgef25	0.0420937	NA	NA		Arhgef25	0.0607697	NA	NA		Bahcc1	0.0949742	NA	NA		Bahcc1	0.0618677	NA	NA
Basp1	2.19136	NA	NA		Bckdha	0.0860851	NA	NA		Becn1	0.0929714	NA	NA		Arl4c	0.650122	NA	NA		Asb1	0.0787687	NA	NA		Asah1	0.252814	NA	NA		Arhgef26	0.0660296	NA	NA		Arhgef26	0.0423342	NA	NA		Bahd1	0.0105878	NA	NA		Bahd1	0.0248517	NA	NA
Bax	0.884939	NA	NA		Bckdk	0.125649	NA	NA		Begain	0.0368625	NA	NA		Arl4d	0.00848896	NA	NA		Asb13	0.0308656	NA	NA		Asap1	0.287728	NA	NA		Arhgef28	0.0815967	NA	NA		Arhgef28	0.19908	NA	NA		Baiap2	0.0274026	NA	NA		Baiap2	NA	NA	NA
Baz1b	0.102083	NA	NA		Bcl10	0.256198	0.375464	1		Bend4	0.0575349	NA	NA		Arl5a	0.185546	NA	NA		Asb3	0.0605545	NA	NA		Asap2	0.0695503	NA	NA		Arhgef3	0.015833	NA	NA		Arhgef3	NA	NA	NA		Baiap3	0.0284919	NA	NA		Baiap3	NA	NA	NA
Baz2a	0.0629683	NA	NA		Bcl11a	0.50343	NA	NA		Bend5	0.423073	NA	NA		Arl5b	0.22081	NA	NA		Asb4	0.022409	NA	NA		Asap3	0.00771387	NA	NA		Arhgef33	0.0236538	NA	NA		Arhgef33	0.0117982	NA	NA		Bak1	0.0273908	NA	NA		Bak1	0.0282133	NA	NA
Baz2b	0.273792	NA	NA		Bcl11b	0.608551	-0.756819	0.196854		Bend6	0.0614752	NA	NA		Arl6	0.105615	NA	NA		Asb5	0.00746693	NA	NA		Asb1	0.0273246	NA	NA		Arhgef38	0.00520941	NA	NA		Arhgef38	0.0112657	NA	NA		Bambi	0.0231919	NA	NA		Bambi	0.0144698	NA	NA
Bbc3	0.198189	NA	NA		Bcl2	0.0715916	NA	NA		Bend7	0.022146	NA	NA		Arl6ip1	0.79868	NA	NA		Asb6	0.0352613	NA	NA		Asb13	0.0627633	NA	NA		Arhgef39	0.0436134	NA	NA		Arhgef39	0.0230253	NA	NA		Banf1	0.569782	NA	NA		Banf1	0.538518	NA	NA
Bbip1	0.824916	NA	NA		Bcl2l1	0.386174	NA	NA		Bet1	0.113699	NA	NA		Arl6ip4	0.251997	NA	NA		Asb7	0.124094	NA	NA		Asb3	0.0849006	NA	NA		Arhgef4	0.0262014	NA	NA		Arhgef4	0.00968904	NA	NA		Banp	0.124421	NA	NA		Banp	0.111987	NA	NA
Bbof1	0.101516	NA	NA		Bcl2l12	0.020678	NA	NA		Bet1l	0.244344	NA	NA		Arl6ip5	0.631049	NA	NA		Asb8	0.0553124	NA	NA		Asb4	0.0877634	NA	NA		Arhgef40	0.114709	NA	NA		Arhgef40	0.091114	NA	NA		Bap1	0.251751	NA	NA		Bap1	0.13176	NA	NA
Bbs1	0.0705841	NA	NA		Bcl2l13	0.0611747	NA	NA		Bex1	1.58118	NA	NA		Arl6ip6	0.287962	NA	NA		Ascc1	0.15801	NA	NA		Asb6	0.0521912	NA	NA		Arhgef5	0.150299	NA	NA		Arhgef5	0.0638689	NA	NA		Basp1	1.39592	0.369236	1		Basp1	0.774473	-0.641952	0.000222791
Bbs12	0.0199175	NA	NA		Bcl2l2	0.041534	NA	NA		Bex2	3.26465	NA	NA		Arl8a	0.571938	NA	NA		Ascc2	0.0373154	NA	NA		Asb7	0.0943307	NA	NA		Arhgef7	0.0882732	NA	NA		Arhgef7	0.197962	NA	NA		Bax	0.8704	NA	NA		Bax	0.936682	NA	NA
Bbs2	0.0358013	NA	NA		Bcl7a	0.237263	NA	NA		Bex4	1.01307	NA	NA		Arl8b	0.392702	NA	NA		Ascc3	0.0599808	NA	NA		Asb8	0.0683721	NA	NA		Arhgef9	0.0834911	NA	NA		Arhgef9	0.030491	NA	NA		Baz1a	0.0188915	NA	NA		Baz1a	0.0883317	NA	NA
Bbs4	NA	NA	NA		Bcl7b	0.142768	NA	NA		Bfar	0.196304	NA	NA		Armc1	0.407263	NA	NA		Ascl1	0.0687467	NA	NA		Ascc1	0.113256	NA	NA		Arid1a	0.884038	NA	NA		Arid1a	0.751255	NA	NA		Baz1b	0.181971	NA	NA		Baz1b	0.156456	NA	NA
Bbs5	0.0220977	NA	NA		Bcl7c	0.0404708	NA	NA		Bfsp1	0.0383794	NA	NA		Armc10	0.167207	NA	NA		Ascl4	0.00756501	NA	NA		Ascc2	0.0691377	NA	NA		Arid1b	0.515736	NA	NA		Arid1b	0.462311	NA	NA		Baz2a	0.112005	NA	NA		Baz2a	0.0674403	NA	NA
Bbs7	0.0561715	NA	NA		Bcl9	0.304361	NA	NA		Bhlhb9	0.621831	NA	NA		Armc2	0.00415788	NA	NA		Asf1a	0.311857	NA	NA		Ascc3	0.0252961	NA	NA		Arid2	0.409083	NA	NA		Arid2	0.300639	NA	NA		Baz2b	0.301222	NA	NA		Baz2b	0.365612	NA	NA
Bbs9	0.0202845	NA	NA		Bcl9l	0.077144	NA	NA		Bicd1	0.285438	NA	NA		Armc3	NA	NA	NA		Asgr1	0.013627	NA	NA		Ascl1	0.272141	NA	NA		Arid3a	0.0390205	NA	NA		Arid3a	0.0604556	NA	NA		Bbc3	0.12608	NA	NA		Bbc3	0.0180221	NA	NA
Bbx	0.136846	NA	NA		Bclaf1	0.470942	NA	NA		Bicd2	0.0436864	NA	NA		Armc5	0.0201316	NA	NA		Ash1l	0.226103	NA	NA		Asf1a	0.340156	NA	NA		Arid3b	0.117036	NA	NA		Arid3b	0.201455	NA	NA		Bbip1	0.689095	NA	NA		Bbip1	0.455616	NA	NA
Bcam	0.0361655	NA	NA		Bcor	0.139185	NA	NA		Bid	NA	NA	NA		Armc6	0.223181	NA	NA		Ash2l	0.208399	NA	NA		Asf1b	0.0217248	NA	NA		Arid4a	0.161791	NA	NA		Arid4a	0.123296	NA	NA		Bbs1	0.0295675	NA	NA		Bbs1	0.0322579	NA	NA
Bcap29	0.126134	NA	NA		Bcorl1	0.0474449	NA	NA		Bin1	0.288527	NA	NA		Armc7	0.00553675	NA	NA		Asic1	0.161984	NA	NA		Ash1l	0.361655	NA	NA		Arid4b	0.445501	NA	NA		Arid4b	0.412833	NA	NA		Bbs2	0.0395083	NA	NA		Bbs2	0.0410701	NA	NA
Bcap31	0.177074	NA	NA		Bcr	0.0811491	NA	NA		Bin3	0.0221687	NA	NA		Armc8	0.316751	NA	NA		Asic3	0.00447615	NA	NA		Ash2l	0.159887	NA	NA		Arid5a	0.0905892	NA	NA		Arid5a	0.187367	NA	NA		Bbs4	0.026093	NA	NA		Bbs4	0.0265023	NA	NA
Bcar1	0.0771312	NA	NA		Bcs1l	0.0786502	NA	NA		Birc2	0.0792355	NA	NA		Armc9	0.0317382	NA	NA		Asic4	0.0129089	NA	NA		Asic1	0.0105245	NA	NA		Arid5b	0.21992	NA	NA		Arid5b	0.312895	NA	NA		Bbs5	0.0189373	NA	NA		Bbs5	0.0387151	NA	NA
Bcas1	0.0555567	NA	NA		Bdh1	0.102855	NA	NA		Birc6	0.603417	NA	NA		Armcx1	0.200333	NA	NA		Asl	0.0283868	NA	NA		Asic2	0.00986953	NA	NA		Arih1	0.313735	NA	NA		Arih1	0.304255	NA	NA		Bbs7	0.0625063	NA	NA		Bbs7	0.0213531	NA	NA
Bcas2	0.937927	NA	NA		Bdp1	0.114644	NA	NA		Bivm	0.105741	NA	NA		Armcx2	0.499085	NA	NA		Asna1	0.340501	NA	NA		Asic4	0.00582698	NA	NA		Arih2	0.213264	NA	NA		Arih2	0.117578	NA	NA		Bbs9	0.0392422	NA	NA		Bbs9	0.0265555	NA	NA
Bcas3	0.034308	NA	NA		Becn1	0.304444	NA	NA		Blcap	0.657818	NA	NA		Armcx3	0.246382	NA	NA		Asns	0.00460593	NA	NA		Asl	0.0796563	NA	NA		Arl1	0.794796	NA	NA		Arl1	0.770735	NA	NA		Bbx	0.0798105	NA	NA		Bbx	0.15255	NA	NA
Bcat1	0.103927	NA	NA		Begain	0.192644	NA	NA		Blm	0.0552908	NA	NA		Armcx4	0.25221	NA	NA		Asnsd1	0.380806	NA	NA		Asna1	0.368274	NA	NA		Arl10	0.0188419	NA	NA		Arl10	0.011464	NA	NA		Bcan	0.00905153	NA	NA		Bcan	0.0504923	NA	NA
Bccip	0.0911085	NA	NA		Bend3	0.0228916	NA	NA		Blmh	0.428152	NA	NA		Armcx5	0.0672442	NA	NA		Aspdh	0.0132681	NA	NA		Asns	0.00934564	NA	NA		Arl13b	0.0842588	NA	NA		Arl13b	0.110512	NA	NA		Bcap29	0.0456508	NA	NA		Bcap29	0.114685	NA	NA
Bcdin3d	NA	NA	NA		Bend4	0.0225073	NA	NA		Bloc1s1	0.558776	NA	NA		Armcx6	0.0861693	NA	NA		Asph	0.077659	NA	NA		Asnsd1	0.423161	NA	NA		Arl14ep	0.205555	NA	NA		Arl14ep	0.201523	NA	NA		Bcap31	0.091828	NA	NA		Bcap31	0.142347	NA	NA
Bckdha	0.131751	NA	NA		Bend5	0.347131	NA	NA		Bloc1s2	0.434082	NA	NA		Armt1	0.0100134	NA	NA		Asphd1	0.0115644	NA	NA		Aspdh	0.00425946	NA	NA		Arl15	0.0274525	NA	NA		Arl15	0.0352479	NA	NA		Bcar1	0.120102	NA	NA		Bcar1	0.133461	NA	NA
Bckdhb	0.0195943	NA	NA		Bend6	NA	NA	NA		Bloc1s3	0.0650288	NA	NA		Arnt	0.0208579	NA	NA		Asphd2	0.0764248	NA	NA		Asph	0.114387	NA	NA		Arl16	0.0965659	NA	NA		Arl16	0.172241	NA	NA		Bcas1	0.0484374	NA	NA		Bcas1	0.0834415	NA	NA
Bckdk	0.111611	NA	NA		Bend7	0.0830069	NA	NA		Bloc1s4	0.0376607	NA	NA		Arnt2	0.289281	NA	NA		Asprv1	NA	NA	NA		Asphd2	0.0883836	NA	NA		Arl2	0.394823	NA	NA		Arl2	0.303015	NA	NA		Bcas2	0.761863	NA	NA		Bcas2	0.736659	NA	NA
Bcl10	0.140625	NA	NA		Bet1	0.1108	NA	NA		Bloc1s5	0.0662819	NA	NA		Arntl	0.051862	NA	NA		Aspscr1	0.195121	NA	NA		Aspm	0.020525	NA	NA		Arl2bp	0.672869	NA	NA		Arl2bp	0.507952	NA	NA		Bcas3	0.0336328	NA	NA		Bcas3	0.0266589	NA	NA
Bcl11a	0.521512	NA	NA		Bet1l	0.220926	NA	NA		Bloc1s6	0.148688	NA	NA		Arntl2	0.00507568	NA	NA		Asrgl1	0.021456	NA	NA		Aspscr1	0.274389	NA	NA		Arl3	0.716964	NA	NA		Arl3	0.650522	NA	NA		Bcat1	0.119009	NA	NA		Bcat1	0.11182	NA	NA
Bcl11b	0.780206	0.553909	0.359667		Bex1	1.03313	NA	NA		Blvra	0.127197	NA	NA		Arpc1a	1.26136	NA	NA		Ass1	0.0102765	NA	NA		Asrgl1	0.118705	NA	NA		Arl4a	0.145209	NA	NA		Arl4a	0.162655	NA	NA		Bccip	0.203821	NA	NA		Bccip	0.250234	NA	NA
Bcl2	0.0579963	NA	NA		Bex2	2.83698	NA	NA		Blzf1	0.0601368	NA	NA		Arpc1b	0.0424963	NA	NA		Aste1	0.088978	NA	NA		Ass1	0.0173295	NA	NA		Arl4c	0.17951	NA	NA		Arl4c	0.0359125	NA	NA		Bcdin3d	0.021588	NA	NA		Bcdin3d	0.0396479	NA	NA
Bcl2l1	0.720161	NA	NA		Bex4	0.708012	NA	NA		Bmi1	0.221499	NA	NA		Arpc2	1.46436	NA	NA		Astn1	0.133968	-0.25226	1		Aste1	0.0518909	NA	NA		Arl4d	NA	NA	NA		Arl4d	0.0549843	NA	NA		Bche	0.0087417	NA	NA		Bche	0.0370665	NA	NA
Bcl2l11	0.0183483	NA	NA		Bfar	0.0692606	NA	NA		Bmp1	0.0632801	NA	NA		Arpc3	0.968844	NA	NA		Astn2	0.0413939	NA	NA		Astn1	0.208818	NA	NA		Arl5a	0.218074	NA	NA		Arl5a	0.259789	NA	NA		Bckdha	0.101936	NA	NA		Bckdha	0.118885	NA	NA
Bcl2l12	NA	NA	NA		Bgn	0.0393538	NA	NA		Bmp2k	0.029881	NA	NA		Arpc4	0.899127	NA	NA		Asun	0.132374	NA	NA		Astn2	0.0222592	NA	NA		Arl5b	0.392465	NA	NA		Arl5b	0.360398	NA	NA		Bckdk	0.125697	NA	NA		Bckdk	0.179734	NA	NA
Bcl2l13	0.0739696	NA	NA		Bhlhb9	0.440227	NA	NA		Bmpr1a	0.09489	NA	NA		Arpc5	1.25687	NA	NA		Asxl1	0.0898147	NA	NA		Asun	0.137694	NA	NA		Arl6	0.279218	NA	NA		Arl6	0.179713	NA	NA		Bcl10	0.157248	NA	NA		Bcl10	0.0822946	NA	NA
Bcl2l2	0.0706225	NA	NA		Bhlhe40	0.0473925	NA	NA		Bmpr2	0.194666	NA	NA		Arpc5l	0.658145	NA	NA		Asxl2	0.0697864	NA	NA		Asxl1	0.0704177	NA	NA		Arl6ip1	0.8238	NA	NA		Arl6ip1	0.668113	NA	NA		Bcl11a	0.66617	NA	NA		Bcl11a	0.69483	NA	NA
Bcl7a	0.162243	NA	NA		Bhlhe41	NA	NA	NA		Bms1	0.0599756	NA	NA		Arpin	0.0604402	NA	NA		Asxl3	0.120229	NA	NA		Asxl2	0.154846	NA	NA		Arl6ip4	0.456829	NA	NA		Arl6ip4	0.332909	NA	NA		Bcl11b	0.568458	0.612965	0.03571		Bcl11b	0.179879	-0.517474	1
Bcl7b	0.190085	NA	NA		Bicd1	0.346368	NA	NA		Bmyc	0.504918	NA	NA		Arpp19	1.05456	NA	NA		Atad1	0.291533	NA	NA		Asxl3	0.00666788	NA	NA		Arl6ip5	0.413392	NA	NA		Arl6ip5	0.225333	NA	NA		Bcl2	0.093867	NA	NA		Bcl2	0.113228	NA	NA
Bcl7c	0.250187	NA	NA		Bicd2	0.104417	NA	NA		Bnip1	0.222786	NA	NA		Arpp21	0.0275596	NA	NA		Atad2b	0.114274	NA	NA		Atad1	0.305047	NA	NA		Arl6ip6	0.520188	NA	NA		Arl6ip6	0.419992	NA	NA		Bcl2l1	0.423821	NA	NA		Bcl2l1	0.239179	NA	NA
Bcl9	0.332917	NA	NA		Bid	NA	NA	NA		Bnip2	0.27378	NA	NA		Arrb1	0.0886295	NA	NA		Atad3a	0.0891123	NA	NA		Atad2	0.0378685	NA	NA		Arl8a	0.155863	NA	NA		Arl8a	0.127504	NA	NA		Bcl2l11	0.0278041	NA	NA		Bcl2l11	0.061607	NA	NA
Bcl9l	0.113793	NA	NA		Bin1	0.132061	NA	NA		Bnip3	0.175273	NA	NA		Arrb2	0.187814	NA	NA		Atad3aos	0.0602005	NA	NA		Atad2b	0.071606	NA	NA		Arl8b	0.324807	NA	NA		Arl8b	0.281191	NA	NA		Bcl2l12	0.0146086	NA	NA		Bcl2l12	0.105701	NA	NA
Bclaf1	0.537544	NA	NA		Bin3	0.0422342	NA	NA		Bnip3l	0.727705	NA	NA		Arrdc1	0.0674228	NA	NA		Atad5	0.0493366	NA	NA		Atad3a	0.093918	NA	NA		Armc1	0.376394	NA	NA		Armc1	0.458597	NA	NA		Bcl2l13	0.0361537	NA	NA		Bcl2l13	0.143448	NA	NA
Bcor	0.118642	NA	NA		Birc2	0.116031	NA	NA		Bod1	0.30488	NA	NA		Arrdc2	0.0202192	NA	NA		Atat1	0.864872	-0.293937	0.275944		Atad3aos	0.041325	NA	NA		Armc10	0.389347	NA	NA		Armc10	0.348083	NA	NA		Bcl2l2	0.0400416	NA	NA		Bcl2l2	0.0305897	NA	NA
Bcorl1	0.0184714	NA	NA		Birc6	0.258534	NA	NA		Bod1l	0.41624	NA	NA		Arrdc3	0.165563	NA	NA		Atcay	0.15448	NA	NA		Atad5	0.0359484	NA	NA		Armc2	0.019506	NA	NA		Armc2	0.0581013	NA	NA		Bcl7a	0.318648	NA	NA		Bcl7a	0.473176	NA	NA
Bcr	0.0597604	NA	NA		Bivm	0.127793	NA	NA		Bok	0.0961623	NA	NA		Arrdc4	0.0701199	NA	NA		Ate1	0.0487615	NA	NA		Atat1	0.308703	NA	NA		Armc5	0.0501938	NA	NA		Armc5	0.0786609	NA	NA		Bcl7b	0.202705	NA	NA		Bcl7b	0.236731	NA	NA
Bcs1l	0.110156	NA	NA		Blcap	0.531707	NA	NA		Bola1	0.137592	NA	NA		Arsa	0.0198446	NA	NA		Atf1	0.0865648	NA	NA		Atcay	0.0277064	NA	NA		Armc6	0.033759	NA	NA		Armc6	0.0242613	NA	NA		Bcl7c	0.158311	NA	NA		Bcl7c	0.146473	NA	NA
Bdh1	0.0971781	NA	NA		Blm	0.022384	NA	NA		Bola2	0.686854	NA	NA		Arsb	0.0201472	NA	NA		Atf2	0.390048	NA	NA		Ate1	0.113832	NA	NA		Armc7	0.0247733	NA	NA		Armc7	0.0266972	NA	NA		Bcl9	0.404992	NA	NA		Bcl9	0.312383	NA	NA
Bdp1	0.147608	NA	NA		Blmh	0.299171	NA	NA		Bola3	0.317498	NA	NA		Arsk	0.0128577	NA	NA		Atf3	0.121607	NA	NA		Atf1	0.140717	NA	NA		Armc8	0.248088	NA	NA		Armc8	0.149315	NA	NA		Bcl9l	0.0716572	NA	NA		Bcl9l	0.0646507	NA	NA
Bean1	0.0446176	NA	NA		Bloc1s1	0.494823	NA	NA		Bop1	NA	NA	NA		Arv1	0.104054	NA	NA		Atf4	0.509807	-0.307148	0.750533		Atf2	0.253377	NA	NA		Armc9	0.0792235	NA	NA		Armc9	0.0852801	NA	NA		Bclaf1	0.566694	NA	NA		Bclaf1	0.524975	NA	NA
Becn1	0.164535	NA	NA		Bloc1s2	0.459505	NA	NA		Borcs5	0.121373	NA	NA		Arvcf	0.183703	NA	NA		Atf5	0.107189	NA	NA		Atf3	0.503265	NA	NA		Armcx1	0.223469	NA	NA		Armcx1	0.299044	NA	NA		Bcor	0.152185	NA	NA		Bcor	0.234818	NA	NA
Begain	0.0774958	NA	NA		Bloc1s3	NA	NA	NA		Borcs6	0.0220707	NA	NA		Arxes1	0.707594	NA	NA		Atf6	0.0202007	NA	NA		Atf4	0.575005	NA	NA		Armcx2	0.428431	NA	NA		Armcx2	0.374536	NA	NA		Bcorl1	0.0659228	NA	NA		Bcorl1	0.0267733	NA	NA
Bend5	0.346391	NA	NA		Bloc1s4	0.102055	NA	NA		Borcs7	0.384211	NA	NA		Arxes2	1.04702	NA	NA		Atf6b	0.264	NA	NA		Atf5	0.141922	NA	NA		Armcx3	0.157777	NA	NA		Armcx3	0.161679	NA	NA		Bcr	0.0864993	NA	NA		Bcr	0.067598	NA	NA
Bend6	NA	NA	NA		Bloc1s5	0.0952525	NA	NA		Borcs8	0.290033	NA	NA		As3mt	0.273493	NA	NA		Atf7	0.074606	NA	NA		Atf6	0.0199303	NA	NA		Armcx4	0.279184	NA	NA		Armcx4	0.223374	NA	NA		Bcs1l	0.0287574	NA	NA		Bcs1l	0.0366851	NA	NA
Bend7	0.0214773	NA	NA		Bloc1s6	0.267898	NA	NA		Bpgm	0.460739	NA	NA		Asah1	0.160055	NA	NA		Atf7ip	0.563568	NA	NA		Atf6b	0.25863	NA	NA		Armcx5	0.092879	NA	NA		Armcx5	0.0675644	NA	NA		Bdh1	0.0448149	NA	NA		Bdh1	0.0122857	NA	NA
Bet1	0.131224	NA	NA		Blvra	0.0530742	NA	NA		Bphl	0.183375	NA	NA		Asap1	0.168785	NA	NA		Atg10	0.0660047	NA	NA		Atf7	0.14795	NA	NA		Armcx6	0.0294619	NA	NA		Armcx6	0.0991155	NA	NA		Bdp1	0.140752	NA	NA		Bdp1	0.145543	NA	NA
Bet1l	0.229976	NA	NA		Blzf1	0.0267783	NA	NA		Bpifb1	0.0791723	NA	NA		Asap2	0.10144	NA	NA		Atg101	0.0628424	NA	NA		Atf7ip	0.214855	NA	NA		Armt1	0.063378	NA	NA		Armt1	0.060816	NA	NA		Becn1	0.213798	NA	NA		Becn1	0.255184	NA	NA
Bex1	1.20935	NA	NA		Bmi1	0.33584	NA	NA		Bpnt1	0.123787	NA	NA		Asap3	0.006109	NA	NA		Atg12	0.248249	NA	NA		Atg10	0.0875388	NA	NA		Arnt	0.111088	NA	NA		Arnt	0.0342267	NA	NA		Begain	0.0353819	NA	NA		Begain	0.066954	NA	NA
Bex2	2.98628	NA	NA		Bmp1	0.0441025	NA	NA		Bptf	0.448721	NA	NA		Asb1	0.0752124	NA	NA		Atg13	0.119478	NA	NA		Atg101	0.110282	NA	NA		Arnt2	0.0905944	NA	NA		Arnt2	0.0657154	NA	NA		Bend3	0.0106207	NA	NA		Bend3	0.0248417	NA	NA
Bex4	0.766832	NA	NA		Bmp2k	0.0564376	NA	NA		Braf	0.206719	NA	NA		Asb10	NA	NA	NA		Atg14	0.0232939	NA	NA		Atg12	0.120865	-0.333934	1		Arntl	0.124552	NA	NA		Arntl	0.0734686	NA	NA		Bend4	0.0367347	NA	NA		Bend4	0.0281954	NA	NA
Bfar	0.10978	NA	NA		Bmper	0.0182453	NA	NA		Brap	0.129095	NA	NA		Asb13	0.0441003	NA	NA		Atg16l1	0.116717	NA	NA		Atg13	0.0428955	NA	NA		Arpc1a	0.882327	NA	NA		Arpc1a	0.999701	NA	NA		Bend5	0.318223	NA	NA		Bend5	0.155716	-0.37452	1
Bfsp1	0.0515964	NA	NA		Bmpr1a	0.129473	NA	NA		Brat1	0.0542588	NA	NA		Asb3	0.0756521	NA	NA		Atg16l2	0.0291261	NA	NA		Atg14	0.0392564	NA	NA		Arpc1b	0.235351	NA	NA		Arpc1b	0.185959	NA	NA		Bend7	0.0276476	NA	NA		Bend7	0.0752187	NA	NA
Bhlhb9	0.567546	NA	NA		Bmpr2	0.09025	NA	NA		Brcc3	0.121881	NA	NA		Asb4	0.0989432	NA	NA		Atg2a	0.0399307	NA	NA		Atg16l1	0.0887114	NA	NA		Arpc2	1.0375	NA	NA		Arpc2	1.00838	NA	NA		Bet1	0.13017	NA	NA		Bet1	0.10766	NA	NA
Bhlhe40	0.0195943	NA	NA		Bms1	0.113224	NA	NA		Brd1	0.0249093	NA	NA		Asb5	0.0260457	NA	NA		Atg2b	0.0922814	NA	NA		Atg16l2	0.0518477	NA	NA		Arpc3	0.478247	-0.384549	1		Arpc3	0.656339	NA	NA		Bet1l	0.12824	NA	NA		Bet1l	0.217969	NA	NA
Bicd1	0.365926	NA	NA		Bmyc	0.258243	NA	NA		Brd2	0.524278	NA	NA		Asb6	0.0900831	NA	NA		Atg3	0.259184	NA	NA		Atg2a	0.0183505	NA	NA		Arpc4	0.570518	NA	NA		Arpc4	0.507752	NA	NA		Bex1	0.70951	0.402434	1		Bex1	0.444716	NA	NA
Bicd2	0.0402107	NA	NA		Bnip1	0.0774064	NA	NA		Brd3	0.625003	NA	NA		Asb7	0.101208	NA	NA		Atg4a	0.0428588	NA	NA		Atg2b	0.0647894	NA	NA		Arpc5	0.600934	-0.407528	1		Arpc5	0.768099	NA	NA		Bex2	2.64522	0.626005	2.66555e-12		Bex2	1.58892	-0.663743	1.45343e-11
Bid	0.0610579	NA	NA		Bnip2	0.168976	NA	NA		Brd4	0.661046	NA	NA		Asb8	0.153579	NA	NA		Atg4b	0.12476	NA	NA		Atg3	0.223738	NA	NA		Arpc5l	0.56666	NA	NA		Arpc5l	0.578774	NA	NA		Bex4	0.489331	NA	NA		Bex4	0.424445	NA	NA
Bin1	0.263352	NA	NA		Bnip3	0.25582	NA	NA		Brd7	0.30285	NA	NA		Ascc1	0.228402	NA	NA		Atg4c	0.0425177	NA	NA		Atg4a	0.0406561	NA	NA		Arpin	0.0948205	NA	NA		Arpin	0.0597771	NA	NA		Bfar	0.139367	NA	NA		Bfar	0.151244	NA	NA
Bin3	0.0342989	NA	NA		Bnip3l	0.686651	NA	NA		Brd8	0.385829	NA	NA		Ascc2	0.0431444	NA	NA		Atg4d	0.129199	NA	NA		Atg4b	0.130192	NA	NA		Arpp19	1.28405	NA	NA		Arpp19	1.23026	NA	NA		Bgn	0.0183032	NA	NA		Bgn	0.0288237	NA	NA
Birc2	0.0649023	NA	NA		Bod1	0.213643	NA	NA		Brd9	0.31994	NA	NA		Ascc3	0.0743892	NA	NA		Atg5	0.127443	NA	NA		Atg4c	0.0358628	NA	NA		Arpp21	NA	NA	NA		Arpp21	0.00740208	NA	NA		Bhlhb9	0.355678	0.291952	1		Bhlhb9	0.1576	NA	NA
Birc5	NA	NA	NA		Bod1l	0.29842	NA	NA		Brdt	NA	NA	NA		Ascl1	0.00827114	NA	NA		Atg7	0.0266312	NA	NA		Atg4d	0.0715162	NA	NA		Arrb1	0.0413032	NA	NA		Arrb1	0.0172925	NA	NA		Bhlhe22	0.00997437	NA	NA		Bhlhe22	0.0517781	NA	NA
Birc6	0.292653	-0.416936	1		Bok	0.178713	NA	NA		Bre	0.166284	NA	NA		Asf1a	0.202647	NA	NA		Atg9a	0.0584039	NA	NA		Atg5	0.0776416	NA	NA		Arrb2	0.0782231	NA	NA		Arrb2	0.0430375	NA	NA		Bicd1	0.21053	NA	NA		Bicd1	0.213067	NA	NA
Bivm	0.08361	NA	NA		Bola1	0.269204	NA	NA		Brf1	0.0281784	NA	NA		Asf1b	0.0129717	NA	NA		Atic	0.0601639	NA	NA		Atg7	0.0733701	NA	NA		Arrdc1	0.123428	NA	NA		Arrdc1	0.207879	NA	NA		Bicd2	0.0990543	NA	NA		Bicd2	0.0534083	NA	NA
Blcap	0.858169	NA	NA		Bola2	0.777105	NA	NA		Brf2	0.0201394	NA	NA		Ash1l	0.258342	NA	NA		Atl1	0.132368	NA	NA		Atg9a	0.049466	NA	NA		Arrdc2	0.00471316	NA	NA		Arrdc2	0.0123553	NA	NA		Bid	0.016549	NA	NA		Bid	0.0281402	NA	NA
Blmh	0.293254	NA	NA		Bola3	0.219934	NA	NA		Bri3	1.0902	NA	NA		Ash2l	0.238334	NA	NA		Atl2	0.0809136	NA	NA		Athl1	0.0482232	NA	NA		Arrdc3	0.221027	NA	NA		Arrdc3	0.167177	NA	NA		Bin1	0.159522	NA	NA		Bin1	0.096098	NA	NA
Bloc1s1	0.631062	NA	NA		Bop1	0.105114	NA	NA		Bri3bp	0.158537	NA	NA		Asic1	0.0947305	NA	NA		Atl3	0.00548359	NA	NA		Atic	0.0388184	NA	NA		Arrdc4	0.154194	NA	NA		Arrdc4	0.18781	NA	NA		Bin3	0.0191086	NA	NA		Bin3	0.0554625	NA	NA
Bloc1s2	0.362404	NA	NA		Borcs5	0.133024	NA	NA		Brinp1	0.305881	NA	NA		Asic2	0.123701	NA	NA		Atm	0.00981803	NA	NA		Atl1	0.0214563	NA	NA		Arsa	0.0411867	NA	NA		Arsa	0.0377563	NA	NA		Birc2	0.105003	NA	NA		Birc2	0.133956	NA	NA
Bloc1s3	0.0916423	NA	NA		Borcs6	0.0576323	NA	NA		Brinp2	0.0999507	NA	NA		Asl	0.0380647	NA	NA		Atmin	0.0108756	NA	NA		Atl2	0.0422722	NA	NA		Arsb	0.045637	NA	NA		Arsb	0.0315307	NA	NA		Birc5	0.0274587	NA	NA		Birc5	0.0398265	NA	NA
Bloc1s4	0.0182814	NA	NA		Borcs7	0.341665	NA	NA		Brinp3	0.189794	NA	NA		Asna1	0.335454	NA	NA		Atn1.1	0.135159	NA	NA		Atl3	0.00435997	NA	NA		Arsg	0.0374506	NA	NA		Arsg	0.071069	NA	NA		Birc6	0.419721	NA	NA		Birc6	0.450323	NA	NA
Bloc1s5	0.088858	NA	NA		Borcs8	0.219691	NA	NA		Brix1	0.169599	NA	NA		Asns	0.227013	NA	NA		Atoh8	NA	NA	NA		Atm	0.0158644	NA	NA		Arsk	0.031652	NA	NA		Arsk	0.0691797	NA	NA		Bivm	0.0538556	NA	NA		Bivm	0.0860333	NA	NA
Bloc1s6	0.134881	NA	NA		Bpgm	0.493795	NA	NA		Brk1	0.849702	NA	NA		Asnsd1	0.372187	NA	NA		Atox1	0.848411	NA	NA		Atmin	0.0614186	NA	NA		Art1	0.016221	NA	NA		Art1	0.031587	NA	NA		Blcap	0.471502	0.251113	1		Blcap	0.220809	-0.349325	1
Blvra	0.0409033	NA	NA		Bphl	0.117355	NA	NA		Brms1	0.0377335	NA	NA		Aspdh	0.0222852	NA	NA		Atp11a	0.0262921	NA	NA		Atn1.1	0.293216	NA	NA		Artn	NA	NA	NA		Artn	0.0192159	NA	NA		Blm	0.0297499	NA	NA		Blm	0.0256279	NA	NA
Blvrb	0.0204722	NA	NA		Bpnt1	0.0925414	NA	NA		Brms1l	0.209934	NA	NA		Asph	0.070799	NA	NA		Atp11b	0.0674719	NA	NA		Atoh8	NA	NA	NA		Arv1	0.0318409	NA	NA		Arv1	0.0310446	NA	NA		Blmh	0.168839	NA	NA		Blmh	0.168297	NA	NA
Blzf1	0.0553885	NA	NA		Bptf	0.502623	NA	NA		Brox	0.142775	NA	NA		Asphd1	0.0709752	NA	NA		Atp11c	0.0711421	NA	NA		Atox1	1.03301	NA	NA		Arvcf	0.236518	NA	NA		Arvcf	0.13813	NA	NA		Bloc1s1	0.424293	NA	NA		Bloc1s1	0.459803	NA	NA
Bmi1	0.254493	NA	NA		Braf	0.132282	NA	NA		Brpf1	0.0387693	NA	NA		Asphd2	0.164509	NA	NA		Atp13a1	0.0747367	NA	NA		Atp10b	NA	NA	NA		Arxes1	0.20151	NA	NA		Arxes1	0.259768	NA	NA		Bloc1s2	0.258213	NA	NA		Bloc1s2	0.257024	NA	NA
Bmp1	0.052207	NA	NA		Brap	0.059649	NA	NA		Brsk1	0.157469	NA	NA		Asprv1	NA	NA	NA		Atp13a2	0.243352	NA	NA		Atp11a	0.0711651	NA	NA		Arxes2	0.317909	NA	NA		Arxes2	0.328641	NA	NA		Bloc1s3	0.0298596	NA	NA		Bloc1s3	0.120882	NA	NA
Bmp2k	0.02104	NA	NA		Brca2	0.0482549	NA	NA		Brsk2	0.101046	NA	NA		Aspscr1	0.211798	NA	NA		Atp13a3	0.0702757	NA	NA		Atp11b	0.111178	NA	NA		As3mt	0.127004	NA	NA		As3mt	0.0715448	NA	NA		Bloc1s4	0.0715358	NA	NA		Bloc1s4	0.0962734	NA	NA
Bmpr1a	0.0812108	NA	NA		Brcc3	0.105169	NA	NA		Brwd1	0.619543	NA	NA		Asrgl1	0.086047	NA	NA		Atp1a1	0.199806	NA	NA		Atp11c	0.0553959	NA	NA		Asah1	0.276031	NA	NA		Asah1	0.376788	NA	NA		Bloc1s5	0.0945806	NA	NA		Bloc1s5	0.111826	NA	NA
Bmpr2	0.227941	NA	NA		Brd1	0.0211008	NA	NA		Brwd3	0.0450544	NA	NA		Ass1	0.118027	NA	NA		Atp1a2	0.00713821	NA	NA		Atp13a1	0.0396528	NA	NA		Asah2	NA	NA	NA		Asah2	0.0120409	NA	NA		Bloc1s6	0.172147	NA	NA		Bloc1s6	0.196562	NA	NA
Bms1	0.0355572	NA	NA		Brd2	0.457611	NA	NA		Bscl2	0.260885	NA	NA		Aste1	0.025137	NA	NA		Atp1a3	0.0175233	-0.364721	0.00596016		Atp13a2	0.177699	NA	NA		Asap1	0.302086	NA	NA		Asap1	0.349796	NA	NA		Bloc1s6os	0.0187305	NA	NA		Bloc1s6os	0.0233723	NA	NA
Bmyc	0.396044	NA	NA		Brd3	0.875624	NA	NA		Bsdc1	0.0391085	NA	NA		Astn1	0.2343	NA	NA		Atp1b1	0.216751	-0.26306	1		Atp13a3	0.0799256	NA	NA		Asap2	0.120643	NA	NA		Asap2	0.0430618	NA	NA		Blvra	0.0174203	NA	NA		Blvra	0.0492335	NA	NA
Bnip1	0.128058	NA	NA		Brd4	0.457811	NA	NA		Bsg	1.02863	NA	NA		Astn2	0.0167572	NA	NA		Atp1b2	0.0868985	NA	NA		Atp1a1	0.434511	NA	NA		Asap3	0.0155965	NA	NA		Asap3	0.0184907	NA	NA		Blzf1	0.0512385	NA	NA		Blzf1	0.0809612	NA	NA
Bnip2	0.234827	NA	NA		Brd7	0.377308	NA	NA		Bsn	0.139323	NA	NA		Asun	0.0776696	NA	NA		Atp1b3	0.200454	NA	NA		Atp1a2	0.10953	-0.580144	0.0046932		Asb1	0.0085358	NA	NA		Asb1	0.0394974	NA	NA		Bmf	0.0443585	NA	NA		Bmf	0.00390517	NA	NA
Bnip3	0.242071	NA	NA		Brd8	0.311293	NA	NA		Btaf1	0.0191831	NA	NA		Asxl1	0.0709738	NA	NA		Atp2a2	0.247023	NA	NA		Atp1a3	0.0344326	NA	NA		Asb13	0.0877336	NA	NA		Asb13	0.0448725	NA	NA		Bmi1	0.202358	NA	NA		Bmi1	0.211274	NA	NA
Bnip3l	0.803449	NA	NA		Brd9	0.532884	NA	NA		Btbd1	0.565829	NA	NA		Asxl2	0.0673573	NA	NA		Atp2b1	0.163126	-0.471115	0.000530955		Atp1b1	0.146193	NA	NA		Asb3	0.123672	NA	NA		Asb3	0.101863	NA	NA		Bmp1	0.0629997	NA	NA		Bmp1	0.106467	NA	NA
Bod1	0.285504	NA	NA		Brdt	0.0251194	NA	NA		Btbd10	0.193167	NA	NA		Asxl3	0.128065	NA	NA		Atp2b2	0.0203964	NA	NA		Atp1b2	0.111711	-0.784656	3.42403e-07		Asb4	0.16508	NA	NA		Asb4	0.135781	NA	NA		Bmp2k	0.034258	NA	NA		Bmp2k	0.0525863	NA	NA
Bod1l	0.256294	NA	NA		Bre	0.161773	NA	NA		Btbd11	0.0173558	NA	NA		Atad1	0.554358	NA	NA		Atp2b3	0.0115029	NA	NA		Atp1b3	0.218554	NA	NA		Asb6	0.0178013	NA	NA		Asb6	0.0971138	NA	NA		Bmp3	0.0299654	NA	NA		Bmp3	NA	NA	NA
Bok	0.240378	NA	NA		Brf1	0.170687	NA	NA		Btbd17	0.104681	NA	NA		Atad2	0.00565078	NA	NA		Atp2b4	0.0671598	NA	NA		Atp2a2	0.326064	-0.538587	0.168164		Asb7	0.147637	NA	NA		Asb7	0.120538	NA	NA		Bmp7	0.0364691	NA	NA		Bmp7	NA	NA	NA
Bola1	0.165956	NA	NA		Brf2	0.0220745	NA	NA		Btbd2	0.255271	NA	NA		Atad2b	0.0179545	NA	NA		Atp2c1	0.33138	-0.257431	1		Atp2b1	0.263944	NA	NA		Asb8	0.0939797	NA	NA		Asb8	0.0818942	NA	NA		Bmper	0.0176728	NA	NA		Bmper	0.0318457	NA	NA
Bola2	0.536413	-0.339827	1		Bri3	1.35998	NA	NA		Btbd3	0.0899853	NA	NA		Atad3a	0.23469	NA	NA		Atp4a	0.0149708	NA	NA		Atp2b2	NA	NA	NA		Ascc1	0.183747	NA	NA		Ascc1	0.211983	NA	NA		Bmpr1a	0.145935	NA	NA		Bmpr1a	0.116115	NA	NA
Bola3	0.14398	NA	NA		Bri3bp	0.126059	NA	NA		Btbd6	0.103029	NA	NA		Atad3aos	0.0621918	NA	NA		Atp5a1	1.24551	NA	NA		Atp2b4	0.195568	NA	NA		Ascc2	0.0445263	NA	NA		Ascc2	0.0400871	NA	NA		Bmpr2	0.100349	NA	NA		Bmpr2	0.127045	NA	NA
Bop1	0.0748502	NA	NA		Brinp1	0.144161	NA	NA		Btbd9	0.244339	NA	NA		Atad5	0.0699426	NA	NA		Atp5b	1.85819	NA	NA		Atp2c1	0.150845	NA	NA		Ascc3	0.088807	NA	NA		Ascc3	0.111125	NA	NA		Bms1	0.0474686	NA	NA		Bms1	0.0790224	NA	NA
Borcs5	0.148139	NA	NA		Brinp2	0.0201338	NA	NA		Btf3	1.67251	NA	NA		Atat1	0.859603	NA	NA		Atp5c1	1.13528	NA	NA		Atp4a	0.0099315	NA	NA		Ascl1	0.130565	-0.639952	0.021453		Ascl1	0.13133	-0.559223	0.00280273		Bmyc	0.157449	NA	NA		Bmyc	0.124406	NA	NA
Borcs6	0.041668	NA	NA		Brinp3	0.0339481	NA	NA		Btf3l4	1.06546	NA	NA		Atcay	0.39951	NA	NA		Atp5d	1.22757	NA	NA		Atp5a1	1.09889	NA	NA		Ascl4	0.00684073	NA	NA		Ascl4	0.0141071	NA	NA		Bnip1	0.0892503	NA	NA		Bnip1	0.0770502	NA	NA
Borcs7	0.366002	NA	NA		Brip1os	0.0220449	NA	NA		Btg1	1.01865	NA	NA		Ate1	0.140284	NA	NA		Atp5e	2.15796	NA	NA		Atp5b	1.61334	NA	NA		Asf1a	0.339896	NA	NA		Asf1a	0.351472	NA	NA		Bnip2	0.267182	NA	NA		Bnip2	0.394713	NA	NA
Borcs8	0.223085	NA	NA		Brix1	0.136749	NA	NA		Btg2	0.373756	NA	NA		Atf1	0.0910275	NA	NA		Atp5f1	1.22855	NA	NA		Atp5c1	1.16399	NA	NA		Asf1b	0.071039	NA	NA		Asf1b	0.00970225	NA	NA		Bnip3	0.148567	NA	NA		Bnip3	0.230053	NA	NA
Bpgm	0.686957	0.359722	1		Brk1	0.842898	NA	NA		Btg3	0.0169759	NA	NA		Atf2	0.47529	NA	NA		Atp5g1	1.34487	NA	NA		Atp5d	1.31008	NA	NA		Ash1l	0.312618	NA	NA		Ash1l	0.349066	NA	NA		Bnip3l	0.736426	NA	NA		Bnip3l	0.908629	NA	NA
Bphl	0.0575392	NA	NA		Brms1	0.046941	NA	NA		Btrc	0.0593191	NA	NA		Atf3	0.0352047	NA	NA		Atp5g2	1.67092	NA	NA		Atp5e	2.05725	NA	NA		Ash2l	0.450878	NA	NA		Ash2l	0.305687	NA	NA		Bod1	0.21332	NA	NA		Bod1	0.306865	NA	NA
Bpifb1	0.0195765	NA	NA		Brms1l	0.228588	NA	NA		Bub3	0.434892	NA	NA		Atf4	0.793428	NA	NA		Atp5g3	0.751091	NA	NA		Atp5f1	0.899021	NA	NA		Asic1	0.0219263	NA	NA		Asic1	NA	NA	NA		Bod1l	0.384903	NA	NA		Bod1l	0.364374	NA	NA
Bpnt1	0.121604	NA	NA		Brox	0.190323	NA	NA		Bud31	0.817845	NA	NA		Atf5	0.0739148	NA	NA		Atp5h	1.41493	NA	NA		Atp5g1	1.26068	NA	NA		Asic2	0.00627387	NA	NA		Asic2	NA	NA	NA		Bok	0.0639419	NA	NA		Bok	0.112156	NA	NA
Bptf	0.456682	NA	NA		Brpf1	0.125899	NA	NA		Bysl	0.0605678	NA	NA		Atf6	0.033435	NA	NA		Atp5j	1.70733	NA	NA		Atp5g2	1.67563	NA	NA		Asic3	0.00628279	NA	NA		Asic3	0.0172607	NA	NA		Bola1	0.216635	NA	NA		Bola1	0.28204	NA	NA
Braf	0.0700239	NA	NA		Brsk1	0.17703	NA	NA		Bzrap1	0.0855311	NA	NA		Atf6b	0.244666	NA	NA		Atp5j2	1.64719	NA	NA		Atp5g3	0.802713	NA	NA		Asic4	NA	NA	NA		Asic4	NA	NA	NA		Bola2	0.586323	NA	NA		Bola2	0.818251	NA	NA
Brap	0.190073	NA	NA		Brsk2	0.033885	NA	NA		Bzw1	0.920207	NA	NA		Atf7	0.0577663	NA	NA		Atp5k	1.75167	NA	NA		Atp5h	1.61974	NA	NA		Asl	0.0519199	NA	NA		Asl	0.086106	NA	NA		Bola3	0.250089	NA	NA		Bola3	0.219709	NA	NA
Brat1	NA	NA	NA		Brwd1	0.512683	NA	NA		Bzw2	0.620107	NA	NA		Atf7ip	0.309224	NA	NA		Atp5l	1.94015	NA	NA		Atp5j	1.55514	NA	NA		Asna1	0.36695	NA	NA		Asna1	0.369636	NA	NA		Bop1	0.0590839	NA	NA		Bop1	0.125774	NA	NA
Brca2	NA	NA	NA		Brwd3	0.229414	0.441723	0.0285466		C030014I23Rik	0.0738481	NA	NA		Atg10	0.0551191	NA	NA		Atp5o	1.22742	NA	NA		Atp5j2	1.68478	NA	NA		Asns	0.0508993	NA	NA		Asns	0.0698965	NA	NA		Borcs5	0.0867927	NA	NA		Borcs5	0.0290188	NA	NA
Brcc3	0.173504	NA	NA		Bscl2	0.243099	NA	NA		C030034I22Rik	0.0126935	NA	NA		Atg101	0.18976	NA	NA		Atp5s	0.0418132	NA	NA		Atp5k	1.69047	NA	NA		Asnsd1	0.642135	-0.431763	1		Asnsd1	0.965141	NA	NA		Borcs6	0.0549359	NA	NA		Borcs6	0.0850431	NA	NA
Brd1	NA	NA	NA		Bsdc1	0.104654	NA	NA		C030039L03Rik	0.0324754	NA	NA		Atg12	0.273329	NA	NA		Atp5sl	0.0879113	NA	NA		Atp5l	1.93996	NA	NA		Asph	0.167217	NA	NA		Asph	0.0890676	NA	NA		Borcs7	0.344474	NA	NA		Borcs7	0.257806	NA	NA
Brd2	0.507761	NA	NA		Bsg	0.815894	NA	NA		C130026L21Rik	0.116851	NA	NA		Atg13	0.0841023	NA	NA		Atp6ap1	0.131276	NA	NA		Atp5o	1.03026	NA	NA		Asphd1	NA	NA	NA		Asphd1	NA	NA	NA		Borcs8	0.188222	NA	NA		Borcs8	0.170469	NA	NA
Brd3	0.612373	NA	NA		Bsn	0.0923945	NA	NA		C130071C03Rik	0.0198001	NA	NA		Atg14	0.07998	NA	NA		Atp6ap2	0.134147	NA	NA		Atp5s	0.0394977	NA	NA		Asphd2	0.0416887	NA	NA		Asphd2	0.00591292	NA	NA		Bpgm	0.44754	NA	NA		Bpgm	0.306161	NA	NA
Brd4	0.517139	NA	NA		Btaf1	NA	NA	NA		C1d	1.04638	NA	NA		Atg16l1	0.104608	NA	NA		Atp6v0a1	0.162509	NA	NA		Atp5sl	0.0368542	NA	NA		Aspm	0.119711	NA	NA		Aspm	0.0121448	NA	NA		Bphl	0.0762734	NA	NA		Bphl	0.08598	NA	NA
Brd7	0.391548	NA	NA		Btbd1	0.682277	0.347384	1		C1galt1c1	0.170954	NA	NA		Atg16l2	0.0643007	NA	NA		Atp6v0a2	0.0557921	NA	NA		Atp6ap1	0.134015	NA	NA		Asprv1	0.00868913	NA	NA		Asprv1	0.0500028	NA	NA		Bpnt1	0.0869818	NA	NA		Bpnt1	0.0798299	NA	NA
Brd8	0.456975	NA	NA		Btbd10	0.130201	NA	NA		C1qbp	0.596997	NA	NA		Atg2a	0.0131289	NA	NA		Atp6v0b	0.678813	NA	NA		Atp6ap2	0.185445	NA	NA		Aspscr1	0.322796	NA	NA		Aspscr1	0.354019	NA	NA		Bptf	0.550291	NA	NA		Bptf	0.582625	NA	NA
Brd9	0.560036	NA	NA		Btbd17	0.0860451	NA	NA		C1ql1	0.0642814	NA	NA		Atg2b	0.0874288	NA	NA		Atp6v0d1	0.401401	-0.33526	0.132228		Atp6v0a1	0.0662189	NA	NA		Asrgl1	0.123871	NA	NA		Asrgl1	0.0925786	NA	NA		Braf	0.127979	NA	NA		Braf	0.160913	NA	NA
Brdt	0.0191069	NA	NA		Btbd2	0.216394	NA	NA		C1qtnf2	NA	NA	NA		Atg3	0.331579	NA	NA		Atp6v0e	0.576491	0.411608	1.32817e-07		Atp6v0a2	0.0990909	NA	NA		Ass1	0.0149197	NA	NA		Ass1	0.0572556	NA	NA		Brap	0.13993	NA	NA		Brap	0.129503	NA	NA
Bre	0.207555	NA	NA		Btbd3	0.0308851	NA	NA		C1qtnf4	0.283459	-0.71978	0.011587		Atg4a	0.00465776	NA	NA		Atp6v0e2	0.357583	NA	NA		Atp6v0b	0.576118	NA	NA		Aste1	0.0907202	NA	NA		Aste1	0.0718998	NA	NA		Brat1	0.0203472	NA	NA		Brat1	0.0110392	NA	NA
Brf1	0.11354	NA	NA		Btbd6	0.0925077	NA	NA		C2cd2	0.0187667	NA	NA		Atg4b	0.218723	NA	NA		Atp6v1a	0.287152	NA	NA		Atp6v0d1	0.364117	NA	NA		Astn1	0.019445	NA	NA		Astn1	0.0319455	NA	NA		Brca2	0.00914368	NA	NA		Brca2	0.0405858	NA	NA
Brf2	0.0200031	NA	NA		Btbd7	0.067373	NA	NA		C2cd2l	0.100825	NA	NA		Atg4c	0.025587	NA	NA		Atp6v1b2	0.248276	-0.302587	0.322687		Atp6v0e	0.596412	-0.56114	0.0021478		Astn2	0.00540275	NA	NA		Astn2	NA	NA	NA		Brcc3	0.143879	NA	NA		Brcc3	0.0697963	NA	NA
Bri3	1.14466	NA	NA		Btbd9	0.123583	NA	NA		C2cd3	0.111184	NA	NA		Atg4d	0.115769	NA	NA		Atp6v1c1	0.117452	NA	NA		Atp6v0e2	0.320373	-0.272587	1		Asun	0.289452	NA	NA		Asun	0.208168	NA	NA		Brd1	0.0665438	NA	NA		Brd1	0.0788528	NA	NA
Bri3bp	0.153616	NA	NA		Btf3	1.85609	NA	NA		C2cd4c	0.0479145	NA	NA		Atg5	0.194349	NA	NA		Atp6v1d	0.310445	-0.323601	0.460827		Atp6v1a	0.192748	-0.275095	1		Asxl1	0.124018	NA	NA		Asxl1	0.0573755	NA	NA		Brd2	0.539438	NA	NA		Brd2	0.398355	NA	NA
Brinp1	0.170103	NA	NA		Btf3l4	1.18327	NA	NA		C2cd5	0.243707	NA	NA		Atg7	0.0352208	NA	NA		Atp6v1e1	0.648521	NA	NA		Atp6v1b2	0.176602	NA	NA		Asxl2	0.230486	NA	NA		Asxl2	0.2071	NA	NA		Brd3	0.715592	NA	NA		Brd3	0.550696	NA	NA
Brinp2	0.0346067	NA	NA		Btg1	0.902638	NA	NA		C330006A16Rik	0.13089	NA	NA		Atg9a	0.0710738	NA	NA		Atp6v1f	1.14134	NA	NA		Atp6v1c1	0.189564	NA	NA		Asxl3	0.129988	NA	NA		Asxl3	0.0373393	NA	NA		Brd4	0.470353	NA	NA		Brd4	0.552177	NA	NA
Brinp3	0.187311	NA	NA		Btg2	0.32625	NA	NA		C330007P06Rik	0.0342587	NA	NA		Atg9b	0.015181	NA	NA		Atp6v1g1	1.57442	NA	NA		Atp6v1d	0.354811	NA	NA		Atad1	0.395538	NA	NA		Atad1	0.275207	NA	NA		Brd7	0.500224	NA	NA		Brd7	0.318079	NA	NA
Brip1os	0.0367342	NA	NA		Btrc	0.170548	NA	NA		C330013E15Rik	0.0160618	NA	NA		Athl1	NA	NA	NA		Atp6v1g2	0.0953697	NA	NA		Atp6v1e1	0.425888	NA	NA		Atad2	0.237028	0.296563	3.51523e-08		Atad2	0.0499038	NA	NA		Brd8	0.490723	NA	NA		Brd8	0.410172	NA	NA
Brix1	0.109659	NA	NA		Bub3	0.716487	NA	NA		C330018D20Rik	0.0660076	NA	NA		Atic	0.119754	NA	NA		Atp6v1h	0.184589	NA	NA		Atp6v1f	1.0638	NA	NA		Atad2b	0.0525971	NA	NA		Atad2b	0.0331396	NA	NA		Brd9	0.500245	NA	NA		Brd9	0.482069	NA	NA
Brk1	0.96911	NA	NA		Bud31	0.366746	NA	NA		C530008M17Rik	0.143026	NA	NA		Atl1	0.240662	NA	NA		Atp7a	0.0400906	NA	NA		Atp6v1g1	1.32357	NA	NA		Atad3a	0.166138	NA	NA		Atad3a	0.125968	NA	NA		Brdt	0.0366615	NA	NA		Brdt	NA	NA	NA
Brms1	0.166626	NA	NA		Bysl	0.115042	NA	NA		C530044C16Rik	NA	NA	NA		Atl2	0.106074	NA	NA		Atp7b	0.00793353	NA	NA		Atp6v1g2	0.0684699	NA	NA		Atad3aos	0.0143847	NA	NA		Atad3aos	0.0126179	NA	NA		Bre	0.166173	NA	NA		Bre	0.154713	NA	NA
Brms1l	0.147454	NA	NA		Bzrap1	NA	NA	NA		C730034F03Rik	0.0368144	NA	NA		Atl3	0.00854263	NA	NA		Atp8a1	0.0480986	NA	NA		Atp6v1h	0.159059	NA	NA		Atad5	0.102617	NA	NA		Atad5	0.0429013	NA	NA		Brf1	0.0832854	NA	NA		Brf1	0.0894146	NA	NA
Brox	0.375606	NA	NA		Bzw1	0.957884	NA	NA		C77370	0.498897	NA	NA		Atm	0.013172	NA	NA		Atp8a2	0.0106819	NA	NA		Atp7a	0.0167106	NA	NA		Atat1	0.257175	-0.305007	1		Atat1	0.426389	NA	NA		Brf2	0.0194932	NA	NA		Brf2	0.013663	NA	NA
Brpf1	0.0636568	NA	NA		Bzw2	0.591327	NA	NA		C87436	0.108166	NA	NA		Atmin	0.031327	NA	NA		Atp8b2	0.00746693	NA	NA		Atp7b	0.0138061	NA	NA		Atcay	0.00883189	NA	NA		Atcay	0.0268446	NA	NA		Bri3	1.51967	NA	NA		Bri3	1.50484	NA	NA
Brpf3	0.0182452	NA	NA		C030014I23Rik	NA	NA	NA		C920006O11Rik	0.0685351	NA	NA		Atn1.1	0.135077	NA	NA		Atp8b3	0.0203	NA	NA		Atp8a1	0.0163007	NA	NA		Atcayos	NA	NA	NA		Atcayos	NA	NA	NA		Bri3bp	0.166747	NA	NA		Bri3bp	0.205712	NA	NA
Brsk1	0.114959	NA	NA		C030034I22Rik	NA	NA	NA		C920021L13Rik	0.0212392	NA	NA		Atox1	1.08031	NA	NA		Atp9a	0.0614818	-0.341014	0.0134349		Atp8b2	0.00635579	NA	NA		Ate1	0.116904	NA	NA		Ate1	0.106446	NA	NA		Brinp1	0.0250749	NA	NA		Brinp1	NA	NA	NA
Brsk2	0.0413788	NA	NA		C030039L03Rik	0.0561173	NA	NA		Caap1	0.142416	NA	NA		Atp10a	0.00878554	NA	NA		Atp9b	0.0153666	NA	NA		Atp9a	0.0910599	-0.277189	1		Atf1	0.29332	NA	NA		Atf1	0.214572	NA	NA		Brip1os	0.035923	NA	NA		Brip1os	0.0178043	NA	NA
Brwd1	0.899564	NA	NA		C130071C03Rik	0.106196	NA	NA		Cab39	0.474913	NA	NA		Atp11a	0.0583552	NA	NA		Atpaf1	0.0888453	NA	NA		Atp9b	0.0336433	NA	NA		Atf2	0.430207	NA	NA		Atf2	0.374621	NA	NA		Brix1	0.0790378	NA	NA		Brix1	0.160991	NA	NA
Brwd3	0.0182181	NA	NA		C1d	0.66131	NA	NA		Cab39l	0.0435468	NA	NA		Atp11b	0.0802565	NA	NA		Atpaf2	0.104916	NA	NA		Atpaf1	0.0558978	NA	NA		Atf3	1.00955	-0.54198	1		Atf3	2.10268	0.937783	3.87743e-09		Brk1	0.79064	NA	NA		Brk1	0.73864	NA	NA
Bscl2	0.331106	NA	NA		C1galt1	0.113092	NA	NA		Cabin1	0.0939019	NA	NA		Atp11c	0.0910443	NA	NA		Atpif1	2.32794	-0.412418	1.01723e-20		Atpaf2	0.0540471	NA	NA		Atf4	0.60503	NA	NA		Atf4	0.514025	NA	NA		Brms1	0.117902	NA	NA		Brms1	0.0931146	NA	NA
Bsdc1	0.120406	NA	NA		C1galt1c1	0.0724321	NA	NA		Cables1	0.0384016	NA	NA		Atp13a1	0.0824745	NA	NA		Atr	0.0381213	NA	NA		Atpif1	1.9445	NA	NA		Atf5	0.168901	NA	NA		Atf5	0.138376	NA	NA		Brms1l	0.131863	NA	NA		Brms1l	0.0980622	NA	NA
Bsg	0.932748	NA	NA		C1qbp	0.394039	NA	NA		Cables2	0.0646567	NA	NA		Atp13a2	0.439264	NA	NA		Atraid	0.266284	NA	NA		Atr	0.11523	NA	NA		Atf6	0.0125687	NA	NA		Atf6	0.0719708	NA	NA		Brox	0.155594	NA	NA		Brox	0.124982	NA	NA
Bsn	0.080164	NA	NA		C1qtnf4	0.353523	NA	NA		Cacfd1	0.391615	NA	NA		Atp13a3	0.0742374	NA	NA		Atrn	0.110914	NA	NA		Atraid	0.431943	NA	NA		Atf6b	0.255992	NA	NA		Atf6b	0.312194	NA	NA		Brpf1	0.0478397	NA	NA		Brpf1	0.082522	NA	NA
Btaf1	0.0380568	NA	NA		C230035I16Rik	0.0253958	NA	NA		Cachd1	0.0423368	NA	NA		Atp1a1	0.271597	NA	NA		Atrnl1	0.0181269	NA	NA		Atrn	0.125263	NA	NA		Atf7	0.0859491	NA	NA		Atf7	0.0867101	NA	NA		Brpf3	0.00728558	NA	NA		Brpf3	0.0261223	NA	NA
Btbd1	0.425921	NA	NA		C2cd2	NA	NA	NA		Cacna1a	0.16428	NA	NA		Atp1a2	0.0290743	NA	NA		Atrx	0.609584	NA	NA		Atrnl1	0.0748185	NA	NA		Atf7ip	0.329007	NA	NA		Atf7ip	0.316087	NA	NA		Brsk1	0.122335	NA	NA		Brsk1	0.0312523	NA	NA
Btbd10	0.331461	0.359875	1		C2cd2l	0.110271	NA	NA		Cacna1b	0.177147	NA	NA		Atp1a3	0.306554	NA	NA		Atxn1	0.0639251	NA	NA		Atrx	0.542307	NA	NA		Atg10	0.177801	NA	NA		Atg10	0.180224	NA	NA		Brsk2	0.0869773	NA	NA		Brsk2	0.0119908	NA	NA
Btbd2	0.248747	NA	NA		C2cd3	0.0398064	NA	NA		Cacna1d	0.112651	NA	NA		Atp1b1	0.459787	-0.352933	1		Atxn10	0.610787	-0.276095	1		Atxn1	0.241404	NA	NA		Atg101	0.195199	NA	NA		Atg101	0.200403	NA	NA		Brwd1	0.522369	NA	NA		Brwd1	0.271389	-0.366466	1
Btbd3	0.08361	NA	NA		C2cd5	0.095933	NA	NA		Cacna1e	0.172713	NA	NA		Atp1b2	0.0534585	NA	NA		Atxn1l	0.0069296	NA	NA		Atxn10	0.556101	NA	NA		Atg12	0.2323	NA	NA		Atg12	0.265392	NA	NA		Brwd3	0.11647	NA	NA		Brwd3	0.109681	NA	NA
Btbd6	0.0173228	NA	NA		C330006A16Rik	0.0548079	NA	NA		Cacna1h	0.123812	NA	NA		Atp1b3	0.326493	NA	NA		Atxn2	0.158271	NA	NA		Atxn1l	0.0477582	NA	NA		Atg13	0.0522426	NA	NA		Atg13	0.0771287	NA	NA		Bscl2	0.229315	NA	NA		Bscl2	0.198548	NA	NA
Btbd9	0.185422	NA	NA		C330007P06Rik	0.153667	NA	NA		Cacna1i	0.0322176	NA	NA		Atp2a2	0.473061	NA	NA		Atxn2l	0.203955	NA	NA		Atxn2	0.199308	NA	NA		Atg14	0.0545244	NA	NA		Atg14	0.012411	NA	NA		Bsdc1	0.0907925	NA	NA		Bsdc1	0.09252	NA	NA
Btf3	1.51736	NA	NA		C330018D20Rik	0.0209688	NA	NA		Cacna2d1	0.437886	NA	NA		Atp2b1	0.433933	NA	NA		Atxn3	0.0370129	NA	NA		Atxn2l	0.190759	NA	NA		Atg16l1	0.100474	NA	NA		Atg16l1	0.138479	NA	NA		Bsg	0.944611	NA	NA		Bsg	0.832518	NA	NA
Btf3l4	0.877756	NA	NA		C330027C09Rik	NA	NA	NA		Cacna2d2	0.315556	NA	NA		Atp2b2	0.0560125	NA	NA		Atxn7	0.0246481	NA	NA		Atxn3	NA	NA	NA		Atg16l2	0.0236116	NA	NA		Atg16l2	0.0380615	NA	NA		Bsn	0.0392549	NA	NA		Bsn	0.0285269	NA	NA
Btg1	0.802918	-0.412959	1		C530008M17Rik	0.239958	NA	NA		Cacna2d3	0.0583571	NA	NA		Atp2b3	0.00515086	NA	NA		Atxn7l1	0.0644289	NA	NA		Atxn7	0.0563721	NA	NA		Atg2a	0.0425814	NA	NA		Atg2a	0.0126431	NA	NA		Bspry	0.0179255	NA	NA		Bspry	0.00390517	NA	NA
Btg2	0.604032	NA	NA		C77370	0.553805	NA	NA		Cacnb1	0.19147	NA	NA		Atp2b4	0.0554148	NA	NA		Atxn7l2	0.0691717	NA	NA		Atxn7l1	0.0573862	NA	NA		Atg2b	0.078704	NA	NA		Atg2b	0.0263586	NA	NA		Btaf1	0.0370303	NA	NA		Btaf1	0.0228109	NA	NA
Btrc	0.0785993	NA	NA		C87436	0.102049	NA	NA		Cacnb2	0.0419294	NA	NA		Atp2c1	0.330551	NA	NA		Atxn7l3	0.149788	NA	NA		Atxn7l2	0.0386561	NA	NA		Atg3	0.249633	NA	NA		Atg3	0.228397	NA	NA		Btbd1	0.428967	NA	NA		Btbd1	0.32803	NA	NA
Bub1b	0.0178629	NA	NA		C920006O11Rik	0.101526	NA	NA		Cacnb3	0.400873	NA	NA		Atp4a	NA	NA	NA		Atxn7l3b	1.92217	NA	NA		Atxn7l3	0.0709906	NA	NA		Atg4a	0.0239751	NA	NA		Atg4a	0.0259046	NA	NA		Btbd10	0.148319	NA	NA		Btbd10	0.105884	NA	NA
Bub3	0.386243	NA	NA		Caap1	0.224307	NA	NA		Cacnb4	0.0701845	NA	NA		Atp5a1	1.4443	NA	NA		Auh	0.158543	NA	NA		Atxn7l3b	1.67081	NA	NA		Atg4b	0.193286	NA	NA		Atg4b	0.250401	NA	NA		Btbd11	0.037902	NA	NA		Btbd11	0.0642225	NA	NA
Bud31	0.56056	NA	NA		Cab39	0.255808	NA	NA		Cacng2	0.0546584	NA	NA		Atp5b	2.10091	NA	NA		Aup1	0.183032	NA	NA		Auh	0.0713334	NA	NA		Atg4c	0.0989117	NA	NA		Atg4c	0.0954408	NA	NA		Btbd17	0.0795034	NA	NA		Btbd17	0.129753	NA	NA
Bvht	0.0356574	NA	NA		Cab39l	0.0427377	NA	NA		Cacng4	0.289903	NA	NA		Atp5c1	1.49875	NA	NA		Aurkaip1	0.585595	NA	NA		Aup1	0.122746	NA	NA		Atg4d	0.134153	NA	NA		Atg4d	0.0612894	NA	NA		Btbd2	0.200096	NA	NA		Btbd2	0.282718	NA	NA
Bysl	0.16096	NA	NA		Cabin1	0.0859114	NA	NA		Cacng5	NA	NA	NA		Atp5d	1.39452	NA	NA		Auts2	0.910985	0.449491	0.000466754		Aurkaip1	0.552034	NA	NA		Atg5	0.179066	NA	NA		Atg5	0.19532	NA	NA		Btbd3	0.109431	NA	NA		Btbd3	0.0556122	NA	NA
Bzrap1	0.131835	NA	NA		Cables2	0.109688	NA	NA		Cacng7	0.101803	NA	NA		Atp5e	2.30391	NA	NA		Aven	0.0213132	NA	NA		Aurkb	0.0132716	NA	NA		Atg7	0.0823145	NA	NA		Atg7	0.0803761	NA	NA		Btbd6	0.0659771	NA	NA		Btbd6	0.0663491	NA	NA
Bzw1	0.738301	NA	NA		Cacfd1	0.790543	NA	NA		Cacng8	0.151906	NA	NA		Atp5f1	1.42737	NA	NA		Avl9	0.255203	NA	NA		Auts2	0.29185	NA	NA		Atg9a	0.0254403	NA	NA		Atg9a	0.0581708	NA	NA		Btbd7	0.0466175	NA	NA		Btbd7	0.0140658	NA	NA
Bzw2	0.596977	NA	NA		Cachd1	0.045847	NA	NA		Cactin	0.0986039	NA	NA		Atp5g1	1.85894	NA	NA		Avp	0.026196	NA	NA		Avl9	0.126658	NA	NA		Athl1	0.069992	NA	NA		Athl1	0.115606	NA	NA		Btbd9	0.146001	NA	NA		Btbd9	0.202458	NA	NA
C030014I23Rik	0.0363343	NA	NA		Cacna1a	0.0941589	NA	NA		Cacul1	0.237991	NA	NA		Atp5g2	1.4043	NA	NA		Avpi1	0.0248801	NA	NA		Avpi1	0.0647639	NA	NA		Atic	0.192541	NA	NA		Atic	0.0932557	NA	NA		Btd	0.0191623	NA	NA		Btd	0.0252272	NA	NA
C030034I22Rik	0.0154698	NA	NA		Cacna1b	0.0803638	NA	NA		Cacybp	0.862158	NA	NA		Atp5g3	1.28421	NA	NA		Axin1	0.047631	NA	NA		Axin1	0.0869271	NA	NA		Atl1	0.0202574	NA	NA		Atl1	0.0336528	NA	NA		Btf3	1.76704	NA	NA		Btf3	1.93881	NA	NA
C030039L03Rik	0.0426644	NA	NA		Cacna1c	0.045163	NA	NA		Cadm1	0.560257	-0.917355	9.58095e-06		Atp5h	1.73506	NA	NA		Axin2	0.114106	NA	NA		Axin2	0.025499	NA	NA		Atl2	0.0737443	NA	NA		Atl2	0.141762	NA	NA		Btf3l4	1.1331	NA	NA		Btf3l4	1.16824	NA	NA
C130071C03Rik	0.102294	NA	NA		Cacna1d	0.0390257	NA	NA		Cadm2	0.0619017	NA	NA		Atp5j	2.01029	NA	NA		Axl	0.0213012	NA	NA		Axl	0.136122	-0.285042	1		Atl3	0.0215223	NA	NA		Atl3	0.0357274	NA	NA		Btg1	1.00399	NA	NA		Btg1	0.931108	NA	NA
C1d	0.672363	-0.368558	1		Cacna1e	0.0391421	NA	NA		Cadm3	0.219199	NA	NA		Atp5j2	2.11751	NA	NA		Azi2	0.278675	NA	NA		Azi2	0.177149	NA	NA		Atm	0.0572109	NA	NA		Atm	0.0821978	NA	NA		Btg2	0.787194	-0.311084	1		Btg2	1.19141	0.255634	1
C1galt1	0.0770866	NA	NA		Cacna1g	0.0574507	NA	NA		Cadm4	0.106759	-0.44799	1		Atp5k	2.19413	NA	NA		Azin1	0.367908	NA	NA		Azin1	0.410798	NA	NA		Atmin	0.0993712	NA	NA		Atmin	0.0428504	NA	NA		Btg3	NA	NA	NA		Btg3	0.0391929	NA	NA
C1galt1c1	0.100771	NA	NA		Cacna1h	0.0445387	NA	NA		Cadps	0.121475	-0.397535	1		Atp5l	2.21727	NA	NA		Azin2	0.0151746	NA	NA		Azin2	0.0760017	NA	NA		Atn1.1	0.250754	NA	NA		Atn1.1	0.165223	NA	NA		Btrc	0.112636	NA	NA		Btrc	0.0635088	NA	NA
C1qbp	0.419049	NA	NA		Cacna2d1	0.0620713	NA	NA		Cadps2	NA	NA	NA		Atp5o	1.58176	NA	NA		B130006D01Rik	0.0146941	NA	NA		B130006D01Rik	0.0099315	NA	NA		Atoh8	0.0176231	NA	NA		Atoh8	0.0117982	NA	NA		Bub3	0.434695	NA	NA		Bub3	0.489289	NA	NA
C1qtnf4	0.766078	NA	NA		Cacna2d2	0.217674	NA	NA		Calb1	0.854323	0.791888	0.00350212		Atp5s	0.061947	NA	NA		B230110G15Rik	NA	NA	NA		B230118H07Rik	0.336622	NA	NA		Atox1	1.6963	0.513084	3.12204e-05		Atox1	1.53551	NA	NA		Bud13	0.0190075	NA	NA		Bud13	0.0299661	NA	NA
C230035I16Rik	0.0193452	NA	NA		Cacna2d3	0.0342887	NA	NA		Calb2	0.0971603	NA	NA		Atp5sl	0.10026	NA	NA		B230112J18Rik	NA	NA	NA		B230208H11Rik	0.00906559	NA	NA		Atp10a	0.023213	NA	NA		Atp10a	0.06244	NA	NA		Bud31	0.474269	NA	NA		Bud31	0.379839	NA	NA
C2cd2	0.0401466	NA	NA		Cacnb1	0.0936419	NA	NA		Calcoco1	0.0484825	NA	NA		Atp6ap1	0.305102	NA	NA		B230118H07Rik	0.256664	NA	NA		B230217C12Rik	0.0877181	NA	NA		Atp10b	0.0237147	NA	NA		Atp10b	0.0251052	NA	NA		Bysl	0.0562919	NA	NA		Bysl	0.0686495	NA	NA
C2cd2l	0.109118	NA	NA		Cacnb2	NA	NA	NA		Calcr	0.196837	NA	NA		Atp6ap2	0.310863	NA	NA		B230217C12Rik	0.0505775	NA	NA		B230219D22Rik	0.666867	NA	NA		Atp11a	0.0454574	NA	NA		Atp11a	0.123639	NA	NA		Bzrap1	0.0140206	NA	NA		Bzrap1	0.0170895	NA	NA
C2cd3	0.0559275	NA	NA		Cacnb3	0.460565	NA	NA		Cald1	0.0701921	NA	NA		Atp6v0a1	0.292799	NA	NA		B230219D22Rik	0.527154	-0.373304	0.0295848		B230303O12Rik	NA	NA	NA		Atp11b	0.218963	NA	NA		Atp11b	0.14121	NA	NA		Bzw1	0.805582	NA	NA		Bzw1	0.906711	NA	NA
C2cd4b	NA	NA	NA		Cacnb4	0.111161	NA	NA		Calm1	2.19852	NA	NA		Atp6v0a2	0.0298786	NA	NA		B230303O12Rik	0.0196975	NA	NA		B230312C02Rik	NA	NA	NA		Atp11c	0.0532985	NA	NA		Atp11c	0.111798	NA	NA		Bzw2	0.306891	NA	NA		Bzw2	0.275012	NA	NA
C2cd4c	NA	NA	NA		Cacng2	0.126524	NA	NA		Calm2	3.19243	NA	NA		Atp6v0b	1.12215	NA	NA		B230312C02Rik	0.0113535	NA	NA		B230322F03Rik	0.00354477	NA	NA		Atp13a1	0.109413	NA	NA		Atp13a1	0.0823907	NA	NA		C030014I23Rik	0.0349271	NA	NA		C030014I23Rik	0.0168642	NA	NA
C2cd5	0.0927255	NA	NA		Cacng3	NA	NA	NA		Calm3	1.8984	NA	NA		Atp6v0d1	0.718953	NA	NA		B230322F03Rik	0.0238587	NA	NA		B230334C09Rik	0.0122389	NA	NA		Atp13a2	0.16057	NA	NA		Atp13a2	0.157268	NA	NA		C030037D09Rik	0.00722079	NA	NA		C030037D09Rik	0.0267242	NA	NA
C330006A16Rik	0.0228156	NA	NA		Cacng4	0.46963	NA	NA		Caln1	0.0402907	NA	NA		Atp6v0e	0.248768	NA	NA		B230334C09Rik	0.0165595	NA	NA		B230354K17Rik	0.122072	NA	NA		Atp13a3	0.163231	NA	NA		Atp13a3	0.0925176	NA	NA		C030039L03Rik	0.0428848	NA	NA		C030039L03Rik	0.0364923	NA	NA
C330007P06Rik	0.0181374	NA	NA		Cacng7	0.131255	NA	NA		Calr	1.04918	NA	NA		Atp6v0e2	0.650251	NA	NA		B230344G16Rik	NA	NA	NA		B230369F24Rik	0.0208653	NA	NA		Atp1a1	0.489743	-0.284271	1		Atp1a1	0.784209	NA	NA		C130071C03Rik	0.103147	NA	NA		C130071C03Rik	0.232452	NA	NA
C330018D20Rik	0.116166	NA	NA		Cacng8	0.0699759	NA	NA		Calu	0.105367	NA	NA		Atp6v1a	0.395446	NA	NA		B230354K17Rik	0.100877	NA	NA		B2m	0.0624486	-0.258722	1		Atp1a2	0.00589903	NA	NA		Atp1a2	0.0148667	NA	NA		C1d	0.635818	NA	NA		C1d	0.658083	NA	NA
C530008M17Rik	0.263995	NA	NA		Cactin	0.0887943	NA	NA		Caly	0.70801	-0.496383	1		Atp6v1b2	0.572245	NA	NA		B230369F24Rik	0.0589181	NA	NA		B3galnt1	0.0770656	NA	NA		Atp1a3	0.0190526	NA	NA		Atp1a3	0.0233222	NA	NA		C1galt1	0.0752529	NA	NA		C1galt1	0.0457768	NA	NA
C730034F03Rik	NA	NA	NA		Cacul1	0.149104	NA	NA		Camk1	0.419353	NA	NA		Atp6v1c1	0.319646	NA	NA		B2m	0.0725757	NA	NA		B3galnt2	0.045311	NA	NA		Atp1b1	0.530148	NA	NA		Atp1b1	0.945439	0.459867	0.302341		C1galt1c1	0.056757	NA	NA		C1galt1c1	0.0539929	NA	NA
C77370	0.121339	NA	NA		Cacybp	0.677384	NA	NA		Camk1d	0.0532352	NA	NA		Atp6v1d	0.60233	NA	NA		B3galnt1	0.0290511	NA	NA		B3galt1	0.0201471	NA	NA		Atp1b2	0.0432637	-0.261124	1		Atp1b2	0.145975	NA	NA		C1qbp	0.3839	NA	NA		C1qbp	0.648394	0.315903	1
C87436	0.0591212	NA	NA		Cadm1	0.365473	-0.697332	0.431373		Camk1g	0.0220707	NA	NA		Atp6v1e1	0.736378	NA	NA		B3galnt2	0.0269816	NA	NA		B3galt4	0.0070287	NA	NA		Atp1b3	0.226314	NA	NA		Atp1b3	0.128446	NA	NA		C1ql3	NA	NA	NA		C1ql3	0.0358112	NA	NA
C920006O11Rik	0.0205796	NA	NA		Cadm2	0.0349907	NA	NA		Camk2a	0.209298	NA	NA		Atp6v1f	1.36007	NA	NA		B3galt1	0.0580173	NA	NA		B3galt6	0.0183583	NA	NA		Atp2a1	NA	NA	NA		Atp2a1	NA	NA	NA		C1qtnf4	0.149412	NA	NA		C1qtnf4	0.0816506	NA	NA
C920021L13Rik	NA	NA	NA		Cadm3	0.268833	NA	NA		Camk2b	0.288858	NA	NA		Atp6v1g1	1.60564	NA	NA		B3galt2	0.00548359	NA	NA		B3gat1	0.128531	NA	NA		Atp2a2	0.354508	NA	NA		Atp2a2	0.361794	NA	NA		C230035I16Rik	0.0397629	NA	NA		C230035I16Rik	0.0385353	NA	NA
Caap1	0.103842	NA	NA		Cadm4	0.17335	NA	NA		Camk2d	0.275027	NA	NA		Atp6v1g2	0.30691	NA	NA		B3galt4	0.0200366	NA	NA		B3gat2	0.0301091	-0.457957	0.0135213		Atp2b1	0.733852	NA	NA		Atp2b1	0.437311	NA	NA		C230037L18Rik	0.0181691	NA	NA		C230037L18Rik	0.00717884	NA	NA
Cab39	0.278303	NA	NA		Cadps	0.28704	NA	NA		Camk2g	0.285514	NA	NA		Atp6v1h	0.281897	NA	NA		B3galt6	0.0771077	NA	NA		B3gat3	0.124068	NA	NA		Atp2b2	NA	NA	NA		Atp2b2	NA	NA	NA		C2cd2	0.0196897	NA	NA		C2cd2	0.0126278	NA	NA
Cab39l	0.0154698	NA	NA		Calb1	0.0278333	-0.736896	1		Camk2n1	0.464778	-0.699137	0.871888		Atp7a	0.0357101	NA	NA		B3gat1	0.113303	-0.36187	0.172674		B3glct	0.152288	NA	NA		Atp2b4	0.109053	NA	NA		Atp2b4	0.112913	NA	NA		C2cd2l	0.0146865	NA	NA		C2cd2l	0.0397178	NA	NA
Cabin1	0.113115	NA	NA		Calb2	NA	NA	NA		Camk2n2	0.0892055	NA	NA		Atp7b	NA	NA	NA		B3gat2	0.00675938	NA	NA		B3gnt4	0.0316477	NA	NA		Atp2c1	0.339901	NA	NA		Atp2c1	0.347076	NA	NA		C2cd3	0.0436486	NA	NA		C2cd3	0.142384	NA	NA
Cables1	0.0377084	NA	NA		Calcoco1	0.0433487	NA	NA		Camk4	0.0364517	NA	NA		Atp8a1	0.201378	NA	NA		B3gat3	0.194011	NA	NA		B3gnt5	0.104341	NA	NA		Atp5a1	1.5162	NA	NA		Atp5a1	1.48867	NA	NA		C2cd5	0.079729	NA	NA		C2cd5	0.0321092	NA	NA
Cables2	0.0389114	NA	NA		Calcr	0.0932595	NA	NA		Camkk1	0.0209324	NA	NA		Atp8a2	0.0548837	NA	NA		B3glct	0.0500965	NA	NA		B3gnt9	NA	NA	NA		Atp5b	1.89785	NA	NA		Atp5b	2.02122	NA	NA		C330006A16Rik	0.0856317	NA	NA		C330006A16Rik	0.105194	NA	NA
Cacfd1	0.568338	NA	NA		Cald1	0.313011	0.339272	1		Camkk2	0.154345	NA	NA		Atp8b2	0.0128856	NA	NA		B3gnt4	0.00776304	NA	NA		B3gntl1	0.00362992	NA	NA		Atp5c1	1.43423	NA	NA		Atp5c1	1.52942	NA	NA		C330007P06Rik	0.0465966	NA	NA		C330007P06Rik	0.0848872	NA	NA
Cacna1a	0.112069	NA	NA		Calm1	1.77853	NA	NA		Camkv	0.139929	NA	NA		Atp8b3	0.0267076	NA	NA		B3gnt5	0.0602456	NA	NA		B4galnt1	NA	NA	NA		Atp5d	1.54223	NA	NA		Atp5d	1.51353	NA	NA		C330018D20Rik	0.045082	NA	NA		C330018D20Rik	0.0852126	NA	NA
Cacna1b	0.0769615	NA	NA		Calm2	2.62319	NA	NA		Caml	0.168189	NA	NA		Atp9a	0.414636	NA	NA		B3gnt7	NA	NA	NA		B4galnt4	0.0135711	NA	NA		Atp5e	2.28418	NA	NA		Atp5e	2.26804	NA	NA		C530008M17Rik	0.195158	NA	NA		C530008M17Rik	0.21397	NA	NA
Cacna1c	NA	NA	NA		Calm3	1.74991	NA	NA		Camsap1	0.395625	NA	NA		Atp9b	0.0852694	NA	NA		B3gntl1	0.00500287	NA	NA		B4galt1	0.0526975	NA	NA		Atp5f1	1.40237	NA	NA		Atp5f1	1.26532	NA	NA		C730034F03Rik	0.00924173	NA	NA		C730034F03Rik	0.0131376	NA	NA
Cacna1d	0.0406988	NA	NA		Caln1	NA	NA	NA		Camsap2	0.260437	NA	NA		Atpaf1	0.030153	NA	NA		B4galnt1	0.0523218	-0.29083	0.215742		B4galt2	0.0946522	NA	NA		Atp5g1	1.56673	NA	NA		Atp5g1	1.49086	NA	NA		C77370	0.123512	NA	NA		C77370	0.0050675	NA	NA
Cacna1e	0.177135	NA	NA		Calr	0.769115	NA	NA		Camsap3	0.0504039	NA	NA		Atpaf2	0.0561106	NA	NA		B4galnt4	0.00712401	NA	NA		B4galt3	0.161843	NA	NA		Atp5g2	1.83785	NA	NA		Atp5g2	1.82067	NA	NA		C87436	0.116349	NA	NA		C87436	0.102257	NA	NA
Cacna1g	0.0202845	NA	NA		Calu	0.142446	NA	NA		Camta1	0.756501	NA	NA		Atpif1	2.95704	NA	NA		B4galt1	0.010883	NA	NA		B4galt4	0.0621203	NA	NA		Atp5g3	1.08533	NA	NA		Atp5g3	1.06723	NA	NA		C920006O11Rik	0.115694	NA	NA		C920006O11Rik	0.0631786	NA	NA
Cacna1h	0.0204327	NA	NA		Caly	0.40266	-0.583415	1		Camta2	0.0353978	NA	NA		Atr	0.0634298	NA	NA		B4galt2	0.0655006	NA	NA		B4galt5	0.0740421	NA	NA		Atp5h	1.7883	NA	NA		Atp5h	1.70966	NA	NA		C920021L13Rik	0.0185704	NA	NA		C920021L13Rik	0.0260749	NA	NA
Cacna2d1	NA	NA	NA		Camk1	0.226552	NA	NA		Cand1	0.159288	NA	NA		Atraid	0.417694	NA	NA		B4galt3	0.14725	NA	NA		B4galt6	0.192377	NA	NA		Atp5j	1.80903	NA	NA		Atp5j	1.74846	NA	NA		Caap1	0.192377	NA	NA		Caap1	0.12555	NA	NA
Cacna2d2	0.199125	NA	NA		Camk1g	0.0706409	NA	NA		Cand2	0.0899816	NA	NA		Atrn	0.121247	NA	NA		B4galt4	0.0347444	NA	NA		B4galt7	0.0553704	NA	NA		Atp5j2	1.8906	NA	NA		Atp5j2	1.76616	NA	NA		Cab39	0.219105	NA	NA		Cab39	0.255036	NA	NA
Cacna2d3	NA	NA	NA		Camk2a	0.146618	NA	NA		Cant1	0.0544565	NA	NA		Atrnl1	0.0779668	NA	NA		B4galt5	0.0365557	NA	NA		B4gat1	0.145027	NA	NA		Atp5k	1.74336	NA	NA		Atp5k	1.80046	NA	NA		Cab39l	0.0457566	NA	NA		Cab39l	0.0236354	NA	NA
Cacnb1	0.0951409	NA	NA		Camk2b	0.056566	NA	NA		Canx	0.7212	NA	NA		Atrx	0.670859	NA	NA		B4galt6	0.100981	NA	NA		B630005N14Rik	0.199277	NA	NA		Atp5l	1.98126	NA	NA		Atp5l	1.97413	NA	NA		Cabin1	0.0483418	NA	NA		Cabin1	0.0860837	NA	NA
Cacnb2	0.0847624	NA	NA		Camk2d	0.136641	NA	NA		Cap1	0.0641846	NA	NA		Atxn1	0.0316839	NA	NA		B4galt7	0.10357	NA	NA		B630019K06Rik	0.133391	NA	NA		Atp5o	1.30637	NA	NA		Atp5o	1.37427	NA	NA		Cables1	0.0293286	NA	NA		Cables1	0.00615606	NA	NA
Cacnb3	0.54317	NA	NA		Camk2g	0.155809	NA	NA		Cap2	0.0189313	NA	NA		Atxn10	0.863481	NA	NA		B4gat1	0.0427312	NA	NA		B830012L14Rik	0.299432	NA	NA		Atp5s	0.0439183	NA	NA		Atp5s	0.0262204	NA	NA		Cables2	0.085881	NA	NA		Cables2	0.039297	NA	NA
Cacnb4	0.0973824	NA	NA		Camk2n1	0.992442	NA	NA		Capn10	0.166729	NA	NA		Atxn1l	0.010447	NA	NA		B630005N14Rik	0.0845432	NA	NA		B930036N10Rik	0.171123	0.262573	1		Atp5sl	0.111423	NA	NA		Atp5sl	0.107539	NA	NA		Cacfd1	0.44926	NA	NA		Cacfd1	0.254515	NA	NA
Cacng2	0.0783575	NA	NA		Camk2n2	0.0838808	NA	NA		Capn15	0.0546546	NA	NA		Atxn2	0.138572	NA	NA		B630019K06Rik	0.148936	NA	NA		B930041F14Rik	0.0104637	NA	NA		Atp6ap1	0.21963	NA	NA		Atp6ap1	0.165479	NA	NA		Cachd1	0.019749	NA	NA		Cachd1	0.0371134	NA	NA
Cacng4	0.322894	NA	NA		Camk4	NA	NA	NA		Capn2	0.119367	-0.266394	1		Atxn2l	0.29629	NA	NA		B830012L14Rik	0.0300612	NA	NA		B930082K07Rik	0.00689924	NA	NA		Atp6ap2	0.167435	-0.424321	1		Atp6ap2	0.310251	NA	NA		Cacna1a	0.0946905	NA	NA		Cacna1a	0.0379566	NA	NA
Cacng7	0.0435458	NA	NA		Camkk1	0.0430998	NA	NA		Capn6	0.016049	NA	NA		Atxn3	0.039035	NA	NA		B930036N10Rik	0.05473	NA	NA		B9d1	0.393094	NA	NA		Atp6v0a1	0.0545519	NA	NA		Atp6v0a1	0.109534	NA	NA		Cacna1b	0.0264654	NA	NA		Cacna1b	0.0110392	NA	NA
Cacng8	NA	NA	NA		Camkk2	0.0551822	NA	NA		Capn7	0.148895	NA	NA		Atxn7	0.0307187	NA	NA		B930041F14Rik	0.0167074	NA	NA		B9d2	0.191206	NA	NA		Atp6v0a2	0.0514809	NA	NA		Atp6v0a2	0.106145	NA	NA		Cacna1e	0.0296853	NA	NA		Cacna1e	NA	NA	NA
Cactin	0.111563	NA	NA		Camkv	0.11945	NA	NA		Capns1	0.507058	NA	NA		Atxn7l1	0.073242	NA	NA		B9d1	0.193269	NA	NA		BC002059	0.0235715	NA	NA		Atp6v0b	0.409438	-0.681998	8.88663e-05		Atp6v0b	0.641316	NA	NA		Cacna1g	0.0188122	NA	NA		Cacna1g	0.0132365	NA	NA
Cacul1	0.148695	NA	NA		Caml	0.156522	NA	NA		Caprin1	1.07142	NA	NA		Atxn7l2	0.0826349	NA	NA		B9d2	0.165613	NA	NA		BC003331	0.0945127	NA	NA		Atp6v0d1	0.353174	-0.377314	1		Atp6v0d1	0.421882	NA	NA		Cacna1h	0.0439634	NA	NA		Cacna1h	NA	NA	NA
Cacybp	0.604624	NA	NA		Camsap1	0.24803	NA	NA		Caprin2	0.0214367	NA	NA		Atxn7l3	0.211652	NA	NA		BC002059	0.0187955	NA	NA		BC003965	0.19805	NA	NA		Atp6v0e	0.429131	-0.356311	1		Atp6v0e	0.567583	NA	NA		Cacna2d1	0.160105	NA	NA		Cacna2d1	0.112319	NA	NA
Cadm1	1.21441	NA	NA		Camsap2	0.145783	NA	NA		Capza1	0.371274	NA	NA		Atxn7l3b	2.05383	NA	NA		BC003331	0.0828907	NA	NA		BC004004	0.258452	NA	NA		Atp6v0e2	0.172359	NA	NA		Atp6v0e2	0.291052	NA	NA		Cacna2d2	0.169374	0.260087	1		Cacna2d2	0.036224	-0.262306	1
Cadm2	0.0669977	NA	NA		Camsap3	0.085477	NA	NA		Capza2	0.790076	NA	NA		Auh	0.131849	NA	NA		BC003965	0.233456	NA	NA		BC005537	0.459175	-0.331703	1		Atp6v1a	0.371299	NA	NA		Atp6v1a	0.302252	NA	NA		Cacnb1	0.0996354	NA	NA		Cacnb1	0.0118939	NA	NA
Cadm3	0.193684	NA	NA		Camta1	0.666664	NA	NA		Capzb	0.721149	NA	NA		Aup1	0.191311	NA	NA		BC004004	0.292228	NA	NA		BC005561	0.212683	NA	NA		Atp6v1b2	0.358996	NA	NA		Atp6v1b2	0.389354	NA	NA		Cacnb2	0.00986075	NA	NA		Cacnb2	0.0477569	NA	NA
Cadm4	0.290945	NA	NA		Camta2	0.0372867	NA	NA		Car10	0.176573	-0.465923	1		Aurka	0.00627127	NA	NA		BC005537	0.730559	-0.298738	0.300611		BC005624	0.180376	NA	NA		Atp6v1c1	0.268641	NA	NA		Atp6v1c1	0.22855	NA	NA		Cacnb3	0.275361	NA	NA		Cacnb3	0.129877	NA	NA
Cadps	0.221455	NA	NA		Cand1	0.113873	NA	NA		Car11	0.153187	NA	NA		Aurkaip1	0.574061	NA	NA		BC005561	0.124474	NA	NA		BC017158	0.026353	NA	NA		Atp6v1d	0.378748	NA	NA		Atp6v1d	0.414879	NA	NA		Cacnb4	0.0526466	NA	NA		Cacnb4	0.0122463	NA	NA
Cadps2	NA	NA	NA		Cant1	0.073968	NA	NA		Car8	0.104734	NA	NA		Auts2	0.485909	NA	NA		BC005624	0.212792	NA	NA		BC017643	0.00937443	NA	NA		Atp6v1e1	0.371661	-0.300819	1		Atp6v1e1	0.502632	NA	NA		Cacng2	0.0284179	NA	NA		Cacng2	NA	NA	NA
Calb1	0.0161615	-0.783471	1		Canx	0.499609	NA	NA		Card19	0.0919087	NA	NA		Aven	0.0490587	NA	NA		BC017158	0.0171156	NA	NA		BC022687	0.0952397	NA	NA		Atp6v1f	1.21329	-0.29267	1		Atp6v1f	1.47404	NA	NA		Cacng4	0.0985446	NA	NA		Cacng4	0.0771791	NA	NA
Calb2	0.102555	NA	NA		Cap1	0.120836	NA	NA		Carf	0.184171	NA	NA		Avl9	0.248161	NA	NA		BC017643	0.0356396	NA	NA		BC023829	0.160393	NA	NA		Atp6v1g1	1.07879	-0.386351	0.0126527		Atp6v1g1	1.32473	NA	NA		Cacng7	0.054047	NA	NA		Cacng7	0.054346	NA	NA
Calcoco1	0.0226219	NA	NA		Cap2	0.0386188	NA	NA		Carhsp1	0.268223	NA	NA		Avp	0.00470448	NA	NA		BC022687	0.060969	NA	NA		BC024139	0.00911538	NA	NA		Atp6v1g2	0.0238033	NA	NA		Atp6v1g2	0.0127256	NA	NA		Cacng8	0.0485755	NA	NA		Cacng8	0.0292822	NA	NA
Calcr	0.258806	0.296269	1		Capn10	0.195491	NA	NA		Carkd	0.256732	NA	NA		Avpi1	0.0187998	NA	NA		BC023829	0.148642	NA	NA		BC024978	0.0309233	NA	NA		Atp6v1h	0.125159	-0.262252	1		Atp6v1h	0.122715	NA	NA		Cactin	0.0851482	NA	NA		Cactin	0.0724936	NA	NA
Cald1	0.121657	NA	NA		Capn2	0.274618	0.381871	1		Carm1	0.143645	NA	NA		Axin1	0.0733098	NA	NA		BC024139	0.0121636	NA	NA		BC025920	0.0166628	NA	NA		Atp7a	0.0189479	NA	NA		Atp7a	0.061344	NA	NA		Cacul1	0.197304	NA	NA		Cacul1	0.17184	NA	NA
Calm1	2.0433	NA	NA		Capn5	0.0227678	NA	NA		Carnmt1	0.0389312	NA	NA		Axin2	0.0352644	NA	NA		BC024978	0.047285	NA	NA		BC026585	0.0849835	NA	NA		Atp7b	0.00588525	NA	NA		Atp7b	0.0191359	NA	NA		Cacybp	0.409592	NA	NA		Cacybp	0.482638	NA	NA
Calm2	2.85899	NA	NA		Capn7	0.182624	NA	NA		Cars	0.0176527	NA	NA		Axl	0.00844708	NA	NA		BC025920	0.0479515	NA	NA		BC029214	0.219336	NA	NA		Atp8a1	0.13184	NA	NA		Atp8a1	0.0812897	NA	NA		Cadm1	0.314393	0.412934	1		Cadm1	0.0798606	-0.39092	1
Calm3	1.76195	NA	NA		Capns1	0.388343	NA	NA		Cars2	0.039424	NA	NA		Azi2	0.2455	NA	NA		BC026585	0.072899	NA	NA		BC029722	0.0532598	NA	NA		Atp8a2	0.020927	NA	NA		Atp8a2	0.0102519	NA	NA		Cadm2	0.0178754	NA	NA		Cadm2	0.0209203	NA	NA
Calr	0.675245	NA	NA		Caprin1	1.13089	NA	NA		Cartpt	0.0198001	NA	NA		Azin1	0.545008	NA	NA		BC029214	0.230396	-0.257041	1		BC030336	0.116227	NA	NA		Atp8b1	0.0365466	NA	NA		Atp8b1	0.076349	NA	NA		Cadm3	0.117316	NA	NA		Cadm3	0.0912645	NA	NA
Calu	0.183326	NA	NA		Caprin2	0.0435428	NA	NA		Casc3	0.11701	NA	NA		Azin2	0.0532288	NA	NA		BC029722	0.108986	NA	NA		BC030867	0.0052988	NA	NA		Atp8b2	0.0448712	NA	NA		Atp8b2	0.0279658	NA	NA		Cadm4	0.186475	NA	NA		Cadm4	0.243251	NA	NA
Caly	0.847758	NA	NA		Capza1	0.286325	NA	NA		Casc4	0.363095	NA	NA		B130006D01Rik	0.0377262	NA	NA		BC030336	0.0624135	NA	NA		BC031181	0.697816	NA	NA		Atp9a	0.109354	NA	NA		Atp9a	0.112879	NA	NA		Cadps	0.0499366	NA	NA		Cadps	0.0556252	NA	NA
Camk1	0.481757	0.373505	1		Capza2	0.770965	NA	NA		Casd1	0.131758	NA	NA		B230110C06Rik	0.00921075	NA	NA		BC030500	NA	NA	NA		BC034090	0.0689384	NA	NA		Atp9b	0.0815286	NA	NA		Atp9b	0.163184	NA	NA		Cadps2	0.018152	NA	NA		Cadps2	0.011183	NA	NA
Camk1g	0.0526074	NA	NA		Capzb	0.695879	NA	NA		Cask	0.743152	NA	NA		B230118H07Rik	0.159085	NA	NA		BC031181	0.975502	NA	NA		BC037034	0.0945553	NA	NA		Atpaf1	0.115726	NA	NA		Atpaf1	0.0782289	NA	NA		Calb1	0.155533	NA	NA		Calb1	0.0618606	NA	NA
Camk2a	0.091789	NA	NA		Car10	0.0360629	NA	NA		Caskin1	0.053486	NA	NA		B230217C12Rik	0.155895	NA	NA		BC034090	0.0383977	NA	NA		BC037039	0.00362992	NA	NA		Atpaf2	0.137245	NA	NA		Atpaf2	0.135015	NA	NA		Calcoco1	0.143748	NA	NA		Calcoco1	0.0444662	NA	NA
Camk2b	0.117227	NA	NA		Car11	0.0669303	NA	NA		Caskin2	0.0706316	NA	NA		B230217O12Rik	0.0252247	NA	NA		BC037034	0.055125	NA	NA		BC049715	0.0032458	NA	NA		Atpif1	2.27273	NA	NA		Atpif1	2.23398	NA	NA		Calcr	0.0411574	NA	NA		Calcr	0.0101347	NA	NA
Camk2d	0.113324	NA	NA		Car12	NA	NA	NA		Casp2	0.137133	NA	NA		B230219D22Rik	0.851067	NA	NA		BC037039	0.0280167	NA	NA		BC051077	0.0283992	NA	NA		Atr	0.072373	NA	NA		Atr	0.0491226	NA	NA		Cald1	0.487247	NA	NA		Cald1	0.648993	NA	NA
Camk2g	0.324365	NA	NA		Card19	0.0133944	NA	NA		Casp3	0.0279703	NA	NA		B230303O12Rik	NA	NA	NA		BC049715	0.0119294	NA	NA		BC051142	0.00886107	NA	NA		Atraid	0.333149	-0.297655	1		Atraid	0.345837	-0.282777	1		Calm1	1.76587	NA	NA		Calm1	1.72627	NA	NA
Camk2n1	0.610547	NA	NA		Carf	0.0212193	NA	NA		Casp6	0.0384927	NA	NA		B230307C23Rik	NA	NA	NA		BC049730	0.00701683	NA	NA		BC051226	0.0258334	NA	NA		Atrn	0.0752545	NA	NA		Atrn	0.129118	NA	NA		Calm2	2.56012	NA	NA		Calm2	2.10614	-0.399049	1.05246e-05
Camk2n2	0.107941	NA	NA		Carhsp1	1.07546	NA	NA		Casp7	0.0146684	NA	NA		B230312C02Rik	0.0302585	NA	NA		BC051077	0.00480321	NA	NA		BC052040	0.0478757	NA	NA		Atrnl1	0.106429	NA	NA		Atrnl1	0.0225342	NA	NA		Calm3	1.59805	0.349738	1		Calm3	0.971531	-0.542608	0.00321818
Camkk1	0.0204327	NA	NA		Carkd	0.156055	NA	NA		Casp8ap2	0.151258	NA	NA		B230317F23Rik	0.00470448	NA	NA		BC051142	0.0502538	NA	NA		BC055324	0.0151229	NA	NA		Atrx	0.742945	NA	NA		Atrx	0.646271	NA	NA		Calml4	0.0170462	NA	NA		Calml4	0.0314608	NA	NA
Camkk2	0.181055	NA	NA		Carm1	0.054381	NA	NA		Casp9	0.080918	NA	NA		B230322F03Rik	0.0105132	NA	NA		BC051226	0.0435701	NA	NA		BC067074	0.00304269	NA	NA		Atxn1	0.0175526	NA	NA		Atxn1	0.144908	NA	NA		Caln1	0.00977915	NA	NA		Caln1	0.0232147	NA	NA
Camkv	0.170402	NA	NA		Carnmt1	0.0212579	NA	NA		Casz1	0.132822	NA	NA		B230334C09Rik	0.0850307	NA	NA		BC052040	0.0158859	NA	NA		BC068281	0.00916764	NA	NA		Atxn10	0.622919	-0.325622	1		Atxn10	0.828848	NA	NA		Calr	0.38433	NA	NA		Calr	0.354915	NA	NA
Caml	0.231048	NA	NA		Cars	0.0870447	NA	NA		Cat	0.0212392	NA	NA		B230354K17Rik	0.0716311	NA	NA		BC055324	NA	NA	NA		Babam1	0.240013	NA	NA		Atxn1l	0.0584575	NA	NA		Atxn1l	0.079982	NA	NA		Calu	0.0656413	NA	NA		Calu	0.255653	0.403201	1
Camsap1	0.213297	NA	NA		Cars2	0.0689718	NA	NA		Catsperg1	0.0264862	NA	NA		B230369F24Rik	0.0168664	NA	NA		BC068281	0.00683485	NA	NA		Bace1	0.0598676	NA	NA		Atxn2	0.188063	NA	NA		Atxn2	0.214601	NA	NA		Caly	0.0642008	NA	NA		Caly	0.0718238	NA	NA
Camsap2	0.176453	NA	NA		Cartpt	0.0661015	NA	NA		Cav2	NA	NA	NA		B2m	0.0208014	NA	NA		BC089491	0.020361	NA	NA		Bach1	0.0825197	NA	NA		Atxn2l	0.226752	NA	NA		Atxn2l	0.123739	NA	NA		Camk1	0.171008	0.255226	1		Camk1	0.0422084	NA	NA
Camsap3	0.072691	NA	NA		Casc3	0.176859	NA	NA		Cbarp	0.791158	NA	NA		B3galnt1	0.195425	NA	NA		Babam1	0.273499	NA	NA		Bach2	0.170789	NA	NA		Atxn3	0.0536012	NA	NA		Atxn3	0.0208874	NA	NA		Camk1d	0.018608	NA	NA		Camk1d	0.0117832	NA	NA
Camta1	0.744116	NA	NA		Casc4	0.302764	NA	NA		Cbfa2t2	0.382948	0.351539	1		B3galnt2	0.0352372	NA	NA		Bace1	0.125253	NA	NA		Bad	0.374322	NA	NA		Atxn7	0.145002	NA	NA		Atxn7	0.101498	NA	NA		Camk1g	0.0387044	NA	NA		Camk1g	0.0138358	NA	NA
Camta2	0.0834747	NA	NA		Casd1	0.129383	NA	NA		Cbfa2t3	0.0634909	NA	NA		B3galt1	0.124772	NA	NA		Bach1	0.0785768	NA	NA		Bag1	0.666755	-0.388409	1		Atxn7l1	0.0130654	NA	NA		Atxn7l1	0.0706186	NA	NA		Camk2a	0.112897	NA	NA		Camk2a	0.0372612	NA	NA
Cand1	0.0790034	NA	NA		Cask	0.462126	NA	NA		Cbfb	0.201394	NA	NA		B3galt2	0.0449285	NA	NA		Bach2	0.112398	NA	NA		Bag2	0.10917	NA	NA		Atxn7l2	0.0755428	NA	NA		Atxn7l2	0.0401949	NA	NA		Camk2b	0.0227179	NA	NA		Camk2b	0.0126383	NA	NA
Cand2	NA	NA	NA		Caskin1	0.0301905	NA	NA		Cbl	0.124963	NA	NA		B3galt4	0.0528542	NA	NA		Bad	0.416333	NA	NA		Bag3	0.0032458	NA	NA		Atxn7l3	0.09926	NA	NA		Atxn7l3	0.118448	NA	NA		Camk2d	0.0733036	NA	NA		Camk2d	0.146578	NA	NA
Cant1	0.08902	NA	NA		Casp2	0.158297	NA	NA		Cblb	0.0752525	NA	NA		B3galt5	0.00706059	NA	NA		Bag1	0.643677	NA	NA		Bag4	0.0624047	NA	NA		Atxn7l3b	1.67736	NA	NA		Atxn7l3b	1.94492	NA	NA		Camk2g	0.0738763	NA	NA		Camk2g	0.0468176	NA	NA
Canx	0.61721	NA	NA		Casp3	0.0248918	NA	NA		Cbll1	0.262153	NA	NA		B3galt6	0.0798389	NA	NA		Bag2	0.0971571	NA	NA		Bag5	0.0797909	NA	NA		Auh	0.128887	NA	NA		Auh	0.120951	NA	NA		Camk2n1	0.476151	0.401661	1		Camk2n1	0.146363	-0.560196	0.552125
Cap1	0.0916989	NA	NA		Casp6	0.0875548	NA	NA		Cbln1	0.0173558	NA	NA		B3gat1	0.305581	NA	NA		Bag4	0.0997616	NA	NA		Bag6	0.409565	NA	NA		Aup1	0.173484	NA	NA		Aup1	0.250148	NA	NA		Camk2n2	0.0255654	NA	NA		Camk2n2	0.049585	NA	NA
Cap2	NA	NA	NA		Casp8ap2	0.0563461	NA	NA		Cbln2	0.0868727	NA	NA		B3gat2	0.0512334	NA	NA		Bag5	0.131415	NA	NA		Bahcc1	0.0703756	NA	NA		Aurka	0.135873	NA	NA		Aurka	0.00681263	NA	NA		Camkk2	0.0585874	NA	NA		Camkk2	0.0156616	NA	NA
Capn10	0.175885	NA	NA		Casz1	0.0692534	NA	NA		Cbln4	0.0220707	NA	NA		B3gat3	0.291497	NA	NA		Bag6	0.445606	NA	NA		Bahd1	0.0172452	NA	NA		Aurkaip1	0.669386	NA	NA		Aurkaip1	0.635109	NA	NA		Camkv	0.0259047	NA	NA		Camkv	NA	NA	NA
Capn15	0.0219983	NA	NA		Cat	0.121933	NA	NA		Cbr1	0.37496	NA	NA		B3glct	0.256092	NA	NA		Bahcc1	0.119461	NA	NA		Baiap2	0.036599	NA	NA		Aurkb	0.151335	NA	NA		Aurkb	0.0142147	NA	NA		Caml	0.121984	NA	NA		Caml	0.0397142	NA	NA
Capn2	0.255996	0.296752	1		Cav2	NA	NA	NA		Cbr4	0.0351184	NA	NA		B3gnt4	NA	NA	NA		Bahd1	0.0184026	NA	NA		Baiap3	0.00918401	NA	NA		Auts2	0.808804	NA	NA		Auts2	0.716288	NA	NA		Camsap1	0.233137	NA	NA		Camsap1	0.197719	NA	NA
Capn5	0.0202845	NA	NA		Cbarp	0.495277	NA	NA		Cbx1	0.752046	NA	NA		B3gnt5	0.209316	NA	NA		Baiap2	0.022444	NA	NA		Bak1	0.13159	NA	NA		Aven	0.0224554	NA	NA		Aven	NA	NA	NA		Camsap2	0.243934	NA	NA		Camsap2	0.113228	NA	NA
Capn7	0.167527	NA	NA		Cbfa2t2	0.201108	NA	NA		Cbx2	0.0650194	NA	NA		B3gnt7	0.0154724	NA	NA		Baiap3	0.00447615	NA	NA		Bambi	0.113676	NA	NA		Avl9	0.28833	NA	NA		Avl9	0.294676	NA	NA		Camsap3	0.0298897	NA	NA		Camsap3	0.0050675	NA	NA
Capns1	0.462647	NA	NA		Cbfa2t3	0.107699	NA	NA		Cbx3	2.0464	0.66445	1		B3gntl1	0.0100709	NA	NA		Bak1	0.0442352	NA	NA		Banf1	0.504629	NA	NA		Avp	0.0202308	NA	NA		Avp	0.0261787	NA	NA		Camta1	0.674492	0.462758	0.976882		Camta1	0.294939	-0.456983	1
Caprin1	1.15862	NA	NA		Cbfb	0.183369	NA	NA		Cbx4	0.0410208	-0.348816	1		B430218F22Rik	0.00721175	NA	NA		Bambi	0.0409167	NA	NA		Banp	0.112697	NA	NA		Avpi1	0.208995	NA	NA		Avpi1	0.125896	NA	NA		Cand1	0.17374	NA	NA		Cand1	0.131501	NA	NA
Caprin2	0.0393336	NA	NA		Cbl	0.198494	NA	NA		Cbx5	0.88049	NA	NA		B4galnt1	0.221925	NA	NA		Banf1	0.61063	NA	NA		Bap1	0.207581	NA	NA		Avpr1a	NA	NA	NA		Avpr1a	0.0114831	NA	NA		Cand2	0.0542875	NA	NA		Cand2	0.0387868	NA	NA
Capza1	0.241094	NA	NA		Cblb	0.180555	NA	NA		Cbx6	0.317903	NA	NA		B4galnt4	0.0200456	NA	NA		Banp	0.205007	NA	NA		Bard1	0.0293471	NA	NA		Avpr1b	NA	NA	NA		Avpr1b	NA	NA	NA		Cant1	0.0568616	NA	NA		Cant1	0.13509	NA	NA
Capza2	0.819919	NA	NA		Cbll1	0.128798	NA	NA		Cbx8	0.0933778	NA	NA		B4galt1	0.00964886	NA	NA		Bap1	0.250372	NA	NA		Basp1	0.707765	NA	NA		Axin1	0.102125	NA	NA		Axin1	0.0177553	NA	NA		Canx	0.501009	NA	NA		Canx	0.509339	NA	NA
Capzb	0.799424	NA	NA		Cbln1	0.356726	0.418729	1		Cby1	0.315465	NA	NA		B4galt2	0.206876	NA	NA		Bard1	0.00707747	NA	NA		Bax	0.754514	NA	NA		Axin2	0.0780201	NA	NA		Axin2	0.11792	NA	NA		Cap1	0.0288694	NA	NA		Cap1	0.0385205	NA	NA
Car10	0.0182181	NA	NA		Cbln2	NA	NA	NA		Cc2d1a	0.0362127	NA	NA		B4galt3	0.328341	NA	NA		Barhl2	0.325386	0.554073	7.30116e-13		Baz1a	0.0247614	NA	NA		Axl	0.119521	NA	NA		Axl	0.0997113	NA	NA		Cap2	0.0363901	NA	NA		Cap2	0.0377319	NA	NA
Car11	0.146373	NA	NA		Cbln4	0.324585	NA	NA		Cc2d1b	0.0485169	NA	NA		B4galt4	0.0603295	NA	NA		Basp1	2.06162	-0.279152	0.000287958		Baz1b	0.16601	NA	NA		Azi2	0.178628	NA	NA		Azi2	0.244534	NA	NA		Capn10	0.177972	NA	NA		Capn10	0.0693302	NA	NA
Card19	0.0198953	NA	NA		Cbr1	0.360222	NA	NA		Cc2d2a	NA	NA	NA		B4galt5	0.14598	NA	NA		Bax	0.950671	NA	NA		Baz2a	0.11154	NA	NA		Azin1	0.390204	NA	NA		Azin1	0.389797	NA	NA		Capn15	NA	NA	NA		Capn15	0.0605147	NA	NA
Carf	0.0184004	NA	NA		Cbr4	0.0220491	NA	NA		Ccar1	0.311102	NA	NA		B4galt6	0.278435	NA	NA		Baz1a	0.11982	NA	NA		Baz2b	0.377168	NA	NA		Azin2	0.106984	NA	NA		Azin2	0.0682326	NA	NA		Capn2	0.156434	NA	NA		Capn2	0.155116	NA	NA
Carhsp1	0.994854	NA	NA		Cbwd1	0.0113777	NA	NA		Ccar2	0.178501	NA	NA		B4galt7	0.17057	NA	NA		Baz1b	0.237127	NA	NA		Bbc3	0.0920825	NA	NA		B130006D01Rik	0.0266809	NA	NA		B130006D01Rik	0.0101152	NA	NA		Capn3	0.0564342	NA	NA		Capn3	NA	NA	NA
Carkd	0.427775	NA	NA		Cbx1	0.611289	NA	NA		Ccbl1	0.0224336	NA	NA		B4gat1	0.0846984	NA	NA		Baz2a	0.121828	NA	NA		Bbip1	0.817265	NA	NA		B230118H07Rik	0.327413	NA	NA		B230118H07Rik	0.252188	NA	NA		Capn5	NA	NA	NA		Capn5	0.0315439	NA	NA
Carm1	0.075953	NA	NA		Cbx2	0.117013	NA	NA		Ccdc106	0.130256	NA	NA		B630005N14Rik	0.0529943	NA	NA		Baz2b	0.40954	NA	NA		Bbof1	0.0186489	NA	NA		B230217C12Rik	0.11698	NA	NA		B230217C12Rik	0.0750124	NA	NA		Capn6	0.0182574	NA	NA		Capn6	0.0660208	NA	NA
Carnmt1	0.0395614	NA	NA		Cbx3	1.77095	NA	NA		Ccdc107	0.343461	NA	NA		B630019K06Rik	0.571714	NA	NA		Bbc3	0.115216	-0.464662	9.33112e-05		Bbox1	NA	NA	NA		B230219D22Rik	0.853692	NA	NA		B230219D22Rik	0.887039	NA	NA		Capn7	0.127625	NA	NA		Capn7	0.106718	NA	NA
Cars	0.139215	NA	NA		Cbx4	0.205214	NA	NA		Ccdc112	0.222931	NA	NA		B830012L14Rik	0.123847	NA	NA		Bbip1	0.832133	NA	NA		Bbs1	0.0151961	NA	NA		B230307C23Rik	0.00599471	NA	NA		B230307C23Rik	0.00591292	NA	NA		Capns1	0.420789	NA	NA		Capns1	0.318783	NA	NA
Cars2	0.0732485	NA	NA		Cbx5	0.688819	NA	NA		Ccdc115	0.184209	NA	NA		B930036N10Rik	0.0611585	NA	NA		Bbof1	0.00710336	NA	NA		Bbs10	0.028575	NA	NA		B230312C02Rik	0.0194821	NA	NA		B230312C02Rik	0.0527299	NA	NA		Caprin1	1.04444	NA	NA		Caprin1	1.0452	NA	NA
Cartpt	NA	NA	NA		Cbx6	0.29748	NA	NA		Ccdc117	0.0438214	NA	NA		B930041F14Rik	0.0533173	NA	NA		Bbs1	0.028867	NA	NA		Bbs12	0.00354477	NA	NA		B230317F23Rik	0.0101489	NA	NA		B230317F23Rik	NA	NA	NA		Caprin2	0.0337293	NA	NA		Caprin2	NA	NA	NA
Casc3	0.36184	NA	NA		Cbx8	0.14484	NA	NA		Ccdc12	0.581051	NA	NA		B930082K07Rik	0.0138835	NA	NA		Bbs12	NA	NA	NA		Bbs2	0.0458325	NA	NA		B230322F03Rik	NA	NA	NA		B230322F03Rik	NA	NA	NA		Capza1	0.304185	NA	NA		Capza1	0.374929	NA	NA
Casc4	0.250447	NA	NA		Cby1	0.209789	NA	NA		Ccdc120	0.0553299	NA	NA		B9d1	0.0512759	NA	NA		Bbs2	0.0253389	NA	NA		Bbs4	0.0289173	NA	NA		B230334C09Rik	0.039997	NA	NA		B230334C09Rik	0.0888617	NA	NA		Capza2	0.796834	NA	NA		Capza2	0.750699	NA	NA
Casd1	0.218581	NA	NA		Cc2d1a	0.0594569	NA	NA		Ccdc124	0.636448	NA	NA		B9d1os	0.0176969	NA	NA		Bbs4	0.032371	NA	NA		Bbs5	0.0368938	NA	NA		B230354K17Rik	0.142723	NA	NA		B230354K17Rik	0.145332	NA	NA		Capzb	0.690287	NA	NA		Capzb	0.55351	NA	NA
Cask	0.2634	NA	NA		Cc2d1b	0.0519574	NA	NA		Ccdc127	0.172341	NA	NA		B9d2	0.176744	NA	NA		Bbs5	0.0193034	NA	NA		Bbs7	0.0216149	NA	NA		B230369F24Rik	0.0282856	NA	NA		B230369F24Rik	NA	NA	NA		Car10	0.0153435	NA	NA		Car10	NA	NA	NA
Caskin1	0.147057	NA	NA		Cc2d2a	0.0114974	NA	NA		Ccdc130	0.052489	NA	NA		BC001981	NA	NA	NA		Bbs7	0.0204962	NA	NA		Bbs9	0.040618	NA	NA		B2m	0.165174	NA	NA		B2m	0.112041	NA	NA		Car11	0.00675325	NA	NA		Car11	0.0252451	NA	NA
Casp2	0.278967	NA	NA		Ccar1	0.267392	NA	NA		Ccdc136	0.136424	NA	NA		BC002059	0.0324515	NA	NA		Bbs9	NA	NA	NA		Bbx	0.291981	NA	NA		B3galnt1	0.0921704	NA	NA		B3galnt1	0.0380128	NA	NA		Car5b	0.00947429	NA	NA		Car5b	0.0143238	NA	NA
Casp6	NA	NA	NA		Ccar2	0.261491	NA	NA		Ccdc137	0.0647411	NA	NA		BC003331	0.054582	NA	NA		Bbx	0.214086	NA	NA		Bcam	0.0177188	NA	NA		B3galnt2	0.0961271	NA	NA		B3galnt2	0.0789141	NA	NA		Card19	0.0240577	NA	NA		Card19	0.0675467	NA	NA
Casp7	0.0229714	NA	NA		Ccbl1	0.0212193	NA	NA		Ccdc148	0.0571683	NA	NA		BC003965	0.238475	NA	NA		Bcam	0.00874172	NA	NA		Bcan	0.364751	NA	NA		B3galt1	0.00544136	NA	NA		B3galt1	0.025949	NA	NA		Carf	0.0606214	NA	NA		Carf	0.066701	NA	NA
Casp8ap2	0.0967091	NA	NA		Ccdc106	0.0803493	NA	NA		Ccdc151	0.0176527	NA	NA		BC004004	0.274371	NA	NA		Bcap29	0.0776043	NA	NA		Bcap29	0.0740278	NA	NA		B3galt2	0.0125673	NA	NA		B3galt2	0.0382285	NA	NA		Carhsp1	0.898894	NA	NA		Carhsp1	0.886578	NA	NA
Casp9	0.0185212	NA	NA		Ccdc107	0.0924759	NA	NA		Ccdc157	NA	NA	NA		BC005537	0.852247	NA	NA		Bcap31	0.0740803	NA	NA		Bcap31	0.148771	NA	NA		B3galt4	0.0052694	NA	NA		B3galt4	0.0521045	NA	NA		Carkd	0.235884	NA	NA		Carkd	0.236128	NA	NA
Casz1	0.167401	0.286937	1		Ccdc109b	0.0203789	NA	NA		Ccdc160	0.022146	NA	NA		BC005561	0.13409	NA	NA		Bcar1	0.235403	NA	NA		Bcar1	0.129741	NA	NA		B3galt6	0.0911695	NA	NA		B3galt6	0.134783	NA	NA		Carm1	0.128825	NA	NA		Carm1	0.101339	NA	NA
Cat	0.0589352	NA	NA		Ccdc112	0.236478	NA	NA		Ccdc166	0.182393	NA	NA		BC005624	0.237885	NA	NA		Bcas1	0.0396242	NA	NA		Bcar3	0.0280689	NA	NA		B3gat1	0.00550699	NA	NA		B3gat1	0.0456673	NA	NA		Carnmt1	0.0478911	NA	NA		Carnmt1	0.0935045	NA	NA
Cbarp	0.787076	NA	NA		Ccdc115	0.129316	NA	NA		Ccdc167	0.165013	NA	NA		BC017158	0.0148356	NA	NA		Bcas2	0.739809	NA	NA		Bcas1	NA	NA	NA		B3gat3	0.136249	NA	NA		B3gat3	0.0846923	NA	NA		Cars	0.0569464	NA	NA		Cars	0.0209472	NA	NA
Cbfa2t2	0.310912	NA	NA		Ccdc117	0.0393385	NA	NA		Ccdc173	NA	NA	NA		BC017643	0.070664	NA	NA		Bcas3	0.0369715	NA	NA		Bcas2	0.572272	NA	NA		B3glct	0.249407	NA	NA		B3glct	0.183938	NA	NA		Cars2	0.00995268	NA	NA		Cars2	0.0119421	NA	NA
Cbfa2t3	0.139668	NA	NA		Ccdc12	0.654438	NA	NA		Ccdc174	0.201688	NA	NA		BC022687	0.0617896	NA	NA		Bcat1	0.113338	NA	NA		Bcas3	0.0521659	NA	NA		B3gnt4	NA	NA	NA		B3gnt4	0.022461	NA	NA		Casc3	0.125504	NA	NA		Casc3	0.126943	NA	NA
Cbfb	0.225616	NA	NA		Ccdc120	0.10143	NA	NA		Ccdc177	0.0382151	NA	NA		BC023829	0.0807222	NA	NA		Bcat2	0.0161544	NA	NA		Bcat1	0.0575223	NA	NA		B3gnt5	0.0457774	NA	NA		B3gnt5	0.0326549	NA	NA		Casc4	0.236924	NA	NA		Casc4	0.163355	NA	NA
Cbl	0.192561	NA	NA		Ccdc124	0.466478	NA	NA		Ccdc18	0.016049	NA	NA		BC024139	0.0553659	NA	NA		Bccip	0.256448	NA	NA		Bcat2	0.0358908	NA	NA		B3gnt7	0.0121729	NA	NA		B3gnt7	NA	NA	NA		Casd1	0.231544	NA	NA		Casd1	0.177577	NA	NA
Cblb	0.0204722	NA	NA		Ccdc127	0.135314	NA	NA		Ccdc181	0.114589	NA	NA		BC024978	0.043232	NA	NA		Bcdin3d	0.048863	NA	NA		Bccip	0.340818	NA	NA		B3gnt8	0.00599471	NA	NA		B3gnt8	NA	NA	NA		Cask	0.234241	NA	NA		Cask	0.185946	NA	NA
Cbll1	0.0826124	NA	NA		Ccdc13	0.0234966	NA	NA		Ccdc184	0.427697	NA	NA		BC025920	0.0323212	NA	NA		Bckdha	0.152025	NA	NA		Bcdin3d	0.0313759	NA	NA		B3gntl1	0.014804	NA	NA		B3gntl1	0.00629573	NA	NA		Caskin1	0.0582098	NA	NA		Caskin1	NA	NA	NA
Cbln1	0.0386712	NA	NA		Ccdc130	0.0336086	NA	NA		Ccdc186	0.0736115	NA	NA		BC026585	NA	NA	NA		Bckdhb	0.0280127	NA	NA		Bche	0.012756	NA	NA		B4galnt1	0.0140413	NA	NA		B4galnt1	0.00847984	NA	NA		Caskin2	0.0286191	NA	NA		Caskin2	0.0432962	NA	NA
Cbln2	0.0361274	NA	NA		Ccdc136	0.0586302	NA	NA		Ccdc189	0.065133	NA	NA		BC028528	0.0047846	NA	NA		Bckdk	0.24816	NA	NA		Bckdha	0.141335	NA	NA		B4galnt4	NA	NA	NA		B4galnt4	0.046864	NA	NA		Casp2	0.211168	NA	NA		Casp2	0.2111	NA	NA
Cbln4	0.104413	NA	NA		Ccdc137	0.110114	NA	NA		Ccdc191	0.0220895	NA	NA		BC029214	0.366128	NA	NA		Bcl10	0.223237	NA	NA		Bckdhb	0.0194916	NA	NA		B4galt1	0.132182	NA	NA		B4galt1	0.173964	NA	NA		Casp3	0.0373317	NA	NA		Casp3	NA	NA	NA
Cbr1	0.500307	NA	NA		Ccdc138	0.0569148	NA	NA		Ccdc22	0.103608	NA	NA		BC029722	0.16638	NA	NA		Bcl11a	0.476716	NA	NA		Bckdk	0.218278	NA	NA		B4galt2	0.121329	NA	NA		B4galt2	0.0385136	NA	NA		Casp6	0.08539	NA	NA		Casp6	0.109906	NA	NA
Cbr4	0.0158727	NA	NA		Ccdc141	0.0715283	NA	NA		Ccdc25	0.0352321	NA	NA		BC030336	0.1145	NA	NA		Bcl11b	0.212686	-0.310644	1		Bcl10	0.24204	NA	NA		B4galt3	0.202353	NA	NA		B4galt3	0.266172	NA	NA		Casp7	0.00998962	NA	NA		Casp7	0.0362502	NA	NA
Cbwd1	0.0422157	NA	NA		Ccdc148	NA	NA	NA		Ccdc28a	0.0928645	NA	NA		BC030343	0.0104351	NA	NA		Bcl2	0.0255234	NA	NA		Bcl11a	0.173943	NA	NA		B4galt4	0.0859029	NA	NA		B4galt4	0.0313493	NA	NA		Casp8ap2	0.0173817	NA	NA		Casp8ap2	0.0805371	NA	NA
Cbx1	0.779872	NA	NA		Ccdc163	0.0539668	NA	NA		Ccdc28b	0.447327	NA	NA		BC030500	0.0140725	NA	NA		Bcl2l1	0.607473	NA	NA		Bcl11b	0.0236689	NA	NA		B4galt5	0.242743	NA	NA		B4galt5	0.112	NA	NA		Casp9	0.0179378	NA	NA		Casp9	0.0380204	NA	NA
Cbx2	0.0193452	NA	NA		Ccdc166	0.0237558	NA	NA		Ccdc30	0.0508194	NA	NA		BC031181	0.865492	NA	NA		Bcl2l11	0.0192188	NA	NA		Bcl2	0.492328	NA	NA		B4galt6	0.160696	NA	NA		B4galt6	0.224789	NA	NA		Casq1	0.0103428	NA	NA		Casq1	0.0478205	NA	NA
Cbx3	1.45698	-0.729256	0.00809452		Ccdc167	0.193243	NA	NA		Ccdc32	0.0964795	NA	NA		BC034090	0.0220695	NA	NA		Bcl2l12	0.0359222	NA	NA		Bcl2l1	0.265767	NA	NA		B4galt7	0.0788078	NA	NA		B4galt7	0.119481	NA	NA		Casz1	0.00675325	NA	NA		Casz1	0.017529	NA	NA
Cbx4	0.0737727	NA	NA		Ccdc173	0.0408014	NA	NA		Ccdc34	0.440548	NA	NA		BC037034	0.16442	NA	NA		Bcl2l13	0.150958	NA	NA		Bcl2l11	0.0702923	NA	NA		B4gat1	0.0772772	NA	NA		B4gat1	0.137362	NA	NA		Cat	0.0652541	NA	NA		Cat	0.10024	NA	NA
Cbx5	0.786311	NA	NA		Ccdc174	0.154098	NA	NA		Ccdc36	0.0763285	NA	NA		BC037039	0.0381851	NA	NA		Bcl2l2	0.0591932	NA	NA		Bcl2l12	0.21533	NA	NA		B630005N14Rik	0.142659	NA	NA		B630005N14Rik	0.211015	NA	NA		Cbarp	0.380162	NA	NA		Cbarp	0.143851	-0.464857	1
Cbx6	0.413774	NA	NA		Ccdc177	0.0910288	NA	NA		Ccdc40	0.0605584	NA	NA		BC039966	0.00578922	NA	NA		Bcl7a	0.509095	0.277423	1		Bcl2l13	0.102758	NA	NA		B630019K06Rik	0.242162	NA	NA		B630019K06Rik	0.103832	-0.264702	1		Cbfa2t2	0.445024	NA	NA		Cbfa2t2	0.484098	NA	NA
Cbx7	NA	NA	NA		Ccdc181	0.0948138	NA	NA		Ccdc43	0.0713185	NA	NA		BC043934	0.0240931	NA	NA		Bcl7b	0.135115	NA	NA		Bcl2l2	0.0597235	NA	NA		B830012L14Rik	0.214037	NA	NA		B830012L14Rik	0.0660884	-0.295605	1		Cbfa2t3	0.0266235	NA	NA		Cbfa2t3	0.0520913	NA	NA
Cbx8	0.101677	NA	NA		Ccdc184	0.280905	NA	NA		Ccdc47	0.162269	NA	NA		BC048403	0.00741057	NA	NA		Bcl7c	0.170534	NA	NA		Bcl6	0.0100802	NA	NA		B930036N10Rik	0.264122	NA	NA		B930036N10Rik	0.0785692	NA	NA		Cbfb	0.194338	NA	NA		Cbfb	0.221268	NA	NA
Cby1	0.40534	NA	NA		Ccdc186	0.0590363	NA	NA		Ccdc50	0.289252	NA	NA		BC048546	0.00392128	NA	NA		Bcl9	0.338293	NA	NA		Bcl6b	NA	NA	NA		B930041F14Rik	0.0145639	NA	NA		B930041F14Rik	0.0191468	NA	NA		Cbl	0.09037	NA	NA		Cbl	0.110437	NA	NA
Cc2d1a	0.107549	NA	NA		Ccdc189	0.0632066	NA	NA		Ccdc53	0.115358	NA	NA		BC049715	0.0050867	NA	NA		Bcl9l	0.0812211	NA	NA		Bcl7a	0.0586184	-0.272149	1		B930082K07Rik	0.02695	NA	NA		B930082K07Rik	NA	NA	NA		Cblb	0.0841691	NA	NA		Cblb	0.0586365	NA	NA
Cc2d2a	0.0200031	NA	NA		Ccdc22	0.0194695	NA	NA		Ccdc58	0.0726429	NA	NA		BC051077	0.0148753	NA	NA		Bclaf1	0.568471	NA	NA		Bcl7b	0.202661	NA	NA		B9d1	0.340261	NA	NA		B9d1	0.462293	NA	NA		Cbll1	0.12218	NA	NA		Cbll1	0.0664964	NA	NA
Ccar1	0.335482	NA	NA		Ccdc25	0.0887748	NA	NA		Ccdc59	0.275329	NA	NA		BC051142	NA	NA	NA		Bcor	0.0740141	NA	NA		Bcl7c	0.183374	NA	NA		B9d2	0.177915	NA	NA		B9d2	0.182232	NA	NA		Cbln1	0.0388538	NA	NA		Cbln1	0.0274339	NA	NA
Ccar2	0.226318	NA	NA		Ccdc28a	0.0213122	NA	NA		Ccdc6	0.274044	NA	NA		BC051226	0.0953938	NA	NA		Bcorl1	0.0888081	NA	NA		Bcl9	0.394188	NA	NA		BC001981	NA	NA	NA		BC001981	0.0204904	NA	NA		Cbln2	0.0232937	NA	NA		Cbln2	0.0748231	NA	NA
Ccbl1	0.0182181	NA	NA		Ccdc28b	0.326748	NA	NA		Ccdc60	0.0393225	NA	NA		BC052040	0.0431769	NA	NA		Bcr	0.0244536	NA	NA		Bcl9l	0.101698	NA	NA		BC002059	0.0218918	NA	NA		BC002059	0.0205955	NA	NA		Cbln4	0.0272919	NA	NA		Cbln4	0.0383459	NA	NA
Ccdc103	0.0391557	NA	NA		Ccdc30	0.116936	NA	NA		Ccdc61	0.0876195	NA	NA		BC055324	0.00416774	NA	NA		Bcs1l	0.107857	NA	NA		Bclaf1	0.51502	NA	NA		BC003331	0.165478	NA	NA		BC003331	0.152944	NA	NA		Cbr1	0.426969	NA	NA		Cbr1	0.359895	NA	NA
Ccdc106	0.157916	NA	NA		Ccdc32	0.143832	NA	NA		Ccdc62	0.0195185	NA	NA		BC068281	0.00453822	NA	NA		Bdh1	0.180959	NA	NA		Bcor	0.0801576	NA	NA		BC003965	0.301083	NA	NA		BC003965	0.187372	NA	NA		Cbr4	0.0441094	NA	NA		Cbr4	0.0251563	NA	NA
Ccdc107	0.195171	NA	NA		Ccdc34	0.78025	NA	NA		Ccdc64	0.0505149	NA	NA		Baalc	0.00465776	NA	NA		Bdh2	0.0140286	NA	NA		Bcorl1	0.0520195	NA	NA		BC004004	0.275064	NA	NA		BC004004	0.233198	NA	NA		Cbwd1	0.0193307	NA	NA		Cbwd1	0.0228603	NA	NA
Ccdc109b	0.076699	NA	NA		Ccdc39	NA	NA	NA		Ccdc66	0.0653378	NA	NA		Babam1	0.239476	NA	NA		Bdnf	0.0126726	NA	NA		Bcr	0.0495116	NA	NA		BC005537	0.591766	-0.274748	1		BC005537	0.815216	NA	NA		Cbx1	0.865117	NA	NA		Cbx1	0.85546	NA	NA
Ccdc112	0.1675	NA	NA		Ccdc40	0.0717613	NA	NA		Ccdc71	0.256536	NA	NA		Bace1	0.190448	NA	NA		Bdp1	0.124315	NA	NA		Bcs1l	0.051438	NA	NA		BC005561	0.338538	NA	NA		BC005561	0.419583	NA	NA		Cbx2	0.179679	NA	NA		Cbx2	0.126	NA	NA
Ccdc115	0.16123	NA	NA		Ccdc43	0.133196	NA	NA		Ccdc71l	0.0812137	NA	NA		Bach1	0.0699086	NA	NA		Bean1	NA	NA	NA		Bdh1	0.0197385	NA	NA		BC005624	0.221409	NA	NA		BC005624	0.316599	NA	NA		Cbx3	2.01581	NA	NA		Cbx3	1.87388	NA	NA
Ccdc117	0.037214	NA	NA		Ccdc47	0.205665	NA	NA		Ccdc73	0.0477045	NA	NA		Bach2	0.282945	NA	NA		Becn1	0.325279	NA	NA		Bdh2	0.0989476	NA	NA		BC017158	0.0228662	NA	NA		BC017158	0.0506725	NA	NA		Cbx4	0.0963399	NA	NA		Cbx4	0.104271	NA	NA
Ccdc12	0.478209	NA	NA		Ccdc50	0.341451	NA	NA		Ccdc77	NA	NA	NA		Bad	0.403037	NA	NA		Begain	0.0301926	NA	NA		Bdp1	0.161283	NA	NA		BC017643	0.0265213	NA	NA		BC017643	0.0709843	NA	NA		Cbx5	0.520552	NA	NA		Cbx5	0.545967	NA	NA
Ccdc120	0.0577462	NA	NA		Ccdc51	0.0214257	NA	NA		Ccdc78	0.064553	NA	NA		Bag1	0.855265	NA	NA		Bend3	0.0343177	NA	NA		Becn1	0.276611	NA	NA		BC022687	0.0692726	NA	NA		BC022687	0.0641757	NA	NA		Cbx6	0.19116	NA	NA		Cbx6	0.170168	NA	NA
Ccdc124	0.645952	NA	NA		Ccdc53	0.121517	NA	NA		Ccdc8	0.0162872	NA	NA		Bag2	0.0782117	NA	NA		Bend4	0.0228431	-0.322871	0.479397		Begain	0.16099	NA	NA		BC023829	0.13528	NA	NA		BC023829	0.101712	NA	NA		Cbx7	0.00902926	NA	NA		Cbx7	0.00897267	NA	NA
Ccdc126	0.0343581	NA	NA		Ccdc58	0.225986	NA	NA		Ccdc82	0.0789704	NA	NA		Bag4	0.149258	NA	NA		Bend5	0.187128	NA	NA		Bend3	0.0247479	NA	NA		BC024139	0.00471316	NA	NA		BC024139	0.0243755	NA	NA		Cbx8	0.0626795	NA	NA		Cbx8	0.0415874	NA	NA
Ccdc127	0.139442	NA	NA		Ccdc59	0.354381	NA	NA		Ccdc84	0.0230278	NA	NA		Bag5	0.202971	NA	NA		Bend6	0.0207576	NA	NA		Bend4	0.0475177	NA	NA		BC024978	0.0545658	NA	NA		BC024978	0.0231576	NA	NA		Cby1	0.384447	NA	NA		Cby1	0.269812	NA	NA
Ccdc13	0.0384697	NA	NA		Ccdc6	0.0437366	NA	NA		Ccdc85a	0.0497042	NA	NA		Bag6	0.61735	NA	NA		Bend7	0.0156312	NA	NA		Bend5	0.289616	NA	NA		BC025920	0.0512772	NA	NA		BC025920	0.058551	NA	NA		Cc2d1a	0.0492995	NA	NA		Cc2d1a	0.042972	NA	NA
Ccdc130	0.0779999	NA	NA		Ccdc61	0.020678	NA	NA		Ccdc85b	0.0591445	NA	NA		Bahcc1	0.0561149	NA	NA		Bet1	0.128084	NA	NA		Bend6	0.00909752	NA	NA		BC026585	0.0693541	NA	NA		BC026585	0.132464	NA	NA		Cc2d1b	0.0294847	NA	NA		Cc2d1b	0.036819	NA	NA
Ccdc136	0.0601261	NA	NA		Ccdc62	0.0348201	NA	NA		Ccdc86	0.103886	NA	NA		Bahd1	0.0332941	NA	NA		Bet1l	0.138152	NA	NA		Bend7	0.047001	NA	NA		BC028528	NA	NA	NA		BC028528	NA	NA	NA		Ccar1	0.262823	NA	NA		Ccar1	0.348036	NA	NA
Ccdc137	0.106131	NA	NA		Ccdc63	0.0644215	NA	NA		Ccdc88a	0.785021	NA	NA		Baiap2	0.0296274	NA	NA		Bex1	0.657723	-0.339093	0.309176		Bet1	0.266588	NA	NA		BC029214	0.144404	NA	NA		BC029214	0.300845	NA	NA		Ccar2	0.203403	NA	NA		Ccar2	0.148538	NA	NA
Ccdc14	0.0590384	NA	NA		Ccdc64	0.020185	NA	NA		Ccdc9	0.0597769	NA	NA		Baiap2l2	0.00486858	NA	NA		Bex2	1.71191	-0.459434	6.40981e-14		Bet1l	0.281454	NA	NA		BC029722	0.0969813	NA	NA		BC029722	0.144644	NA	NA		Ccbl1	0.0368024	NA	NA		Ccbl1	0.0150313	NA	NA
Ccdc160	0.0205876	NA	NA		Ccdc71	0.0935084	NA	NA		Ccdc90b	0.127449	NA	NA		Baiap3	0.0342023	NA	NA		Bex4	0.303361	-0.304563	0.570344		Bex1	0.636819	NA	NA		BC030336	0.0862299	NA	NA		BC030336	0.0662269	NA	NA		Ccdc103	0.00995052	NA	NA		Ccdc103	0.0282349	NA	NA
Ccdc163	0.0223536	NA	NA		Ccdc71l	0.114744	NA	NA		Ccdc91	0.154937	NA	NA		Bak1	0.065579	NA	NA		Bfar	0.165728	NA	NA		Bex2	1.62326	NA	NA		BC030343	NA	NA	NA		BC030343	0.00847984	NA	NA		Ccdc106	0.00860967	NA	NA		Ccdc106	0.0174886	NA	NA
Ccdc166	0.136178	0.256894	1		Ccdc77	0.0226187	NA	NA		Ccdc92	0.144292	NA	NA		Bambi	0.0280202	NA	NA		Bfsp1	0.0173231	NA	NA		Bex4	0.583179	NA	NA		BC030499	0.0169011	NA	NA		BC030499	NA	NA	NA		Ccdc107	0.217021	NA	NA		Ccdc107	0.1941	NA	NA
Ccdc167	0.151521	NA	NA		Ccdc84	0.0598609	NA	NA		Ccdc97	0.142894	NA	NA		Banf1	0.779787	NA	NA		Bfsp2	0.016756	NA	NA		Bfar	0.103017	NA	NA		BC030867	0.0325502	NA	NA		BC030867	NA	NA	NA		Ccdc109b	0.0291362	NA	NA		Ccdc109b	0.0286638	NA	NA
Ccdc173	0.0427848	NA	NA		Ccdc85a	0.025558	NA	NA		Cck	NA	NA	NA		Banp	0.117063	NA	NA		Bgn	0.032355	NA	NA		Bfsp1	0.0212299	NA	NA		BC030870	NA	NA	NA		BC030870	0.0186799	NA	NA		Ccdc112	0.122605	NA	NA		Ccdc112	0.0604877	NA	NA
Ccdc174	0.207358	NA	NA		Ccdc85b	NA	NA	NA		Cckar	0.0205462	NA	NA		Bap1	0.262526	NA	NA		Bhlhb9	0.103617	-0.346971	0.117397		Bhlhb9	0.277859	NA	NA		BC031181	0.716613	-0.375832	0.232831		BC031181	0.971402	NA	NA		Ccdc114	NA	NA	NA		Ccdc114	0.025567	NA	NA
Ccdc177	0.116865	NA	NA		Ccdc86	0.0204386	NA	NA		Ccl25	0.22054	0.301714	1		Bard1	NA	NA	NA		Bhlhe22	0.103878	NA	NA		Bhlhe22	0.00857169	NA	NA		BC034090	0.0304479	NA	NA		BC034090	NA	NA	NA		Ccdc115	0.12261	-0.322898	1		Ccdc115	0.303204	NA	NA
Ccdc181	0.13198	NA	NA		Ccdc88a	0.521127	NA	NA		Ccl27a	0.753381	NA	NA		Barhl2	0.00477009	NA	NA		Bhlhe23	0.0436749	NA	NA		Bhlhe40	0.17533	NA	NA		BC035947	0.013591	NA	NA		BC035947	NA	NA	NA		Ccdc117	0.0766933	NA	NA		Ccdc117	0.062563	NA	NA
Ccdc184	0.646973	NA	NA		Ccdc9	0.0454271	NA	NA		Ccm2	0.202339	NA	NA		Barx2	0.0054578	NA	NA		Bhlhe40	0.0103506	NA	NA		Bhlhe41	NA	NA	NA		BC037034	0.0860772	NA	NA		BC037034	0.0463057	NA	NA		Ccdc12	0.756731	NA	NA		Ccdc12	0.685264	NA	NA
Ccdc186	0.0848097	NA	NA		Ccdc90b	0.207373	NA	NA		Ccna2	NA	NA	NA		Basp1	2.35631	NA	NA		Bhlhe41	0.0210268	NA	NA		Bicc1	0.0454147	NA	NA		BC037039	NA	NA	NA		BC037039	0.0102519	NA	NA		Ccdc120	0.0572405	NA	NA		Ccdc120	NA	NA	NA
Ccdc189	0.0586884	NA	NA		Ccdc91	0.0741064	NA	NA		Ccnc	0.152588	NA	NA		Batf3	0.00457761	NA	NA		Bicc1	0.00418771	NA	NA		Bicd1	0.232383	NA	NA		BC039966	NA	NA	NA		BC039966	NA	NA	NA		Ccdc124	0.407076	NA	NA		Ccdc124	0.514853	NA	NA
Ccdc22	0.0599226	NA	NA		Ccdc92	0.143677	NA	NA		Ccnd1	0.0688861	NA	NA		Bax	1.08241	NA	NA		Bicd1	0.278135	NA	NA		Bicd2	0.140456	NA	NA		BC048403	0.0178374	NA	NA		BC048403	NA	NA	NA		Ccdc126	0.0169129	NA	NA		Ccdc126	0.0114948	NA	NA
Ccdc25	0.0732825	NA	NA		Ccdc93	0.0600924	NA	NA		Ccnd3	0.0393242	NA	NA		Baz1a	NA	NA	NA		Bicd2	0.112283	NA	NA		Bid	0.00583931	NA	NA		BC048546	0.0176664	NA	NA		BC048546	0.0176078	NA	NA		Ccdc127	0.127451	NA	NA		Ccdc127	0.0977962	NA	NA
Ccdc28a	0.0181374	NA	NA		Ccdc97	0.178806	NA	NA		Ccndbp1	0.0703963	NA	NA		Baz1b	0.221399	NA	NA		Bid	0.0142243	NA	NA		Bik	0.00987671	NA	NA		BC049715	0.00666969	NA	NA		BC049715	0.0391874	NA	NA		Ccdc130	0.0573905	NA	NA		Ccdc130	0.0521363	NA	NA
Ccdc28b	0.345091	NA	NA		Cckar	NA	NA	NA		Ccne1	0.0348322	NA	NA		Baz2a	0.125536	NA	NA		Bin1	0.183391	NA	NA		Bin1	0.0616218	NA	NA		BC051077	0.0260372	NA	NA		BC051077	0.0528734	NA	NA		Ccdc134	NA	NA	NA		Ccdc134	0.0391661	NA	NA
Ccdc30	0.197393	NA	NA		Ccl25	0.0558067	NA	NA		Ccne2	0.0590618	NA	NA		Baz2b	0.348766	NA	NA		Bin3	0.0751609	NA	NA		Bin3	0.0648566	NA	NA		BC051142	0.0504544	NA	NA		BC051142	0.0501369	NA	NA		Ccdc136	0.138598	NA	NA		Ccdc136	0.116078	NA	NA
Ccdc32	0.15576	NA	NA		Ccl27a	0.651062	NA	NA		Ccng1	0.0220932	NA	NA		Bbc3	0.295869	NA	NA		Birc2	0.0741371	NA	NA		Birc2	0.074756	NA	NA		BC051226	0.0518651	NA	NA		BC051226	0.0502759	NA	NA		Ccdc137	0.0452422	NA	NA		Ccdc137	0.174062	NA	NA
Ccdc34	0.856361	NA	NA		Ccm2	0.192494	NA	NA		Ccng2	0.104462	NA	NA		Bbip1	1.01869	NA	NA		Birc5	0.00665291	NA	NA		Birc5	0.0577822	NA	NA		BC051628	NA	NA	NA		BC051628	NA	NA	NA		Ccdc138	0.0182884	NA	NA		Ccdc138	0.0127237	NA	NA
Ccdc39	0.0700754	NA	NA		Ccnc	0.0782991	NA	NA		Ccnh	0.087208	NA	NA		Bbof1	0.00949952	NA	NA		Birc6	0.398639	NA	NA		Birc6	0.485204	NA	NA		BC052040	0.103036	NA	NA		BC052040	0.090806	NA	NA		Ccdc14	0.0196579	NA	NA		Ccdc14	0.0250404	NA	NA
Ccdc40	0.0172695	NA	NA		Ccnd1	0.0629509	NA	NA		Ccni	0.755253	NA	NA		Bbs1	0.00470448	NA	NA		Bivm	0.05025	NA	NA		Bivm	0.0424124	NA	NA		BC055324	0.0667237	NA	NA		BC055324	0.00740208	NA	NA		Ccdc151	NA	NA	NA		Ccdc151	0.0406046	NA	NA
Ccdc43	0.116946	NA	NA		Ccnd2	0.111303	NA	NA		Ccnj	0.0191831	NA	NA		Bbs10	0.012687	NA	NA		Blcap	0.293498	-0.261136	1		Blcap	0.385062	NA	NA		BC067074	0.0415287	NA	NA		BC067074	0.0634538	NA	NA		Ccdc157	0.0190986	NA	NA		Ccdc157	0.0202136	NA	NA
Ccdc47	0.202615	NA	NA		Ccnd3	0.0452751	NA	NA		Ccnk	0.10546	NA	NA		Bbs12	0.0082392	NA	NA		Blm	0.0344427	NA	NA		Blm	0.0198946	NA	NA		Babam1	0.33004	NA	NA		Babam1	0.299824	NA	NA		Ccdc163	0.0273313	NA	NA		Ccdc163	0.0430518	NA	NA
Ccdc50	0.403316	NA	NA		Ccndbp1	0.0454119	NA	NA		Ccnl1	0.191073	NA	NA		Bbs2	0.0155895	NA	NA		Blmh	0.287657	NA	NA		Blmh	0.198608	NA	NA		Bace1	0.087331	NA	NA		Bace1	0.171188	NA	NA		Ccdc166	0.0274399	NA	NA		Ccdc166	0.0279742	NA	NA
Ccdc51	0.0380665	NA	NA		Ccng1	0.0427225	NA	NA		Ccnl2	0.357271	NA	NA		Bbs4	0.0576639	NA	NA		Bloc1s1	0.46809	NA	NA		Bloc1s1	0.645395	NA	NA		Bace2	NA	NA	NA		Bace2	NA	NA	NA		Ccdc167	0.106721	NA	NA		Ccdc167	0.195225	NA	NA
Ccdc53	0.13755	NA	NA		Ccng2	0.293389	NA	NA		Ccnt1	0.295872	NA	NA		Bbs5	0.0114506	NA	NA		Bloc1s2	0.303809	NA	NA		Bloc1s2	0.23696	NA	NA		Bach1	0.154124	NA	NA		Bach1	0.13515	NA	NA		Ccdc171	0.0139848	NA	NA		Ccdc171	0.0123754	NA	NA
Ccdc58	0.0718434	NA	NA		Ccnh	0.0537161	NA	NA		Ccnt2	0.475901	NA	NA		Bbs7	0.0288867	NA	NA		Bloc1s3	0.0701243	NA	NA		Bloc1s3	0.0171606	NA	NA		Bach2	0.116094	NA	NA		Bach2	0.116811	NA	NA		Ccdc173	0.0666128	NA	NA		Ccdc173	0.0592297	NA	NA
Ccdc59	0.304025	NA	NA		Ccni	0.781054	NA	NA		Ccny	0.223387	NA	NA		Bbs9	0.052187	NA	NA		Bloc1s4	0.0780687	NA	NA		Bloc1s4	0.0847473	NA	NA		Bad	0.37793	NA	NA		Bad	0.432526	NA	NA		Ccdc174	0.265396	NA	NA		Ccdc174	0.202193	NA	NA
Ccdc6	0.177004	NA	NA		Ccnj	0.0114974	NA	NA		Ccnyl1	0.0435262	NA	NA		Bbx	0.050886	NA	NA		Bloc1s5	0.0966101	NA	NA		Bloc1s5	0.0849865	NA	NA		Bag1	0.699345	NA	NA		Bag1	0.625721	NA	NA		Ccdc177	0.0383487	NA	NA		Ccdc177	0.0383688	NA	NA
Ccdc61	0.0172695	NA	NA		Ccnk	0.113706	NA	NA		Ccp110	0.155449	NA	NA		Bcam	0.0115563	NA	NA		Bloc1s6	0.256047	NA	NA		Bloc1s6	0.205446	NA	NA		Bag2	0.331084	NA	NA		Bag2	0.151488	NA	NA		Ccdc181	0.100144	NA	NA		Ccdc181	0.0771608	NA	NA
Ccdc62	0.0184714	NA	NA		Ccnl1	0.287253	NA	NA		Ccpg1	0.0987106	NA	NA		Bcan	0.00408701	NA	NA		Bloc1s6os	0.00730698	NA	NA		Bloc1s6os	NA	NA	NA		Bag3	0.0398901	NA	NA		Bag3	0.0269844	NA	NA		Ccdc184	0.235639	0.297875	1		Ccdc184	0.0501099	-0.318871	1
Ccdc64	0.0705454	NA	NA		Ccnl2	0.21302	NA	NA		Ccpg1os	0.12569	NA	NA		Bcap29	0.110108	NA	NA		Blvra	0.0262647	NA	NA		Blvra	0.0261524	NA	NA		Bag4	0.171293	NA	NA		Bag4	0.0882847	NA	NA		Ccdc186	0.078259	NA	NA		Ccdc186	0.0543346	NA	NA
Ccdc65	NA	NA	NA		Ccnt1	0.215293	NA	NA		Ccs	0.121971	NA	NA		Bcap31	0.128364	NA	NA		Blvrb	0.0117452	NA	NA		Blvrb	0.10651	NA	NA		Bag5	0.256224	NA	NA		Bag5	0.180188	NA	NA		Ccdc189	0.0195925	NA	NA		Ccdc189	0.0167556	NA	NA
Ccdc66	0.0180635	NA	NA		Ccnt2	0.487071	NA	NA		Ccser1	0.0415949	NA	NA		Bcar1	0.124735	NA	NA		Blzf1	0.0574552	NA	NA		Blzf1	0.093032	NA	NA		Bag6	0.517234	NA	NA		Bag6	0.431644	NA	NA		Ccdc191	0.0206453	NA	NA		Ccdc191	0.0627023	NA	NA
Ccdc71	0.0735162	NA	NA		Ccny	0.277888	NA	NA		Ccser2	0.169853	NA	NA		Bcas1	0.0137753	NA	NA		Bmf	0.0167906	NA	NA		Bmf	0.024844	NA	NA		Bahcc1	0.0418436	NA	NA		Bahcc1	0.0465793	NA	NA		Ccdc22	0.0634538	NA	NA		Ccdc22	0.01926	NA	NA
Ccdc71l	0.113608	NA	NA		Ccnyl1	0.0909932	NA	NA		Cct2	0.931371	NA	NA		Bcas2	1.04052	NA	NA		Bmi1	0.235606	NA	NA		Bmi1	0.140882	NA	NA		Bahd1	0.00591852	NA	NA		Bahd1	0.0209324	NA	NA		Ccdc25	0.0819016	NA	NA		Ccdc25	0.0517325	NA	NA
Ccdc73	0.0383514	NA	NA		Ccp110	0.169556	NA	NA		Cct3	0.911161	NA	NA		Bcas3	0.0154038	NA	NA		Bmp1	0.0577096	NA	NA		Bmp1	0.10473	NA	NA		Baiap2	0.0589813	NA	NA		Baiap2	0.126868	NA	NA		Ccdc28a	0.0197244	NA	NA		Ccdc28a	0.025082	NA	NA
Ccdc74a	NA	NA	NA		Ccpg1	0.0451848	NA	NA		Cct4	0.775284	NA	NA		Bcat1	0.186247	NA	NA		Bmp2	NA	NA	NA		Bmp2	0.0283313	NA	NA		Baiap2l1	0.0526434	NA	NA		Baiap2l1	0.0625073	NA	NA		Ccdc28b	0.260765	NA	NA		Ccdc28b	0.115033	NA	NA
Ccdc77	0.0504417	NA	NA		Ccpg1os	NA	NA	NA		Cct5	0.957196	NA	NA		Bcat2	0.0385987	NA	NA		Bmp2k	0.056929	NA	NA		Bmp2k	0.0655087	NA	NA		Baiap2l2	0.0160311	NA	NA		Baiap2l2	0.032243	NA	NA		Ccdc30	0.0491008	NA	NA		Ccdc30	0.0495872	NA	NA
Ccdc8	0.0212928	NA	NA		Ccs	0.0565704	NA	NA		Cct7	1.128	NA	NA		Bccip	0.11482	NA	NA		Bmp3	NA	NA	NA		Bmp4	0.00992489	NA	NA		Baiap3	0.0246208	NA	NA		Baiap3	0.0120409	NA	NA		Ccdc32	0.0594221	NA	NA		Ccdc32	0.080562	NA	NA
Ccdc82	0.0425436	NA	NA		Ccser1	0.040907	NA	NA		Cct8	0.751895	NA	NA		Bcdin3d	0.0752415	NA	NA		Bmp7	0.0123919	NA	NA		Bmp7	0.00275388	NA	NA		Bak1	0.107606	NA	NA		Bak1	0.0958718	NA	NA		Ccdc34	0.657902	NA	NA		Ccdc34	0.466175	NA	NA
Ccdc85a	0.189005	NA	NA		Ccser2	0.137394	NA	NA		Ccz1	0.306802	NA	NA		Bckdha	0.15764	NA	NA		Bmper	0.00713931	NA	NA		Bmper	0.278404	0.251301	1		Bambi	0.139662	NA	NA		Bambi	0.0841183	NA	NA		Ccdc36	0.0211294	NA	NA		Ccdc36	0.0106062	NA	NA
Ccdc86	0.0566508	NA	NA		Cct2	0.820174	NA	NA		Cd151	0.0908629	NA	NA		Bckdhb	0.0264375	NA	NA		Bmpr1a	0.141369	NA	NA		Bmpr1a	0.297551	NA	NA		Banf1	0.831244	0.335837	0.0327511		Banf1	0.493167	NA	NA		Ccdc39	0.0162677	NA	NA		Ccdc39	0.0281918	NA	NA
Ccdc88a	0.817573	NA	NA		Cct3	0.755766	NA	NA		Cd164	0.0633038	NA	NA		Bckdk	0.16118	NA	NA		Bmpr2	0.328398	NA	NA		Bmpr1b	0.0267954	NA	NA		Banp	0.158095	NA	NA		Banp	0.172722	NA	NA		Ccdc40	0.0188613	NA	NA		Ccdc40	0.0111378	NA	NA
Ccdc9	0.0339219	NA	NA		Cct4	0.690933	NA	NA		Cd200	0.89126	NA	NA		Bcl10	0.194525	NA	NA		Bms1	0.101311	NA	NA		Bmpr2	0.236915	NA	NA		Bap1	0.321783	NA	NA		Bap1	0.168314	NA	NA		Ccdc43	0.0861108	NA	NA		Ccdc43	0.0581387	NA	NA
Ccdc90b	0.0770624	NA	NA		Cct5	1.12789	NA	NA		Cd24a	1.54811	-0.595586	0.0579044		Bcl11a	0.915748	NA	NA		Bmyc	0.293187	NA	NA		Bms1	0.0553769	NA	NA		Bard1	0.16325	NA	NA		Bard1	0.00681263	NA	NA		Ccdc47	0.0647723	NA	NA		Ccdc47	0.0823784	NA	NA
Ccdc91	0.173249	NA	NA		Cct7	0.994083	NA	NA		Cd27	0.0825461	NA	NA		Bcl11b	0.644335	NA	NA		Bnip1	0.0835933	NA	NA		Bmyc	0.235881	NA	NA		Barhl1	NA	NA	NA		Barhl1	NA	NA	NA		Ccdc50	0.253821	NA	NA		Ccdc50	0.354081	NA	NA
Ccdc92	0.27375	NA	NA		Cct8	0.775991	NA	NA		Cd276	0.139718	NA	NA		Bcl2	0.126711	NA	NA		Bnip2	0.259653	NA	NA		Bnip1	0.0875452	NA	NA		Barhl2	NA	NA	NA		Barhl2	0.0102519	NA	NA		Ccdc51	0.00974409	NA	NA		Ccdc51	0.035088	NA	NA
Ccdc94	NA	NA	NA		Ccz1	0.36495	NA	NA		Cd2ap	0.016049	NA	NA		Bcl2l1	0.568911	NA	NA		Bnip3	0.298617	NA	NA		Bnip2	0.311287	NA	NA		Barx2	0.0100507	NA	NA		Barx2	NA	-0.257866	1		Ccdc53	0.183546	NA	NA		Ccdc53	0.118806	NA	NA
Ccdc96	0.0370382	NA	NA		Cd151	0.110853	NA	NA		Cd2bp2	0.300528	NA	NA		Bcl2l11	0.00790181	NA	NA		Bnip3l	0.948256	NA	NA		Bnip3	0.181322	NA	NA		Basp1	0.720728	NA	NA		Basp1	0.862019	NA	NA		Ccdc58	0.136566	NA	NA		Ccdc58	0.230095	NA	NA
Ccdc97	0.0614288	NA	NA		Cd164	0.110165	NA	NA		Cd320	0.154019	NA	NA		Bcl2l12	0.0154379	NA	NA		Boc	0.0285903	NA	NA		Bnip3l	1.0689	NA	NA		Batf	0.0192745	NA	NA		Batf	0.0165222	NA	NA		Ccdc59	0.287126	NA	NA		Ccdc59	0.225095	NA	NA
Ccer2	NA	NA	NA		Cd1d1	0.167097	NA	NA		Cd3eap	0.137839	NA	NA		Bcl2l13	0.149327	NA	NA		Bod1	0.310121	NA	NA		Bod1	0.167312	NA	NA		Batf3	0.0473178	NA	NA		Batf3	NA	NA	NA		Ccdc6	0.195626	NA	NA		Ccdc6	0.14513	NA	NA
Ccl25	0.0392568	NA	NA		Cd200	0.394516	-0.488731	1		Cd44	0.0722704	NA	NA		Bcl2l2	0.0397338	NA	NA		Bod1l	0.323023	NA	NA		Bod1l	0.327881	NA	NA		Bax	0.466569	-0.458616	0.0511191		Bax	0.74081	NA	NA		Ccdc61	0.0672988	NA	NA		Ccdc61	0.0131057	NA	NA
Ccl27a	0.954098	NA	NA		Cd24a	2.84956	NA	NA		Cd47	0.199684	NA	NA		Bcl7a	0.261511	NA	NA		Bok	0.132682	NA	NA		Bok	0.0350378	NA	NA		Baz1a	0.11112	NA	NA		Baz1a	0.106816	NA	NA		Ccdc62	0.031245	NA	NA		Ccdc62	0.0112446	NA	NA
Ccm2	0.174159	NA	NA		Cd27	NA	NA	NA		Cd59a	0.015492	NA	NA		Bcl7b	0.111398	NA	NA		Bola1	0.401411	NA	NA		Bola1	0.237148	NA	NA		Baz1b	0.371722	NA	NA		Baz1b	0.255902	NA	NA		Ccdc63	0.0101025	NA	NA		Ccdc63	0.0128987	NA	NA
Ccna2	NA	NA	NA		Cd276	0.0444332	NA	NA		Cd63	0.348558	NA	NA		Bcl7c	0.287236	NA	NA		Bola2	0.947148	NA	NA		Bola2	0.785656	NA	NA		Baz2a	0.209087	NA	NA		Baz2a	0.192578	NA	NA		Ccdc64	0.0350905	NA	NA		Ccdc64	0.0129546	NA	NA
Ccnc	0.079854	NA	NA		Cd2ap	0.0211008	NA	NA		Cd81	0.588362	-0.398703	1		Bcl9	0.19496	NA	NA		Bola3	0.326364	NA	NA		Bola3	0.465902	NA	NA		Baz2b	0.38462	NA	NA		Baz2b	0.421079	NA	NA		Ccdc66	0.096737	NA	NA		Ccdc66	0.0503336	NA	NA
Ccnd2	0.0199286	NA	NA		Cd2bp2	0.165834	NA	NA		Cd83	0.0270338	NA	NA		Bcl9l	0.037638	NA	NA		Bop1	0.091459	NA	NA		Bop1	0.105361	NA	NA		Bbc3	0.0944057	NA	NA		Bbc3	0.136421	NA	NA		Ccdc71	0.116095	NA	NA		Ccdc71	0.184223	NA	NA
Ccnd3	0.0896461	NA	NA		Cd302	0.0328034	NA	NA		Cd9	0.0173558	NA	NA		Bclaf1	0.506636	NA	NA		Bora	NA	NA	NA		Bora	0.00635579	NA	NA		Bbip1	0.576981	NA	NA		Bbip1	0.592163	NA	NA		Ccdc71l	0.0507467	NA	NA		Ccdc71l	0.0383525	NA	NA
Ccndbp1	0.100101	NA	NA		Cd320	0.127864	NA	NA		Cd99l2	0.25277	NA	NA		Bcor	0.264096	NA	NA		Borcs5	0.124717	NA	NA		Borcs5	0.0224888	NA	NA		Bbof1	0.0209823	NA	NA		Bbof1	0.0349499	NA	NA		Ccdc73	0.0289563	NA	NA		Ccdc73	0.0497141	NA	NA
Ccne1	NA	NA	NA		Cd3eap	0.0747244	NA	NA		Cda	0.0126935	NA	NA		Bcorl1	0.0508809	NA	NA		Borcs6	0.047037	NA	NA		Borcs6	0.101064	NA	NA		Bbs1	0.0202547	NA	NA		Bbs1	0.0231373	NA	NA		Ccdc77	0.0804815	NA	NA		Ccdc77	0.0252476	NA	NA
Ccne2	NA	NA	NA		Cd47	0.279919	NA	NA		Cdadc1	0.0211166	NA	NA		Bcr	0.102853	NA	NA		Borcs7	0.338798	NA	NA		Borcs7	0.439759	NA	NA		Bbs10	0.0428404	NA	NA		Bbs10	0.013384	NA	NA		Ccdc78	0.0151187	NA	NA		Ccdc78	0.0360429	NA	NA
Ccng1	0.115963	NA	NA		Cd59a	0.0367088	NA	NA		Cdc123	0.331084	NA	NA		Bcs1l	0.0567682	NA	NA		Borcs8	0.18766	NA	NA		Borcs8	0.185222	NA	NA		Bbs12	0.0793957	NA	NA		Bbs12	NA	NA	NA		Ccdc8	0.0720593	NA	NA		Ccdc8	0.0660237	NA	NA
Ccng2	0.23496	NA	NA		Cd63	0.0866613	NA	NA		Cdc16	0.294337	NA	NA		Bdh1	0.196704	NA	NA		Bpgm	0.381864	NA	NA		Bpgm	0.325394	NA	NA		Bbs2	0.0781619	NA	NA		Bbs2	0.078988	NA	NA		Ccdc84	0.0201523	NA	NA		Ccdc84	0.0119513	NA	NA
Ccnh	0.120125	NA	NA		Cd81	0.384839	NA	NA		Cdc23	0.181192	NA	NA		Bdnf	0.0495756	NA	NA		Bphl	0.0678806	NA	NA		Bphl	0.17485	NA	NA		Bbs4	0.0683619	NA	NA		Bbs4	0.0916765	NA	NA		Ccdc85a	0.0425229	NA	NA		Ccdc85a	NA	NA	NA
Ccni	0.717504	NA	NA		Cd99l2	0.287119	NA	NA		Cdc25a	NA	NA	NA		Bdp1	0.113828	NA	NA		Bpnt1	0.137084	NA	NA		Bpnt1	0.134749	NA	NA		Bbs5	0.0270295	NA	NA		Bbs5	0.0624408	NA	NA		Ccdc85b	0.0172886	NA	NA		Ccdc85b	0.0109089	NA	NA
Ccnj	0.0745262	NA	NA		Cdadc1	0.0126398	NA	NA		Cdc26	0.592664	NA	NA		Bean1	0.0399047	NA	NA		Bptf	0.484038	NA	NA		Bptf	0.472023	NA	NA		Bbs7	0.0617507	NA	NA		Bbs7	0.0327743	NA	NA		Ccdc86	0.0850036	NA	NA		Ccdc86	0.148902	NA	NA
Ccnk	0.0746876	NA	NA		Cdc123	0.43908	NA	NA		Cdc27	0.0674445	NA	NA		Becn1	0.365307	NA	NA		Braf	0.112459	NA	NA		Braf	0.238474	NA	NA		Bbs9	0.0404536	NA	NA		Bbs9	0.0458292	NA	NA		Ccdc88a	0.653072	NA	NA		Ccdc88a	0.375992	-0.353939	1
Ccnl1	0.288268	NA	NA		Cdc14a	0.0326899	NA	NA		Cdc34	0.18671	NA	NA		Begain	0.0791986	NA	NA		Brap	0.139254	NA	NA		Brap	0.189294	NA	NA		Bbx	0.56449	NA	NA		Bbx	0.665794	NA	NA		Ccdc9	0.0456609	NA	NA		Ccdc9	0.0904585	NA	NA
Ccnl2	0.227802	NA	NA		Cdc16	0.418392	NA	NA		Cdc37	0.518128	NA	NA		Bend3	0.0318979	NA	NA		Brat1	0.013996	NA	NA		Brat1	0.0133985	NA	NA		Bcam	0.343065	NA	NA		Bcam	0.228363	NA	NA		Ccdc90b	0.196923	NA	NA		Ccdc90b	0.277091	NA	NA
Ccnt1	0.257758	NA	NA		Cdc23	0.144824	NA	NA		Cdc37l1	0.124416	NA	NA		Bend4	0.03533	NA	NA		Brca1	0.0148058	NA	NA		Brca1	0.0146706	NA	NA		Bcan	NA	NA	NA		Bcan	NA	NA	NA		Ccdc91	0.0948579	NA	NA		Ccdc91	0.0361542	NA	NA
Ccnt2	0.223701	-0.296309	1		Cdc25a	0.0955252	NA	NA		Cdc40	0.163783	NA	NA		Bend5	0.459331	NA	NA		Brca2	0.0292138	NA	NA		Brca2	0.0737551	NA	NA		Bcap29	0.149164	NA	NA		Bcap29	0.157738	NA	NA		Ccdc92	0.115257	NA	NA		Ccdc92	0.066537	NA	NA
Ccny	0.200057	NA	NA		Cdc26	0.585856	NA	NA		Cdc42	1.436	-0.366246	1		Bend6	0.0968091	NA	NA		Brcc3	0.0618912	NA	NA		Brcc3	0.136881	NA	NA		Bcap31	0.354633	NA	NA		Bcap31	0.230981	NA	NA		Ccdc93	0.0245502	NA	NA		Ccdc93	0.0129771	NA	NA
Ccnyl1	0.0147137	NA	NA		Cdc27	0.042281	NA	NA		Cdc42bpa	0.121446	NA	NA		Bend7	0.0492414	NA	NA		Brd1	0.0379653	NA	NA		Brd1	0.0689043	NA	NA		Bcar1	0.113532	NA	NA		Bcar1	0.105886	NA	NA		Ccdc94	0.010369	NA	NA		Ccdc94	0.0204017	NA	NA
Ccp110	0.167115	NA	NA		Cdc34	0.0758918	NA	NA		Cdc42bpb	0.118525	NA	NA		Best1	0.0094861	NA	NA		Brd2	0.484829	NA	NA		Brd2	0.288081	NA	NA		Bcar3	0.0669524	NA	NA		Bcar3	0.101528	NA	NA		Ccdc97	0.0418852	-0.301375	1		Ccdc97	0.194193	0.264985	1
Ccpg1	0.0948666	NA	NA		Cdc37	0.288872	NA	NA		Cdc42ep3	0.194441	NA	NA		Bet1	0.0929387	NA	NA		Brd3	0.60534	NA	NA		Brd3	0.297897	NA	NA		Bcas2	0.952596	NA	NA		Bcas2	0.945606	NA	NA		Cckar	0.0381411	NA	NA		Cckar	NA	NA	NA
Ccpg1os	0.0369518	NA	NA		Cdc37l1	0.0701351	NA	NA		Cdc42ep4	0.155421	NA	NA		Bet1l	0.241027	NA	NA		Brd4	0.547835	NA	NA		Brd4	0.405489	NA	NA		Bcas3	0.0376081	NA	NA		Bcas3	0.0488594	NA	NA		Ccl25	0.0290895	NA	NA		Ccl25	0.0234493	NA	NA
Ccs	0.162869	NA	NA		Cdc40	0.0462101	NA	NA		Cdc42se1	0.0230527	NA	NA		Bex1	1.56802	NA	NA		Brd7	0.593455	0.293068	0.165058		Brd7	0.370433	NA	NA		Bcat1	0.00499712	NA	NA		Bcat1	NA	NA	NA		Ccl27a	0.425822	0.399556	1		Ccl27a	0.148862	-0.46749	1
Ccsap	0.053434	NA	NA		Cdc42	1.16269	NA	NA		Cdc42se2	0.463823	NA	NA		Bex2	2.72306	NA	NA		Brd8	0.335428	NA	NA		Brd8	0.361681	NA	NA		Bcat2	0.0830831	NA	NA		Bcat2	0.0826648	NA	NA		Ccm2	0.198196	NA	NA		Ccm2	0.21811	NA	NA
Ccser1	0.042553	NA	NA		Cdc42bpa	0.0874082	NA	NA		Cdc5l	0.234981	NA	NA		Bex4	1.05795	NA	NA		Brd9	0.461448	NA	NA		Brd9	0.363994	NA	NA		Bccip	0.470082	NA	NA		Bccip	0.306529	NA	NA		Ccnc	0.104717	NA	NA		Ccnc	0.137763	NA	NA
Ccser2	0.206822	NA	NA		Cdc42bpb	0.172832	NA	NA		Cdc7	0.0209324	NA	NA		Bfar	0.214576	NA	NA		Brdt	NA	NA	NA		Brdt	NA	NA	NA		Bcdin3d	0.036304	NA	NA		Bcdin3d	0.0251835	NA	NA		Ccnd1	0.0253265	-0.612339	0.0549668		Ccnd1	0.364949	0.659211	7.39443e-05
Cct2	0.931903	NA	NA		Cdc42ep3	0.241275	NA	NA		Cdc73	0.245913	NA	NA		Bfsp1	0.0129699	NA	NA		Bre	0.156952	NA	NA		Bre	0.217041	NA	NA		Bche	0.0550822	NA	NA		Bche	0.0704499	NA	NA		Ccnd2	0.227489	-0.691411	0.00109971		Ccnd2	0.866427	0.859511	1.68834e-07
Cct3	0.899622	NA	NA		Cdc42ep4	0.100623	NA	NA		Cdca3	0.0671667	NA	NA		Bglap2	NA	NA	NA		Brf1	0.111774	NA	NA		Brf1	0.0887223	NA	NA		Bckdha	0.280379	NA	NA		Bckdha	0.201244	NA	NA		Ccnd3	0.15177	NA	NA		Ccnd3	0.22747	NA	NA
Cct4	0.70912	NA	NA		Cdc42se1	0.113274	NA	NA		Cdca4	0.0416701	NA	NA		Bgn	NA	NA	NA		Brf2	0.011944	NA	NA		Brf2	0.0217993	NA	NA		Bckdhb	0.134785	NA	NA		Bckdhb	0.131215	NA	NA		Ccndbp1	0.111148	NA	NA		Ccndbp1	0.117216	NA	NA
Cct5	0.969282	NA	NA		Cdc42se2	0.327982	NA	NA		Cdca8	0.0395018	NA	NA		Bhlhb9	0.556819	NA	NA		Bri3	1.20674	NA	NA		Bri3	1.2787	NA	NA		Bckdk	0.422322	NA	NA		Bckdk	0.45848	NA	NA		Ccne1	NA	NA	NA		Ccne1	0.0148272	NA	NA
Cct7	1.14075	NA	NA		Cdc5l	0.186714	NA	NA		Cdh11	0.0279703	NA	NA		Bhlhe40	NA	NA	NA		Bri3bp	0.197858	NA	NA		Bri3bp	0.178796	NA	NA		Bcl10	0.338196	NA	NA		Bcl10	0.344972	NA	NA		Ccne2	0.0180804	NA	NA		Ccne2	0.0280664	NA	NA
Cct8	0.505006	NA	NA		Cdc7	NA	NA	NA		Cdh13	0.0172628	NA	NA		Bhlhe41	0.0171631	NA	NA		Brinp1	0.029825	-0.285253	0.0734829		Brinp1	0.0175547	NA	NA		Bcl11a	0.544326	NA	NA		Bcl11a	0.431021	NA	NA		Ccng1	0.0499694	NA	NA		Ccng1	0.0536949	NA	NA
Ccz1	0.327258	NA	NA		Cdc73	0.0834801	NA	NA		Cdh15	0.0126935	NA	NA		Bicc1	0.0195559	NA	NA		Brinp2	0.02198	NA	NA		Brinp2	0.0143727	NA	NA		Bcl11b	0.291053	NA	NA		Bcl11b	0.271327	NA	NA		Ccng2	0.413441	NA	NA		Ccng2	0.288615	NA	NA
Cd151	0.190662	NA	NA		Cdca4	0.169162	NA	NA		Cdh2	1.01379	NA	NA		Bicd1	0.335359	NA	NA		Brinp3	NA	NA	NA		Brinp3	0.0181715	NA	NA		Bcl2	0.359995	NA	NA		Bcl2	0.232332	NA	NA		Ccnh	0.15435	NA	NA		Ccnh	0.0920669	NA	NA
Cd164	0.178206	NA	NA		Cdca8	0.0126398	NA	NA		Cdh22	0.155841	NA	NA		Bicd2	0.129943	NA	NA		Brip1os	0.0155463	NA	NA		Brip1	NA	NA	NA		Bcl2l1	0.405328	NA	NA		Bcl2l1	0.488386	NA	NA		Ccni	0.917263	NA	NA		Ccni	0.599708	-0.332612	1
Cd1d1	0.138432	NA	NA		Cdh11	0.0204386	NA	NA		Cdh4	0.0940699	NA	NA		Bid	0.115074	NA	NA		Brix1	0.184324	NA	NA		Brip1os	0.0570334	NA	NA		Bcl2l11	0.0954066	NA	NA		Bcl2l11	0.0124942	NA	NA		Ccnj	0.0741206	NA	NA		Ccnj	0.0574831	NA	NA
Cd200	0.885001	NA	NA		Cdh13	0.278061	0.393174	1		Cdh7	0.135022	NA	NA		Bin1	0.413613	NA	NA		Brk1	0.972241	NA	NA		Brix1	0.122992	NA	NA		Bcl2l12	0.312325	NA	NA		Bcl2l12	0.228098	NA	NA		Ccnjl	0.124256	NA	NA		Ccnjl	0.0657931	NA	NA
Cd24a	2.62932	NA	NA		Cdh15	NA	NA	NA		Cdh8	0.0390951	NA	NA		Bin3	0.0521074	NA	NA		Brms1	0.148976	NA	NA		Brk1	0.94903	NA	NA		Bcl2l13	0.192079	NA	NA		Bcl2l13	0.128568	NA	NA		Ccnk	0.0696463	NA	NA		Ccnk	0.0796754	NA	NA
Cd27	0.0198621	NA	NA		Cdh2	0.974116	NA	NA		Cdip1	0.0551873	-0.380205	1		Birc2	0.0941949	NA	NA		Brms1l	0.122215	NA	NA		Brms1	0.0420853	NA	NA		Bcl2l14	0.00758783	NA	NA		Bcl2l14	NA	NA	NA		Ccnl1	0.380024	NA	NA		Ccnl1	0.335885	NA	NA
Cd276	0.0777065	NA	NA		Cdh22	0.0788126	NA	NA		Cdipt	0.196953	NA	NA		Birc5	0.0156686	NA	NA		Brox	0.184351	NA	NA		Brms1l	0.150936	NA	NA		Bcl2l2	0.0752221	NA	NA		Bcl2l2	0.0393048	NA	NA		Ccnl2	0.247114	NA	NA		Ccnl2	0.28521	NA	NA
Cd2ap	0.0340392	NA	NA		Cdh4	0.156737	NA	NA		Cdk1	0.0157634	NA	NA		Birc6	0.282061	-0.354136	1		Brpf1	0.159407	NA	NA		Brox	0.0998023	NA	NA		Bcl3	0.0139903	NA	NA		Bcl3	0.0177417	NA	NA		Ccnt1	0.277447	NA	NA		Ccnt1	0.249958	NA	NA
Cd2bp2	0.231414	NA	NA		Cdip1	0.187865	NA	NA		Cdk10	0.140891	NA	NA		Bivm	0.0929526	NA	NA		Brpf3	0.0177075	NA	NA		Brpf1	0.0980254	NA	NA		Bcl7a	0.199776	NA	NA		Bcl7a	0.127831	NA	NA		Ccnt2	0.39293	NA	NA		Ccnt2	0.431788	NA	NA
Cd320	0.0889339	NA	NA		Cdipt	0.133549	NA	NA		Cdk11b	0.297394	NA	NA		Blcap	0.724382	NA	NA		Brsk1	0.112165	NA	NA		Brpf3	0.050962	NA	NA		Bcl7b	0.225188	NA	NA		Bcl7b	0.137238	NA	NA		Ccny	0.243412	NA	NA		Ccny	0.207569	NA	NA
Cd3eap	0.0617382	NA	NA		Cdk10	0.117909	NA	NA		Cdk12	0.153524	NA	NA		Blm	0.0427201	NA	NA		Brsk2	0.0858392	NA	NA		Brsk1	0.0605357	NA	NA		Bcl7c	0.421007	NA	NA		Bcl7c	0.189466	NA	NA		Ccnyl1	0.0368925	NA	NA		Ccnyl1	NA	NA	NA
Cd47	0.343609	NA	NA		Cdk11b	0.363519	NA	NA		Cdk13	0.106057	NA	NA		Blmh	0.455978	NA	NA		Brwd1	0.338786	-0.472859	9.5375e-05		Brsk2	0.0190727	NA	NA		Bcl9	0.298783	NA	NA		Bcl9	0.397635	NA	NA		Ccp110	0.203502	0.278313	1		Ccp110	0.0116881	-0.378603	1
Cd63	0.189174	NA	NA		Cdk12	0.100994	NA	NA		Cdk14	0.258294	NA	NA		Bloc1s1	0.66095	NA	NA		Brwd3	0.0838009	NA	NA		Brwd1	0.387325	NA	NA		Bcl9l	0.0377394	NA	NA		Bcl9l	0.105015	NA	NA		Ccpg1	0.0659491	NA	NA		Ccpg1	0.031459	NA	NA
Cd68	NA	NA	NA		Cdk13	0.122283	NA	NA		Cdk16	0.477349	NA	NA		Bloc1s2	0.50008	NA	NA		Bscl2	0.234457	NA	NA		Brwd3	0.0430373	NA	NA		Bclaf1	0.653993	NA	NA		Bclaf1	0.744743	NA	NA		Ccpg1os	0.0762698	NA	NA		Ccpg1os	0.11903	NA	NA
Cd81	0.612823	NA	NA		Cdk14	0.233145	NA	NA		Cdk17	0.14021	NA	NA		Bloc1s3	0.0489222	NA	NA		Bsdc1	0.114899	NA	NA		Bscl2	0.23117	NA	NA		Bcor	0.138073	NA	NA		Bcor	0.162899	NA	NA		Ccs	0.147437	NA	NA		Ccs	0.194164	NA	NA
Cd9	0.0184714	NA	NA		Cdk16	0.370204	NA	NA		Cdk20	0.0447346	NA	NA		Bloc1s4	0.0539414	NA	NA		Bsg	1.13239	NA	NA		Bsdc1	0.123471	NA	NA		Bcorl1	0.0804814	NA	NA		Bcorl1	0.0170202	NA	NA		Ccser1	0.024311	NA	NA		Ccser1	NA	NA	NA
Cd99l2	0.345232	NA	NA		Cdk17	0.328114	NA	NA		Cdk2ap1	0.473126	NA	NA		Bloc1s5	0.0985492	NA	NA		Bsn	0.0524639	NA	NA		Bsg	1.32543	NA	NA		Bcr	0.0650999	NA	NA		Bcr	0.055657	NA	NA		Ccser2	0.0895931	NA	NA		Ccser2	0.180506	NA	NA
Cda	0.0219983	NA	NA		Cdk19	NA	NA	NA		Cdk2ap2	0.242509	NA	NA		Bloc1s6	0.315481	NA	NA		Bspry	0.00447615	NA	NA		Bsn	NA	NA	NA		Bcs1l	0.0642964	NA	NA		Bcs1l	0.0479148	NA	NA		Cct2	0.782055	NA	NA		Cct2	0.892159	NA	NA
Cdadc1	0.0183239	NA	NA		Cdk20	0.0242905	NA	NA		Cdk4	1.39116	NA	NA		Bloc1s6os	0.00465776	NA	NA		Btaf1	NA	NA	NA		Bst2	0.0212303	NA	NA		Bdh1	0.0277617	NA	NA		Bdh1	0.0696259	NA	NA		Cct3	0.586174	NA	NA		Cct3	0.713362	NA	NA
Cdan1	NA	NA	NA		Cdk2ap1	0.377674	NA	NA		Cdk5	0.295621	NA	NA		Blvra	0.0610572	NA	NA		Btbd1	0.49711	NA	NA		Btaf1	0.0857829	NA	NA		Bdh2	0.0770421	NA	NA		Bdh2	0.110467	NA	NA		Cct4	0.602733	NA	NA		Cct4	0.78262	NA	NA
Cdc123	0.155411	NA	NA		Cdk2ap2	0.250513	NA	NA		Cdk5r1	0.987231	NA	NA		Blvrb	0.0158402	NA	NA		Btbd10	0.0805014	NA	NA		Btbd1	0.488301	NA	NA		Bdnf	0.0680603	NA	NA		Bdnf	0.0795497	NA	NA		Cct5	0.870007	NA	NA		Cct5	0.899033	NA	NA
Cdc14a	0.0193452	NA	NA		Cdk4	1.5196	NA	NA		Cdk5r2	0.0598794	NA	NA		Blzf1	0.065931	NA	NA		Btbd11	0.0236628	NA	NA		Btbd10	0.0986914	NA	NA		Bdp1	0.167744	NA	NA		Bdp1	0.169578	NA	NA		Cct7	0.790209	NA	NA		Cct7	0.816152	NA	NA
Cdc14b	0.0205796	NA	NA		Cdk5	0.27383	NA	NA		Cdk5rap1	0.0554812	NA	NA		Bmf	0.02311	NA	NA		Btbd17	0.435861	0.507877	6.24419e-09		Btbd11	0.0104991	NA	NA		Becn1	0.338379	NA	NA		Becn1	0.375838	NA	NA		Cct8	0.681878	NA	NA		Cct8	0.754592	NA	NA
Cdc16	0.145696	NA	NA		Cdk5r1	1.483	NA	NA		Cdk5rap2	0.0641304	NA	NA		Bmi1	0.232489	NA	NA		Btbd2	0.183357	NA	NA		Btbd17	0.136435	NA	NA		Begain	0.0274586	NA	NA		Begain	0.0593052	NA	NA		Ccz1	0.395069	NA	NA		Ccz1	0.270119	NA	NA
Cdc23	0.234125	NA	NA		Cdk5r2	0.0694659	NA	NA		Cdk5rap3	0.20806	NA	NA		Bmp1	0.00882192	NA	NA		Btbd3	0.0276949	NA	NA		Btbd2	0.158781	NA	NA		Bend3	0.0135254	NA	NA		Bend3	0.0211641	NA	NA		Cd151	0.0734871	NA	NA		Cd151	0.0378689	NA	NA
Cdc25a	0.0420987	NA	NA		Cdk5rap1	0.138486	NA	NA		Cdk7	0.0390692	NA	NA		Bmp2	NA	NA	NA		Btbd6	0.0827128	NA	NA		Btbd3	0.203365	NA	NA		Bend4	0.0764489	NA	NA		Bend4	0.151759	NA	NA		Cd164	0.265003	NA	NA		Cd164	0.44481	NA	NA
Cdc26	0.417814	NA	NA		Cdk5rap2	0.0457311	NA	NA		Cdk8	0.12215	NA	NA		Bmp2k	0.0181148	NA	NA		Btbd7	0.0492373	NA	NA		Btbd6	0.049654	NA	NA		Bend5	0.147866	NA	NA		Bend5	0.186641	NA	NA		Cd1d1	0.288217	NA	NA		Cd1d1	0.314272	NA	NA
Cdc27	0.120454	NA	NA		Cdk5rap3	0.115322	NA	NA		Cdk9	0.0935479	NA	NA		Bmp3	0.00728293	NA	NA		Btbd8	NA	NA	NA		Btbd7	0.0436477	NA	NA		Bend6	0.00453526	NA	NA		Bend6	NA	NA	NA		Cd200	0.254465	NA	NA		Cd200	0.124803	NA	NA
Cdc34	0.155568	NA	NA		Cdk7	0.104283	NA	NA		Cdkal1	0.0898697	NA	NA		Bmp7	0.0355578	NA	NA		Btbd9	0.175056	NA	NA		Btbd9	0.0913563	NA	NA		Bend7	0.0680871	NA	NA		Bend7	0.0124058	NA	NA		Cd248	0.0202643	NA	NA		Cd248	NA	NA	NA
Cdc37	0.441703	NA	NA		Cdk8	0.172482	NA	NA		Cdkl1	NA	NA	NA		Bmper	0.0112049	NA	NA		Btd	0.0237913	NA	NA		Btd	0.0410644	NA	NA		Bet1	0.290875	NA	NA		Bet1	0.29536	NA	NA		Cd24a	2.17747	0.535176	2.70114e-05		Cd24a	1.44498	-0.45793	0.0703776
Cdc37l1	0.212667	NA	NA		Cdk9	0.0227678	NA	NA		Cdkl2	NA	NA	NA		Bmpr1a	0.0911626	NA	NA		Btf3	1.94847	0.345069	9.78996e-07		Btf3	1.70307	NA	NA		Bet1l	0.181681	NA	NA		Bet1l	0.21093	NA	NA		Cd27	0.0401989	NA	NA		Cd27	0.101321	NA	NA
Cdc40	0.0183483	NA	NA		Cdkal1	0.0459062	NA	NA		Cdkl3	0.0943326	NA	NA		Bmpr2	0.19466	NA	NA		Btf3l4	1.12402	NA	NA		Btf3l4	0.854914	NA	NA		Bex1	0.924854	NA	NA		Bex1	0.813777	NA	NA		Cd276	0.107879	NA	NA		Cd276	0.098622	NA	NA
Cdc42	1.45809	NA	NA		Cdkl3	0.095847	NA	NA		Cdkn1b	0.404379	0.458563	1		Bms1	0.0804464	NA	NA		Btg1	1.01997	NA	NA		Btg1	1.04046	NA	NA		Bex2	1.60894	NA	NA		Bex2	1.30604	-0.349038	0.0772997		Cd2ap	0.037162	NA	NA		Cd2ap	0.0941375	NA	NA
Cdc42bpa	0.0736186	NA	NA		Cdkn1a	0.0154006	NA	NA		Cdkn1c	0.419438	NA	NA		Bmyc	0.626382	NA	NA		Btg2	1.06274	1.07665	1.83903e-31		Btg2	0.982501	NA	NA		Bex4	1.00393	NA	NA		Bex4	0.714488	NA	NA		Cd2bp2	0.185356	NA	NA		Cd2bp2	0.168232	NA	NA
Cdc42bpb	0.112798	NA	NA		Cdkn1b	0.127409	NA	NA		Cdkn2aip	0.195074	NA	NA		Bnip1	0.138222	NA	NA		Btg3	0.0069927	NA	NA		Btg3	0.0378282	NA	NA		Bfar	0.249204	NA	NA		Bfar	0.237784	NA	NA		Cd320	0.177869	NA	NA		Cd320	0.12336	NA	NA
Cdc42ep2	0.0388389	NA	NA		Cdkn1c	1.51487	0.825275	0.004357		Cdkn2aipnl	0.191325	NA	NA		Bnip2	0.123806	NA	NA		Btrc	0.10178	NA	NA		Btrc	0.0487218	NA	NA		Bfsp1	NA	NA	NA		Bfsp1	0.0233122	NA	NA		Cd3eap	0.0817677	NA	NA		Cd3eap	0.091524	NA	NA
Cdc42ep3	0.396581	NA	NA		Cdkn2aip	0.176044	NA	NA		Cdkn2d	0.221549	NA	NA		Bnip3	0.304083	NA	NA		Bub1b	0.00548359	NA	NA		Bub1b	0.00750526	NA	NA		Bfsp2	0.0313913	NA	NA		Bfsp2	0.00670493	NA	NA		Cd47	0.195246	NA	NA		Cd47	0.181718	NA	NA
Cdc42ep4	0.182434	NA	NA		Cdkn2aipnl	0.185534	NA	NA		Cdo1	0.121493	NA	NA		Bnip3l	0.608188	NA	NA		Bub3	0.392259	NA	NA		Bub3	0.38758	NA	NA		Bgn	NA	NA	NA		Bgn	0.0178912	NA	NA		Cd63	0.114136	NA	NA		Cd63	0.242595	NA	NA
Cdc42se1	0.116317	NA	NA		Cdkn2d	0.185887	NA	NA		Cdpf1	0.0509949	NA	NA		Bod1	0.322214	NA	NA		Bud13	NA	NA	NA		Bud13	0.0163122	NA	NA		Bhlha15	NA	NA	NA		Bhlha15	0.0109728	NA	NA		Cd68	0.022771	NA	NA		Cd68	0.0506393	NA	NA
Cdc42se2	0.37499	NA	NA		Cdo1	0.0443222	NA	NA		Cdr2	0.0221687	NA	NA		Bod1l	0.356114	NA	NA		Bud31	0.421348	NA	NA		Bud31	0.463103	NA	NA		Bhlhb9	0.258119	NA	NA		Bhlhb9	0.278349	NA	NA		Cd81	0.298511	NA	NA		Cd81	0.48189	NA	NA
Cdc5l	0.231964	NA	NA		Cdpf1	0.131633	NA	NA		Cdr2l	0.061895	NA	NA		Bok	0.366151	NA	NA		Bvht	0.0131546	NA	NA		Bves	0.00979911	NA	NA		Bhlhe22	NA	NA	NA		Bhlhe22	NA	NA	NA		Cd82	NA	NA	NA		Cd82	0.0152022	NA	NA
Cdc7	0.0788064	NA	NA		Cdr2	0.0572987	NA	NA		Cds2	0.197409	NA	NA		Bola1	0.336917	NA	NA		Bysl	0.139092	NA	NA		Bvht	0.0200208	NA	NA		Bhlhe40	0.286789	NA	NA		Bhlhe40	0.377671	0.345532	1		Cd9	0.00722079	-0.290603	1		Cd9	0.168568	0.355708	0.261726
Cdc73	0.0587982	NA	NA		Cdr2l	0.102044	NA	NA		Cdv3	0.568611	NA	NA		Bola2	1.0132	NA	NA		Bzrap1	0.0162873	NA	NA		Bysl	0.0903203	NA	NA		Bhlhe41	NA	NA	NA		Bhlhe41	0.0162984	NA	NA		Cd99l2	0.132668	NA	NA		Cd99l2	0.165097	NA	NA
Cdca4	0.0742629	NA	NA		Cds2	0.163908	NA	NA		Cdyl	0.0242751	NA	NA		Bola3	0.251135	NA	NA		Bzw1	1.02404	NA	NA		Bzrap1	0.019799	NA	NA		Bicc1	0.116773	NA	NA		Bicc1	0.0667818	NA	NA		Cdadc1	0.062424	NA	NA		Cdadc1	0.0232163	NA	NA
Cdca7	0.0592085	NA	NA		Cdv3	0.411923	NA	NA		Cdyl2	NA	NA	NA		Bop1	0.128321	NA	NA		Bzw2	0.611842	-0.587338	4.36259e-10		Bzw1	0.835504	NA	NA		Bicd1	0.160221	NA	NA		Bicd1	0.240168	NA	NA		Cdan1	0.0282756	NA	NA		Cdan1	0.0135739	NA	NA
Cdca8	0.0536144	NA	NA		Cdyl	0.0941648	NA	NA		Cebpg	0.112206	NA	NA		Bora	0.0087628	NA	NA		C030014I23Rik	0.00648592	NA	NA		Bzw2	0.152547	NA	NA		Bicd2	0.136415	NA	NA		Bicd2	0.132994	NA	NA		Cdc123	0.25633	NA	NA		Cdc123	0.346594	NA	NA
Cdh10	0.0550603	NA	NA		Cdyl2	0.0133944	NA	NA		Cebpz	0.207102	NA	NA		Borcs5	0.149663	NA	NA		C030034I22Rik	0.00655826	NA	NA		C030010L15Rik	0.020904	NA	NA		Bid	0.078232	NA	NA		Bid	0.0480673	NA	NA		Cdc14a	0.0671215	NA	NA		Cdc14a	0.0523722	NA	NA
Cdh11	0.0879811	NA	NA		Cebpb	0.0214021	NA	NA		Cebpzos	0.296401	NA	NA		Borcs6	0.0423495	NA	NA		C030037D09Rik	0.0125777	NA	NA		C030014I23Rik	0.0178477	NA	NA		Bik	0.0192171	NA	NA		Bik	NA	NA	NA		Cdc14b	0.0153899	NA	NA		Cdc14b	0.0361645	NA	NA
Cdh13	0.194653	NA	NA		Cebpg	0.248715	NA	NA		Cecr6	0.0482185	NA	NA		Borcs7	0.32151	NA	NA		C030039L03Rik	0.0478923	NA	NA		C030034I22Rik	0.0218441	NA	NA		Bin1	0.256625	NA	NA		Bin1	0.223306	NA	NA		Cdc16	0.159156	NA	NA		Cdc16	0.260623	NA	NA
Cdh15	0.036712	NA	NA		Cebpz	0.0654787	NA	NA		Celf1	0.546617	NA	NA		Borcs8	0.241184	NA	NA		C130013H08Rik	0.0196503	NA	NA		C030037D09Rik	0.0516668	NA	NA		Bin3	0.125473	NA	NA		Bin3	0.121988	NA	NA		Cdc20	0.0183816	NA	NA		Cdc20	0.0107551	NA	NA
Cdh2	0.638669	NA	NA		Cebpzos	0.281687	NA	NA		Celf2	1.13712	NA	NA		Bpgm	0.471503	NA	NA		C130026L21Rik	0.0213225	NA	NA		C030039L03Rik	0.0289065	NA	NA		Birc2	0.179351	NA	NA		Birc2	0.14067	NA	NA		Cdc23	0.134229	NA	NA		Cdc23	0.140065	NA	NA
Cdh22	0.0623444	NA	NA		Cecr6	NA	NA	NA		Celf3	0.976835	NA	NA		Bphl	0.0565454	NA	NA		C130071C03Rik	0.316858	NA	NA		C130013H08Rik	0.0147162	NA	NA		Birc3	0.0179148	NA	NA		Birc3	0.00670493	NA	NA		Cdc25a	0.10076	NA	NA		Cdc25a	0.0990776	NA	NA
Cdh4	0.30088	NA	NA		Celf1	0.903796	NA	NA		Celf4	1.59324	NA	NA		Bpifb1	0.00993174	NA	NA		C1d	0.683774	NA	NA		C130026L21Rik	0.13544	NA	NA		Birc5	0.663459	0.925752	7.538e-26		Birc5	0.00740208	-0.45637	0.219474		Cdc25b	0.00964675	NA	NA		Cdc25b	0.0791831	NA	NA
Cdh7	NA	NA	NA		Celf2	1.19536	-0.4183	1		Celf5	0.704875	NA	NA		Bpnt1	0.175003	NA	NA		C1galt1	0.0224684	NA	NA		C130071C03Rik	0.140256	-0.457187	0.0307393		Birc6	0.527351	NA	NA		Birc6	0.591633	NA	NA		Cdc26	0.657854	NA	NA		Cdc26	0.730126	NA	NA
Cdip1	0.187949	NA	NA		Celf3	1.33019	NA	NA		Celf6	0.661628	NA	NA		Bptf	0.499575	NA	NA		C1galt1c1	0.0567813	NA	NA		C1d	0.869427	NA	NA		Bivm	0.122449	NA	NA		Bivm	0.134278	NA	NA		Cdc27	0.110796	NA	NA		Cdc27	0.0910112	NA	NA
Cdipt	0.156225	NA	NA		Celf4	2.11871	NA	NA		Celsr2	0.31455	NA	NA		Braf	0.108346	NA	NA		C1qa	NA	NA	NA		C1galt1	0.0674015	NA	NA		Blcap	0.277751	NA	NA		Blcap	0.294408	NA	NA		Cdc34	0.174017	NA	NA		Cdc34	0.0641751	NA	NA
Cdk10	0.101223	NA	NA		Celf5	0.782607	NA	NA		Celsr3	0.0680065	NA	NA		Brap	0.174967	NA	NA		C1qb	NA	NA	NA		C1galt1c1	0.132659	NA	NA		Blm	0.153972	NA	NA		Blm	0.0308426	NA	NA		Cdc37	0.398269	NA	NA		Cdc37	0.372523	NA	NA
Cdk11b	0.297159	NA	NA		Celf6	0.460226	NA	NA		Cend1	0.197833	NA	NA		Brat1	0.0265297	NA	NA		C1qbp	0.566987	NA	NA		C1qa	0.0280327	NA	NA		Blmh	0.473221	NA	NA		Blmh	0.48016	NA	NA		Cdc37l1	0.124747	NA	NA		Cdc37l1	0.105393	NA	NA
Cdk12	0.199831	NA	NA		Celsr2	0.148641	NA	NA		Cenpb	0.172538	NA	NA		Brca2	0.012469	NA	NA		C1qtnf4	0.103476	NA	NA		C1qbp	0.403429	NA	NA		Blnk	0.00540275	NA	NA		Blnk	0.00644685	NA	NA		Cdc40	0.0710584	NA	NA		Cdc40	0.150787	NA	NA
Cdk13	0.0737254	NA	NA		Celsr3	0.120663	NA	NA		Cenpc1	0.16481	NA	NA		Brcc3	0.166937	NA	NA		C1qtnf6	0.0418318	NA	NA		C1qc	0.0188027	NA	NA		Bloc1s1	0.41617	NA	NA		Bloc1s1	0.378832	NA	NA		Cdc42	1.14373	NA	NA		Cdc42	0.816682	-0.278716	1
Cdk14	0.0798603	NA	NA		Cend1	0.166391	NA	NA		Cenpf	0.0670018	NA	NA		Brd1	0.0307361	NA	NA		C230014O12Rik	NA	NA	NA		C1ql1	0.00503125	NA	NA		Bloc1s2	0.413497	NA	NA		Bloc1s2	0.299021	NA	NA		Cdc42bpa	0.111776	NA	NA		Cdc42bpa	0.0522532	NA	NA
Cdk16	0.39919	NA	NA		Cenpb	0.136301	NA	NA		Cenpl	NA	NA	NA		Brd2	0.512259	NA	NA		C230035I16Rik	0.0439595	NA	NA		C1ql3	NA	NA	NA		Bloc1s3	0.0486698	NA	NA		Bloc1s3	0.0595997	NA	NA		Cdc42bpb	0.0737223	NA	NA		Cdc42bpb	0.0693498	NA	NA
Cdk17	0.318363	NA	NA		Cenpc1	0.203663	NA	NA		Cenpm	0.0220895	NA	NA		Brd3	0.707358	NA	NA		C230037L18Rik	0.00771944	NA	NA		C1qtnf4	0.0982783	-0.355978	1		Bloc1s4	0.0904473	NA	NA		Bloc1s4	0.00857093	NA	NA		Cdc42ep3	0.132607	NA	NA		Cdc42ep3	0.0165224	NA	NA
Cdk19	0.0379426	NA	NA		Cenpf	0.0435281	NA	NA		Cenpn	0.0221687	NA	NA		Brd4	0.489801	NA	NA		C2cd2	0.0122934	NA	NA		C1qtnf6	0.0581837	NA	NA		Bloc1s5	0.100678	NA	NA		Bloc1s5	0.15199	NA	NA		Cdc42ep4	0.164457	NA	NA		Cdc42ep4	0.237194	NA	NA
Cdk20	0.125299	NA	NA		Cenpl	NA	NA	NA		Cenpt	0.153209	NA	NA		Brd7	0.414207	NA	NA		C2cd2l	0.0787243	NA	NA		C230035I16Rik	0.00579657	NA	NA		Bloc1s6	0.187342	NA	NA		Bloc1s6	0.17083	NA	NA		Cdc42ep5	0.00506907	NA	NA		Cdc42ep5	0.0536023	NA	NA
Cdk2ap1	0.324618	NA	NA		Cenpt	0.27756	NA	NA		Cenpv	0.126811	NA	NA		Brd8	0.329131	NA	NA		C2cd3	0.0710387	NA	NA		C2cd2	0.0178924	NA	NA		Bloc1s6os	0.00684073	NA	NA		Bloc1s6os	0.0170954	NA	NA		Cdc42se1	0.25678	NA	NA		Cdc42se1	0.251592	NA	NA
Cdk2ap2	0.282149	NA	NA		Cenpu	0.0225073	NA	NA		Cenpw	0.0864122	NA	NA		Brd9	0.627299	NA	NA		C2cd4b	0.0256086	NA	NA		C2cd2l	0.00928933	NA	NA		Blvra	0.100508	NA	NA		Blvra	0.0745096	NA	NA		Cdc42se2	0.516623	NA	NA		Cdc42se2	0.475277	NA	NA
Cdk4	1.13509	NA	NA		Cenpv	0.176653	NA	NA		Cep104	0.12677	NA	NA		Brdt	0.0307654	NA	NA		C2cd4c	0.0137869	NA	NA		C2cd3	0.0984452	NA	NA		Blvrb	0.141015	NA	NA		Blvrb	0.0646265	NA	NA		Cdc5l	0.250122	NA	NA		Cdc5l	0.145903	NA	NA
Cdk5	0.311216	NA	NA		Cenpw	0.0449834	NA	NA		Cep112	NA	NA	NA		Bre	0.133122	NA	NA		C2cd4d	0.00606748	NA	NA		C2cd5	0.022811	NA	NA		Blzf1	0.125162	NA	NA		Blzf1	0.147266	NA	NA		Cdc7	0.0127875	NA	NA		Cdc7	0.0146066	NA	NA
Cdk5r1	1.46497	NA	NA		Cep104	0.0923851	NA	NA		Cep120	0.0589337	NA	NA		Brf1	0.114508	NA	NA		C2cd5	0.0616003	NA	NA		C330006A16Rik	0.146117	NA	NA		Bmf	0.12154	NA	NA		Bmf	0.21867	NA	NA		Cdc73	0.122433	NA	NA		Cdc73	0.141434	NA	NA
Cdk5r2	0.0571969	NA	NA		Cep112	0.0214021	NA	NA		Cep126	0.0458977	NA	NA		Brf2	0.0249092	NA	NA		C330006A16Rik	0.096799	NA	NA		C330007P06Rik	0.155229	NA	NA		Bmi1	0.228662	NA	NA		Bmi1	0.243278	NA	NA		Cdca3	0.0159672	NA	NA		Cdca3	0.0253489	NA	NA
Cdk5rap1	0.0745417	NA	NA		Cep120	0.115501	NA	NA		Cep131	0.0667855	NA	NA		Bri3	1.39767	NA	NA		C330007P06Rik	0.0692331	NA	NA		C330011M18Rik	0.0163887	NA	NA		Bmp1	0.106806	NA	NA		Bmp1	0.130439	NA	NA		Cdca4	0.138201	NA	NA		Cdca4	0.159278	NA	NA
Cdk5rap2	NA	NA	NA		Cep126	0.0237558	NA	NA		Cep162	0.083132	NA	NA		Bri3bp	0.223253	NA	NA		C330011M18Rik	0.00337077	NA	NA		C330018D20Rik	0.0528999	NA	NA		Bmp2	0.0333377	NA	NA		Bmp2	0.0909949	NA	NA		Cdca7	0.0306199	NA	NA		Cdca7	0.0492151	NA	NA
Cdk5rap3	0.152787	NA	NA		Cep131	0.0654668	NA	NA		Cep164	0.0967618	NA	NA		Brinp1	0.288718	NA	NA		C330013E15Rik	0.0142978	NA	NA		C330027C09Rik	0.0260313	NA	NA		Bmp2k	0.0759871	NA	NA		Bmp2k	0.0706241	NA	NA		Cdca8	0.00829424	NA	NA		Cdca8	0.0223996	NA	NA
Cdk7	0.0354956	NA	NA		Cep162	NA	NA	NA		Cep170	0.582557	NA	NA		Brinp2	0.117948	NA	NA		C330018D20Rik	0.0343482	NA	NA		C530008M17Rik	0.055981	-0.530127	0.00274837		Bmp3	0.0196093	NA	NA		Bmp3	0.047408	NA	NA		Cdh10	0.0195058	NA	NA		Cdh10	0.018229	NA	NA
Cdk8	0.119612	NA	NA		Cep164	0.107545	NA	NA		Cep170b	0.139965	NA	NA		Brinp3	0.522997	NA	NA		C330027C09Rik	0.00646045	NA	NA		C730034F03Rik	0.0333702	NA	NA		Bmp4	0.00501953	NA	NA		Bmp4	0.0152925	NA	NA		Cdh11	0.0458297	NA	NA		Cdh11	0.145843	NA	NA
Cdk9	0.109303	NA	NA		Cep170	0.525022	NA	NA		Cep19	0.196582	NA	NA		Brip1	0.006109	NA	NA		C530008M17Rik	0.224225	-0.27422	1		C77080	0.00667258	NA	NA		Bmp7	0.030053	NA	NA		Bmp7	0.0679993	NA	NA		Cdh13	0.0499906	NA	NA		Cdh13	0.0425198	NA	NA
Cdkal1	0.0850878	NA	NA		Cep170b	0.030293	NA	NA		Cep250	NA	NA	NA		Brip1os	0.0153623	NA	NA		C730034F03Rik	0.0153954	NA	NA		C77370	0.0136493	NA	NA		Bmper	0.0365531	NA	NA		Bmper	0.23349	0.32347	0.353765		Cdh2	0.790476	NA	NA		Cdh2	0.674546	NA	NA
Cdkl2	NA	NA	NA		Cep19	0.17159	NA	NA		Cep290	0.0904516	NA	NA		Brix1	0.114083	NA	NA		C77080	0.0187175	NA	NA		C87436	0.0477012	NA	NA		Bmpr1a	0.383423	NA	NA		Bmpr1a	0.252901	NA	NA		Cdh22	0.0990339	NA	NA		Cdh22	0.0470969	NA	NA
Cdkl5	0.0238558	NA	NA		Cep290	0.0232682	NA	NA		Cep295	0.0474541	NA	NA		Brk1	0.940334	NA	NA		C77370	0.0478479	NA	NA		C920006O11Rik	0.0464645	NA	NA		Bmpr2	0.192569	NA	NA		Bmpr2	0.267394	NA	NA		Cdh4	0.0335914	NA	NA		Cdh4	0.0469767	NA	NA
Cdkn1a	NA	NA	NA		Cep295	0.100036	NA	NA		Cep350	0.101253	NA	NA		Brms1	0.161189	NA	NA		C87436	0.138327	NA	NA		C920021L13Rik	0.0188656	NA	NA		Bms1	0.10904	NA	NA		Bms1	0.070925	NA	NA		Cdh7	0.0761743	NA	NA		Cdh7	0.106515	NA	NA
Cdkn1b	0.130619	NA	NA		Cep350	0.0280029	NA	NA		Cep41	0.203258	NA	NA		Brms1l	0.157734	NA	NA		C8g	0.0276104	NA	NA		Caap1	0.161487	NA	NA		Bmyc	0.390715	NA	NA		Bmyc	0.480752	NA	NA		Cdip1	0.0892045	NA	NA		Cdip1	0.15192	NA	NA
Cdkn1c	0.643696	NA	NA		Cep41	0.145989	NA	NA		Cep44	0.0480396	NA	NA		Brox	0.214823	NA	NA		C920006O11Rik	0.056654	NA	NA		Cab39	0.14071	NA	NA		Bnc2	NA	NA	NA		Bnc2	0.0110035	NA	NA		Cdipt	0.0529338	NA	NA		Cdipt	0.113415	NA	NA
Cdkn2aip	0.137496	NA	NA		Cep44	0.0515628	NA	NA		Cep57	0.127084	NA	NA		Brpf1	0.0880078	NA	NA		C920021L13Rik	0.0171733	NA	NA		Cab39l	0.0324755	NA	NA		Bnip1	0.10308	NA	NA		Bnip1	0.073532	NA	NA		Cdk1	0.00506907	NA	NA		Cdk1	0.0308919	NA	NA
Cdkn2aipnl	0.0687708	NA	NA		Cep57	0.0945558	NA	NA		Cep57l1	0.171075	NA	NA		Brpf3	0.0152742	NA	NA		Caap1	0.174228	NA	NA		Cabin1	0.108299	NA	NA		Bnip2	0.293078	NA	NA		Bnip2	0.27293	NA	NA		Cdk10	0.0852443	NA	NA		Cdk10	0.124143	NA	NA
Cdkn2d	0.42859	NA	NA		Cep57l1	0.0459138	NA	NA		Cep63	0.124117	NA	NA		Brsk1	0.20263	NA	NA		Cab39	0.197728	NA	NA		Cables1	NA	NA	NA		Bnip3	0.297376	-0.604935	0.0155253		Bnip3	0.5462	NA	NA		Cdk11b	0.250882	NA	NA		Cdk11b	0.27474	NA	NA
Cdo1	0.0324334	NA	NA		Cep63	0.0373906	NA	NA		Cep68	0.0667654	NA	NA		Brsk2	0.0569542	NA	NA		Cab39l	0.0989389	NA	NA		Cables2	0.0620812	NA	NA		Bnip3l	1.06437	NA	NA		Bnip3l	1.26061	NA	NA		Cdk12	0.190144	NA	NA		Cdk12	0.149048	NA	NA
Cdpf1	0.038348	NA	NA		Cep68	0.0673623	NA	NA		Cep70	0.120073	NA	NA		Brwd1	0.753096	NA	NA		Cabin1	0.0763804	NA	NA		Cacfd1	0.297957	NA	NA		Boc	0.0187783	NA	NA		Boc	0.0921615	NA	NA		Cdk13	0.12588	NA	NA		Cdk13	0.089143	NA	NA
Cdr2	0.0754862	NA	NA		Cep70	0.0630267	NA	NA		Cep72	0.0334942	NA	NA		Brwd3	0.0734573	NA	NA		Cables1	NA	-0.251154	0.0500881		Cachd1	0.148511	NA	NA		Bod1	0.215978	NA	NA		Bod1	0.234019	NA	NA		Cdk14	0.137792	NA	NA		Cdk14	0.256148	NA	NA
Cdr2l	0.039975	NA	NA		Cep78	0.0600506	NA	NA		Cep78	0.0787039	NA	NA		Bscl2	0.321949	NA	NA		Cables2	0.0488579	NA	NA		Cacna1a	0.0242471	NA	NA		Bod1l	0.375467	NA	NA		Bod1l	0.400825	NA	NA		Cdk16	0.200054	NA	NA		Cdk16	0.273396	NA	NA
Cds1	NA	NA	NA		Cep83	0.0245008	NA	NA		Cep83	0.0628824	NA	NA		Bsdc1	0.0744567	NA	NA		Cabp1	NA	NA	NA		Cacna1b	0.0101074	NA	NA		Bok	0.0891455	NA	NA		Bok	0.0312967	NA	NA		Cdk17	0.222472	NA	NA		Cdk17	0.133922	NA	NA
Cds2	0.179107	NA	NA		Cep85	0.0237558	NA	NA		Cep85	0.0509981	NA	NA		Bsg	1.19505	NA	NA		Cacfd1	0.420125	NA	NA		Cacna1c	NA	NA	NA		Bola1	0.341026	NA	NA		Bola1	0.324791	NA	NA		Cdk19	0.0356851	NA	NA		Cdk19	0.0280605	NA	NA
Cdv3	0.437707	NA	NA		Cep89	0.142692	NA	NA		Cep89	0.0637596	NA	NA		Bsn	0.161677	NA	NA		Cachd1	0.10452	NA	NA		Cacna1d	NA	NA	NA		Bola2	0.882089	NA	NA		Bola2	0.785725	NA	NA		Cdk2	0.0103356	NA	NA		Cdk2	0.0271893	NA	NA
[truncated: 11,767 more rows]
[truncated: 8 more columns]

## Sheet: c0-s1-s2
cluster	2	2	2
gene	expression	log2FC	pval_adj
Sp9	0.806694	0.677443	0.0105836
Arx	1.4011	0.601072	0.0242525
Gnb1	1.61904	-0.624982	0.0102174
Myef2	0.711704	-0.7284	0.0102118
Cbx3	1.45698	-0.729256	0.00809452
[truncated: 4 more rows]

[truncated: 11 more sheets: c0-s2-s1, c0-s4-s1, c1-s3, c2-s0, c4-s0, c5-s1, c5-s2, c6-s0, c6-s1, c7-s0, c8-s0]
